# Supplementary material for: MetaBar - a tool for consistent contextual data acquisition and standards compliant submission
Source: BMC Bioinformatics. 2010 Jun 30;11:358. doi: 10.1186/1471-2105-11-358 (PMC2912304; doi:10.1186/1471-2105-11-358)
Supplement: Additional file 1 — MetaBar open source code base under GNU GPL3 license. Zipped open source code base for local installation. A general installation manual can be found in the README.txt. [file 1471-2105-11-358-S1.ZIP]

Archive with 302 entries (274 files):
- metabar-1.1/
- metabar-1.1/gpl-3.0.txt
- metabar-1.1/build.properties
- metabar-1.1/README.txt
- metabar-1.1/build.xml
- metabar-1.1/src/
- metabar-1.1/META-INF/
- metabar-1.1/common_lib/
- metabar-1.1/war/
- metabar-1.1/src/META-INF/
- metabar-1.1/src/DBhelper/
- metabar-1.1/src/junittests/
- metabar-1.1/src/org/
- metabar-1.1/src/META-INF/persistence.xml
- metabar-1.1/src/DBhelper/create_tables.sql
- metabar-1.1/src/junittests/SeleniumTests.java
- metabar-1.1/src/junittests/UploadSheet.xls
- metabar-1.1/src/junittests/generatedsheet1.xls
- metabar-1.1/src/junittests/createdSheet.xls
- metabar-1.1/src/junittests/test.txt
- metabar-1.1/src/org/metabar/
- metabar-1.1/src/org/metabar/web/
- metabar-1.1/src/org/metabar/web/Air.java
- metabar-1.1/src/org/metabar/web/Planta.java
- metabar-1.1/src/org/metabar/web/Misc.java
- metabar-1.1/src/org/metabar/web/EU.java
- metabar-1.1/src/org/metabar/web/Humans.java
- metabar-1.1/src/org/metabar/web/Member.java
- metabar-1.1/src/org/metabar/web/Xls.java
- metabar-1.1/src/org/metabar/web/Hosta.java
- metabar-1.1/src/org/metabar/web/PL.java
- metabar-1.1/src/org/metabar/web/Water.java
- metabar-1.1/src/org/metabar/web/Humang.java
- metabar-1.1/src/org/metabar/web/Soil.java
- metabar-1.1/src/org/metabar/web/VisibilityChecker.java
- metabar-1.1/src/org/metabar/web/Biofilm.java
- metabar-1.1/src/org/metabar/web/Humanv.java
- metabar-1.1/src/org/metabar/web/Permission.java
- metabar-1.1/src/org/metabar/web/Wastew.java
- metabar-1.1/src/org/metabar/web/Humano.java
- metabar-1.1/src/org/metabar/web/VI.java
- metabar-1.1/src/org/metabar/web/Humana.java
- metabar-1.1/src/org/metabar/web/Sediment.java
- metabar-1.1/src/org/metabar/web/PermissionChecker.java
- metabar-1.1/src/org/metabar/web/Project.java
- metabar-1.1/src/org/metabar/web/MIENS_C.java
- metabar-1.1/src/org/metabar/web/ORG.java
- metabar-1.1/src/org/metabar/web/BA.java
- metabar-1.1/src/org/metabar/web/ME.java
- metabar-1.1/src/org/metabar/web/Role.java
- metabar-1.1/src/org/metabar/web/Sample.java
- metabar-1.1/src/org/metabar/web/MIENS_S.java
- metabar-1.1/src/org/metabar/web/filehandling/
- metabar-1.1/src/org/metabar/web/indexcontrol/
- metabar-1.1/src/org/metabar/web/data/
- metabar-1.1/src/org/metabar/web/controller/
- metabar-1.1/src/org/metabar/web/filehandling/UploadHandlingException.java
- metabar-1.1/src/org/metabar/web/filehandling/XLvalidator.java
- metabar-1.1/src/org/metabar/web/filehandling/FileUploadAction.java
- metabar-1.1/src/org/metabar/web/filehandling/SpreadsheetHandler.java
- metabar-1.1/src/org/metabar/web/filehandling/ExcelFieldConversionHelper.java
- metabar-1.1/src/org/metabar/web/filehandling/BarcodeAllocator.java
- metabar-1.1/src/org/metabar/web/filehandling/EPL2FileCreator.java
- metabar-1.1/src/org/metabar/web/filehandling/SPHandler.java
- metabar-1.1/src/org/metabar/web/indexcontrol/ScreenshotsController.java
- metabar-1.1/src/org/metabar/web/indexcontrol/FAQController.java
- metabar-1.1/src/org/metabar/web/indexcontrol/NewsController.java
- metabar-1.1/src/org/metabar/web/indexcontrol/AboutController.java
- metabar-1.1/src/org/metabar/web/indexcontrol/AuthenticationController.java
- metabar-1.1/src/org/metabar/web/indexcontrol/MetabarController.java
- metabar-1.1/src/org/metabar/web/indexcontrol/DocumentationController.java
- metabar-1.1/src/org/metabar/web/data/SequinStructuredCommentGenerator.java
- metabar-1.1/src/org/metabar/web/data/M3Generator.java
- metabar-1.1/src/org/metabar/web/data/GCDMLGenerator.java
- metabar-1.1/src/org/metabar/web/data/FilterHelper.java
- metabar-1.1/src/org/metabar/web/data/KMLGenerator.java
- metabar-1.1/src/org/metabar/web/data/ibatisDataAccessor.java
- metabar-1.1/src/org/metabar/web/data/ARBSILVApipelineFiller.java
- metabar-1.1/src/org/metabar/web/controller/ProjectadminAssignmentController.java
- metabar-1.1/src/org/metabar/web/controller/AdminDeflectorController.java
- metabar-1.1/src/org/metabar/web/controller/FFDeflectorController.java
- metabar-1.1/src/org/metabar/web/controller/SearchController.java
- metabar-1.1/src/org/metabar/web/controller/FinderAssignmentController.java
- metabar-1.1/src/org/metabar/web/controller/ProjectEditingController.java
- metabar-1.1/src/org/metabar/web/controller/SampleDeletionController.java
- metabar-1.1/src/org/metabar/web/controller/PAFDeflectorController.java
- metabar-1.1/src/org/metabar/web/controller/PwdChangeController.java
- metabar-1.1/src/org/metabar/web/controller/ExportController.java
- metabar-1.1/src/org/metabar/web/controller/ProjectStorageController.java
- metabar-1.1/src/org/metabar/web/controller/PGWController.java
- metabar-1.1/src/org/metabar/web/controller/OwnershipTransferController.java
- metabar-1.1/src/org/metabar/web/controller/QuickSearchController.java
- metabar-1.1/src/org/metabar/web/controller/SheetDownloadController.java
- metabar-1.1/src/org/metabar/web/controller/SpshDownloadController.java
- metabar-1.1/src/org/metabar/web/controller/TextSearchController.java
- metabar-1.1/src/org/metabar/web/controller/EditgscENVController.java
- metabar-1.1/src/org/metabar/web/controller/PermissionMgmtController.java
- metabar-1.1/src/org/metabar/web/controller/ProjectDeletionController.java
- metabar-1.1/src/org/metabar/web/controller/FinderStatusRemovalController.java
- metabar-1.1/src/org/metabar/web/controller/UserStorageController.java
- metabar-1.1/src/org/metabar/web/controller/UserProjectWithdrawalController.java
- metabar-1.1/src/org/metabar/web/controller/MainController.java
- metabar-1.1/src/org/metabar/web/controller/UsegscController.java
- metabar-1.1/src/org/metabar/web/controller/CreationController.java
- metabar-1.1/src/org/metabar/web/controller/ProjectDeleteController.java
- metabar-1.1/src/org/metabar/web/controller/User2ProjectAssignmentController.java
- metabar-1.1/src/org/metabar/web/controller/EditgscSTController.java
- metabar-1.1/src/org/metabar/web/controller/UserDeletionController.java
- metabar-1.1/src/org/metabar/web/controller/MapitController.java
- metabar-1.1/src/org/metabar/web/controller/ChangePwdController.java
- metabar-1.1/src/org/metabar/web/controller/UFDeflectorController.java
- metabar-1.1/src/org/metabar/web/controller/PrintController.java
- metabar-1.1/META-INF/persistence.xml
- metabar-1.1/common_lib/log4j-1.2.14.jar
- metabar-1.1/common_lib/commons-logging.jar
- metabar-1.1/common_lib/jasper-runtime.jar
- metabar-1.1/common_lib/naming-resources.jar
- metabar-1.1/common_lib/naming-factory.jar
- metabar-1.1/common_lib/jasper-compiler.jar
- metabar-1.1/common_lib/jsp-api.jar
- metabar-1.1/common_lib/commons-el.jar
- metabar-1.1/common_lib/naming-factory-dbcp.jar
- metabar-1.1/common_lib/jasper-compiler-jdt.jar
- metabar-1.1/common_lib/servlet-api.jar
- metabar-1.1/war/css/
- metabar-1.1/war/WEB-INF/
- metabar-1.1/war/img/
- metabar-1.1/war/data/
- metabar-1.1/war/css/style1.css
- metabar-1.1/war/WEB-INF/metabar-servlet.xml
- metabar-1.1/war/WEB-INF/SqlMapConfig.xml
- metabar-1.1/war/WEB-INF/fileupload.xml
- metabar-1.1/war/WEB-INF/castools.tld
- metabar-1.1/war/WEB-INF/web.xml
- metabar-1.1/war/WEB-INF/pager-taglib.tld
- metabar-1.1/war/WEB-INF/lib/
- metabar-1.1/war/WEB-INF/classes/
- metabar-1.1/war/WEB-INF/jsp/
- metabar-1.1/war/WEB-INF/ibatisXML/
- metabar-1.1/war/WEB-INF/lib/standard.jar
- metabar-1.1/war/WEB-INF/lib/log4j-1.2.15.jar
- metabar-1.1/war/WEB-INF/lib/junit.jar
- metabar-1.1/war/WEB-INF/lib/toplink-essentials.jar
- metabar-1.1/war/WEB-INF/lib/poi-3.5-beta6-20090622.jar
- metabar-1.1/war/WEB-INF/lib/nekohtml.jar
- metabar-1.1/war/WEB-INF/lib/swf_spring-beans.jar
- metabar-1.1/war/WEB-INF/lib/swf_spring-webmvc.jar
- metabar-1.1/war/WEB-INF/lib/commons-logging-1.1.1.jar
- metabar-1.1/war/WEB-INF/lib/js.jar
- metabar-1.1/war/WEB-INF/lib/xercesImpl.jar
- metabar-1.1/war/WEB-INF/lib/log4j-1.2.14.jar
- metabar-1.1/war/WEB-INF/lib/swf_spring-context.jar
- metabar-1.1/war/WEB-INF/lib/casclient-2.1.1.jar
- metabar-1.1/war/WEB-INF/lib/selenium-java-client-driver_OLD.jar
- metabar-1.1/war/WEB-INF/lib/selenium-java-client-driver.jar
- metabar-1.1/war/WEB-INF/lib/SqlMapConfig.xml
- metabar-1.1/war/WEB-INF/lib/swf_spring-webflow.jar
- metabar-1.1/war/WEB-INF/lib/swf_spring-binding.jar
- metabar-1.1/war/WEB-INF/lib/Tidy.jar
- metabar-1.1/war/WEB-INF/lib/httpunit.jar
- metabar-1.1/war/WEB-INF/lib/catalina-ant.jar
- metabar-1.1/war/WEB-INF/lib/hsqldb.jar
- metabar-1.1/war/WEB-INF/lib/spring-mock.jar
- metabar-1.1/war/WEB-INF/lib/postgresql-8.4-701.jdbc3.jar
- metabar-1.1/war/WEB-INF/lib/swf_spring-web.jar
- metabar-1.1/war/WEB-INF/lib/poi-ooxml-3.5-beta6-20090622.jar
- metabar-1.1/war/WEB-INF/lib/commons-logging.jar
- metabar-1.1/war/WEB-INF/lib/spring.jar
- metabar-1.1/war/WEB-INF/lib/poi-contrib-3.5-beta6-20090622.jar
- metabar-1.1/war/WEB-INF/lib/swf_spring-core.jar
- metabar-1.1/war/WEB-INF/lib/persistence.jar
- metabar-1.1/war/WEB-INF/lib/ibatis-2.3.0.677.jar
- metabar-1.1/war/WEB-INF/lib/swf_commons-fileupload.jar
- metabar-1.1/war/WEB-INF/lib/recorder.jar
- metabar-1.1/war/WEB-INF/lib/swf_ognl.jar
- metabar-1.1/war/WEB-INF/lib/swf_commons-io.jar
- metabar-1.1/war/WEB-INF/lib/servlet-api.jar
- metabar-1.1/war/WEB-INF/lib/jstl.jar
- metabar-1.1/war/WEB-INF/lib/poi-scratchpad-3.5-beta6-20090622.jar
- metabar-1.1/war/WEB-INF/lib/pager-taglib.jar
- metabar-1.1/war/WEB-INF/jsp/projectdeletion.jsp
- metabar-1.1/war/WEB-INF/jsp/projectadminassignment.jsp
- metabar-1.1/war/WEB-INF/jsp/editgsc_env.jsp
- metabar-1.1/war/WEB-INF/jsp/showAll.jsp
- metabar-1.1/war/WEB-INF/jsp/createuser.jsp
- metabar-1.1/war/WEB-INF/jsp/export.jsp
- metabar-1.1/war/WEB-INF/jsp/main.jsp
- metabar-1.1/war/WEB-INF/jsp/finderfeaturesdeflector.jsp
- metabar-1.1/war/WEB-INF/jsp/spshdownload.jsp
- metabar-1.1/war/WEB-INF/jsp/changepwd.jsp
- metabar-1.1/war/WEB-INF/jsp/userfeaturedeflector.jsp
- metabar-1.1/war/WEB-INF/jsp/permissionmgmt.jsp
- metabar-1.1/war/WEB-INF/jsp/projectgrantwithdrawal.jsp
- metabar-1.1/war/WEB-INF/jsp/finderstatusremoval.jsp
- metabar-1.1/war/WEB-INF/jsp/adminfeaturesdeflector.jsp
- metabar-1.1/war/WEB-INF/jsp/editgsc_studytype.jsp
- metabar-1.1/war/WEB-INF/jsp/sidebar.jsp
- metabar-1.1/war/WEB-INF/jsp/creation.jsp
- metabar-1.1/war/WEB-INF/jsp/mapit.jsp
- metabar-1.1/war/WEB-INF/jsp/userdeletion.jsp
- metabar-1.1/war/WEB-INF/jsp/ownershiptransfer.jsp
- metabar-1.1/war/WEB-INF/jsp/sampledeletion.jsp
- metabar-1.1/war/WEB-INF/jsp/projectadminfeaturesdeflector.jsp
- metabar-1.1/war/WEB-INF/jsp/deleteproject.jsp
- metabar-1.1/war/WEB-INF/jsp/usegsc.jsp
- metabar-1.1/war/WEB-INF/jsp/userstorage.jsp
- metabar-1.1/war/WEB-INF/jsp/finderquicksearch.jsp
- metabar-1.1/war/WEB-INF/jsp/navplain.jsp
- metabar-1.1/war/WEB-INF/jsp/search.jsp
- metabar-1.1/war/WEB-INF/jsp/userprojectwithdrawal.jsp
- metabar-1.1/war/WEB-INF/jsp/finderassignment.jsp
- metabar-1.1/war/WEB-INF/jsp/navigation.jsp
- metabar-1.1/war/WEB-INF/jsp/authenticate.jsp
- metabar-1.1/war/WEB-INF/jsp/login.jsp
- metabar-1.1/war/WEB-INF/jsp/projectediting.jsp
- metabar-1.1/war/WEB-INF/jsp/user2projectassignment.jsp
- metabar-1.1/war/WEB-INF/jsp/pwdchange.jsp
- metabar-1.1/war/WEB-INF/jsp/index.jsp
- metabar-1.1/war/WEB-INF/jsp/findertextsearch.jsp
- metabar-1.1/war/WEB-INF/jsp/print.jsp
- metabar-1.1/war/WEB-INF/jsp/fileForm.jsp
- metabar-1.1/war/WEB-INF/jsp/projectstorage.jsp
- metabar-1.1/war/WEB-INF/jsp/include.jsp
- metabar-1.1/war/WEB-INF/jsp/doc/
- metabar-1.1/war/WEB-INF/jsp/doc/l_screenshots.jsp
- metabar-1.1/war/WEB-INF/jsp/doc/l_documentation.jsp
- metabar-1.1/war/WEB-INF/jsp/doc/l_news.jsp
- metabar-1.1/war/WEB-INF/jsp/doc/l_about.jsp
- metabar-1.1/war/WEB-INF/jsp/doc/l_FAQ.jsp
- metabar-1.1/war/WEB-INF/ibatisXML/Role.xml
- metabar-1.1/war/WEB-INF/ibatisXML/Xls.xml
- metabar-1.1/war/WEB-INF/ibatisXML/Project.xml
- metabar-1.1/war/WEB-INF/ibatisXML/Permission.xml
- metabar-1.1/war/WEB-INF/ibatisXML/Sample.xml
- metabar-1.1/war/WEB-INF/ibatisXML/Member.xml
- metabar-1.1/war/WEB-INF/ibatisXML/studytypes/
- metabar-1.1/war/WEB-INF/ibatisXML/environmentalpackages/
- metabar-1.1/war/WEB-INF/ibatisXML/studytypes/PL.xml
- metabar-1.1/war/WEB-INF/ibatisXML/studytypes/ME.xml
- metabar-1.1/war/WEB-INF/ibatisXML/studytypes/BA.xml
- metabar-1.1/war/WEB-INF/ibatisXML/studytypes/VI.xml
- metabar-1.1/war/WEB-INF/ibatisXML/studytypes/MIENS_S.xml
- metabar-1.1/war/WEB-INF/ibatisXML/studytypes/EU.xml
- metabar-1.1/war/WEB-INF/ibatisXML/studytypes/ORG.xml
- metabar-1.1/war/WEB-INF/ibatisXML/studytypes/MIENS_C.xml
- metabar-1.1/war/WEB-INF/ibatisXML/environmentalpackages/SOIL.xml
- metabar-1.1/war/WEB-INF/ibatisXML/environmentalpackages/AIR.xml
- metabar-1.1/war/WEB-INF/ibatisXML/environmentalpackages/SEDIMENT.xml
- metabar-1.1/war/WEB-INF/ibatisXML/environmentalpackages/HUMANV.xml
- metabar-1.1/war/WEB-INF/ibatisXML/environmentalpackages/MISC.xml
- metabar-1.1/war/WEB-INF/ibatisXML/environmentalpackages/HOSTA.xml
- metabar-1.1/war/WEB-INF/ibatisXML/environmentalpackages/WASTEW.xml
- metabar-1.1/war/WEB-INF/ibatisXML/environmentalpackages/HUMANG.xml
- metabar-1.1/war/WEB-INF/ibatisXML/environmentalpackages/WATER.xml
- metabar-1.1/war/WEB-INF/ibatisXML/environmentalpackages/HUMANA.xml
- metabar-1.1/war/WEB-INF/ibatisXML/environmentalpackages/BIOFILM.xml
- metabar-1.1/war/WEB-INF/ibatisXML/environmentalpackages/HUMANO.xml
- metabar-1.1/war/WEB-INF/ibatisXML/environmentalpackages/HUMANS.xml
- metabar-1.1/war/WEB-INF/ibatisXML/environmentalpackages/PLANTA.xml
- metabar-1.1/war/img/metabar_6_medium.png
- metabar-1.1/war/img/metabar.png
- metabar-1.1/war/img/metabar_1_medium.png
- metabar-1.1/war/img/FIGURE5_medium.png
- metabar-1.1/war/img/metabar_1.png
- metabar-1.1/war/img/metabar_6.png
- metabar-1.1/war/img/metabar_3_small.png
- metabar-1.1/war/img/metabar_2_small.png
- metabar-1.1/war/img/metabar_1_small.png
- metabar-1.1/war/img/metabar_4_medium.png
- metabar-1.1/war/img/metabar_workflow_complete.png
- metabar-1.1/war/img/metabar_6_small.png
- metabar-1.1/war/img/metabar_3_medium.png
- metabar-1.1/war/img/metabar_5_small.png
- metabar-1.1/war/img/metabar_4_small.png
- metabar-1.1/war/img/metabar_workflow_medium.png
- metabar-1.1/war/img/metabar_3.png
- metabar-1.1/war/img/metabar_workflow.png
- metabar-1.1/war/img/metabar_4.png
- metabar-1.1/war/img/metabar_2_medium.png
- metabar-1.1/war/img/FIGURE5_small.png
- metabar-1.1/war/img/FIGURE4_small.png
- metabar-1.1/war/img/metabar_plain.png
- metabar-1.1/war/img/metabar_workflow_small.png
- metabar-1.1/war/img/FIGURE3_small.png
- metabar-1.1/war/img/FIGURE5.png
- metabar-1.1/war/img/metabar_workflow_small_complete.png
- metabar-1.1/war/img/metabar_1_medium_OLD.PNG
- metabar-1.1/war/img/metabar_5_medium.png
- metabar-1.1/war/img/metabar_5.png
- metabar-1.1/war/img/FIGURE4_medium.png
- metabar-1.1/war/img/metabar_2.png
- metabar-1.1/war/img/metabar_workflow_tiny_complete.png
- metabar-1.1/war/img/FIGURE3_medium.png
- metabar-1.1/war/img/metabar_workflow_medium_complete.png
- metabar-1.1/war/img/FIGURE4.png
- metabar-1.1/war/img/FIGURE3.png
- metabar-1.1/war/data/generic/
- metabar-1.1/war/data/flatfilestock/
- metabar-1.1/war/data/generic/test.xls
- metabar-1.1/war/data/generic/migs_mims_miens_v2_rk_wohuman.xls
[truncated: 2 more entries]
