# Supplementary material for: MetaBar - a tool for consistent contextual data acquisition and standards compliant submission
Source: BMC Bioinformatics. 2010 Jun 30;11:358. doi: 10.1186/1471-2105-11-358 (PMC2912304; doi:10.1186/1471-2105-11-358)
Supplement: Additional file 1 — MetaBar open source code base under GNU GPL3 license. Zipped open source code base for local installation. A general installation manual can be found in the README.txt. [file 1471-2105-11-358-S1.ZIP › metabar-1.1/build.properties]

#   Copyright (C) 2009 Wolfgang Hankeln
#
#   This file is part of MetaBar.
#
#   MetaBar is free software: you can redistribute it and/or modify
#   it under the terms of the GNU General Public License as published by
#   the Free Software Foundation version 3 of the License.
#
#   MetaBar is distributed in the hope that it will be useful,
#   but WITHOUT ANY WARRANTY; without even the implied warranty of
#   MERCHANTABILITY or FITNESS FOR A PARTICULAR PURPOSE.  See the
#   GNU General Public License for more details.
#
#   You should have received a copy of the GNU General Public License
#   along with MetaBar.  If not, see <http://www.gnu.org/licenses/>.
#


# Ant properties for building the springapp
# appserver.home=/usr/local/share/tomcat

appserver.home=</.../apache-tomcat-5.5.25>
local.libraries=</.../common_lib>
deploy.path=</.../output_folder>

tomcat.manager.url=http://localhost:8080/manager
tomcat.manager.username=<username>
tomcat.manager.password=<password>
