# Supplementary material for: MetaBar - a tool for consistent contextual data acquisition and standards compliant submission
Source: BMC Bioinformatics. 2010 Jun 30;11:358. doi: 10.1186/1471-2105-11-358 (PMC2912304; doi:10.1186/1471-2105-11-358)
Supplement: Additional file 1 — MetaBar open source code base under GNU GPL3 license. Zipped open source code base for local installation. A general installation manual can be found in the README.txt. [file 1471-2105-11-358-S1.ZIP › metabar-1.1/README.txt]

Dependencies
============

   Java Runtime Environment
   ------------------------

   MetaBar requires a recent version (>=1.5.0) of the Java Runtime
   Environment (JRE) and it depends on the following external libraries
   being in the CLASSPATH:
   
   - commons-el.jar
   - commons-logging.jar
   - jasper-compiler.jar
   - jasper-compiler-jdt.jar
   - jasper-runtime.jar
   - jsp-api.jar
   - log4j-1.2.14.jar
   - naming-factory.jar
   - naming-factory-dbcp.jar
   - naming-resources.jar
   - servlet-api.jar

   All these libraries are located in the common_lib directory.
  
   Further libraries are located in the /war/WEB-INF/lib directory 
	
   Authentication and User Management
   ----------------------------------

   The user authentication requires a jasig CAS installation in tomcat. For documentation see:
   
   http://www.jasig.org/cas
   http://www.ja-sig.org/wiki/display/CAS/Home

   The jasig CAS needs to be a war that is deployed using the Apache Tomcat Manager. 
	
   Configure the CAS settings in /war/WEB-INF/web.xml:

	<filter>
		<filter-name>CAS Filter</filter-name>
		<filter-class>
			edu.yale.its.tp.cas.client.filter.CASFilter
		</filter-class>
		<init-param>
			<param-name>
				edu.yale.its.tp.cas.client.filter.loginUrl
			</param-name>
			<param-value>
		<https://URL:port_to_CAS_installation>/cas/login
			</param-value>
		</init-param>
		<init-param>
			<param-name>
				edu.yale.its.tp.cas.client.filter.validateUrl
			</param-name>
			<param-value>
                <https://URL:port_to_CAS_installation>/cas/serviceValidate
			</param-value>
		</init-param>
		<init-param>
			<param-name>
				edu.yale.its.tp.cas.client.filter.serviceUrl
			</param-name>
			<param-value>
                <https://URL:port_to_CAS_installation>/metabar/internal/main.htm
			</param-value>
		</init-param>
	</filter>

   Database
   --------

   The MetaBar SQL database schema can be found in /src/DBhelper/create_tables.sql. 
   Import this schema into an SQL database. 
   If you are using a PostgreSQL <8.3 database, the provided JDBC driver JAR (postgresql-8.3-604.jdbc3.jar) will work for you. 
   If you are using another database replace the jar accordingly.    

   Configure the database connection and driver in /war/WEB-INF/SqlMapConfig.xml file:

   <transactionManager type="JDBC" commitRequired="false">
     <dataSource type="SIMPLE">
     <!--org.hsqldb.jdbcDriver -->
       <property name="JDBC.Driver" value="org.postgresql.Driver"/>
       <!-- jdbc:hsqldb:. -->
       <property name="JDBC.ConnectionURL" value="jdbc:postgresql://<IP_of_DB_server/schema_name>"/>
       <property name="JDBC.Username" value="<USERNAME>"/>
       <property name="JDBC.Password" value="<PASSWORD>"/>
     </dataSource>
   </transactionManager>


Installation
============
   In order to build MetaBar from source code you must have a recent
   (>= 1.5.0) of the Java Development Kit (JDK) installed.

   http://java.sun.com/

   Also, you need an installation of the ant build tool if you want to build
   to software from source code.

   http://ant.apache.org/


   1. uncompress the distribution
   ------------------------------
     
      Create a "metabar" directory and copy metabar-1.0.tar.gz to it. Then: 

      % zcat  metabar-1.0.tar.gz | tar xvf -

      or

      % tar zxvf  metabar-1.0.tar.gz 

      or

      % gunzip -c  metabar-1.0.tar.gz | tar zvf -

      This should create a subdirectory metabar-x.y

      % cd metabar-x.y


   2. compile
   ---------------

      Configure build.properties for your local settings

      % ant

      Read the NOTES-section found at the end of this file.


   3. installation
   ---------------

      The software needs to be deployed in a Apache Tomcat 5.5 environment. 
      Use the ant deploywar task and the Tomcat Manager to install MetaBar on a local server. 
   

NOTES
=====

metabar-1.0 and Eclipse 3.3.2 IDE 

   1. workspace and extraction
   ---------------------------

	Open Eclipse and create a workspace

	Extract metabar-1.0.tar.gz to metabar directory 

   2. Project creation
   -------------------

	Use Project wizard: New Project => Java Project from existing source (browse to "metabar directory")

   	Project name: "metabar"

	Change properties: Project properties => Java Build Path => Add external JARs (all in "/war/WEB-INF/lib")
	Note: Their might be an ordering issue with the JRE resulting in error messages in the source code. 
	The JRE in the Java Build path must be at the top.
	
   3. Build properties
   -------------------

	Configure build.properties for your local settings

	Run ant build to compile the source code

	The deploywar task creates a war that can be deployed with your tomcat manager
