# Supplementary material for: MetaBar - a tool for consistent contextual data acquisition and standards compliant submission
Source: BMC Bioinformatics. 2010 Jun 30;11:358. doi: 10.1186/1471-2105-11-358 (PMC2912304; doi:10.1186/1471-2105-11-358)
Supplement: Additional file 1 — MetaBar open source code base under GNU GPL3 license. Zipped open source code base for local installation. A general installation manual can be found in the README.txt. [file 1471-2105-11-358-S1.ZIP › metabar-1.1/build.xml]

<?xml version="1.0"?>

<!--    Copyright (C) 2009 Wolfgang Hankeln -->
<!--    This file is part of MetaBar. -->
<!--    MetaBar is free software: you can redistribute it and/or modify-->
<!--    it under the terms of the GNU General Public License as published by-->
<!--    the Free Software Foundation version 3 of the License.-->
<!--    MetaBar is distributed in the hope that it will be useful,-->
<!--    but WITHOUT ANY WARRANTY; without even the implied warranty of-->
<!--    MERCHANTABILITY or FITNESS FOR A PARTICULAR PURPOSE.  See the-->
<!--    GNU General Public License for more details. -->
<!--    You should have received a copy of the GNU General Public License -->
<!--    along with MetaBar.  If not, see <http://www.gnu.org/licenses/>. -->

<project name="metabar" basedir="." default="usage">
	<property file="build.properties" />
	<property name="src.dir" value="src" />
	<property name="web.dir" value="war" />
	<property name="build.dir" value="${web.dir}/WEB-INF/classes" />
	<property name="name" value="metabar" />
	
	<path id="master-classpath">
		<fileset dir="${web.dir}/WEB-INF/lib">
			<include name="*.jar" />
		</fileset>
		<!-- We need the servlet API classes:        -->
		<!--   for Tomcat 5.5 use servlet-api.jar    -->
		<!--   for Other app server - check the docs -->
		<fileset dir="${local.libraries}">
			<include name="servlet*.jar" />
		</fileset>
		<pathelement path="${build.dir}" />
	</path>
	
	<target name="usage">
		<echo message="" />
		<echo message="${name} build file" />
		<echo message="-----------------------------------" />
		<echo message="" />
		<echo message="Available targets are:" />
		<echo message="" />
		<echo message="build     --> Build the application" />
		<echo message="deploy    --> Deploy application as directory" />
		<echo message="deploywar --> Deploy application as a WAR file" />
		<echo message="install   --> Install application in Tomcat" />
		<echo message="reload    --> Reload application in Tomcat" />
		<echo message="start     --> Start Tomcat application" />
		<echo message="stop      --> Stop Tomcat application" />
		<echo message="list      --> List Tomcat applications" />
		<echo message="" />
	</target>

	<target name="build" description="Compile main source tree java files">
		<mkdir dir="${build.dir}" />
		<javac destdir="${build.dir}" target="1.5" debug="true" deprecation="false" optimize="false" failonerror="true">
			<src path="${src.dir}" />
			<classpath refid="master-classpath" />
		</javac>
	</target>

	
	<target name="deploy-modified" depends="build" description="Deploy application">
		<copy todir="${deploy.path}/${name}" preservelastmodified="true">
			<fileset dir="${web.dir}">
				<include name="**/*.*" />
			</fileset>
		</copy>
	</target>
	
	
	<target name="deploy" depends="build" description="Deploy application">
		<copy todir="${deploy.path}/${name}" preservelastmodified="true">
			<fileset dir="${web.dir}">
				<include name="**/*.*" />
			</fileset>
		</copy>
	</target>

	<target name="deploywar" depends="build" description="Deploy application as a WAR file">
		<war destfile="${name}.war" webxml="${web.dir}/WEB-INF/web.xml">
			<fileset dir="${web.dir}">		
				<include name="**/*.*" />
			</fileset>
		</war>

		<copy todir="${deploy.path}" preservelastmodified="true">
			<fileset dir=".">
				<include name="*.war" />
			</fileset>
		</copy>
	</target>

	<target name="install" description="Install application in Tomcat">
		<install url="${tomcat.manager.url}" username="${tomcat.manager.username}" password="${tomcat.manager.password}" path="/${name}" war="${name}" />
	</target>

	<target name="reload" description="Reload application in Tomcat">
		<reload url="${tomcat.manager.url}" username="${tomcat.manager.username}" password="${tomcat.manager.password}" path="/${name}" />
	</target>

	<target name="start" description="Start Tomcat application">
		<start url="${tomcat.manager.url}" username="${tomcat.manager.username}" password="${tomcat.manager.password}" path="/${name}" />
	</target>

	<target name="stop" description="Stop Tomcat application">
		<stop url="${tomcat.manager.url}" username="${tomcat.manager.username}" password="${tomcat.manager.password}" path="/${name}" />
	</target>

	<target name="list" description="List Tomcat applications">
		<list url="${tomcat.manager.url}" username="${tomcat.manager.username}" password="${tomcat.manager.password}" />
	</target>

	<target name="clean" description="Clean output directories">
		<delete>
			<fileset dir="${build.dir}">
				<include name="**/*.class" />
			</fileset>
		</delete>
	</target>

	<target name="undeploy" description="Un-Deploy application">
		<delete>
			<fileset dir="${deploy.path}/${name}">
				<include name="**/*.*" />
			</fileset>
		</delete>
	</target>

	<target name="testBuildDeployReload" depends="junit, build, deploywar, reload">
	</target>
	<!-- End Tomcat tasks 
	
 JUNIT specific tasks -->
	<target name="junit" depends="build" description="Run JUnit Tests">
		<junit printsummary="on" fork="false" haltonfailure="false" failureproperty="tests.failed" showoutput="true">
			<classpath refid="master-classpath" />
			<formatter type="brief" usefile="false" />

			<batchtest>
				<fileset dir="${build.dir}">
					<include name="**/Test*.*" />
				</fileset>
			</batchtest>

		</junit>

		<fail if="tests.failed">
        tests.failed=${tests.failed}
        ***********************************************************
        ***********************************************************
        ****  One or more tests failed!  Check the output ...  ****
        ***********************************************************
        ***********************************************************
        </fail>
	</target>
</project>
