# Supplementary material for: MetaBar - a tool for consistent contextual data acquisition and standards compliant submission
Source: BMC Bioinformatics. 2010 Jun 30;11:358. doi: 10.1186/1471-2105-11-358 (PMC2912304; doi:10.1186/1471-2105-11-358)
Supplement: Additional file 1 — MetaBar open source code base under GNU GPL3 license. Zipped open source code base for local installation. A general installation manual can be found in the README.txt. [file 1471-2105-11-358-S1.ZIP › metabar-1.1/src/META-INF/persistence.xml]

<!--Copyright (C) 2009 Wolfgang Hankeln -->
<!--    This file is part of MetaBar. -->
<!--    MetaBar is free software: you can redistribute it and/or modify-->
<!--    it under the terms of the GNU General Public License as published by-->
<!--    the Free Software Foundation version 3 of the License.-->
<!--    MetaBar is distributed in the hope that it will be useful,-->
<!--    but WITHOUT ANY WARRANTY; without even the implied warranty of-->
<!--    MERCHANTABILITY or FITNESS FOR A PARTICULAR PURPOSE.  See the-->
<!--    GNU General Public License for more details. -->
<!--    You should have received a copy of the GNU General Public License -->
<!--    along with MetaBar.  If not, see <http://www.gnu.org/licenses/>. -->

<persistence xmlns="http://java.sun.com/xml/ns/persistence" version="1.0">

    <persistence-unit name="dwSpring2Jpa" transaction-type="RESOURCE_LOCAL"/>

</persistence>
