# Supplementary material for: MetaBar - a tool for consistent contextual data acquisition and standards compliant submission
Source: BMC Bioinformatics. 2010 Jun 30;11:358. doi: 10.1186/1471-2105-11-358 (PMC2912304; doi:10.1186/1471-2105-11-358)
Supplement: Additional file 1 — MetaBar open source code base under GNU GPL3 license. Zipped open source code base for local installation. A general installation manual can be found in the README.txt. [file 1471-2105-11-358-S1.ZIP › metabar-1.1/src/DBhelper/create_tables.sql]

--    Copyright (C) 2009 Wolfgang Hankeln
--    This file is part of MetaBar.

--    MetaBar is free software: you can redistribute it and/or modify
--    it under the terms of the GNU General Public License as published by
--    the Free Software Foundation version 3 of the License.

--    MetaBar is distributed in the hope that it will be useful,
--    but WITHOUT ANY WARRANTY; without even the implied warranty of
--    MERCHANTABILITY or FITNESS FOR A PARTICULAR PURPOSE.  See the
--    GNU General Public License for more details.

--    You should have received a copy of the GNU General Public License
--    along with MetaBar.  If not, see <http://www.gnu.org/licenses/>.


CREATE TABLE member
(
  memberid integer NOT NULL,
  membername character varying(255),
  CONSTRAINT pkey_userid PRIMARY KEY (memberid)
)

CREATE TABLE permission
(
  permid integer NOT NULL,
  username character varying(255) NOT NULL,
  sampleid bigint NOT NULL,
  permissiontype character varying(255) NOT NULL,
  CONSTRAINT pkey_permission PRIMARY KEY (permid)
)

CREATE TABLE project
(
  projectid integer NOT NULL,
  projectname character varying(255) NOT NULL,
  projectadmin character varying(255) NOT NULL,
  projectdescription character varying(1000),
  CONSTRAINT pkey_project PRIMARY KEY (projectid)
)

CREATE TABLE "role"
(
  roleid integer NOT NULL,
  username character varying(255) NOT NULL,
  roletype character varying(255) NOT NULL,
  projectid integer NOT NULL,
  CONSTRAINT role_pkey PRIMARY KEY (roleid)
)

CREATE TABLE sample
(
  sampleid bigint NOT NULL,
  waterdepth double precision,
  temperature double precision,
  collectiontime character varying(255),
  volume double precision,
  longitude double precision,
  container character varying(255),
  collectiondate character varying(255),
  "comment" character varying(255),
  latitude double precision,
  accuracy integer,
  gpsdatum character varying(255),
  storagedate date,
  collectiontimestamp date,
  "owner" character varying(255),
  projectidentifier integer,
  site character varying(255),
  storagelocation character varying(255) DEFAULT NULL::character varying,
  seqid character varying(255),
  CONSTRAINT sample_pkey PRIMARY KEY (sampleid)
)

CREATE TABLE xls
(
  xlsid integer NOT NULL,
  useridentifier integer,
  projectidentifier integer,
  data bytea,
  uploadtimestamp date,
  CONSTRAINT xls_pkey PRIMARY KEY (xlsid)
)

CREATE TABLE miens_s
(
  sampleid bigint NOT NULL,
  investigation_type character varying(255) DEFAULT NULL::character varying,
  submit_to_insdc boolean,
  environment character varying(255) DEFAULT NULL::character varying,
  alt_elev character varying(255) DEFAULT NULL::character varying,
  country character varying(255) DEFAULT NULL::character varying,
  lib_size integer,
  sequencing_meth character varying(255) DEFAULT NULL::character varying,
  assembly character varying(255) DEFAULT NULL::character varying,
  lib_reads_seqd character varying(255) DEFAULT NULL::character varying,
  lib_vector character varying(255) DEFAULT NULL::character varying,
  nucl_acid_amp character varying(255) DEFAULT NULL::character varying,
  libr_screen character varying(255) DEFAULT NULL::character varying,
  samp_mat_process character varying(255) DEFAULT NULL::character varying,
  seq_quality_check character varying(255) DEFAULT NULL::character varying,
  sop character varying(255) DEFAULT NULL::character varying,
  url character varying(255) DEFAULT NULL::character varying,
  experimental_factor character varying(255) DEFAULT NULL::character varying,
  rel_to_oxygen character varying(255) DEFAULT NULL::character varying,
  samp_collect_device character varying(255) DEFAULT NULL::character varying,
  samp_size character varying(255) DEFAULT NULL::character varying,
  target_gene character varying(255) DEFAULT NULL::character varying,
  target_subfragment character varying(255) DEFAULT NULL::character varying,
  pcr_primers character varying(255) DEFAULT NULL::character varying,
  chimera_check character varying(255) DEFAULT NULL::character varying,
  pcr_cond character varying(255) DEFAULT NULL::character varying,
  multiplex_ident character varying(255) DEFAULT NULL::character varying,
  nucl_acid_ext character varying(255) DEFAULT NULL::character varying,
  CONSTRAINT sampleid PRIMARY KEY (sampleid)
)

CREATE TABLE air (
    sampleid bigint NOT NULL,
    carb_dioxide character varying(255) DEFAULT NULL::character varying,
    carb_monoxide character varying(255) DEFAULT NULL::character varying,
    chem_administration character varying(255) DEFAULT NULL::character varying,
    barometric_press character varying(255) DEFAULT NULL::character varying,
    humidity character varying(255) DEFAULT NULL::character varying,
    oxy_stat_samp character varying(255) DEFAULT NULL::character varying,
    methane character varying(255) DEFAULT NULL::character varying,
    oxygen character varying(255) DEFAULT NULL::character varying,
    perturbation character varying(255) DEFAULT NULL::character varying,
    samp_salinity character varying(255) DEFAULT NULL::character varying,
    samp_store_dur character varying(255) DEFAULT NULL::character varying,
    samp_store_loc character varying(255) DEFAULT NULL::character varying,
    samp_store_temp character varying(255) DEFAULT NULL::character varying,
    pollutants character varying(255) DEFAULT NULL::character varying,
    resp_part_matter character varying(255) DEFAULT NULL::character varying,
    solar_irradiance character varying(255) DEFAULT NULL::character varying,
    temp character varying(255) DEFAULT NULL::character varying,
    ventilation_rate character varying(255) DEFAULT NULL::character varying,
    ventilation_type character varying(255) DEFAULT NULL::character varying,
    volatile_org_comp character varying(255) DEFAULT NULL::character varying,
    wind_direction character varying(255) DEFAULT NULL::character varying,
    wind_speed character varying(255) DEFAULT NULL::character varying,
    organism_count character varying(255) DEFAULT NULL::character varying,
    misc_param character varying(255) DEFAULT NULL::character varying
);

CREATE TABLE ba (
    sampleid bigint NOT NULL,
    submit_to_insdc character varying(255) DEFAULT NULL::character varying,
    investigation_type character varying(255) DEFAULT NULL::character varying,
    project_name character varying(255) DEFAULT NULL::character varying,
    experimental_factor character varying(255) DEFAULT NULL::character varying,
    collection_date character varying(255) DEFAULT NULL::character varying,
    lat_lon character varying(255) DEFAULT NULL::character varying,
    depth character varying(255) DEFAULT NULL::character varying,
    alt_elev character varying(255) DEFAULT NULL::character varying,
    country character varying(255) DEFAULT NULL::character varying,
    environment character varying(255) DEFAULT NULL::character varying,
    subspecf_gen_lin character varying(255) DEFAULT NULL::character varying,
    num_replicons integer DEFAULT 0,
    extrachrom_elements integer DEFAULT 0,
    estimated_size character varying(255) DEFAULT NULL::character varying,
    ref_biomaterial character varying(255) DEFAULT NULL::character varying,
    source_mat_identifiers character varying(255) DEFAULT NULL::character varying,
    pathogenicity character varying(255) DEFAULT NULL::character varying,
    biotic_relationship character varying(255) DEFAULT NULL::character varying,
    specific_host character varying(255) DEFAULT NULL::character varying,
    host_spec_range character varying(255) DEFAULT NULL::character varying,
    health_disease_stat character varying(255) DEFAULT NULL::character varying,
    trophic_level character varying(255) DEFAULT NULL::character varying,
    encoded_traits character varying(255) DEFAULT NULL::character varying,
    rel_to_oxygen character varying(255) DEFAULT NULL::character varying,
    isol_growth_condt character varying(255) DEFAULT NULL::character varying,
    samp_collect_device character varying(255) DEFAULT NULL::character varying,
    samp_mat_process character varying(255) DEFAULT NULL::character varying,
    samp_size character varying(255) DEFAULT NULL::character varying,
    nucl_acid_ext character varying(255) DEFAULT NULL::character varying,
    nucl_acid_amp character varying(255) DEFAULT NULL::character varying,
    adapters character varying(255) DEFAULT NULL::character varying,
    seq_meth character varying(255) DEFAULT NULL::character varying,
    assembly character varying(255) DEFAULT NULL::character varying,
    assembly_name character varying(255) DEFAULT NULL::character varying,
    finishing_strategy character varying(255) DEFAULT NULL::character varying,
    annot_source character varying(255) DEFAULT NULL::character varying,
    url character varying(255) DEFAULT NULL::character varying,
    sop character varying(255) DEFAULT NULL::character varying
);

CREATE TABLE biofilm (
    sampleid bigint NOT NULL,
    water_content character varying(255) DEFAULT NULL::character varying,
    potassium character varying(255) DEFAULT NULL::character varying,
    pressure character varying(255) DEFAULT NULL::character varying,
    chem_administration character varying(255) DEFAULT NULL::character varying,
    alkyl_diethers character varying(255) DEFAULT NULL::character varying,
    bishomohopanol character varying(255) DEFAULT NULL::character varying,
    biomass character varying(255) DEFAULT NULL::character varying,
    bromide character varying(255) DEFAULT NULL::character varying,
    alkalinity character varying(255) DEFAULT NULL::character varying,
    aminopept_act character varying(255) DEFAULT NULL::character varying,
    ammonium character varying(255) DEFAULT NULL::character varying,
    bacteria_carb_prod character varying(255) DEFAULT NULL::character varying,
    calcium character varying(255) DEFAULT NULL::character varying,
    carb_nitro_ratio character varying(255) DEFAULT NULL::character varying,
    redox_potential character varying(255) DEFAULT NULL::character varying,
    salinity character varying(255) DEFAULT NULL::character varying,
    samp_store_dur character varying(255) DEFAULT NULL::character varying,
    samp_store_loc character varying(255) DEFAULT NULL::character varying,
    chlorophyll character varying(255) DEFAULT NULL::character varying,
    chloride character varying(255) DEFAULT NULL::character varying,
    diether_lipids character varying(255) DEFAULT NULL::character varying,
    diss_carb_dioxide character varying(255) DEFAULT NULL::character varying,
    diss_hydrogen character varying(255) DEFAULT NULL::character varying,
    diss_org_carb character varying(255) DEFAULT NULL::character varying,
    diss_oxygen character varying(255) DEFAULT NULL::character varying,
    glucosidase_act character varying(255) DEFAULT NULL::character varying,
    magnesium character varying(255) DEFAULT NULL::character varying,
    mean_frict_vel character varying(255) DEFAULT NULL::character varying,
    mean_peak_frict_vel character varying(255) DEFAULT NULL::character varying,
    org_nitro character varying(255) DEFAULT NULL::character varying,
    ph character varying(255) DEFAULT NULL::character varying,
    n_alkanes character varying(255) DEFAULT NULL::character varying,
    org_carb character varying(255) DEFAULT NULL::character varying,
    org_matter character varying(255) DEFAULT NULL::character varying,
    petroleum_hydrocarb character varying(255) DEFAULT NULL::character varying,
    phosplipid_fatt_acid character varying(255) DEFAULT NULL::character varying,
    phaeopigments character varying(255) DEFAULT NULL::character varying,
    nitrite character varying(255) DEFAULT NULL::character varying,
    nitro character varying(255) DEFAULT NULL::character varying,
    organism_count character varying(255) DEFAULT NULL::character varying,
    oxy_stat_samp character varying(255) DEFAULT NULL::character varying,
    part_org_carb character varying(255) DEFAULT NULL::character varying,
    perturbation character varying(255) DEFAULT NULL::character varying,
    phosphate character varying(255) DEFAULT NULL::character varying,
    methane character varying(255) DEFAULT NULL::character varying,
    nitrate character varying(255) DEFAULT NULL::character varying,
    samp_store_temp character varying(255) DEFAULT NULL::character varying,
    silicate character varying(255) DEFAULT NULL::character varying,
    temp character varying(255) DEFAULT NULL::character varying,
    tot_carb character varying(255) DEFAULT NULL::character varying,
    tot_org_carb character varying(255) DEFAULT NULL::character varying,
    turbidity character varying(255) DEFAULT NULL::character varying,
    sulfate character varying(255) DEFAULT NULL::character varying,
    sulfide character varying(255) DEFAULT NULL::character varying,
    misc_param character varying(255) DEFAULT NULL::character varying,
    tot_nitro text
);


CREATE TABLE eu (
    sampleid bigint NOT NULL,
    investigation_type character varying(255) DEFAULT NULL::character varying,
    collection_date character varying(255) DEFAULT NULL::character varying,
    submit_to_insdc character varying(255) DEFAULT NULL::character varying,
    environment character varying(255) DEFAULT NULL::character varying,
    num_replicons integer DEFAULT 0,
    ploidy character varying(255) DEFAULT NULL::character varying,
    project_name character varying(255) DEFAULT NULL::character varying,
    propagation character varying(255) DEFAULT NULL::character varying,
    lat_lon character varying(255) DEFAULT NULL::character varying,
    trophic_level character varying(255) DEFAULT NULL::character varying,
    alt_elev character varying(255) DEFAULT NULL::character varying,
    depth character varying(255) DEFAULT NULL::character varying,
    pathogenicity character varying(255) DEFAULT NULL::character varying,
    country character varying(255) DEFAULT NULL::character varying,
    assembly character varying(255) DEFAULT NULL::character varying,
    seq_meth character varying(255) DEFAULT NULL::character varying,
    nucl_acid_amp character varying(255) DEFAULT NULL::character varying,
    source_mat_identifiers character varying(255) DEFAULT NULL::character varying,
    nucl_acid_ext character varying(255) DEFAULT NULL::character varying,
    subspecf_gen_lin character varying(255) DEFAULT NULL::character varying,
    host_spec_range character varying(255) DEFAULT NULL::character varying,
    specific_host character varying(255) DEFAULT NULL::character varying,
    health_disease_stat character varying(255) DEFAULT NULL::character varying,
    ref_biomaterial character varying(255) DEFAULT NULL::character varying,
    estimated_size character varying(255) DEFAULT NULL::character varying,
    isol_growth_condt character varying(255) DEFAULT NULL::character varying,
    samp_mat_process character varying(255) DEFAULT NULL::character varying,
    biotic_relationship character varying(255) DEFAULT NULL::character varying,
    finishing_strategy character varying(255) DEFAULT NULL::character varying,
    sop character varying(255) DEFAULT NULL::character varying,
    url character varying(255) DEFAULT NULL::character varying,
    samp_collect_device character varying(255) DEFAULT NULL::character varying,
    samp_size character varying(255) DEFAULT NULL::character varying,
    extrachrom_elements integer DEFAULT 0,
    experimental_factor character varying(255) DEFAULT NULL::character varying,
    adapters character varying(255) DEFAULT NULL::character varying,
    assembly_name character varying(255) DEFAULT NULL::character varying,
    annot_source character varying(255) DEFAULT NULL::character varying
);

CREATE TABLE hosta (
    sampleid bigint NOT NULL,
    disease_stat character varying(255) DEFAULT NULL::character varying,
    age character varying(255) DEFAULT NULL::character varying,
    body_site character varying(255) DEFAULT NULL::character varying,
    family_relationship character varying(255) DEFAULT NULL::character varying,
    genotype character varying(255) DEFAULT NULL::character varying,
    dry_mass character varying(255) DEFAULT NULL::character varying,
    diet character varying(255) DEFAULT NULL::character varying,
    host_common_name character varying(255) DEFAULT NULL::character varying,
    host_taxid character varying(255) DEFAULT NULL::character varying,
    host_subject_id character varying(255) DEFAULT NULL::character varying,
    last_meal character varying(255) DEFAULT NULL::character varying,
    host_growth_cond character varying(255) DEFAULT NULL::character varying,
    host_body_temp character varying(255) DEFAULT NULL::character varying,
    height_or_length character varying(255) DEFAULT NULL::character varying,
    host_color character varying(255) DEFAULT NULL::character varying,
    host_shape character varying(255) DEFAULT NULL::character varying,
    oxy_stat_samp character varying(255) DEFAULT NULL::character varying,
    infra_specific_name character varying(255) DEFAULT NULL::character varying,
    sex character varying(255) DEFAULT NULL::character varying,
    perturbation character varying(255) DEFAULT NULL::character varying,
    samp_salinity character varying(255) DEFAULT NULL::character varying,
    samp_store_temp character varying(255) DEFAULT NULL::character varying,
    samp_store_dur character varying(255) DEFAULT NULL::character varying,
    samp_store_loc character varying(255) DEFAULT NULL::character varying,
    tot_mass character varying(255) DEFAULT NULL::character varying,
    substrate character varying(255) DEFAULT NULL::character varying,
    gravidity character varying(255) DEFAULT NULL::character varying,
    body_habitat character varying(255) DEFAULT NULL::character varying,
    temp character varying(255) DEFAULT NULL::character varying,
    organism_count character varying(255) DEFAULT NULL::character varying,
    phenotype character varying(255) DEFAULT NULL::character varying,
    chem_administration character varying(255) DEFAULT NULL::character varying,
    body_product character varying(255) DEFAULT NULL::character varying,
    misc_param character varying(255) DEFAULT NULL::character varying,
    life_stage character varying(255) DEFAULT NULL::character varying,
    infra_specific_rank character varying(255) DEFAULT NULL::character varying,
    blood_press_diast character varying(255) DEFAULT NULL::character varying,
    blood_press_syst character varying(255) DEFAULT NULL::character varying
);


CREATE TABLE humana (
    sampleid bigint NOT NULL,
    disease_stat character varying(255) DEFAULT NULL::character varying,
    chem_administration character varying(255) DEFAULT NULL::character varying,
    body_site character varying(255) DEFAULT NULL::character varying,
    diet character varying(255) DEFAULT NULL::character varying,
    family_relationship character varying(255) DEFAULT NULL::character varying,
    age character varying(255) DEFAULT NULL::character varying,
    body_mass_index character varying(255) DEFAULT NULL::character varying,
    host_subject_id character varying(255) DEFAULT NULL::character varying,
    height character varying(255) DEFAULT NULL::character varying,
    last_meal character varying(255) DEFAULT NULL::character varying,
    genotype character varying(255) DEFAULT NULL::character varying,
    occupation character varying(255) DEFAULT NULL::character varying,
    ihmc_medication_code character varying(255) DEFAULT NULL::character varying,
    medic_hist_perform character varying(255) DEFAULT NULL::character varying,
    ihmc_ethnicity character varying(255) DEFAULT NULL::character varying,
    oxy_stat_samp character varying(255) DEFAULT NULL::character varying,
    pulse character varying(255) DEFAULT NULL::character varying,
    sex character varying(255) DEFAULT NULL::character varying,
    perturbation character varying(255) DEFAULT NULL::character varying,
    samp_salinity character varying(255) DEFAULT NULL::character varying,
    samp_store_loc character varying(255) DEFAULT NULL::character varying,
    samp_store_dur character varying(255) DEFAULT NULL::character varying,
    smoker character varying(255) DEFAULT NULL::character varying,
    tot_mass character varying(255) DEFAULT NULL::character varying,
    hiv_stat character varying(255) DEFAULT NULL::character varying,
    drug_usage character varying(255) DEFAULT NULL::character varying,
    weight_loss_3_month character varying(255) DEFAULT NULL::character varying,
    pet_farm_animal character varying(255) DEFAULT NULL::character varying,
    travel_out_six_month character varying(255) DEFAULT NULL::character varying,
    twin_sibling character varying(255) DEFAULT NULL::character varying,
    study_complt_stat character varying(255) DEFAULT NULL::character varying,
    pulmonary_disord character varying(255) DEFAULT NULL::character varying,
    nose_throat_disord character varying(255) DEFAULT NULL::character varying,
    gestation_state character varying(255) DEFAULT NULL::character varying,
    blood_blood_disord character varying(255) DEFAULT NULL::character varying,
    maternal_health_stat character varying(255) DEFAULT NULL::character varying,
    foetal_health_stat character varying(255) DEFAULT NULL::character varying,
    kidney_disord character varying(255) DEFAULT NULL::character varying,
    diet_last_six_month character varying(255) DEFAULT NULL::character varying,
    urogenit_tract_disor character varying(255) DEFAULT NULL::character varying,
    urine_collect_meth character varying(255) DEFAULT NULL::character varying,
    temp character varying(255) DEFAULT NULL::character varying,
    amniotic_fluid_color character varying(255) DEFAULT NULL::character varying,
    phenotype character varying(255) DEFAULT NULL::character varying,
    body_product character varying(255) DEFAULT NULL::character varying,
    host_body_temp character varying(255) DEFAULT NULL::character varying,
    organism_count character varying(255) DEFAULT NULL::character varying,
    samp_store_temp character varying(255) DEFAULT NULL::character varying,
    misc_param character varying(255) DEFAULT NULL::character varying
);


CREATE TABLE humang (
    sampleid bigint NOT NULL,
    special_diet character varying(255) DEFAULT NULL::character varying,
    liver_disord character varying(255) DEFAULT NULL::character varying,
    age character varying(255) DEFAULT NULL::character varying,
    ihmc_medication_code character varying(255) DEFAULT NULL::character varying,
    body_site character varying(255) DEFAULT NULL::character varying,
    body_product character varying(255) DEFAULT NULL::character varying,
    height character varying(255) DEFAULT NULL::character varying,
    diet character varying(255) DEFAULT NULL::character varying,
    genotype character varying(255) DEFAULT NULL::character varying,
    perturbation character varying(255) DEFAULT NULL::character varying,
    oxy_stat_samp character varying(255) DEFAULT NULL::character varying,
    host_subject_id character varying(255) DEFAULT NULL::character varying,
    disease_stat character varying(255) DEFAULT NULL::character varying,
    chem_administration character varying(255) DEFAULT NULL::character varying,
    tot_mass character varying(255) DEFAULT NULL::character varying,
    family_relationship character varying(255) DEFAULT NULL::character varying,
    phenotype character varying(255) DEFAULT NULL::character varying,
    pulse character varying(255) DEFAULT NULL::character varying,
    samp_salinity character varying(255) DEFAULT NULL::character varying,
    temp character varying(255) DEFAULT NULL::character varying,
    organism_count character varying(255) DEFAULT NULL::character varying,
    samp_store_dur character varying(255) DEFAULT NULL::character varying,
    samp_store_loc character varying(255) DEFAULT NULL::character varying,
    samp_store_temp character varying(255) DEFAULT NULL::character varying,
    sex character varying(255) DEFAULT NULL::character varying,
    gastrointest_disord character varying(255) DEFAULT NULL::character varying,
    misc_param character varying(255) DEFAULT NULL::character varying,
    last_meal character varying(255) DEFAULT NULL::character varying,
    host_body_temp character varying(255) DEFAULT NULL::character varying,
    body_mass_index character varying(255) DEFAULT NULL::character varying,
    ihmc_ethnicity character varying(255) DEFAULT NULL::character varying,
    occupation character varying(255) DEFAULT NULL::character varying,
    medic_hist_perform text
);


CREATE TABLE humano (
    sampleid bigint NOT NULL,
    nose_mouth_teeth_throat_disord character varying(255) DEFAULT NULL::character varying,
    time_last_toothbrush character varying(255) DEFAULT NULL::character varying,
    host_subject_id character varying(255) DEFAULT NULL::character varying,
    age character varying(255) DEFAULT NULL::character varying,
    sex character varying(255) DEFAULT NULL::character varying,
    ihmc_medication_code character varying(255) DEFAULT NULL::character varying,
    body_site character varying(255) DEFAULT NULL::character varying,
    body_product character varying(255) DEFAULT NULL::character varying,
    tot_mass character varying(255) DEFAULT NULL::character varying,
    height character varying(255) DEFAULT NULL::character varying,
    diet character varying(255) DEFAULT NULL::character varying,
    last_meal character varying(255) DEFAULT NULL::character varying,
    genotype character varying(255) DEFAULT NULL::character varying,
    phenotype character varying(255) DEFAULT NULL::character varying,
    host_body_temp character varying(255) DEFAULT NULL::character varying,
    body_mass_index character varying(255) DEFAULT NULL::character varying,
    ihmc_ethnicity character varying(255) DEFAULT NULL::character varying,
    occupation character varying(255) DEFAULT NULL::character varying,
    medic_hist_perform character varying(255) DEFAULT NULL::character varying,
    pulse character varying(255) DEFAULT NULL::character varying,
    perturbation character varying(255) DEFAULT NULL::character varying,
    samp_salinity character varying(255) DEFAULT NULL::character varying,
    oxy_stat_samp character varying(255) DEFAULT NULL::character varying,
    temp character varying(255) DEFAULT NULL::character varying,
    samp_store_temp character varying(255) DEFAULT NULL::character varying,
    samp_store_dur character varying(255) DEFAULT NULL::character varying,
    samp_store_loc character varying(255) DEFAULT NULL::character varying,
    disease_stat character varying(255) DEFAULT NULL::character varying,
    chem_administration character varying(255) DEFAULT NULL::character varying,
    family_relationship character varying(255) DEFAULT NULL::character varying,
    organism_count character varying(255) DEFAULT NULL::character varying,
    misc_param text
);


CREATE TABLE humans (
    sampleid bigint NOT NULL,
    dermatology_disord character varying(255) DEFAULT NULL::character varying,
    time_since_last_wash character varying(255) DEFAULT NULL::character varying,
    dominant_hand character varying(255) DEFAULT NULL::character varying,
    host_subject_id character varying(255) DEFAULT NULL::character varying,
    ihmc_medication_code character varying(255) DEFAULT NULL::character varying,
    age character varying(255) DEFAULT NULL::character varying,
    sex character varying(255) DEFAULT NULL::character varying,
    body_site character varying(255) DEFAULT NULL::character varying,
    body_product character varying(255) DEFAULT NULL::character varying,
    tot_mass character varying(255) DEFAULT NULL::character varying,
    height character varying(255) DEFAULT NULL::character varying,
    diet character varying(255) DEFAULT NULL::character varying,
    last_meal character varying(255) DEFAULT NULL::character varying,
    genotype character varying(255) DEFAULT NULL::character varying,
    phenotype character varying(255) DEFAULT NULL::character varying,
    host_body_temp character varying(255) DEFAULT NULL::character varying,
    body_mass_index character varying(255) DEFAULT NULL::character varying,
    ihmc_ethnicity character varying(255) DEFAULT NULL::character varying,
    occupation character varying(255) DEFAULT NULL::character varying,
    medic_hist_perform character varying(255) DEFAULT NULL::character varying,
    pulse character varying(255) DEFAULT NULL::character varying,
    perturbation character varying(255) DEFAULT NULL::character varying,
    samp_salinity character varying(255) DEFAULT NULL::character varying,
    oxy_stat_samp character varying(255) DEFAULT NULL::character varying,
    temp character varying(255) DEFAULT NULL::character varying,
    samp_store_temp character varying(255) DEFAULT NULL::character varying,
    samp_store_dur character varying(255) DEFAULT NULL::character varying,
    samp_store_loc character varying(255) DEFAULT NULL::character varying,
    disease_stat character varying(255) DEFAULT NULL::character varying,
    chem_administration character varying(255) DEFAULT NULL::character varying,
    family_relationship character varying(255) DEFAULT NULL::character varying,
    organism_count character varying(255) DEFAULT NULL::character varying,
    misc_param character varying(255) DEFAULT NULL::character varying
);


CREATE TABLE humanv (
    sampleid bigint NOT NULL,
    menarche character varying(255) DEFAULT NULL::character varying,
    sexual_act character varying(255) DEFAULT NULL::character varying,
    pregnancy character varying(255) DEFAULT NULL::character varying,
    douche character varying(255) DEFAULT NULL::character varying,
    birth_control character varying(255) DEFAULT NULL::character varying,
    menopause character varying(255) DEFAULT NULL::character varying,
    hrt character varying(255) DEFAULT NULL::character varying,
    hysterectomy character varying(255) DEFAULT NULL::character varying,
    gynecologic_disord character varying(255) DEFAULT NULL::character varying,
    urogenit_disord character varying(255) DEFAULT NULL::character varying,
    host_subject_id character varying(255) DEFAULT NULL::character varying,
    age character varying(255) DEFAULT NULL::character varying,
    sex character varying(255) DEFAULT NULL::character varying,
    disease_stat character varying(255) DEFAULT NULL::character varying,
    ihmc_medication_code character varying(255) DEFAULT NULL::character varying,
    chem_administration character varying(255) DEFAULT NULL::character varying,
    body_site character varying(255) DEFAULT NULL::character varying,
    body_product character varying(255) DEFAULT NULL::character varying,
    tot_mass character varying(255) DEFAULT NULL::character varying,
    height character varying(255) DEFAULT NULL::character varying,
    diet character varying(255) DEFAULT NULL::character varying,
    last_meal character varying(255) DEFAULT NULL::character varying,
    family_relationship character varying(255) DEFAULT NULL::character varying,
    genotype character varying(255) DEFAULT NULL::character varying,
    phenotype character varying(255) DEFAULT NULL::character varying,
    host_body_temp character varying(255) DEFAULT NULL::character varying,
    body_mass_index character varying(255) DEFAULT NULL::character varying,
    ihmc_ethnicity character varying(255) DEFAULT NULL::character varying,
    occupation character varying(255) DEFAULT NULL::character varying,
    medic_hist_perform character varying(255) DEFAULT NULL::character varying,
    pulse character varying(255) DEFAULT NULL::character varying,
    perturbation character varying(255) DEFAULT NULL::character varying,
    samp_salinity character varying(255) DEFAULT NULL::character varying,
    temp character varying(255) DEFAULT NULL::character varying,
    organism_count character varying(255) DEFAULT NULL::character varying,
    samp_store_temp character varying(255) DEFAULT NULL::character varying,
    samp_store_loc character varying(255) DEFAULT NULL::character varying,
    samp_store_dur character varying(255) DEFAULT NULL::character varying,
    misc_param character varying(255) DEFAULT NULL::character varying,
    oxy_stat_samp text
);


CREATE TABLE me (
    sampleid bigint NOT NULL,
    investigation_type character varying(255) DEFAULT NULL::character varying,
    collection_date character varying(255) DEFAULT NULL::character varying,
    submit_to_insdc character varying(255) DEFAULT NULL::character varying,
    environment character varying(255) DEFAULT NULL::character varying,
    project_name character varying(255) DEFAULT NULL::character varying,
    lat_lon character varying(255) DEFAULT NULL::character varying,
    alt_elev character varying(255) DEFAULT NULL::character varying,
    depth character varying(255) DEFAULT NULL::character varying,
    lib_size integer DEFAULT 0,
    country character varying(255) DEFAULT NULL::character varying,
    assembly character varying(255) DEFAULT NULL::character varying,
    seq_meth character varying(255) DEFAULT NULL::character varying,
    lib_reads_seqd integer DEFAULT 0,
    lib_vector character varying(255) DEFAULT NULL::character varying,
    nucl_acid_amp character varying(255) DEFAULT NULL::character varying,
    source_mat_identifiers character varying(255) DEFAULT NULL::character varying,
    nucl_acid_ext character varying(255) DEFAULT NULL::character varying,
    ref_biomaterial character varying(255) DEFAULT NULL::character varying,
    samp_mat_process character varying(255) DEFAULT NULL::character varying,
    finishing_strategy character varying(255) DEFAULT NULL::character varying,
    sop character varying(255) DEFAULT NULL::character varying,
    url character varying(255) DEFAULT NULL::character varying,
    lib_screen character varying(255) DEFAULT NULL::character varying,
    samp_collect_device character varying(255) DEFAULT NULL::character varying,
    samp_size character varying(255) DEFAULT NULL::character varying,
    mid character varying(255) DEFAULT NULL::character varying,
    rel_to_oxygen character varying(255) DEFAULT NULL::character varying,
    experimental_factor character varying(255) DEFAULT NULL::character varying,
    adapters character varying(255) DEFAULT NULL::character varying,
    assembly_name character varying(255) DEFAULT NULL::character varying,
    annot_source character varying(255) DEFAULT NULL::character varying
);


CREATE TABLE miens_c (
    sampleid bigint NOT NULL,
    submit_to_insdc character varying(255) DEFAULT NULL::character varying,
    investigation_type character varying(255) DEFAULT NULL::character varying,
    project_name character varying(255) DEFAULT NULL::character varying,
    experimental_factor character varying(255) DEFAULT NULL::character varying,
    collection_date character varying(255) DEFAULT NULL::character varying,
    lat_lon character varying(255) DEFAULT NULL::character varying,
    depth character varying(255) DEFAULT NULL::character varying,
    alt_elev character varying(255) DEFAULT NULL::character varying,
    country character varying(255) DEFAULT NULL::character varying,
    environment character varying(255) DEFAULT NULL::character varying,
    subspecf_gen_lin character varying(255) DEFAULT NULL::character varying,
    extrachrom_elements integer DEFAULT 0,
    source_mat_identifiers character varying(255) DEFAULT NULL::character varying,
    biotic_relationship character varying(255) DEFAULT NULL::character varying,
    trophic_level character varying(255) DEFAULT NULL::character varying,
    rel_to_oxygen character varying(255) DEFAULT NULL::character varying,
    isol_growth_condt character varying(255) DEFAULT NULL::character varying,
    samp_collect_device character varying(255) DEFAULT NULL::character varying,
    samp_mat_process character varying(255) DEFAULT NULL::character varying,
    samp_size character varying(255) DEFAULT NULL::character varying,
    nucl_acid_ext character varying(255) DEFAULT NULL::character varying,
    nucl_acid_amp character varying(255) DEFAULT NULL::character varying,
    target_gene character varying(255) DEFAULT NULL::character varying,
    target_subfragment character varying(255) DEFAULT NULL::character varying,
    pcr_primers character varying(255) DEFAULT NULL::character varying,
    pcr_cond character varying(255) DEFAULT NULL::character varying,
    seq_meth character varying(255) DEFAULT NULL::character varying,
    seq_quality_check character varying(255) DEFAULT NULL::character varying,
    chimera_check character varying(255) DEFAULT NULL::character varying,
    url character varying(255) DEFAULT NULL::character varying,
    sop character varying(255) DEFAULT NULL::character varying
);

CREATE TABLE misc (
    sampleid bigint NOT NULL,
    ph character varying(255) DEFAULT NULL::character varying,
    potassium character varying(255) DEFAULT NULL::character varying,
    alkalinity character varying(255) DEFAULT NULL::character varying,
    ammonium character varying(255) DEFAULT NULL::character varying,
    calcium character varying(255) DEFAULT NULL::character varying,
    chlorophyll character varying(255) DEFAULT NULL::character varying,
    sulfate character varying(255) DEFAULT NULL::character varying,
    sulfide character varying(255) DEFAULT NULL::character varying,
    temp character varying(255) DEFAULT NULL::character varying,
    diether_lipids character varying(255) DEFAULT NULL::character varying,
    diss_oxygen character varying(255) DEFAULT NULL::character varying,
    nitrite character varying(255) DEFAULT NULL::character varying,
    nitro character varying(255) DEFAULT NULL::character varying,
    org_nitro character varying(255) DEFAULT NULL::character varying,
    organism_count character varying(255) DEFAULT NULL::character varying,
    oxy_stat_samp character varying(255) DEFAULT NULL::character varying,
    perturbation character varying(255) DEFAULT NULL::character varying,
    samp_store_dur character varying(255) DEFAULT NULL::character varying,
    samp_store_loc character varying(255) DEFAULT NULL::character varying,
    samp_store_temp character varying(255) DEFAULT NULL::character varying,
    misc_param character varying(255) DEFAULT NULL::character varying,
    density character varying(255) DEFAULT NULL::character varying,
    nitrate character varying(255) DEFAULT NULL::character varying,
    chem_administration character varying(255) DEFAULT NULL::character varying,
    chloride character varying(255) DEFAULT NULL::character varying,
    current character varying(255) DEFAULT NULL::character varying,
    diss_carb_dioxide character varying(255) DEFAULT NULL::character varying,
    diss_hydrogen character varying(255) DEFAULT NULL::character varying,
    org_carb character varying(255) DEFAULT NULL::character varying,
    org_matter character varying(255) DEFAULT NULL::character varying,
    phosphate character varying(255) DEFAULT NULL::character varying,
    phosplipid_fatt_acid character varying(255) DEFAULT NULL::character varying,
    pressure character varying(255) DEFAULT NULL::character varying,
    biomass character varying(255) DEFAULT NULL::character varying,
    bromide character varying(255) DEFAULT NULL::character varying,
    salinity character varying(255) DEFAULT NULL::character varying,
    silicate character varying(255) DEFAULT NULL::character varying
);


CREATE TABLE org (
    sampleid bigint NOT NULL,
    investigation_type character varying(255) DEFAULT NULL::character varying,
    collection_date character varying(255) DEFAULT NULL::character varying,
    submit_to_insdc character varying(255) DEFAULT NULL::character varying,
    environment character varying(255) DEFAULT NULL::character varying,
    project_name character varying(255) DEFAULT NULL::character varying,
    lat_lon character varying(255) DEFAULT NULL::character varying,
    alt_elev character varying(255) DEFAULT NULL::character varying,
    depth character varying(255) DEFAULT NULL::character varying,
    country character varying(255) DEFAULT NULL::character varying,
    assembly_name character varying(255) DEFAULT NULL::character varying,
    assembly character varying(255) DEFAULT NULL::character varying,
    seq_meth character varying(255) DEFAULT NULL::character varying,
    nucl_acid_amp character varying(255) DEFAULT NULL::character varying,
    source_mat_identifiers character varying(255) DEFAULT NULL::character varying,
    nucl_acid_ext character varying(255) DEFAULT NULL::character varying,
    subspecf_gen_lin character varying(255) DEFAULT NULL::character varying,
    ref_biomaterial character varying(255) DEFAULT NULL::character varying,
    estimated_size character varying(255) DEFAULT NULL::character varying,
    isol_growth_condt character varying(255) DEFAULT NULL::character varying,
    samp_mat_process character varying(255) DEFAULT NULL::character varying,
    finishing_strategy character varying(255) DEFAULT NULL::character varying,
    sop character varying(255) DEFAULT NULL::character varying,
    url character varying(255) DEFAULT NULL::character varying,
    samp_collect_device character varying(255) DEFAULT NULL::character varying,
    samp_size character varying(255) DEFAULT NULL::character varying,
    adapters character varying(255) DEFAULT NULL::character varying,
    annot_source character varying(255) DEFAULT NULL::character varying,
    experimental_factor character varying(255) DEFAULT NULL::character varying,
    extrachrom_elements integer DEFAULT 0
);


CREATE TABLE pl (
    sampleid bigint NOT NULL,
    submit_to_insdc character varying(255) DEFAULT NULL::character varying,
    investigation_type character varying(255) DEFAULT NULL::character varying,
    project_name character varying(255) DEFAULT NULL::character varying,
    experimental_factor character varying(255) DEFAULT NULL::character varying,
    collection_date character varying(255) DEFAULT NULL::character varying,
    lat_lon character varying(255) DEFAULT NULL::character varying,
    depth character varying(255) DEFAULT NULL::character varying,
    alt_elev character varying(255) DEFAULT NULL::character varying,
    country character varying(255) DEFAULT NULL::character varying,
    environment character varying(255) DEFAULT NULL::character varying,
    subspecf_gen_lin character varying(255) DEFAULT NULL::character varying,
    estimated_size character varying(255) DEFAULT NULL::character varying,
    ref_biomaterial character varying(255) DEFAULT NULL::character varying,
    source_mat_identifiers character varying(255) DEFAULT NULL::character varying,
    specific_host character varying(255) DEFAULT NULL::character varying,
    host_spec_range character varying(255) DEFAULT NULL::character varying,
    propagation character varying(255) DEFAULT NULL::character varying,
    encoded_traits character varying(255) DEFAULT NULL::character varying,
    isol_growth_condt character varying(255) DEFAULT NULL::character varying,
    samp_collect_device character varying(255) DEFAULT NULL::character varying,
    samp_mat_process character varying(255) DEFAULT NULL::character varying,
    samp_size character varying(255) DEFAULT NULL::character varying,
    nucl_acid_ext character varying(255) DEFAULT NULL::character varying,
    nucl_acid_amp character varying(255) DEFAULT NULL::character varying,
    adapters character varying(255) DEFAULT NULL::character varying,
    seq_meth character varying(255) DEFAULT NULL::character varying,
    assembly character varying(255) DEFAULT NULL::character varying,
    assembly_name character varying(255) DEFAULT NULL::character varying,
    finishing_strategy character varying(255) DEFAULT NULL::character varying,
    annot_source character varying(255) DEFAULT NULL::character varying,
    url character varying(255) DEFAULT NULL::character varying,
    sop character varying(255) DEFAULT NULL::character varying
);


CREATE TABLE planta (
    sampleid bigint NOT NULL,
    dry_mass character varying(255) DEFAULT NULL::character varying,
    chem_administration character varying(255) DEFAULT NULL::character varying,
    chem_mutagen character varying(255) DEFAULT NULL::character varying,
    climate_environment character varying(255) DEFAULT NULL::character varying,
    disease_stat character varying(255) DEFAULT NULL::character varying,
    fertilizer_regm character varying(255) DEFAULT NULL::character varying,
    fungicide_regm character varying(255) DEFAULT NULL::character varying,
    gaseous_environment character varying(255) DEFAULT NULL::character varying,
    antibiotic_regm character varying(255) DEFAULT NULL::character varying,
    air_temp_regm character varying(255) DEFAULT NULL::character varying,
    genotype character varying(255) DEFAULT NULL::character varying,
    height_or_length character varying(255) DEFAULT NULL::character varying,
    plant_body_site character varying(255) DEFAULT NULL::character varying,
    host_common_name character varying(255) DEFAULT NULL::character varying,
    host_taxid character varying(255) DEFAULT NULL::character varying,
    gravity character varying(255) DEFAULT NULL::character varying,
    growth_hormone_regm character varying(255) DEFAULT NULL::character varying,
    growth_med character varying(255) DEFAULT NULL::character varying,
    herbicide_regm character varying(255) DEFAULT NULL::character varying,
    humidity_regm character varying(255) DEFAULT NULL::character varying,
    oxy_stat_samp character varying(255) DEFAULT NULL::character varying,
    mechanical_damage character varying(255) DEFAULT NULL::character varying,
    mineral_nutr_regm character varying(255) DEFAULT NULL::character varying,
    non_mineral_nutr_regm character varying(255) DEFAULT NULL::character varying,
    perturbation character varying(255) DEFAULT NULL::character varying,
    age character varying(255) DEFAULT NULL::character varying,
    samp_salinity character varying(255) DEFAULT NULL::character varying,
    samp_store_dur character varying(255) DEFAULT NULL::character varying,
    samp_store_loc character varying(255) DEFAULT NULL::character varying,
    samp_store_temp character varying(255) DEFAULT NULL::character varying,
    ph_regm character varying(255) DEFAULT NULL::character varying,
    pesticide_regm character varying(255) DEFAULT NULL::character varying,
    radiation_regm character varying(255) DEFAULT NULL::character varying,
    rainfall_regm character varying(255) DEFAULT NULL::character varying,
    salt_regm character varying(255) DEFAULT NULL::character varying,
    season_environment character varying(255) DEFAULT NULL::character varying,
    infra_specific_name character varying(255) DEFAULT NULL::character varying,
    temp character varying(255) DEFAULT NULL::character varying,
    standing_water_regm character varying(255) DEFAULT NULL::character varying,
    tot_mass character varying(255) DEFAULT NULL::character varying,
    tiss_cult_growth_med character varying(255) DEFAULT NULL::character varying,
    wet_mass character varying(255) DEFAULT NULL::character varying,
    water_temp_regm character varying(255) DEFAULT NULL::character varying,
    watering_regm character varying(255) DEFAULT NULL::character varying,
    body_product character varying(255) DEFAULT NULL::character varying,
    phenotype character varying(255) DEFAULT NULL::character varying,
    plant_product character varying(255) DEFAULT NULL::character varying,
    organism_count character varying(255) DEFAULT NULL::character varying,
    misc_param character varying(255) DEFAULT NULL::character varying,
    life_stage character varying(255) DEFAULT NULL::character varying,
    infra_specific_rank character varying(255) DEFAULT NULL::character varying
);


CREATE TABLE sediment (
    sampleid bigint NOT NULL,
    alkalinity character varying(255) DEFAULT NULL::character varying,
    aminopept_act character varying(255) DEFAULT NULL::character varying,
    ammonium character varying(255) DEFAULT NULL::character varying,
    bacteria_carb_prod character varying(255) DEFAULT NULL::character varying,
    calcium character varying(255) DEFAULT NULL::character varying,
    carb_nitro_ratio character varying(255) DEFAULT NULL::character varying,
    chlorophyll character varying(255) DEFAULT NULL::character varying,
    density character varying(255) DEFAULT NULL::character varying,
    diether_lipids character varying(255) DEFAULT NULL::character varying,
    diss_carb_dioxide character varying(255) DEFAULT NULL::character varying,
    diss_hydrogen character varying(255) DEFAULT NULL::character varying,
    diss_org_carb character varying(255) DEFAULT NULL::character varying,
    diss_oxygen character varying(255) DEFAULT NULL::character varying,
    chem_administration character varying(255) DEFAULT NULL::character varying,
    chloride character varying(255) DEFAULT NULL::character varying,
    alkyl_diethers character varying(255) DEFAULT NULL::character varying,
    bishomohopanol character varying(255) DEFAULT NULL::character varying,
    biomass character varying(255) DEFAULT NULL::character varying,
    bromide character varying(255) DEFAULT NULL::character varying,
    glucosidase_act character varying(255) DEFAULT NULL::character varying,
    org_nitro character varying(255) DEFAULT NULL::character varying,
    magnesium character varying(255) DEFAULT NULL::character varying,
    mean_frict_vel character varying(255) DEFAULT NULL::character varying,
    mean_peak_frict_vel character varying(255) DEFAULT NULL::character varying,
    nitrite character varying(255) DEFAULT NULL::character varying,
    nitro character varying(255) DEFAULT NULL::character varying,
    oxy_stat_samp character varying(255) DEFAULT NULL::character varying,
    particle_class character varying(255) DEFAULT NULL::character varying,
    part_org_carb character varying(255) DEFAULT NULL::character varying,
    n_alkanes character varying(255) DEFAULT NULL::character varying,
    nitrate character varying(255) DEFAULT NULL::character varying,
    org_carb character varying(255) DEFAULT NULL::character varying,
    org_matter character varying(255) DEFAULT NULL::character varying,
    perturbation character varying(255) DEFAULT NULL::character varying,
    phosphate character varying(255) DEFAULT NULL::character varying,
    ph character varying(255) DEFAULT NULL::character varying,
    porosity character varying(255) DEFAULT NULL::character varying,
    pressure character varying(255) DEFAULT NULL::character varying,
    redox_potential character varying(255) DEFAULT NULL::character varying,
    salinity character varying(255) DEFAULT NULL::character varying,
    samp_store_dur character varying(255) DEFAULT NULL::character varying,
    samp_store_loc character varying(255) DEFAULT NULL::character varying,
    samp_store_temp character varying(255) DEFAULT NULL::character varying,
    sediment_type character varying(255) DEFAULT NULL::character varying,
    silicate character varying(255) DEFAULT NULL::character varying,
    potassium character varying(255) DEFAULT NULL::character varying,
    petroleum_hydrocarb character varying(255) DEFAULT NULL::character varying,
    phosplipid_fatt_acid character varying(255) DEFAULT NULL::character varying,
    phaeopigments character varying(255) DEFAULT NULL::character varying,
    sulfate character varying(255) DEFAULT NULL::character varying,
    temp character varying(255) DEFAULT NULL::character varying,
    sulfide character varying(255) DEFAULT NULL::character varying,
    tot_carb character varying(255) DEFAULT NULL::character varying,
    tot_org_carb character varying(255) DEFAULT NULL::character varying,
    turbidity character varying(255) DEFAULT NULL::character varying,
    water_content character varying(255) DEFAULT NULL::character varying,
    organism_count character varying(255) DEFAULT NULL::character varying,
    methane character varying(255) DEFAULT NULL::character varying,
    misc_param character varying(255) DEFAULT NULL::character varying,
    tot_nitro character varying(255) DEFAULT NULL::character varying
);


CREATE TABLE soil (
    sampleid bigint NOT NULL,
    cur_vegetation character varying(255) DEFAULT NULL::character varying,
    sieving character varying(255) DEFAULT NULL::character varying,
    drainage_class character varying(255) DEFAULT NULL::character varying,
    extreme_salinity character varying(255) DEFAULT NULL::character varying,
    al_sat character varying(255) DEFAULT NULL::character varying,
    heavy_metals character varying(255) DEFAULT NULL::character varying,
    agrochem_addition character varying(255) DEFAULT NULL::character varying,
    tillage character varying(255) DEFAULT NULL::character varying,
    fire character varying(255) DEFAULT NULL::character varying,
    flooding character varying(255) DEFAULT NULL::character varying,
    extreme_event character varying(255) DEFAULT NULL::character varying,
    other character varying(255) DEFAULT NULL::character varying,
    horizon character varying(255) DEFAULT NULL::character varying,
    annual_season_temp character varying(255) DEFAULT NULL::character varying,
    annual_season_precpt character varying(255) DEFAULT NULL::character varying,
    link_class_info character varying(255) DEFAULT NULL::character varying,
    microbial_biomass character varying(255) DEFAULT NULL::character varying,
    link_addit_analys character varying(255) DEFAULT NULL::character varying,
    crop_rotation character varying(255) DEFAULT NULL::character varying,
    local_class character varying(255) DEFAULT NULL::character varying,
    soil_type character varying(255) DEFAULT NULL::character varying,
    slope_gradient character varying(255) DEFAULT NULL::character varying,
    slope_aspect character varying(255) DEFAULT NULL::character varying,
    profile_position character varying(255) DEFAULT NULL::character varying,
    ph character varying(255) DEFAULT NULL::character varying,
    fao_class character varying(255) DEFAULT NULL::character varying,
    store_cond character varying(255) DEFAULT NULL::character varying,
    texture character varying(255) DEFAULT NULL::character varying,
    tot_org_c character varying(255) DEFAULT NULL::character varying,
    tot_n character varying(255) DEFAULT NULL::character varying,
    water_content_soil character varying(255) DEFAULT NULL::character varying,
    cur_land_use character varying(255) DEFAULT NULL::character varying,
    previous_land_use character varying(255) DEFAULT NULL::character varying,
    horizon_meth character varying(255) DEFAULT NULL::character varying,
    water_content_soil_meth character varying(255) DEFAULT NULL::character varying,
    samp_weight_dna_ext character varying(255) DEFAULT NULL::character varying,
    soil_type_meth character varying(255) DEFAULT NULL::character varying,
    texture_meth character varying(255) DEFAULT NULL::character varying,
    ph_meth character varying(255) DEFAULT NULL::character varying,
    misc_param character varying(255) DEFAULT NULL::character varying,
    cur_vegetation_meth character varying(255) DEFAULT NULL::character varying,
    previous_land_use_meth character varying(255) DEFAULT NULL::character varying,
    pool_dna_extracts character varying(255) DEFAULT NULL::character varying,
    link_climate_info character varying(255) DEFAULT NULL::character varying,
    local_class_meth character varying(255) DEFAULT NULL::character varying,
    tot_org_c_meth character varying(255) DEFAULT NULL::character varying,
    tot_n_meth character varying(255) DEFAULT NULL::character varying,
    microbial_biomass_meth character varying(255) DEFAULT NULL::character varying,
    salinity_meth character varying(255) DEFAULT NULL::character varying,
    heavy_metals_meth character varying(255) DEFAULT NULL::character varying,
    al_sat_meth character varying(255) DEFAULT NULL::character varying
);


CREATE TABLE vi (
    sampleid bigint NOT NULL,
    investigation_type character varying(255) DEFAULT NULL::character varying,
    collection_date character varying(255) DEFAULT NULL::character varying,
    submit_to_insdc character varying(255) DEFAULT NULL::character varying,
    environment character varying(255) DEFAULT NULL::character varying,
    num_replicons integer DEFAULT 0,
    project_name character varying(255) DEFAULT NULL::character varying,
    propagation character varying(255) DEFAULT NULL::character varying,
    lat_lon character varying(255) DEFAULT NULL::character varying,
    alt_elev character varying(255) DEFAULT NULL::character varying,
    depth character varying(255) DEFAULT NULL::character varying,
    pathogenicity character varying(255) DEFAULT NULL::character varying,
    country character varying(255) DEFAULT NULL::character varying,
    assembly character varying(255) DEFAULT NULL::character varying,
    seq_meth character varying(255) DEFAULT NULL::character varying,
    nucl_acid_amp character varying(255) DEFAULT NULL::character varying,
    source_mat_identifiers character varying(255) DEFAULT NULL::character varying,
    nucl_acid_ext character varying(255) DEFAULT NULL::character varying,
    subspecf_gen_lin character varying(255) DEFAULT NULL::character varying,
    host_spec_range character varying(255) DEFAULT NULL::character varying,
    specific_host character varying(255) DEFAULT NULL::character varying,
    health_disease_stat character varying(255) DEFAULT NULL::character varying,
    encoded_traits character varying(255) DEFAULT NULL::character varying,
    ref_biomaterial character varying(255) DEFAULT NULL::character varying,
    estimated_size character varying(255) DEFAULT NULL::character varying,
    isol_growth_condt character varying(255) DEFAULT NULL::character varying,
    samp_mat_process character varying(255) DEFAULT NULL::character varying,
    biotic_relationship character varying(255) DEFAULT NULL::character varying,
    finishing_strategy character varying(255) DEFAULT NULL::character varying,
    sop character varying(255) DEFAULT NULL::character varying,
    url character varying(255) DEFAULT NULL::character varying,
    samp_collect_device character varying(255) DEFAULT NULL::character varying,
    samp_size character varying(255) DEFAULT NULL::character varying,
    experimental_factor character varying(255) DEFAULT NULL::character varying,
    assembly_name character varying(255) DEFAULT NULL::character varying,
    annot_source character varying(255) DEFAULT NULL::character varying,
    adapters character varying(255) DEFAULT NULL::character varying
);


CREATE TABLE wastew (
    sampleid bigint NOT NULL,
    alkalinity character varying(255) DEFAULT NULL::character varying,
    chem_administration character varying(255) DEFAULT NULL::character varying,
    chem_oxygen_dem character varying(255) DEFAULT NULL::character varying,
    efficiency_percent character varying(255) DEFAULT NULL::character varying,
    emulsions character varying(255) DEFAULT NULL::character varying,
    gaseous_substances character varying(255) DEFAULT NULL::character varying,
    biochem_oxygen_dem character varying(255) DEFAULT NULL::character varying,
    indust_eff_percent character varying(255) DEFAULT NULL::character varying,
    inorg_particles character varying(255) DEFAULT NULL::character varying,
    oxy_stat_samp character varying(255) DEFAULT NULL::character varying,
    nitrate character varying(255) DEFAULT NULL::character varying,
    org_particles character varying(255) DEFAULT NULL::character varying,
    perturbation character varying(255) DEFAULT NULL::character varying,
    ph character varying(255) DEFAULT NULL::character varying,
    samp_salinity character varying(255) DEFAULT NULL::character varying,
    samp_store_dur character varying(255) DEFAULT NULL::character varying,
    samp_store_loc character varying(255) DEFAULT NULL::character varying,
    samp_store_temp character varying(255) DEFAULT NULL::character varying,
    phosphate character varying(255) DEFAULT NULL::character varying,
    pre_treatment character varying(255) DEFAULT NULL::character varying,
    reactor_type character varying(255) DEFAULT NULL::character varying,
    secondary_treatment character varying(255) DEFAULT NULL::character varying,
    sewage_type character varying(255) DEFAULT NULL::character varying,
    sludge_retent_time character varying(255) DEFAULT NULL::character varying,
    primary_treatment character varying(255) DEFAULT NULL::character varying,
    soluble_inorg_mat character varying(255) DEFAULT NULL::character varying,
    soluble_org_mat character varying(255) DEFAULT NULL::character varying,
    suspend_solids character varying(255) DEFAULT NULL::character varying,
    temp character varying(255) DEFAULT NULL::character varying,
    tertiary_treatment character varying(255) DEFAULT NULL::character varying,
    tot_phosphate character varying(255) DEFAULT NULL::character varying,
    wastewater_type character varying(255) DEFAULT NULL::character varying,
    tot_nitro character varying(255) DEFAULT NULL::character varying,
    organism_count character varying(255) DEFAULT NULL::character varying,
    misc_param character varying(255) DEFAULT NULL::character varying
);


CREATE TABLE water (
    sampleid bigint NOT NULL,
    diether_lipids character varying(255) DEFAULT NULL::character varying,
    aminopeptidase_activity character varying(255) DEFAULT NULL::character varying,
    atmospheric_data character varying(255) DEFAULT NULL::character varying,
    bacterial_carbon_production character varying(255) DEFAULT NULL::character varying,
    alkalinity character varying(255) DEFAULT NULL::character varying,
    ammonium character varying(255) DEFAULT NULL::character varying,
    calcium character varying(255) DEFAULT NULL::character varying,
    carbon_to_nitrogen_ratio character varying(255) DEFAULT NULL::character varying,
    chlorophyll character varying(255) DEFAULT NULL::character varying,
    density character varying(255) DEFAULT NULL::character varying,
    dissolved_oxygen character varying(255) DEFAULT NULL::character varying,
    chemical_administration character varying(255) DEFAULT NULL::character varying,
    chloride character varying(255) DEFAULT NULL::character varying,
    current character varying(255) DEFAULT NULL::character varying,
    dissolved_carbon_dioxide character varying(255) DEFAULT NULL::character varying,
    dissolved_hydrogen character varying(255) DEFAULT NULL::character varying,
    dissolved_inorganic_phosphorus character varying(255) DEFAULT NULL::character varying,
    dissolved_inorganic_nitrogen character varying(255) DEFAULT NULL::character varying,
    dissolved_organic_carbon character varying(255) DEFAULT NULL::character varying,
    alkyl_diethers character varying(255) DEFAULT NULL::character varying,
    bishomohopanol character varying(255) DEFAULT NULL::character varying,
    biomass character varying(255) DEFAULT NULL::character varying,
    bromide character varying(255) DEFAULT NULL::character varying,
    glucosidase_activity character varying(255) DEFAULT NULL::character varying,
    light_intensity character varying(255) DEFAULT NULL::character varying,
    magnesium character varying(255) DEFAULT NULL::character varying,
    mean_friction_velocity character varying(255) DEFAULT NULL::character varying,
    mean_peak_friction_velocity character varying(255) DEFAULT NULL::character varying,
    nitrite character varying(255) DEFAULT NULL::character varying,
    nitrogen character varying(255) DEFAULT NULL::character varying,
    organic_nitrogen character varying(255) DEFAULT NULL::character varying,
    oxygenation_status_of_sample character varying(255) DEFAULT NULL::character varying,
    particulate_organic_carbon character varying(255) DEFAULT NULL::character varying,
    particulate_organic_nitrogen character varying(255) DEFAULT NULL::character varying,
    n_alkanes character varying(255) DEFAULT NULL::character varying,
    nitrate character varying(255) DEFAULT NULL::character varying,
    organic_carbon character varying(255) DEFAULT NULL::character varying,
    organic_matter character varying(255) DEFAULT NULL::character varying,
    perturbation character varying(255) DEFAULT NULL::character varying,
    photon_flux character varying(255) DEFAULT NULL::character varying,
    ph character varying(255) DEFAULT NULL::character varying,
    sample_storage_duration character varying(255) DEFAULT NULL::character varying,
    sample_storage_location character varying(255) DEFAULT NULL::character varying,
    sample_storage_temperature character varying(255) DEFAULT NULL::character varying,
    potassium character varying(255) DEFAULT NULL::character varying,
    petroleum_hydrocarbon character varying(255) DEFAULT NULL::character varying,
    phosphate character varying(255) DEFAULT NULL::character varying,
    phospholipid_fatty_acid character varying(255) DEFAULT NULL::character varying,
    pressure character varying(255) DEFAULT NULL::character varying,
    primary_production character varying(255) DEFAULT NULL::character varying,
    phaeopigments character varying(255) DEFAULT NULL::character varying,
    redox_potential character varying(255) DEFAULT NULL::character varying,
    salinity character varying(255) DEFAULT NULL::character varying,
    silicate character varying(255) DEFAULT NULL::character varying,
    soluble_reactive_phosphorus character varying(255) DEFAULT NULL::character varying,
    suspended_particulate_matter character varying(255) DEFAULT NULL::character varying,
    sulfate character varying(255) DEFAULT NULL::character varying,
    sulfide character varying(255) DEFAULT NULL::character varying,
    total_depth_of_water_column character varying(255) DEFAULT NULL::character varying,
    temperature character varying(255) DEFAULT NULL::character varying,
    total_inorganic_nitrogen character varying(255) DEFAULT NULL::character varying,
    total_particulate_carbon character varying(255) DEFAULT NULL::character varying,
    total_phosphorus character varying(255) DEFAULT NULL::character varying,
    organism_count character varying(255) DEFAULT NULL::character varying,
    miscellaneous_parameter character varying(255) DEFAULT NULL::character varying,
    total_nitrogen character varying(255) DEFAULT NULL::character varying
);
