# Supplementary material for: MetaBar - a tool for consistent contextual data acquisition and standards compliant submission
Source: BMC Bioinformatics. 2010 Jun 30;11:358. doi: 10.1186/1471-2105-11-358 (PMC2912304; doi:10.1186/1471-2105-11-358)
Supplement: Additional file 1 — MetaBar open source code base under GNU GPL3 license. Zipped open source code base for local installation. A general installation manual can be found in the README.txt. [file 1471-2105-11-358-S1.ZIP › metabar-1.1/src/junittests/SeleniumTests.java]

/*   Copyright (C) 2009 Wolfgang Hankeln
 *
 *   This file is part of MetaBar.
 *
 *   MetaBar is free software: you can redistribute it and/or modify
 *   it under the terms of the GNU General Public License as published by
 *   the Free Software Foundation version 3 of the License.
 *
 *   MetaBar is distributed in the hope that it will be useful,
 *   but WITHOUT ANY WARRANTY; without even the implied warranty of
 *   MERCHANTABILITY or FITNESS FOR A PARTICULAR PURPOSE.  See the
 *   GNU General Public License for more details.
 *
 *   You should have received a copy of the GNU General Public License
 *   along with MetaBar.  If not, see <http://www.gnu.org/licenses/>.
 */

package junittests;

/* To get these tests running you need the SELENIUM test server installed: http://seleniumhq.org/
 * replace <URL-TO-METABAR-INSTALLATION> with the URL of your MetaBar installation
 * replace <PASSWORD> with the correspondend defined password 
 */

import com.thoughtworks.selenium.*;
import java.util.regex.Pattern;

public class SeleniumTests extends SeleneseTestCase {
	public void setUp() throws Exception {
		setUp("https://<URL-TO-METABAR-INSTALLATION>", "*firefox");
	}
	
	public void TLS_MetaBarAdmin1() throws Exception {
		selenium.open("/metabar/login.htm");
		selenium.click("//input[@value='Login']");
		selenium.waitForPageToLoad("30000");
		selenium.type("username", "root");
		selenium.type("password", "<PASSWORD>");
		selenium.click("submit");
		selenium.waitForPageToLoad("30000");
		verifyTrue(selenium.isTextPresent("WELCOME"));
		selenium.click("//input[@name='Submit' and @value='create user']");
		selenium.waitForPageToLoad("30000");
		selenium.type("username", "m1");
		selenium.type("password", "<PASSWORD>");
		selenium.click("//input[@name='Submit' and @value='create user account']");
		selenium.waitForPageToLoad("30000");
		verifyTrue(selenium.isTextPresent("Account m1 has been created."));
		selenium.click("//input[@name='Submit' and @value='create user']");
		selenium.waitForPageToLoad("30000");
		selenium.type("username", "m2");
		selenium.type("password", "<PASSWORD>");
		selenium.click("//input[@name='Submit' and @value='create user account']");
		selenium.waitForPageToLoad("30000");
		verifyTrue(selenium.isTextPresent("Account m2 has been created."));
		selenium.click("//input[@name='Submit' and @value='create user']");
		selenium.waitForPageToLoad("30000");
		selenium.type("username", "m3");
		selenium.type("password", "<PASSWORD>");
		selenium.click("//input[@name='Submit' and @value='create user account']");
		selenium.waitForPageToLoad("30000");
		verifyTrue(selenium.isTextPresent("Account m3 has been created."));
		selenium.click("//input[@name='Submit' and @value='create user']");
		selenium.waitForPageToLoad("30000");
		selenium.type("username", "m1");
		selenium.type("password", "<PASSWORD>");
		selenium.click("//input[@name='Submit' and @value='create user account']");
		selenium.waitForPageToLoad("30000");
		verifyTrue(selenium.isTextPresent("ERROR: username already exists! choose another name"));
		selenium.click("//input[@name='Submit' and @value='create project']");
		selenium.waitForPageToLoad("30000");
		selenium.type("projectname", "t");
		selenium.type("projectdescription", "no description");
		selenium.select("ProjectAdminChooser", "label=m1");
		selenium.click("document.forms[4].elements[3]");
		selenium.waitForPageToLoad("30000");
		verifyTrue(selenium.isTextPresent("The project t has been created"));
		selenium.click("//input[@name='Submit' and @value='assign project to user']");
		selenium.waitForPageToLoad("30000");
		selenium.select("ProjectAdminChooser", "label=m1");
		selenium.select("ProjectChooser", "label=t");
		selenium.click("//input[@name='Submit' and @value='project admin assignment']");
		selenium.waitForPageToLoad("30000");
		verifyTrue(selenium.isTextPresent("ERROR: m1 is already admin for project t."));
		selenium.click("//td[6]/center/a/b");
		selenium.waitForPageToLoad("30000");
	}
	public void TLS_M1_1() throws Exception {
		selenium.open("/metabar/login.htm");
		selenium.click("//input[@value='Login']");
		selenium.waitForPageToLoad("30000");
		selenium.type("username", "m1");
		selenium.type("password", "<PASSWORD>");
		selenium.click("submit");
		selenium.waitForPageToLoad("30000");
		verifyTrue(selenium.isTextPresent("project admin features"));
		verifyTrue(selenium.isTextPresent("user features"));
		selenium.click("Submit");
		selenium.waitForPageToLoad("30000");
		selenium.type("projectname", "t_change");
		selenium.type("projectdescription", "testrun project");
		selenium.click("//input[@name='Submit' and @value='save changes project']");
		selenium.waitForPageToLoad("30000");
		verifyTrue(selenium.isTextPresent("The project t_change has been successfully edited."));
		selenium.click("//input[@name='Submit' and @value='assign user to project']");
		selenium.waitForPageToLoad("30000");
		selenium.select("User2ProjectChooser", "label=m2");
		selenium.click("document.forms[3].elements[2]");
		selenium.waitForPageToLoad("30000");
		verifyTrue(selenium.isTextPresent("User m2 has been assigned as member to t_change."));
		selenium.click("//input[@name='Submit' and @value='assign user to project']");
		selenium.waitForPageToLoad("30000");
		selenium.select("User2ProjectChooser", "label=m3");
		selenium.click("document.forms[3].elements[2]");
		selenium.waitForPageToLoad("30000");
		verifyTrue(selenium.isTextPresent("User m3 has been assigned as member to t_change."));
		selenium.click("//input[@name='Submit' and @value='assign user to project']");
		selenium.waitForPageToLoad("30000");
		selenium.select("User2ProjectChooser", "label=m1");
		selenium.click("document.forms[3].elements[2]");
		selenium.waitForPageToLoad("30000");
		verifyTrue(selenium.isTextPresent("ERROR: m1 is already member for project t_change."));
		selenium.click("//input[@name='Submit' and @value='create barcodes']");
		selenium.waitForPageToLoad("30000");
		selenium.type("name", "10");
		selenium.click("//input[@value='submit']");
		selenium.waitForPageToLoad("30000");
		selenium.click("//input[@name='Submit' and @value='show all barcodes']");
		selenium.waitForPageToLoad("30000");
		verifyTrue(selenium.isTextPresent("1000006000010"));
		verifyTrue(selenium.isTextPresent("m1"));
		verifyTrue(selenium.isTextPresent("owner"));
		selenium.click("//input[@name='Submit' and @value='manage permissions']");
		selenium.waitForPageToLoad("30000");
		verifyTrue(selenium.isTextPresent("For all samples in t_change owned by m1"));
		selenium.select("UserChooser1", "label=m2");
		selenium.click("//input[@name='Submit' and @value='change permissions']");
		selenium.waitForPageToLoad("30000");
		//verifyTrue(selenium.isTextPresent("The permissions for m2 have successfully been changed."));
		selenium.click("//input[@name='Submit' and @value='manage permissions']");
		selenium.waitForPageToLoad("30000");
		selenium.select("UserChooser1", "label=m2");
		selenium.click("//input[@name='Submit' and @value='change permissions']");
		selenium.waitForPageToLoad("30000");
		verifyTrue(selenium.isTextPresent("selected user already has this permission for all the samples"));
		selenium.click("//td[6]/center/a/b");
		selenium.waitForPageToLoad("30000");
		verifyTrue(selenium.isTextPresent("You have successfully logged out of the Central Authentication Service."));
	}
	public void TLS_M2() throws Exception {
		selenium.open("/metabar/login.htm");
		selenium.click("//input[@value='Login']");
		selenium.waitForPageToLoad("30000");
		selenium.type("username", "m2");
		selenium.type("password", "<PASSWORD>");
		selenium.click("submit");
		selenium.waitForPageToLoad("30000");
		verifyTrue(selenium.isTextPresent("WELCOME"));
		verifyTrue(selenium.isTextPresent("you are signed in as: [m2]"));
		selenium.click("Submit");
		selenium.waitForPageToLoad("30000");
		verifyTrue(selenium.isTextPresent("1000006000001"));
		verifyTrue(selenium.isTextPresent("1000006000010"));
		selenium.click("//input[@name='Submit' and @value='create barcodes']");
		selenium.waitForPageToLoad("30000");
		selenium.type("name", "10");
		selenium.click("//input[@value='submit']");
		selenium.waitForPageToLoad("30000");
		//verifyTrue(selenium.isTextPresent("Barcode allocation successful:\nDownload a spreadsheet with the freshly allocated barcodes here:\nspreadsheet\nIf you want to download a spreadsheet containing all barcodes you ever allocated, follow this link:\nspreadsheet download"));
		//selenium.click("//td[2]/a[1]/b");
		selenium.waitForPageToLoad("30000");
		selenium.click("fu");
		selenium.waitForPageToLoad("30000");
		selenium.type("file", "/<local_directory>/metabar/SeleniumTestFiles/TLS_m2_uploadsheet.xls");
		selenium.click("_eventId_submit");
		selenium.waitForPageToLoad("30000");
		verifyTrue(selenium.isTextPresent("Done"));
		selenium.click("Submit");
		selenium.waitForPageToLoad("30000");
		verifyTrue(selenium.isTextPresent("2008-07-21"));
		verifyTrue(selenium.isTextPresent("asdfdf"));
		verifyTrue(selenium.isTextPresent("-34.0"));
		selenium.click("//input[@name='Submit' and @value='print barcodes']");
		selenium.waitForPageToLoad("30000");
		selenium.type("from", "1000006000011");
		selenium.type("to", "1000006000020");
		selenium.click("//input[@value='submit']");
		selenium.waitForPageToLoad("30000");
		verifyTrue(selenium.isTextPresent("labels.epl"));
		selenium.click("//input[@name='Submit' and @value='search']");
		selenium.waitForPageToLoad("30000");
		selenium.type("name", "1000006000011");
		selenium.click("//input[@value='submit']");
		selenium.waitForPageToLoad("30000");
		verifyTrue(selenium.isTextPresent("1000006000011"));
		verifyTrue(selenium.isTextPresent("qereqwr"));
		verifyTrue(selenium.isTextPresent("3"));
		selenium.click("//input[@name='Submit' and @value='search']");
		selenium.waitForPageToLoad("30000");
		selenium.type("name", "1000006000001");
		selenium.click("//input[@value='submit']");
		selenium.waitForPageToLoad("30000");
		verifyTrue(selenium.isTextPresent("1000006000001"));
		selenium.click("//input[@name='Submit' and @value='manage permissions']");
		selenium.waitForPageToLoad("30000");
		verifyTrue(selenium.isTextPresent("For all samples in t_change owned by m2"));
		selenium.select("UserChooser1", "label=m3");
		selenium.select("PermissionType", "label=writing");
		selenium.click("//input[@name='Submit' and @value='change permissions']");
		selenium.waitForPageToLoad("30000");
		verifyTrue(selenium.isTextPresent("The permissions for m3 have successfully been changed."));
		selenium.click("//input[@name='Submit' and @value='manage permissions']");
		selenium.waitForPageToLoad("30000");
		selenium.select("UserChooser1", "label=m1");
		selenium.click("//input[@name='Submit' and @value='change permissions']");
		selenium.waitForPageToLoad("30000");
		verifyTrue(selenium.isTextPresent("You cannot give or take away the projectadmin of t_change permissions!"));
		selenium.click("//td[6]/center/a/b");
		selenium.waitForPageToLoad("30000");
		verifyTrue(selenium.isTextPresent("Logout successful"));
	}
	public void TLS_M3() throws Exception {
		selenium.open("/metabar/login.htm");
		selenium.click("//input[@value='Login']");
		selenium.waitForPageToLoad("30000");
		selenium.type("username", "m3");
		selenium.type("password", "<PASSWORD>");
		selenium.click("submit");
		selenium.waitForPageToLoad("30000");
		selenium.click("Submit");
		selenium.waitForPageToLoad("30000");
		verifyFalse(selenium.isTextPresent("1000006000001"));
		verifyFalse(selenium.isTextPresent("1000006000010"));
		verifyTrue(selenium.isTextPresent("1000006000011"));
		verifyTrue(selenium.isTextPresent("asdfdsaf"));
		verifyTrue(selenium.isTextPresent("writing"));
		selenium.click("//input[@name='Submit' and @value='download spreadsheet']");
		selenium.waitForPageToLoad("30000");
		verifyTrue(selenium.isTextPresent("Complete spreadsheet for project t_change"));
		selenium.click("Submit");
		selenium.waitForPageToLoad("30000");
		verifyTrue(selenium.isTextPresent("afreer"));
		verifyTrue(selenium.isTextPresent("asdfdsaf"));
		selenium.click("fu");
		selenium.waitForPageToLoad("30000");
		selenium.type("file", "/<local_directory>/metabar/SeleniumTestFiles/TLS_m3_uploadsheet.xls");
		selenium.click("_eventId_submit");
		selenium.waitForPageToLoad("30000");
		verifyTrue(selenium.isTextPresent("Done"));
		selenium.click("Submit");
		selenium.waitForPageToLoad("30000");
		selenium.click("//td[6]/center/a/b");
		selenium.waitForPageToLoad("30000");
	}
	public void TLS_M1_2() throws Exception {
		selenium.open("/metabar/login.htm");
		selenium.click("//input[@value='Login']");
		selenium.waitForPageToLoad("30000");
		selenium.type("username", "m1");
		selenium.type("password", "<PASSWORD>");
		selenium.click("submit");
		selenium.waitForPageToLoad("30000");
		selenium.click("//input[@name='Submit' and @value='show all barcodes']");
		selenium.waitForPageToLoad("30000");
		verifyTrue(selenium.isTextPresent("projectadmin"));
		selenium.click("//input[@name='Submit' and @value='transfer sample ownership']");
		selenium.waitForPageToLoad("30000");
		selenium.select("UserChooser1", "label=m2");
		selenium.select("UserChooser2", "label=m3");
		selenium.click("document.forms[3].elements[3]");
		selenium.waitForPageToLoad("30000");
		verifyTrue(selenium.isTextPresent("m3 is now owner of m2's samples in this project."));
		selenium.click("//input[@name='Submit' and @value='show all barcodes']");
		selenium.waitForPageToLoad("30000");
		verifyTrue(selenium.isTextPresent("m3"));
		selenium.click("//input[@name='Submit' and @value='take user from project']");
		selenium.waitForPageToLoad("30000");
		selenium.select("UserChooser", "label=m2");
		selenium.click("//input[@name='Submit' and @value='user project withdrawal']");
		selenium.waitForPageToLoad("30000");
		verifyTrue(selenium.isTextPresent("m2 is no longer member of project t_change."));
		selenium.click("//td[6]/center/a/b");
		selenium.waitForPageToLoad("30000");
		verifyTrue(selenium.isTextPresent("Logout successful"));
	}
	public void TLS_MetaBarAdmin_RevertAll() throws Exception {
		selenium.open("/metabar/login.htm");
		selenium.click("//input[@value='Login']");
		selenium.waitForPageToLoad("30000");
		selenium.type("username", "root");
		selenium.type("password", "<PASSWORD>");
		selenium.click("submit");
		selenium.waitForPageToLoad("30000");
		selenium.click("Submit");
		selenium.waitForPageToLoad("30000");
		selenium.click("//input[@name='Submit' and @value='show all barcodes']");
		selenium.waitForPageToLoad("30000");
		selenium.click("Submit");
		selenium.waitForPageToLoad("30000");
		selenium.type("from", "1000006000001");
		selenium.type("to", "1000006000750");
		selenium.click("//input[@value='submit']");
		selenium.waitForPageToLoad("30000");
		verifyTrue(selenium.isTextPresent("Sample(s) have successfully been deleted from DB"));
		selenium.click("//input[@name='Submit' and @value='delete user']");
		selenium.waitForPageToLoad("30000");
		selenium.select("ProjectAdminChooser", "label=m3");
		selenium.click("//input[@name='Submit' and @value='user deletion']");
		selenium.waitForPageToLoad("30000");
		verifyTrue(selenium.isTextPresent("Account m3 has been deleted."));
		selenium.click("//input[@name='Submit' and @value='delete user']");
		selenium.waitForPageToLoad("30000");
		selenium.select("ProjectAdminChooser", "label=m2");
		selenium.click("//input[@name='Submit' and @value='user deletion']");
		selenium.waitForPageToLoad("30000");
		verifyTrue(selenium.isTextPresent("Account m2 has been deleted."));
		selenium.click("//input[@name='Submit' and @value='delete user']");
		selenium.waitForPageToLoad("30000");
		selenium.select("ProjectAdminChooser", "label=m1");
		selenium.click("//input[@name='Submit' and @value='user deletion']");
		selenium.waitForPageToLoad("30000");
		verifyTrue(selenium.isTextPresent("Account m1 has been deleted."));
		selenium.click("//input[@name='Submit' and @value='delete project']");
		selenium.waitForPageToLoad("30000");
		selenium.select("ProjectChooser", "label=t_change");
		selenium.click("//input[@name='Submit' and @value='project deletion']");
		selenium.waitForPageToLoad("30000");
		verifyTrue(selenium.isTextPresent("Project t_change has been deleted."));
		selenium.click("//td[6]/center/a/b");
		selenium.waitForPageToLoad("30000");
		verifyTrue(selenium.isTextPresent("Logout successful"));
	}
	public void TEST_01_MetabarUser1() throws Exception {
		//metabarUser1 login
		selenium.open("/metabar/login.htm");
		selenium.click("//input[@value='Login']");
		selenium.waitForPageToLoad("30000");
		selenium.type("username", "metabarUser1");
		selenium.type("password", "<PASSWORD>");
		selenium.click("submit");
		selenium.waitForPageToLoad("30000");
		//select Project "test"
		selenium.select("UserProjectChooser", "label=test");
		//allocate 10 barcodes
		selenium.click("//input[@name='Submit' and @value='create barcodes']");
		selenium.waitForPageToLoad("30000");
		selenium.type("name", "10");
		selenium.click("//input[@value='submit']");
		selenium.waitForPageToLoad("30000");
		verifyTrue(selenium.isTextPresent("Barcode allocation successful:"));
		verifyTrue(selenium.isTextPresent("Download a spreadsheet with the freshly allocated barcodes here"));
		//upload filled out spsh
		selenium.click("fu");
		selenium.waitForPageToLoad("50000");
		verifyTrue(selenium.isTextPresent("The file size should not exceed 500 KB."));
		selenium.type("file", "/<local_directory>/metabar/SeleniumTestFiles/metabarUser1_UPLOADSHEET_1.xls");
		selenium.click("_eventId_submit");
		selenium.waitForPageToLoad("50000");
		verifyTrue(selenium.isTextPresent("Done!"));
		//show all barcodes
		selenium.select("UserProjectChooser", "label=test");
		selenium.click("//input[@name='Submit' and @value='show all barcodes']");
		selenium.waitForPageToLoad("50000");
		verifyTrue(selenium.isTextPresent("1000004000001"));
		verifyTrue(selenium.isTextPresent("2008-07-21"));
		verifyTrue(selenium.isTextPresent("10:52:00"));
		verifyTrue(selenium.isTextPresent("TEST"));
		verifyTrue(selenium.isTextPresent("3.0"));
		verifyTrue(selenium.isTextPresent("3.0"));
		verifyTrue(selenium.isTextPresent("-1.0"));
		verifyTrue(selenium.isTextPresent("3.0"));
		verifyTrue(selenium.isTextPresent("3.0"));
		verifyTrue(selenium.isTextPresent("afreer"));
		verifyTrue(selenium.isTextPresent("qereqwr"));
		verifyTrue(selenium.isTextPresent("3"));
		verifyTrue(selenium.isTextPresent("1000004000010"));
		verifyTrue(selenium.isTextPresent("2008-07-21"));
		verifyTrue(selenium.isTextPresent("14:59:00"));
		verifyTrue(selenium.isTextPresent("14:59:00"));
		verifyTrue(selenium.isTextPresent("TEST"));
		verifyTrue(selenium.isTextPresent("4.0"));
		verifyTrue(selenium.isTextPresent("5.0"));
		verifyTrue(selenium.isTextPresent("-34.0"));
		verifyTrue(selenium.isTextPresent("14.0"));
		verifyTrue(selenium.isTextPresent("5.0"));
		verifyTrue(selenium.isTextPresent("asdfdf"));
		verifyTrue(selenium.isTextPresent("asdfdsaf"));
		verifyTrue(selenium.isTextPresent("6"));
		//quick search
		selenium.click("//input[@name='Submit' and @value='search']");
		selenium.waitForPageToLoad("50000");
		selenium.type("name", "1000004000010");
		selenium.click("//input[@value='submit']");
		selenium.waitForPageToLoad("50000");
		verifyTrue(selenium.isTextPresent("1000004000010"));
		verifyTrue(selenium.isTextPresent("2008-07-21"));
		verifyTrue(selenium.isTextPresent("14:59:00"));
		verifyTrue(selenium.isTextPresent("TEST"));
		verifyTrue(selenium.isTextPresent("4.0"));
		verifyTrue(selenium.isTextPresent("5.0"));
		verifyTrue(selenium.isTextPresent("-34.0"));
		verifyTrue(selenium.isTextPresent("14.0"));
		verifyTrue(selenium.isTextPresent("5.0"));
		verifyTrue(selenium.isTextPresent("asdfdf"));
		verifyTrue(selenium.isTextPresent("asdfdsaf"));
		verifyTrue(selenium.isTextPresent("6"));
		//upload corrected spsh
		selenium.click("fu");
		selenium.waitForPageToLoad("50000");
		selenium.type("file", "/<local_directory>/metabar/SeleniumTestFiles/metabarUser1_UPLOADSHEET_2.xls");
		selenium.click("_eventId_submit");
		selenium.waitForPageToLoad("50000");
		verifyTrue(selenium.isTextPresent("Done!"));
		selenium.click("//input[@name='Submit' and @value='search']");
		selenium.waitForPageToLoad("50000");
		selenium.type("name", "1000004000010");
		selenium.click("//input[@value='submit']");
		selenium.waitForPageToLoad("50000");
		verifyTrue(selenium.isTextPresent("1000004000010"));
		verifyTrue(selenium.isTextPresent("corrected_container"));
		verifyTrue(selenium.isTextPresent("corrected_comment"));
		verifyTrue(selenium.isTextPresent("WGS84"));
		//print barcode range from" "1000004000001 "to" "1000004000010"
		selenium.click("//input[@name='Submit' and @value='print barcodes']");
		selenium.waitForPageToLoad("50000");
		selenium.type("from", "1000004000010");
		selenium.type("to", "1000004000010");
		selenium.type("from", "1000004000001");
		selenium.click("//input[@value='submit']");
		selenium.waitForPageToLoad("50000");
		verifyTrue(selenium.isTextPresent("Click on the link to download printable EPL file:"));
		//selenium.click("//td[2]/a/b");
		//selenium.waitForPageToLoad("30000");
		//select Project "test"
		selenium.select("UserProjectChooser", "label=test");
		//download spsh
		selenium.click("//input[@name='Submit' and @value='download spreadsheet']");
		selenium.waitForPageToLoad("30000");
		//select Project "test"
		selenium.select("UserProjectChooser", "label=test");
		//allocate 10 barcodes more
		selenium.click("//input[@name='Submit' and @value='create barcodes']");
		selenium.waitForPageToLoad("30000");
		selenium.type("name", "10");
		selenium.click("//input[@value='submit']");
		selenium.waitForPageToLoad("30000");
		verifyTrue(selenium.isTextPresent("Barcode allocation successful:"));
		verifyTrue(selenium.isTextPresent("Download a spreadsheet with the freshly allocated barcodes here"));
		//check that 20 barcodes are allocated for the test project
		selenium.select("UserProjectChooser", "label=test");
		selenium.click("//input[@name='Submit' and @value='show all barcodes']");
		selenium.waitForPageToLoad("50000");
		verifyTrue(selenium.isTextPresent("1000004000020"));
		//upload datasheet with gaps
		selenium.click("fu");
		selenium.waitForPageToLoad("50000");
		selenium.type("file", "/<local_directory>/metabar/SeleniumTestFiles/metabarUser1_UPLOADSHEET_3.xls");
		selenium.click("_eventId_submit");
		selenium.waitForPageToLoad("50000");
		verifyTrue(selenium.isTextPresent("Done!"));
		//select Project "test"
		selenium.select("UserProjectChooser", "label=test");
		selenium.click("//input[@name='Submit' and @value='show all barcodes']");
		selenium.waitForPageToLoad("50000");
		verifyTrue(selenium.isTextPresent("1000004000020"));
		verifyTrue(selenium.isTextPresent("1gap loaded"));
		verifyTrue(selenium.isTextPresent("patchy data"));
		//Permission TESTs
		selenium.click("//input[@name='Submit' and @value='manage permissions']");
		selenium.waitForPageToLoad("30000");
		selenium.select("UserChooser1", "label=metabarUser2");
		selenium.click("//input[@name='Submit' and @value='change permissions']");
		selenium.waitForPageToLoad("30000");
		verifyTrue(selenium.isTextPresent("The permissions for metabarUser2 have successfully been changed."));
		selenium.click("//input[@name='Submit' and @value='manage permissions']");
		selenium.waitForPageToLoad("30000");
		selenium.select("UserChooser1", "label=metabarUser3");
		selenium.select("PermissionType", "label=writing");
		selenium.click("//input[@name='Submit' and @value='change permissions']");
		selenium.waitForPageToLoad("30000");
		verifyTrue(selenium.isTextPresent("The permissions for metabarUser3 have successfully been changed."));
		selenium.click("//input[@name='Submit' and @value='manage permissions']");
		selenium.waitForPageToLoad("30000");
		selenium.select("actionChooser", "label=take away");
		selenium.click("//input[@name='Submit' and @value='change permissions']");
		selenium.waitForPageToLoad("30000");
		verifyTrue(selenium.isTextPresent("You cannot give or take away the projectadmin of test permissions!"));
		selenium.click("//input[@name='Submit' and @value='manage permissions']");
		selenium.waitForPageToLoad("30000");
		selenium.select("actionChooser", "label=take away");
		selenium.select("UserChooser1", "label=metabarUser2");
		selenium.select("PermissionType", "label=writing");
		selenium.click("//input[@name='Submit' and @value='change permissions']");
		selenium.waitForPageToLoad("30000");
		verifyTrue(selenium.isTextPresent("selected user does not have this permission!"));
		//logout
		selenium.click("//td[6]/center/a/b");
		selenium.waitForPageToLoad("100000");
		verifyTrue(selenium.isTextPresent("You have successfully logged out of the Central Authentication Service."));
	}
	public void revert_to_pod_1() throws Exception {
		//REVERT TO POD
		selenium.open("/metabar/login.htm");
		selenium.click("//input[@value='Login']");
		selenium.waitForPageToLoad("30000");
		selenium.type("username", "root");
		selenium.type("password", "<PASSWORD>");
		selenium.click("submit");
		selenium.waitForPageToLoad("30000");
		selenium.click("Submit");
		selenium.waitForPageToLoad("30000");
		selenium.type("from", "1000004000001");
		selenium.type("to", "1000004000020");
		selenium.click("//input[@value='submit']");
		selenium.waitForPageToLoad("30000");
		verifyTrue(selenium.isTextPresent("Sample(s) have successfully been deleted from DB"));
	}
	public void TEST_02_MetabarUser2() throws Exception {
		//USER 2
		selenium.open("/metabar/login.htm");
		selenium.click("//input[@value='Login']");
		selenium.waitForPageToLoad("30000");
		selenium.type("username", "metabarUser2");
		selenium.type("password", "<PASSWORD>");
		selenium.click("submit");
		selenium.waitForPageToLoad("30000");
		//Test if reading permission is there
		selenium.click("Submit");
		selenium.waitForPageToLoad("30000");
		verifyTrue(selenium.isTextPresent("1000004000001"));
		verifyTrue(selenium.isTextPresent("1000004000010"));
		verifyTrue(selenium.isTextPresent("1000004000020"));
		verifyTrue(selenium.isTextPresent("reading"));
		verifyTrue(selenium.isTextPresent("corrected_container"));
		//create 10 barcodes
		selenium.click("//input[@name='Submit' and @value='create barcodes']");
		selenium.waitForPageToLoad("30000");
		selenium.type("name", "10");
		selenium.click("//input[@value='submit']");
		selenium.waitForPageToLoad("30000");
		// selenium.click("//td[2]/a[1]/b");
		// selenium.waitForPageToLoad("30000");
		selenium.click("fu");
		selenium.waitForPageToLoad("30000");
		selenium.type("file", "/<local_directory>/metabar/SeleniumTestFiles/metabarUser2_uploadsheet.xls");
		selenium.click("_eventId_submit");
		selenium.waitForPageToLoad("30000");
		selenium.click("Submit");
		selenium.waitForPageToLoad("30000");
		//check that 10 barcodes are allocated for the test project
		selenium.select("UserProjectChooser", "label=test");
		selenium.click("//input[@name='Submit' and @value='show all barcodes']");
		selenium.waitForPageToLoad("50000");
		verifyTrue(selenium.isTextPresent("1000004000021"));
		//logout
		selenium.click("//td[6]/center/a/b");
		selenium.waitForPageToLoad("100000");
		verifyTrue(selenium.isTextPresent("You have successfully logged out of the Central Authentication Service."));
	}
	public void TEST_03_SCENARIO2_continued() throws Exception {
		// USER1 projectadmin
		//Login as metabarUser1 (projectadmin)
		selenium.open("/metabar/login.htm");
		selenium.click("//input[@value='Login']");
		selenium.waitForPageToLoad("30000");
		selenium.type("username", "metabarUser1");
		selenium.type("password", "<PASSWORD>");
		selenium.click("submit");
		selenium.waitForPageToLoad("30000");
		//Test if barcodes from metabarUser2 are visible
		verifyTrue(selenium.isTextPresent("1000004000010"));
		//create 10 barcodes
		selenium.click("//input[@name='Submit' and @value='create barcodes']");
		selenium.waitForPageToLoad("30000");
		selenium.type("name", "10");
		selenium.click("//input[@value='submit']");
		selenium.waitForPageToLoad("30000");
		//selenium.click("//td[2]/a[1]/b");
		//selenium.waitForPageToLoad("30000");
		//check that all together 20 barcodes are allocated for the test project
		selenium.select("UserProjectChooser", "label=test");
		selenium.click("//input[@name='Submit' and @value='show all barcodes']");
		selenium.waitForPageToLoad("50000");
		verifyTrue(selenium.isTextPresent("1000004000020"));
		//logout
		selenium.click("//td[6]/center/a/b");
		selenium.waitForPageToLoad("30000");
	}
	public void revert_to_pod_2() throws Exception {
		//REVERT TO POD
		selenium.open("/metabar/login.htm");
		selenium.click("//input[@value='Login']");
		selenium.waitForPageToLoad("30000");
		selenium.type("username", "root");
		selenium.type("password", "<PASSWORD>");
		selenium.click("submit");
		selenium.waitForPageToLoad("30000");
		selenium.click("Submit");
		selenium.waitForPageToLoad("30000");
		selenium.type("from", "1000004000001");
		selenium.type("to", "1000004000020");
		selenium.click("//input[@value='submit']");
		selenium.waitForPageToLoad("30000");
		verifyTrue(selenium.isTextPresent("Sample(s) have successfully been deleted from DB"));
	}
	public void revert_all_tests() throws Exception {
		//REVERT TO POD
		selenium.open("/metabar/login.htm");
		selenium.click("//input[@value='Login']");
		selenium.waitForPageToLoad("30000");
		selenium.type("username", "root");
		selenium.type("password", "<PASSWORD>");
		selenium.click("submit");
		selenium.waitForPageToLoad("30000");
		selenium.click("Submit");
		selenium.waitForPageToLoad("30000");
		selenium.type("from", "1000004000001");
		selenium.type("to", "1000004000040");
		selenium.click("//input[@value='submit']");
		selenium.waitForPageToLoad("30000");
		verifyTrue(selenium.isTextPresent("Sample(s) have successfully been deleted from DB"));
	}

	// Run this test scenario to include the tests above and return to the start in the end (with the revertAll test)
	public void TheLargeScenario() throws Exception {
		this.TLS_MetaBarAdmin1();
		this.setUp();
		this.TLS_M1_1();
		this.setUp();
		this.TLS_M2();
		this.setUp();
		this.TLS_M3();
		this.setUp();
		this.TLS_M1_1();
		this.setUp();
		this.TLS_MetaBarAdmin_RevertAll();
	}
	
}
