# Supplementary material for: MetaBar - a tool for consistent contextual data acquisition and standards compliant submission
Source: BMC Bioinformatics. 2010 Jun 30;11:358. doi: 10.1186/1471-2105-11-358 (PMC2912304; doi:10.1186/1471-2105-11-358)
Supplement: Additional file 1 — MetaBar open source code base under GNU GPL3 license. Zipped open source code base for local installation. A general installation manual can be found in the README.txt. [file 1471-2105-11-358-S1.ZIP › metabar-1.1/src/junittests/UploadSheet.xls]

## Sheet: Sheet1
		owner:	<username>		projectnumber:	1		institute:	MPIMM
parameters:	collection date	collection time	GPS datum	site latitude	site longitude	depth	temperature	volume collected	container	comment	accuracy
description	date of sampling event	time of day	WGS84	GPS-coordinate	GPS-coordinate	waterdepth
unit:	yyyy-mm-dd	hh:mm:ss	text	decimal degree	decimal degree	m: 0 to -12000	ºC	ml/ccm	text	text	text
1000001000001	2008-07-21	1899-12-31 10:52:00	TEST	3	3	-1	3	3	afreer	qereqwr	3
1000001000002	2008-07-21	1899-12-31 10:53:00	TEST	3	3	-1	3	3	qereqwr	qer	3
1000001000003	2008-07-21	1899-12-31 14:59:00	TEST	4	5	-34	14	5	asdfdf	asdfdsaf	6
