# Supplementary material for: MetaBar - a tool for consistent contextual data acquisition and standards compliant submission
Source: BMC Bioinformatics. 2010 Jun 30;11:358. doi: 10.1186/1471-2105-11-358 (PMC2912304; doi:10.1186/1471-2105-11-358)
Supplement: Additional file 1 — MetaBar open source code base under GNU GPL3 license. Zipped open source code base for local installation. A general installation manual can be found in the README.txt. [file 1471-2105-11-358-S1.ZIP › metabar-1.1/src/org/metabar/web/Air.java]

package org.metabar.web;

public class Air {
	    /**
	     * This field was generated by Apache iBATIS ibator.
	     * This field corresponds to the database column metabar.air.sampleid
	     *
	     * @ibatorgenerated Mon May 17 15:35:30 CEST 2010
	     */
	    private Long sampleid;

	    /**
	     * This field was generated by Apache iBATIS ibator.
	     * This field corresponds to the database column metabar.air.carb_dioxide
	     *
	     * @ibatorgenerated Mon May 17 15:35:30 CEST 2010
	     */
	    private String carb_dioxide;

	    /**
	     * This field was generated by Apache iBATIS ibator.
	     * This field corresponds to the database column metabar.air.carb_monoxide
	     *
	     * @ibatorgenerated Mon May 17 15:35:30 CEST 2010
	     */
	    private String carb_monoxide;

	    /**
	     * This field was generated by Apache iBATIS ibator.
	     * This field corresponds to the database column metabar.air.chem_administration
	     *
	     * @ibatorgenerated Mon May 17 15:35:30 CEST 2010
	     */
	    private String chem_administration;

	    /**
	     * This field was generated by Apache iBATIS ibator.
	     * This field corresponds to the database column metabar.air.barometric_press
	     *
	     * @ibatorgenerated Mon May 17 15:35:30 CEST 2010
	     */
	    private String barometric_press;

	    /**
	     * This field was generated by Apache iBATIS ibator.
	     * This field corresponds to the database column metabar.air.humidity
	     *
	     * @ibatorgenerated Mon May 17 15:35:30 CEST 2010
	     */
	    private String humidity;

	    /**
	     * This field was generated by Apache iBATIS ibator.
	     * This field corresponds to the database column metabar.air.oxy_stat_samp
	     *
	     * @ibatorgenerated Mon May 17 15:35:30 CEST 2010
	     */
	    private String oxy_stat_samp;

	    /**
	     * This field was generated by Apache iBATIS ibator.
	     * This field corresponds to the database column metabar.air.methane
	     *
	     * @ibatorgenerated Mon May 17 15:35:30 CEST 2010
	     */
	    private String methane;

	    /**
	     * This field was generated by Apache iBATIS ibator.
	     * This field corresponds to the database column metabar.air.oxygen
	     *
	     * @ibatorgenerated Mon May 17 15:35:30 CEST 2010
	     */
	    private String oxygen;

	    /**
	     * This field was generated by Apache iBATIS ibator.
	     * This field corresponds to the database column metabar.air.perturbation
	     *
	     * @ibatorgenerated Mon May 17 15:35:30 CEST 2010
	     */
	    private String perturbation;

	    /**
	     * This field was generated by Apache iBATIS ibator.
	     * This field corresponds to the database column metabar.air.samp_salinity
	     *
	     * @ibatorgenerated Mon May 17 15:35:30 CEST 2010
	     */
	    private String samp_salinity;

	    /**
	     * This field was generated by Apache iBATIS ibator.
	     * This field corresponds to the database column metabar.air.samp_store_dur
	     *
	     * @ibatorgenerated Mon May 17 15:35:30 CEST 2010
	     */
	    private String samp_store_dur;

	    /**
	     * This field was generated by Apache iBATIS ibator.
	     * This field corresponds to the database column metabar.air.samp_store_loc
	     *
	     * @ibatorgenerated Mon May 17 15:35:30 CEST 2010
	     */
	    private String samp_store_loc;

	    /**
	     * This field was generated by Apache iBATIS ibator.
	     * This field corresponds to the database column metabar.air.samp_store_temp
	     *
	     * @ibatorgenerated Mon May 17 15:35:30 CEST 2010
	     */
	    private String samp_store_temp;

	    /**
	     * This field was generated by Apache iBATIS ibator.
	     * This field corresponds to the database column metabar.air.pollutants
	     *
	     * @ibatorgenerated Mon May 17 15:35:30 CEST 2010
	     */
	    private String pollutants;

	    /**
	     * This field was generated by Apache iBATIS ibator.
	     * This field corresponds to the database column metabar.air.resp_part_matter
	     *
	     * @ibatorgenerated Mon May 17 15:35:30 CEST 2010
	     */
	    private String resp_part_matter;

	    /**
	     * This field was generated by Apache iBATIS ibator.
	     * This field corresponds to the database column metabar.air.solar_irradiance
	     *
	     * @ibatorgenerated Mon May 17 15:35:30 CEST 2010
	     */
	    private String solar_irradiance;

	    /**
	     * This field was generated by Apache iBATIS ibator.
	     * This field corresponds to the database column metabar.air.ventilation_rate
	     *
	     * @ibatorgenerated Mon May 17 15:35:30 CEST 2010
	     */
	    private String ventilation_rate;

	    /**
	     * This field was generated by Apache iBATIS ibator.
	     * This field corresponds to the database column metabar.air.ventilation_type
	     *
	     * @ibatorgenerated Mon May 17 15:35:30 CEST 2010
	     */
	    private String ventilation_type;

	    /**
	     * This field was generated by Apache iBATIS ibator.
	     * This field corresponds to the database column metabar.air.volatile_org_comp
	     *
	     * @ibatorgenerated Mon May 17 15:35:30 CEST 2010
	     */
	    private String volatile_org_comp;

	    /**
	     * This field was generated by Apache iBATIS ibator.
	     * This field corresponds to the database column metabar.air.wind_direction
	     *
	     * @ibatorgenerated Mon May 17 15:35:30 CEST 2010
	     */
	    private String wind_direction;

	    /**
	     * This field was generated by Apache iBATIS ibator.
	     * This field corresponds to the database column metabar.air.wind_speed
	     *
	     * @ibatorgenerated Mon May 17 15:35:30 CEST 2010
	     */
	    private String wind_speed;

	    /**
	     * This field was generated by Apache iBATIS ibator.
	     * This field corresponds to the database column metabar.air.organism_count
	     *
	     * @ibatorgenerated Mon May 17 15:35:30 CEST 2010
	     */
	    private String organism_count;

	    /**
	     * This field was generated by Apache iBATIS ibator.
	     * This field corresponds to the database column metabar.air.misc_param
	     *
	     * @ibatorgenerated Mon May 17 15:35:30 CEST 2010
	     */
	    private String misc_param;

	    /**
	     * This method was generated by Apache iBATIS ibator.
	     * This method returns the value of the database column metabar.air.sampleid
	     *
	     * @return the value of metabar.air.sampleid
	     *
	     * @ibatorgenerated Mon May 17 15:35:30 CEST 2010
	     */
	    public Long getSampleid() {
	        return sampleid;
	    }

	    /**
	     * This method was generated by Apache iBATIS ibator.
	     * This method sets the value of the database column metabar.air.sampleid
	     *
	     * @param sampleid the value for metabar.air.sampleid
	     *
	     * @ibatorgenerated Mon May 17 15:35:30 CEST 2010
	     */
	    public void setSampleid(Long sampleid) {
	        this.sampleid = sampleid;
	    }

	    /**
	     * This method was generated by Apache iBATIS ibator.
	     * This method returns the value of the database column metabar.air.carb_dioxide
	     *
	     * @return the value of metabar.air.carb_dioxide
	     *
	     * @ibatorgenerated Mon May 17 15:35:30 CEST 2010
	     */
	    public String getCarb_dioxide() {
	        return carb_dioxide;
	    }

	    /**
	     * This method was generated by Apache iBATIS ibator.
	     * This method sets the value of the database column metabar.air.carb_dioxide
	     *
	     * @param carb_dioxide the value for metabar.air.carb_dioxide
	     *
	     * @ibatorgenerated Mon May 17 15:35:30 CEST 2010
	     */
	    public void setCarb_dioxide(String carb_dioxide) {
	        this.carb_dioxide = carb_dioxide;
	    }

	    /**
	     * This method was generated by Apache iBATIS ibator.
	     * This method returns the value of the database column metabar.air.carb_monoxide
	     *
	     * @return the value of metabar.air.carb_monoxide
	     *
	     * @ibatorgenerated Mon May 17 15:35:30 CEST 2010
	     */
	    public String getCarb_monoxide() {
	        return carb_monoxide;
	    }

	    /**
	     * This method was generated by Apache iBATIS ibator.
	     * This method sets the value of the database column metabar.air.carb_monoxide
	     *
	     * @param carb_monoxide the value for metabar.air.carb_monoxide
	     *
	     * @ibatorgenerated Mon May 17 15:35:30 CEST 2010
	     */
	    public void setCarb_monoxide(String carb_monoxide) {
	        this.carb_monoxide = carb_monoxide;
	    }

	    /**
	     * This method was generated by Apache iBATIS ibator.
	     * This method returns the value of the database column metabar.air.chem_administration
	     *
	     * @return the value of metabar.air.chem_administration
	     *
	     * @ibatorgenerated Mon May 17 15:35:30 CEST 2010
	     */
	    public String getChem_administration() {
	        return chem_administration;
	    }

	    /**
	     * This method was generated by Apache iBATIS ibator.
	     * This method sets the value of the database column metabar.air.chem_administration
	     *
	     * @param chem_administration the value for metabar.air.chem_administration
	     *
	     * @ibatorgenerated Mon May 17 15:35:30 CEST 2010
	     */
	    public void setChem_administration(String chem_administration) {
	        this.chem_administration = chem_administration == null ? null : chem_administration.trim();
	    }

	    /**
	     * This method was generated by Apache iBATIS ibator.
	     * This method returns the value of the database column metabar.air.barometric_press
	     *
	     * @return the value of metabar.air.barometric_press
	     *
	     * @ibatorgenerated Mon May 17 15:35:30 CEST 2010
	     */
	    public String getBarometric_press() {
	        return barometric_press;
	    }

	    /**
	     * This method was generated by Apache iBATIS ibator.
	     * This method sets the value of the database column metabar.air.barometric_press
	     *
	     * @param barometric_press the value for metabar.air.barometric_press
	     *
	     * @ibatorgenerated Mon May 17 15:35:30 CEST 2010
	     */
	    public void setBarometric_press(String barometric_press) {
	        this.barometric_press = barometric_press;
	    }

	    /**
	     * This method was generated by Apache iBATIS ibator.
	     * This method returns the value of the database column metabar.air.humidity
	     *
	     * @return the value of metabar.air.humidity
	     *
	     * @ibatorgenerated Mon May 17 15:35:30 CEST 2010
	     */
	    public String getHumidity() {
	        return humidity;
	    }

	    /**
	     * This method was generated by Apache iBATIS ibator.
	     * This method sets the value of the database column metabar.air.humidity
	     *
	     * @param humidity the value for metabar.air.humidity
	     *
	     * @ibatorgenerated Mon May 17 15:35:30 CEST 2010
	     */
	    public void setHumidity(String humidity) {
	        this.humidity = humidity;
	    }

	    /**
	     * This method was generated by Apache iBATIS ibator.
	     * This method returns the value of the database column metabar.air.oxy_stat_samp
	     *
	     * @return the value of metabar.air.oxy_stat_samp
	     *
	     * @ibatorgenerated Mon May 17 15:35:30 CEST 2010
	     */
	    public String getOxy_stat_samp() {
	        return oxy_stat_samp;
	    }

	    /**
	     * This method was generated by Apache iBATIS ibator.
	     * This method sets the value of the database column metabar.air.oxy_stat_samp
	     *
	     * @param oxy_stat_samp the value for metabar.air.oxy_stat_samp
	     *
	     * @ibatorgenerated Mon May 17 15:35:30 CEST 2010
	     */
	    public void setOxy_stat_samp(String oxy_stat_samp) {
	        this.oxy_stat_samp = oxy_stat_samp == null ? null : oxy_stat_samp.trim();
	    }

	    /**
	     * This method was generated by Apache iBATIS ibator.
	     * This method returns the value of the database column metabar.air.methane
	     *
	     * @return the value of metabar.air.methane
	     *
	     * @ibatorgenerated Mon May 17 15:35:30 CEST 2010
	     */
	    public String getMethane() {
	        return methane;
	    }

	    /**
	     * This method was generated by Apache iBATIS ibator.
	     * This method sets the value of the database column metabar.air.methane
	     *
	     * @param methane the value for metabar.air.methane
	     *
	     * @ibatorgenerated Mon May 17 15:35:30 CEST 2010
	     */
	    public void setMethane(String methane) {
	        this.methane = methane;
	    }

	    /**
	     * This method was generated by Apache iBATIS ibator.
	     * This method returns the value of the database column metabar.air.oxygen
	     *
	     * @return the value of metabar.air.oxygen
	     *
	     * @ibatorgenerated Mon May 17 15:35:30 CEST 2010
	     */
	    public String getOxygen() {
	        return oxygen;
	    }

	    /**
	     * This method was generated by Apache iBATIS ibator.
	     * This method sets the value of the database column metabar.air.oxygen
	     *
	     * @param oxygen the value for metabar.air.oxygen
	     *
	     * @ibatorgenerated Mon May 17 15:35:30 CEST 2010
	     */
	    public void setOxygen(String oxygen) {
	        this.oxygen = oxygen;
	    }

	    /**
	     * This method was generated by Apache iBATIS ibator.
	     * This method returns the value of the database column metabar.air.perturbation
	     *
	     * @return the value of metabar.air.perturbation
	     *
	     * @ibatorgenerated Mon May 17 15:35:30 CEST 2010
	     */
	    public String getPerturbation() {
	        return perturbation;
	    }

	    /**
	     * This method was generated by Apache iBATIS ibator.
	     * This method sets the value of the database column metabar.air.perturbation
	     *
	     * @param perturbation the value for metabar.air.perturbation
	     *
	     * @ibatorgenerated Mon May 17 15:35:30 CEST 2010
	     */
	    public void setPerturbation(String perturbation) {
	        this.perturbation = perturbation == null ? null : perturbation.trim();
	    }

	    /**
	     * This method was generated by Apache iBATIS ibator.
	     * This method returns the value of the database column metabar.air.samp_salinity
	     *
	     * @return the value of metabar.air.samp_salinity
	     *
	     * @ibatorgenerated Mon May 17 15:35:30 CEST 2010
	     */
	    public String getSamp_salinity() {
	        return samp_salinity;
	    }

	    /**
	     * This method was generated by Apache iBATIS ibator.
	     * This method sets the value of the database column metabar.air.samp_salinity
	     *
	     * @param samp_salinity the value for metabar.air.samp_salinity
	     *
	     * @ibatorgenerated Mon May 17 15:35:30 CEST 2010
	     */
	    public void setSamp_salinity(String samp_salinity) {
	        this.samp_salinity = samp_salinity;
	    }

	    /**
	     * This method was generated by Apache iBATIS ibator.
	     * This method returns the value of the database column metabar.air.samp_store_dur
	     *
	     * @return the value of metabar.air.samp_store_dur
	     *
	     * @ibatorgenerated Mon May 17 15:35:30 CEST 2010
	     */
	    public String getSamp_store_dur() {
	        return samp_store_dur;
	    }

	    /**
	     * This method was generated by Apache iBATIS ibator.
	     * This method sets the value of the database column metabar.air.samp_store_dur
	     *
	     * @param samp_store_dur the value for metabar.air.samp_store_dur
	     *
	     * @ibatorgenerated Mon May 17 15:35:30 CEST 2010
	     */
	    public void setSamp_store_dur(String samp_store_dur) {
	        this.samp_store_dur = samp_store_dur == null ? null : samp_store_dur.trim();
	    }

	    /**
	     * This method was generated by Apache iBATIS ibator.
	     * This method returns the value of the database column metabar.air.samp_store_loc
	     *
	     * @return the value of metabar.air.samp_store_loc
	     *
	     * @ibatorgenerated Mon May 17 15:35:30 CEST 2010
	     */
	    public String getSamp_store_loc() {
	        return samp_store_loc;
	    }

	    /**
	     * This method was generated by Apache iBATIS ibator.
	     * This method sets the value of the database column metabar.air.samp_store_loc
	     *
	     * @param samp_store_loc the value for metabar.air.samp_store_loc
	     *
	     * @ibatorgenerated Mon May 17 15:35:30 CEST 2010
	     */
	    public void setSamp_store_loc(String samp_store_loc) {
	        this.samp_store_loc = samp_store_loc == null ? null : samp_store_loc.trim();
	    }

	    /**
	     * This method was generated by Apache iBATIS ibator.
	     * This method returns the value of the database column metabar.air.samp_store_temp
	     *
	     * @return the value of metabar.air.samp_store_temp
	     *
	     * @ibatorgenerated Mon May 17 15:35:30 CEST 2010
	     */
	    public String getSamp_store_temp() {
	        return samp_store_temp;
	    }

	    /**
	     * This method was generated by Apache iBATIS ibator.
	     * This method sets the value of the database column metabar.air.samp_store_temp
	     *
	     * @param samp_store_temp the value for metabar.air.samp_store_temp
	     *
	     * @ibatorgenerated Mon May 17 15:35:30 CEST 2010
	     */
	    public void setSamp_store_temp(String samp_store_temp) {
	        this.samp_store_temp = samp_store_temp;
	    }

	    /**
	     * This method was generated by Apache iBATIS ibator.
	     * This method returns the value of the database column metabar.air.pollutants
	     *
	     * @return the value of metabar.air.pollutants
	     *
	     * @ibatorgenerated Mon May 17 15:35:30 CEST 2010
	     */
	    public String getPollutants() {
	        return pollutants;
	    }

	    /**
	     * This method was generated by Apache iBATIS ibator.
	     * This method sets the value of the database column metabar.air.pollutants
	     *
	     * @param pollutants the value for metabar.air.pollutants
	     *
	     * @ibatorgenerated Mon May 17 15:35:30 CEST 2010
	     */
	    public void setPollutants(String pollutants) {
	        this.pollutants = pollutants == null ? null : pollutants.trim();
	    }

	    /**
	     * This method was generated by Apache iBATIS ibator.
	     * This method returns the value of the database column metabar.air.resp_part_matter
	     *
	     * @return the value of metabar.air.resp_part_matter
	     *
	     * @ibatorgenerated Mon May 17 15:35:30 CEST 2010
	     */
	    public String getResp_part_matter() {
	        return resp_part_matter;
	    }

	    /**
	     * This method was generated by Apache iBATIS ibator.
	     * This method sets the value of the database column metabar.air.resp_part_matter
	     *
	     * @param resp_part_matter the value for metabar.air.resp_part_matter
	     *
	     * @ibatorgenerated Mon May 17 15:35:30 CEST 2010
	     */
	    public void setResp_part_matter(String resp_part_matter) {
	        this.resp_part_matter = resp_part_matter == null ? null : resp_part_matter.trim();
	    }

	    /**
	     * This method was generated by Apache iBATIS ibator.
	     * This method returns the value of the database column metabar.air.solar_irradiance
	     *
	     * @return the value of metabar.air.solar_irradiance
	     *
	     * @ibatorgenerated Mon May 17 15:35:30 CEST 2010
	     */
	    public String getSolar_irradiance() {
	        return solar_irradiance;
	    }

	    /**
	     * This method was generated by Apache iBATIS ibator.
	     * This method sets the value of the database column metabar.air.solar_irradiance
	     *
	     * @param solar_irradiance the value for metabar.air.solar_irradiance
	     *
	     * @ibatorgenerated Mon May 17 15:35:30 CEST 2010
	     */
	    public void setSolar_irradiance(String solar_irradiance) {
	        this.solar_irradiance = solar_irradiance;
	    }

	    /**
	     * This method was generated by Apache iBATIS ibator.
	     * This method returns the value of the database column metabar.air.ventilation_rate
	     *
	     * @return the value of metabar.air.ventilation_rate
	     *
	     * @ibatorgenerated Mon May 17 15:35:30 CEST 2010
	     */
	    public String getVentilation_rate() {
	        return ventilation_rate;
	    }

	    /**
	     * This method was generated by Apache iBATIS ibator.
	     * This method sets the value of the database column metabar.air.ventilation_rate
	     *
	     * @param ventilation_rate the value for metabar.air.ventilation_rate
	     *
	     * @ibatorgenerated Mon May 17 15:35:30 CEST 2010
	     */
	    public void setVentilation_rate(String ventilation_rate) {
	        this.ventilation_rate = ventilation_rate;
	    }

	    /**
	     * This method was generated by Apache iBATIS ibator.
	     * This method returns the value of the database column metabar.air.ventilation_type
	     *
	     * @return the value of metabar.air.ventilation_type
	     *
	     * @ibatorgenerated Mon May 17 15:35:30 CEST 2010
	     */
	    public String getVentilation_type() {
	        return ventilation_type;
	    }

	    /**
	     * This method was generated by Apache iBATIS ibator.
	     * This method sets the value of the database column metabar.air.ventilation_type
	     *
	     * @param ventilation_type the value for metabar.air.ventilation_type
	     *
	     * @ibatorgenerated Mon May 17 15:35:30 CEST 2010
	     */
	    public void setVentilation_type(String ventilation_type) {
	        this.ventilation_type = ventilation_type == null ? null : ventilation_type.trim();
	    }

	    /**
	     * This method was generated by Apache iBATIS ibator.
	     * This method returns the value of the database column metabar.air.volatile_org_comp
	     *
	     * @return the value of metabar.air.volatile_org_comp
	     *
	     * @ibatorgenerated Mon May 17 15:35:30 CEST 2010
	     */
	    public String getVolatile_org_comp() {
	        return volatile_org_comp;
	    }

	    /**
	     * This method was generated by Apache iBATIS ibator.
	     * This method sets the value of the database column metabar.air.volatile_org_comp
	     *
	     * @param volatile_org_comp the value for metabar.air.volatile_org_comp
	     *
	     * @ibatorgenerated Mon May 17 15:35:30 CEST 2010
	     */
	    public void setVolatile_org_comp(String volatile_org_comp) {
	        this.volatile_org_comp = volatile_org_comp == null ? null : volatile_org_comp.trim();
	    }

	    /**
	     * This method was generated by Apache iBATIS ibator.
	     * This method returns the value of the database column metabar.air.wind_direction
	     *
	     * @return the value of metabar.air.wind_direction
	     *
	     * @ibatorgenerated Mon May 17 15:35:30 CEST 2010
	     */
	    public String getWind_direction() {
	        return wind_direction;
	    }

	    /**
	     * This method was generated by Apache iBATIS ibator.
	     * This method sets the value of the database column metabar.air.wind_direction
	     *
	     * @param wind_direction the value for metabar.air.wind_direction
	     *
	     * @ibatorgenerated Mon May 17 15:35:30 CEST 2010
	     */
	    public void setWind_direction(String wind_direction) {
	        this.wind_direction = wind_direction == null ? null : wind_direction.trim();
	    }

	    /**
	     * This method was generated by Apache iBATIS ibator.
	     * This method returns the value of the database column metabar.air.wind_speed
	     *
	     * @return the value of metabar.air.wind_speed
	     *
	     * @ibatorgenerated Mon May 17 15:35:30 CEST 2010
	     */
	    public String getWind_speed() {
	        return wind_speed;
	    }

	    /**
	     * This method was generated by Apache iBATIS ibator.
	     * This method sets the value of the database column metabar.air.wind_speed
	     *
	     * @param wind_speed the value for metabar.air.wind_speed
	     *
	     * @ibatorgenerated Mon May 17 15:35:30 CEST 2010
	     */
	    public void setWind_speed(String wind_speed) {
	        this.wind_speed = wind_speed;
	    }

	    /**
	     * This method was generated by Apache iBATIS ibator.
	     * This method returns the value of the database column metabar.air.organism_count
	     *
	     * @return the value of metabar.air.organism_count
	     *
	     * @ibatorgenerated Mon May 17 15:35:30 CEST 2010
	     */
	    public String getOrganism_count() {
	        return organism_count;
	    }

	    /**
	     * This method was generated by Apache iBATIS ibator.
	     * This method sets the value of the database column metabar.air.organism_count
	     *
	     * @param organism_count the value for metabar.air.organism_count
	     *
	     * @ibatorgenerated Mon May 17 15:35:30 CEST 2010
	     */
	    public void setOrganism_count(String organism_count) {
	        this.organism_count = organism_count == null ? null : organism_count.trim();
	    }

	    /**
	     * This method was generated by Apache iBATIS ibator.
	     * This method returns the value of the database column metabar.air.misc_param
	     *
	     * @return the value of metabar.air.misc_param
	     *
	     * @ibatorgenerated Mon May 17 15:35:30 CEST 2010
	     */
	    public String getMisc_param() {
	        return misc_param;
	    }

	    /**
	     * This method was generated by Apache iBATIS ibator.
	     * This method sets the value of the database column metabar.air.misc_param
	     *
	     * @param misc_param the value for metabar.air.misc_param
	     *
	     * @ibatorgenerated Mon May 17 15:35:30 CEST 2010
	     */
	    public void setMisc_param(String misc_param) {
	        this.misc_param = misc_param == null ? null : misc_param.trim();
	    }

		public Air() {
			super();
			// TODO Auto-generated constructor stub
		}

		public Air(Long sampleid, String carb_dioxide, String carb_monoxide,
				String chem_administration, String barometric_press,
				String humidity, String oxy_stat_samp, String methane,
				String oxygen, String perturbation, String samp_salinity,
				String samp_store_dur, String samp_store_loc,
				String samp_store_temp, String pollutants,
				String resp_part_matter, String solar_irradiance,
				String ventilation_rate, String ventilation_type,
				String volatile_org_comp, String wind_direction,
				String wind_speed, String organism_count, String misc_param) {
			super();
			this.sampleid = sampleid;
			this.carb_dioxide = carb_dioxide;
			this.carb_monoxide = carb_monoxide;
			this.chem_administration = chem_administration;
			this.barometric_press = barometric_press;
			this.humidity = humidity;
			this.oxy_stat_samp = oxy_stat_samp;
			this.methane = methane;
			this.oxygen = oxygen;
			this.perturbation = perturbation;
			this.samp_salinity = samp_salinity;
			this.samp_store_dur = samp_store_dur;
			this.samp_store_loc = samp_store_loc;
			this.samp_store_temp = samp_store_temp;
			this.pollutants = pollutants;
			this.resp_part_matter = resp_part_matter;
			this.solar_irradiance = solar_irradiance;
			this.ventilation_rate = ventilation_rate;
			this.ventilation_type = ventilation_type;
			this.volatile_org_comp = volatile_org_comp;
			this.wind_direction = wind_direction;
			this.wind_speed = wind_speed;
			this.organism_count = organism_count;
			this.misc_param = misc_param;
		}
	    
		public Air(Long sampleid) {
			super();
			this.sampleid = sampleid;
		}
}
