# Supplementary material for: MetaBar - a tool for consistent contextual data acquisition and standards compliant submission
Source: BMC Bioinformatics. 2010 Jun 30;11:358. doi: 10.1186/1471-2105-11-358 (PMC2912304; doi:10.1186/1471-2105-11-358)
Supplement: Additional file 1 — MetaBar open source code base under GNU GPL3 license. Zipped open source code base for local installation. A general installation manual can be found in the README.txt. [file 1471-2105-11-358-S1.ZIP › metabar-1.1/src/org/metabar/web/Planta.java]

package org.metabar.web;

public class Planta {
	/**
     * This field was generated by Apache iBATIS ibator.
     * This field corresponds to the database column metabar.planta.sampleid
     *
     * @ibatorgenerated Mon May 17 15:46:44 CEST 2010
     */
    private Long sampleid;

    /**
     * This field was generated by Apache iBATIS ibator.
     * This field corresponds to the database column metabar.planta.dry_mass
     *
     * @ibatorgenerated Mon May 17 15:46:44 CEST 2010
     */
    private String dry_mass;

    /**
     * This field was generated by Apache iBATIS ibator.
     * This field corresponds to the database column metabar.planta.chem_administration
     *
     * @ibatorgenerated Mon May 17 15:46:44 CEST 2010
     */
    private String chem_administration;

    /**
     * This field was generated by Apache iBATIS ibator.
     * This field corresponds to the database column metabar.planta.chem_mutagen
     *
     * @ibatorgenerated Mon May 17 15:46:44 CEST 2010
     */
    private String chem_mutagen;

    /**
     * This field was generated by Apache iBATIS ibator.
     * This field corresponds to the database column metabar.planta.climate_environment
     *
     * @ibatorgenerated Mon May 17 15:46:44 CEST 2010
     */
    private String climate_environment;

    /**
     * This field was generated by Apache iBATIS ibator.
     * This field corresponds to the database column metabar.planta.disease_stat
     *
     * @ibatorgenerated Mon May 17 15:46:44 CEST 2010
     */
    private String disease_stat;

    /**
     * This field was generated by Apache iBATIS ibator.
     * This field corresponds to the database column metabar.planta.fertilizer_regm
     *
     * @ibatorgenerated Mon May 17 15:46:44 CEST 2010
     */
    private String fertilizer_regm;

    /**
     * This field was generated by Apache iBATIS ibator.
     * This field corresponds to the database column metabar.planta.fungicide_regm
     *
     * @ibatorgenerated Mon May 17 15:46:44 CEST 2010
     */
    private String fungicide_regm;

    /**
     * This field was generated by Apache iBATIS ibator.
     * This field corresponds to the database column metabar.planta.gaseous_environment
     *
     * @ibatorgenerated Mon May 17 15:46:44 CEST 2010
     */
    private String gaseous_environment;

    /**
     * This field was generated by Apache iBATIS ibator.
     * This field corresponds to the database column metabar.planta.antibiotic_regm
     *
     * @ibatorgenerated Mon May 17 15:46:44 CEST 2010
     */
    private String antibiotic_regm;

    /**
     * This field was generated by Apache iBATIS ibator.
     * This field corresponds to the database column metabar.planta.air_temp_regm
     *
     * @ibatorgenerated Mon May 17 15:46:44 CEST 2010
     */
    private String air_temp_regm;

    /**
     * This field was generated by Apache iBATIS ibator.
     * This field corresponds to the database column metabar.planta.genotype
     *
     * @ibatorgenerated Mon May 17 15:46:44 CEST 2010
     */
    private String genotype;

    /**
     * This field was generated by Apache iBATIS ibator.
     * This field corresponds to the database column metabar.planta.height_or_length
     *
     * @ibatorgenerated Mon May 17 15:46:44 CEST 2010
     */
    private String height_or_length;

    /**
     * This field was generated by Apache iBATIS ibator.
     * This field corresponds to the database column metabar.planta.plant_body_site
     *
     * @ibatorgenerated Mon May 17 15:46:44 CEST 2010
     */
    private String plant_body_site;

    /**
     * This field was generated by Apache iBATIS ibator.
     * This field corresponds to the database column metabar.planta.host_common_name
     *
     * @ibatorgenerated Mon May 17 15:46:44 CEST 2010
     */
    private String host_common_name;

    /**
     * This field was generated by Apache iBATIS ibator.
     * This field corresponds to the database column metabar.planta.host_taxid
     *
     * @ibatorgenerated Mon May 17 15:46:44 CEST 2010
     */
    private String host_taxid;

    /**
     * This field was generated by Apache iBATIS ibator.
     * This field corresponds to the database column metabar.planta.gravity
     *
     * @ibatorgenerated Mon May 17 15:46:44 CEST 2010
     */
    private String gravity;

    /**
     * This field was generated by Apache iBATIS ibator.
     * This field corresponds to the database column metabar.planta.growth_hormone_regm
     *
     * @ibatorgenerated Mon May 17 15:46:44 CEST 2010
     */
    private String growth_hormone_regm;

    /**
     * This field was generated by Apache iBATIS ibator.
     * This field corresponds to the database column metabar.planta.growth_med
     *
     * @ibatorgenerated Mon May 17 15:46:44 CEST 2010
     */
    private String growth_med;

    /**
     * This field was generated by Apache iBATIS ibator.
     * This field corresponds to the database column metabar.planta.herbicide_regm
     *
     * @ibatorgenerated Mon May 17 15:46:44 CEST 2010
     */
    private String herbicide_regm;

    /**
     * This field was generated by Apache iBATIS ibator.
     * This field corresponds to the database column metabar.planta.humidity_regm
     *
     * @ibatorgenerated Mon May 17 15:46:44 CEST 2010
     */
    private String humidity_regm;

    /**
     * This field was generated by Apache iBATIS ibator.
     * This field corresponds to the database column metabar.planta.oxy_stat_samp
     *
     * @ibatorgenerated Mon May 17 15:46:44 CEST 2010
     */
    private String oxy_stat_samp;

    /**
     * This field was generated by Apache iBATIS ibator.
     * This field corresponds to the database column metabar.planta.mechanical_damage
     *
     * @ibatorgenerated Mon May 17 15:46:44 CEST 2010
     */
    private String mechanical_damage;

    /**
     * This field was generated by Apache iBATIS ibator.
     * This field corresponds to the database column metabar.planta.mineral_nutr_regm
     *
     * @ibatorgenerated Mon May 17 15:46:44 CEST 2010
     */
    private String mineral_nutr_regm;

    /**
     * This field was generated by Apache iBATIS ibator.
     * This field corresponds to the database column metabar.planta.non_mineral_nutr_regm
     *
     * @ibatorgenerated Mon May 17 15:46:44 CEST 2010
     */
    private String non_mineral_nutr_regm;

    /**
     * This field was generated by Apache iBATIS ibator.
     * This field corresponds to the database column metabar.planta.perturbation
     *
     * @ibatorgenerated Mon May 17 15:46:44 CEST 2010
     */
    private String perturbation;

    /**
     * This field was generated by Apache iBATIS ibator.
     * This field corresponds to the database column metabar.planta.age
     *
     * @ibatorgenerated Mon May 17 15:46:44 CEST 2010
     */
    private String age;

    /**
     * This field was generated by Apache iBATIS ibator.
     * This field corresponds to the database column metabar.planta.samp_salinity
     *
     * @ibatorgenerated Mon May 17 15:46:44 CEST 2010
     */
    private String samp_salinity;

    /**
     * This field was generated by Apache iBATIS ibator.
     * This field corresponds to the database column metabar.planta.samp_store_dur
     *
     * @ibatorgenerated Mon May 17 15:46:44 CEST 2010
     */
    private String samp_store_dur;

    /**
     * This field was generated by Apache iBATIS ibator.
     * This field corresponds to the database column metabar.planta.samp_store_loc
     *
     * @ibatorgenerated Mon May 17 15:46:44 CEST 2010
     */
    private String samp_store_loc;

    /**
     * This field was generated by Apache iBATIS ibator.
     * This field corresponds to the database column metabar.planta.samp_store_temp
     *
     * @ibatorgenerated Mon May 17 15:46:44 CEST 2010
     */
    private String samp_store_temp;

    /**
     * This field was generated by Apache iBATIS ibator.
     * This field corresponds to the database column metabar.planta.ph_regm
     *
     * @ibatorgenerated Mon May 17 15:46:44 CEST 2010
     */
    private String ph_regm;

    /**
     * This field was generated by Apache iBATIS ibator.
     * This field corresponds to the database column metabar.planta.pesticide_regm
     *
     * @ibatorgenerated Mon May 17 15:46:44 CEST 2010
     */
    private String pesticide_regm;

    /**
     * This field was generated by Apache iBATIS ibator.
     * This field corresponds to the database column metabar.planta.radiation_regm
     *
     * @ibatorgenerated Mon May 17 15:46:44 CEST 2010
     */
    private String radiation_regm;

    /**
     * This field was generated by Apache iBATIS ibator.
     * This field corresponds to the database column metabar.planta.rainfall_regm
     *
     * @ibatorgenerated Mon May 17 15:46:44 CEST 2010
     */
    private String rainfall_regm;

    /**
     * This field was generated by Apache iBATIS ibator.
     * This field corresponds to the database column metabar.planta.salt_regm
     *
     * @ibatorgenerated Mon May 17 15:46:44 CEST 2010
     */
    private String salt_regm;

    /**
     * This field was generated by Apache iBATIS ibator.
     * This field corresponds to the database column metabar.planta.season_environment
     *
     * @ibatorgenerated Mon May 17 15:46:44 CEST 2010
     */
    private String season_environment;

    /**
     * This field was generated by Apache iBATIS ibator.
     * This field corresponds to the database column metabar.planta.infra_specific_name
     *
     * @ibatorgenerated Mon May 17 15:46:44 CEST 2010
     */
    private String infra_specific_name;

    /**
     * This field was generated by Apache iBATIS ibator.
     * This field corresponds to the database column metabar.planta.standing_water_regm
     *
     * @ibatorgenerated Mon May 17 15:46:44 CEST 2010
     */
    private String standing_water_regm;

    /**
     * This field was generated by Apache iBATIS ibator.
     * This field corresponds to the database column metabar.planta.tot_mass
     *
     * @ibatorgenerated Mon May 17 15:46:44 CEST 2010
     */
    private String tot_mass;

    /**
     * This field was generated by Apache iBATIS ibator.
     * This field corresponds to the database column metabar.planta.tiss_cult_growth_med
     *
     * @ibatorgenerated Mon May 17 15:46:44 CEST 2010
     */
    private String tiss_cult_growth_med;

    /**
     * This field was generated by Apache iBATIS ibator.
     * This field corresponds to the database column metabar.planta.wet_mass
     *
     * @ibatorgenerated Mon May 17 15:46:44 CEST 2010
     */
    private String wet_mass;

    /**
     * This field was generated by Apache iBATIS ibator.
     * This field corresponds to the database column metabar.planta.water_temp_regm
     *
     * @ibatorgenerated Mon May 17 15:46:44 CEST 2010
     */
    private String water_temp_regm;

    /**
     * This field was generated by Apache iBATIS ibator.
     * This field corresponds to the database column metabar.planta.watering_regm
     *
     * @ibatorgenerated Mon May 17 15:46:44 CEST 2010
     */
    private String watering_regm;

    /**
     * This field was generated by Apache iBATIS ibator.
     * This field corresponds to the database column metabar.planta.body_product
     *
     * @ibatorgenerated Mon May 17 15:46:44 CEST 2010
     */
    private String body_product;

    /**
     * This field was generated by Apache iBATIS ibator.
     * This field corresponds to the database column metabar.planta.phenotype
     *
     * @ibatorgenerated Mon May 17 15:46:44 CEST 2010
     */
    private String phenotype;

    /**
     * This field was generated by Apache iBATIS ibator.
     * This field corresponds to the database column metabar.planta.plant_product
     *
     * @ibatorgenerated Mon May 17 15:46:44 CEST 2010
     */
    private String plant_product;

    /**
     * This field was generated by Apache iBATIS ibator.
     * This field corresponds to the database column metabar.planta.organism_count
     *
     * @ibatorgenerated Mon May 17 15:46:44 CEST 2010
     */
    private String organism_count;

    /**
     * This field was generated by Apache iBATIS ibator.
     * This field corresponds to the database column metabar.planta.misc_param
     *
     * @ibatorgenerated Mon May 17 15:46:44 CEST 2010
     */
    private String misc_param;

    /**
     * This field was generated by Apache iBATIS ibator.
     * This field corresponds to the database column metabar.planta.life_stage
     *
     * @ibatorgenerated Mon May 17 15:46:44 CEST 2010
     */
    private String life_stage;

    /**
     * This field was generated by Apache iBATIS ibator.
     * This field corresponds to the database column metabar.planta.infra_specific_rank
     *
     * @ibatorgenerated Mon May 17 15:46:44 CEST 2010
     */
    private String infra_specific_rank;

    /**
     * This method was generated by Apache iBATIS ibator.
     * This method returns the value of the database column metabar.planta.sampleid
     *
     * @return the value of metabar.planta.sampleid
     *
     * @ibatorgenerated Mon May 17 15:46:44 CEST 2010
     */
    public Long getSampleid() {
        return sampleid;
    }

    /**
     * This method was generated by Apache iBATIS ibator.
     * This method sets the value of the database column metabar.planta.sampleid
     *
     * @param sampleid the value for metabar.planta.sampleid
     *
     * @ibatorgenerated Mon May 17 15:46:44 CEST 2010
     */
    public void setSampleid(Long sampleid) {
        this.sampleid = sampleid;
    }

    /**
     * This method was generated by Apache iBATIS ibator.
     * This method returns the value of the database column metabar.planta.dry_mass
     *
     * @return the value of metabar.planta.dry_mass
     *
     * @ibatorgenerated Mon May 17 15:46:44 CEST 2010
     */
    public String getDry_mass() {
        return dry_mass;
    }

    /**
     * This method was generated by Apache iBATIS ibator.
     * This method sets the value of the database column metabar.planta.dry_mass
     *
     * @param dry_mass the value for metabar.planta.dry_mass
     *
     * @ibatorgenerated Mon May 17 15:46:44 CEST 2010
     */
    public void setDry_mass(String dry_mass) {
        this.dry_mass = dry_mass;
    }

    /**
     * This method was generated by Apache iBATIS ibator.
     * This method returns the value of the database column metabar.planta.chem_administration
     *
     * @return the value of metabar.planta.chem_administration
     *
     * @ibatorgenerated Mon May 17 15:46:44 CEST 2010
     */
    public String getChem_administration() {
        return chem_administration;
    }

    /**
     * This method was generated by Apache iBATIS ibator.
     * This method sets the value of the database column metabar.planta.chem_administration
     *
     * @param chem_administration the value for metabar.planta.chem_administration
     *
     * @ibatorgenerated Mon May 17 15:46:44 CEST 2010
     */
    public void setChem_administration(String chem_administration) {
        this.chem_administration = chem_administration == null ? null : chem_administration.trim();
    }

    /**
     * This method was generated by Apache iBATIS ibator.
     * This method returns the value of the database column metabar.planta.chem_mutagen
     *
     * @return the value of metabar.planta.chem_mutagen
     *
     * @ibatorgenerated Mon May 17 15:46:44 CEST 2010
     */
    public String getChem_mutagen() {
        return chem_mutagen;
    }

    /**
     * This method was generated by Apache iBATIS ibator.
     * This method sets the value of the database column metabar.planta.chem_mutagen
     *
     * @param chem_mutagen the value for metabar.planta.chem_mutagen
     *
     * @ibatorgenerated Mon May 17 15:46:44 CEST 2010
     */
    public void setChem_mutagen(String chem_mutagen) {
        this.chem_mutagen = chem_mutagen == null ? null : chem_mutagen.trim();
    }

    /**
     * This method was generated by Apache iBATIS ibator.
     * This method returns the value of the database column metabar.planta.climate_environment
     *
     * @return the value of metabar.planta.climate_environment
     *
     * @ibatorgenerated Mon May 17 15:46:44 CEST 2010
     */
    public String getClimate_environment() {
        return climate_environment;
    }

    /**
     * This method was generated by Apache iBATIS ibator.
     * This method sets the value of the database column metabar.planta.climate_environment
     *
     * @param climate_environment the value for metabar.planta.climate_environment
     *
     * @ibatorgenerated Mon May 17 15:46:44 CEST 2010
     */
    public void setClimate_environment(String climate_environment) {
        this.climate_environment = climate_environment == null ? null : climate_environment.trim();
    }

    /**
     * This method was generated by Apache iBATIS ibator.
     * This method returns the value of the database column metabar.planta.disease_stat
     *
     * @return the value of metabar.planta.disease_stat
     *
     * @ibatorgenerated Mon May 17 15:46:44 CEST 2010
     */
    public String getDisease_stat() {
        return disease_stat;
    }

    /**
     * This method was generated by Apache iBATIS ibator.
     * This method sets the value of the database column metabar.planta.disease_stat
     *
     * @param disease_stat the value for metabar.planta.disease_stat
     *
     * @ibatorgenerated Mon May 17 15:46:44 CEST 2010
     */
    public void setDisease_stat(String disease_stat) {
        this.disease_stat = disease_stat == null ? null : disease_stat.trim();
    }

    /**
     * This method was generated by Apache iBATIS ibator.
     * This method returns the value of the database column metabar.planta.fertilizer_regm
     *
     * @return the value of metabar.planta.fertilizer_regm
     *
     * @ibatorgenerated Mon May 17 15:46:44 CEST 2010
     */
    public String getFertilizer_regm() {
        return fertilizer_regm;
    }

    /**
     * This method was generated by Apache iBATIS ibator.
     * This method sets the value of the database column metabar.planta.fertilizer_regm
     *
     * @param fertilizer_regm the value for metabar.planta.fertilizer_regm
     *
     * @ibatorgenerated Mon May 17 15:46:44 CEST 2010
     */
    public void setFertilizer_regm(String fertilizer_regm) {
        this.fertilizer_regm = fertilizer_regm == null ? null : fertilizer_regm.trim();
    }

    /**
     * This method was generated by Apache iBATIS ibator.
     * This method returns the value of the database column metabar.planta.fungicide_regm
     *
     * @return the value of metabar.planta.fungicide_regm
     *
     * @ibatorgenerated Mon May 17 15:46:44 CEST 2010
     */
    public String getFungicide_regm() {
        return fungicide_regm;
    }

    /**
     * This method was generated by Apache iBATIS ibator.
     * This method sets the value of the database column metabar.planta.fungicide_regm
     *
     * @param fungicide_regm the value for metabar.planta.fungicide_regm
     *
     * @ibatorgenerated Mon May 17 15:46:44 CEST 2010
     */
    public void setFungicide_regm(String fungicide_regm) {
        this.fungicide_regm = fungicide_regm == null ? null : fungicide_regm.trim();
    }

    /**
     * This method was generated by Apache iBATIS ibator.
     * This method returns the value of the database column metabar.planta.gaseous_environment
     *
     * @return the value of metabar.planta.gaseous_environment
     *
     * @ibatorgenerated Mon May 17 15:46:44 CEST 2010
     */
    public String getGaseous_environment() {
        return gaseous_environment;
    }

    /**
     * This method was generated by Apache iBATIS ibator.
     * This method sets the value of the database column metabar.planta.gaseous_environment
     *
     * @param gaseous_environment the value for metabar.planta.gaseous_environment
     *
     * @ibatorgenerated Mon May 17 15:46:44 CEST 2010
     */
    public void setGaseous_environment(String gaseous_environment) {
        this.gaseous_environment = gaseous_environment == null ? null : gaseous_environment.trim();
    }

    /**
     * This method was generated by Apache iBATIS ibator.
     * This method returns the value of the database column metabar.planta.antibiotic_regm
     *
     * @return the value of metabar.planta.antibiotic_regm
     *
     * @ibatorgenerated Mon May 17 15:46:44 CEST 2010
     */
    public String getAntibiotic_regm() {
        return antibiotic_regm;
    }

    /**
     * This method was generated by Apache iBATIS ibator.
     * This method sets the value of the database column metabar.planta.antibiotic_regm
     *
     * @param antibiotic_regm the value for metabar.planta.antibiotic_regm
     *
     * @ibatorgenerated Mon May 17 15:46:44 CEST 2010
     */
    public void setAntibiotic_regm(String antibiotic_regm) {
        this.antibiotic_regm = antibiotic_regm == null ? null : antibiotic_regm.trim();
    }

    /**
     * This method was generated by Apache iBATIS ibator.
     * This method returns the value of the database column metabar.planta.air_temp_regm
     *
     * @return the value of metabar.planta.air_temp_regm
     *
     * @ibatorgenerated Mon May 17 15:46:44 CEST 2010
     */
    public String getAir_temp_regm() {
        return air_temp_regm;
    }

    /**
     * This method was generated by Apache iBATIS ibator.
     * This method sets the value of the database column metabar.planta.air_temp_regm
     *
     * @param air_temp_regm the value for metabar.planta.air_temp_regm
     *
     * @ibatorgenerated Mon May 17 15:46:44 CEST 2010
     */
    public void setAir_temp_regm(String air_temp_regm) {
        this.air_temp_regm = air_temp_regm;
    }

    /**
     * This method was generated by Apache iBATIS ibator.
     * This method returns the value of the database column metabar.planta.genotype
     *
     * @return the value of metabar.planta.genotype
     *
     * @ibatorgenerated Mon May 17 15:46:44 CEST 2010
     */
    public String getGenotype() {
        return genotype;
    }

    /**
     * This method was generated by Apache iBATIS ibator.
     * This method sets the value of the database column metabar.planta.genotype
     *
     * @param genotype the value for metabar.planta.genotype
     *
     * @ibatorgenerated Mon May 17 15:46:44 CEST 2010
     */
    public void setGenotype(String genotype) {
        this.genotype = genotype == null ? null : genotype.trim();
    }

    /**
     * This method was generated by Apache iBATIS ibator.
     * This method returns the value of the database column metabar.planta.height_or_length
     *
     * @return the value of metabar.planta.height_or_length
     *
     * @ibatorgenerated Mon May 17 15:46:44 CEST 2010
     */
    public String getHeight_or_length() {
        return height_or_length;
    }

    /**
     * This method was generated by Apache iBATIS ibator.
     * This method sets the value of the database column metabar.planta.height_or_length
     *
     * @param height_or_length the value for metabar.planta.height_or_length
     *
     * @ibatorgenerated Mon May 17 15:46:44 CEST 2010
     */
    public void setHeight_or_length(String height_or_length) {
        this.height_or_length = height_or_length;
    }

    /**
     * This method was generated by Apache iBATIS ibator.
     * This method returns the value of the database column metabar.planta.plant_body_site
     *
     * @return the value of metabar.planta.plant_body_site
     *
     * @ibatorgenerated Mon May 17 15:46:44 CEST 2010
     */
    public String getPlant_body_site() {
        return plant_body_site;
    }

    /**
     * This method was generated by Apache iBATIS ibator.
     * This method sets the value of the database column metabar.planta.plant_body_site
     *
     * @param plant_body_site the value for metabar.planta.plant_body_site
     *
     * @ibatorgenerated Mon May 17 15:46:44 CEST 2010
     */
    public void setPlant_body_site(String plant_body_site) {
        this.plant_body_site = plant_body_site == null ? null : plant_body_site.trim();
    }

    /**
     * This method was generated by Apache iBATIS ibator.
     * This method returns the value of the database column metabar.planta.host_common_name
     *
     * @return the value of metabar.planta.host_common_name
     *
     * @ibatorgenerated Mon May 17 15:46:44 CEST 2010
     */
    public String getHost_common_name() {
        return host_common_name;
    }

    /**
     * This method was generated by Apache iBATIS ibator.
     * This method sets the value of the database column metabar.planta.host_common_name
     *
     * @param host_common_name the value for metabar.planta.host_common_name
     *
     * @ibatorgenerated Mon May 17 15:46:44 CEST 2010
     */
    public void setHost_common_name(String host_common_name) {
        this.host_common_name = host_common_name == null ? null : host_common_name.trim();
    }

    /**
     * This method was generated by Apache iBATIS ibator.
     * This method returns the value of the database column metabar.planta.host_taxid
     *
     * @return the value of metabar.planta.host_taxid
     *
     * @ibatorgenerated Mon May 17 15:46:44 CEST 2010
     */
    public String getHost_taxid() {
        return host_taxid;
    }

    /**
     * This method was generated by Apache iBATIS ibator.
     * This method sets the value of the database column metabar.planta.host_taxid
     *
     * @param host_taxid the value for metabar.planta.host_taxid
     *
     * @ibatorgenerated Mon May 17 15:46:44 CEST 2010
     */
    public void setHost_taxid(String host_taxid) {
        this.host_taxid = host_taxid == null ? null : host_taxid.trim();
    }

    /**
     * This method was generated by Apache iBATIS ibator.
     * This method returns the value of the database column metabar.planta.gravity
     *
     * @return the value of metabar.planta.gravity
     *
     * @ibatorgenerated Mon May 17 15:46:44 CEST 2010
     */
    public String getGravity() {
        return gravity;
    }

    /**
     * This method was generated by Apache iBATIS ibator.
     * This method sets the value of the database column metabar.planta.gravity
     *
     * @param gravity the value for metabar.planta.gravity
     *
     * @ibatorgenerated Mon May 17 15:46:44 CEST 2010
     */
    public void setGravity(String gravity) {
        this.gravity = gravity;
    }

    /**
     * This method was generated by Apache iBATIS ibator.
     * This method returns the value of the database column metabar.planta.growth_hormone_regm
     *
     * @return the value of metabar.planta.growth_hormone_regm
     *
     * @ibatorgenerated Mon May 17 15:46:44 CEST 2010
     */
    public String getGrowth_hormone_regm() {
        return growth_hormone_regm;
    }

    /**
     * This method was generated by Apache iBATIS ibator.
     * This method sets the value of the database column metabar.planta.growth_hormone_regm
     *
     * @param growth_hormone_regm the value for metabar.planta.growth_hormone_regm
     *
     * @ibatorgenerated Mon May 17 15:46:44 CEST 2010
     */
    public void setGrowth_hormone_regm(String growth_hormone_regm) {
        this.growth_hormone_regm = growth_hormone_regm == null ? null : growth_hormone_regm.trim();
    }

    /**
     * This method was generated by Apache iBATIS ibator.
     * This method returns the value of the database column metabar.planta.growth_med
     *
     * @return the value of metabar.planta.growth_med
     *
     * @ibatorgenerated Mon May 17 15:46:44 CEST 2010
     */
    public String getGrowth_med() {
        return growth_med;
    }

    /**
     * This method was generated by Apache iBATIS ibator.
     * This method sets the value of the database column metabar.planta.growth_med
     *
     * @param growth_med the value for metabar.planta.growth_med
     *
     * @ibatorgenerated Mon May 17 15:46:44 CEST 2010
     */
    public void setGrowth_med(String growth_med) {
        this.growth_med = growth_med == null ? null : growth_med.trim();
    }

    /**
     * This method was generated by Apache iBATIS ibator.
     * This method returns the value of the database column metabar.planta.herbicide_regm
     *
     * @return the value of metabar.planta.herbicide_regm
     *
     * @ibatorgenerated Mon May 17 15:46:44 CEST 2010
     */
    public String getHerbicide_regm() {
        return herbicide_regm;
    }

    /**
     * This method was generated by Apache iBATIS ibator.
     * This method sets the value of the database column metabar.planta.herbicide_regm
     *
     * @param herbicide_regm the value for metabar.planta.herbicide_regm
     *
     * @ibatorgenerated Mon May 17 15:46:44 CEST 2010
     */
    public void setHerbicide_regm(String herbicide_regm) {
        this.herbicide_regm = herbicide_regm == null ? null : herbicide_regm.trim();
    }

    /**
     * This method was generated by Apache iBATIS ibator.
     * This method returns the value of the database column metabar.planta.humidity_regm
     *
     * @return the value of metabar.planta.humidity_regm
     *
     * @ibatorgenerated Mon May 17 15:46:44 CEST 2010
     */
    public String getHumidity_regm() {
        return humidity_regm;
    }

    /**
     * This method was generated by Apache iBATIS ibator.
     * This method sets the value of the database column metabar.planta.humidity_regm
     *
     * @param humidity_regm the value for metabar.planta.humidity_regm
     *
     * @ibatorgenerated Mon May 17 15:46:44 CEST 2010
     */
    public void setHumidity_regm(String humidity_regm) {
        this.humidity_regm = humidity_regm;
    }

    /**
     * This method was generated by Apache iBATIS ibator.
     * This method returns the value of the database column metabar.planta.oxy_stat_samp
     *
     * @return the value of metabar.planta.oxy_stat_samp
     *
     * @ibatorgenerated Mon May 17 15:46:44 CEST 2010
     */
    public String getOxy_stat_samp() {
        return oxy_stat_samp;
    }

    /**
     * This method was generated by Apache iBATIS ibator.
     * This method sets the value of the database column metabar.planta.oxy_stat_samp
     *
     * @param oxy_stat_samp the value for metabar.planta.oxy_stat_samp
     *
     * @ibatorgenerated Mon May 17 15:46:44 CEST 2010
     */
    public void setOxy_stat_samp(String oxy_stat_samp) {
        this.oxy_stat_samp = oxy_stat_samp == null ? null : oxy_stat_samp.trim();
    }

    /**
     * This method was generated by Apache iBATIS ibator.
     * This method returns the value of the database column metabar.planta.mechanical_damage
     *
     * @return the value of metabar.planta.mechanical_damage
     *
     * @ibatorgenerated Mon May 17 15:46:44 CEST 2010
     */
    public String getMechanical_damage() {
        return mechanical_damage;
    }

    /**
     * This method was generated by Apache iBATIS ibator.
     * This method sets the value of the database column metabar.planta.mechanical_damage
     *
     * @param mechanical_damage the value for metabar.planta.mechanical_damage
     *
     * @ibatorgenerated Mon May 17 15:46:44 CEST 2010
     */
    public void setMechanical_damage(String mechanical_damage) {
        this.mechanical_damage = mechanical_damage == null ? null : mechanical_damage.trim();
    }

    /**
     * This method was generated by Apache iBATIS ibator.
     * This method returns the value of the database column metabar.planta.mineral_nutr_regm
     *
     * @return the value of metabar.planta.mineral_nutr_regm
     *
     * @ibatorgenerated Mon May 17 15:46:44 CEST 2010
     */
    public String getMineral_nutr_regm() {
        return mineral_nutr_regm;
    }

    /**
     * This method was generated by Apache iBATIS ibator.
     * This method sets the value of the database column metabar.planta.mineral_nutr_regm
     *
     * @param mineral_nutr_regm the value for metabar.planta.mineral_nutr_regm
     *
     * @ibatorgenerated Mon May 17 15:46:44 CEST 2010
     */
    public void setMineral_nutr_regm(String mineral_nutr_regm) {
        this.mineral_nutr_regm = mineral_nutr_regm == null ? null : mineral_nutr_regm.trim();
    }

    /**
     * This method was generated by Apache iBATIS ibator.
     * This method returns the value of the database column metabar.planta.non_mineral_nutr_regm
     *
     * @return the value of metabar.planta.non_mineral_nutr_regm
     *
     * @ibatorgenerated Mon May 17 15:46:44 CEST 2010
     */
    public String getNon_mineral_nutr_regm() {
        return non_mineral_nutr_regm;
    }

    /**
     * This method was generated by Apache iBATIS ibator.
     * This method sets the value of the database column metabar.planta.non_mineral_nutr_regm
     *
     * @param non_mineral_nutr_regm the value for metabar.planta.non_mineral_nutr_regm
     *
     * @ibatorgenerated Mon May 17 15:46:44 CEST 2010
     */
    public void setNon_mineral_nutr_regm(String non_mineral_nutr_regm) {
        this.non_mineral_nutr_regm = non_mineral_nutr_regm == null ? null : non_mineral_nutr_regm.trim();
    }

    /**
     * This method was generated by Apache iBATIS ibator.
     * This method returns the value of the database column metabar.planta.perturbation
     *
     * @return the value of metabar.planta.perturbation
     *
     * @ibatorgenerated Mon May 17 15:46:44 CEST 2010
     */
    public String getPerturbation() {
        return perturbation;
    }

    /**
     * This method was generated by Apache iBATIS ibator.
     * This method sets the value of the database column metabar.planta.perturbation
     *
     * @param perturbation the value for metabar.planta.perturbation
     *
     * @ibatorgenerated Mon May 17 15:46:44 CEST 2010
     */
    public void setPerturbation(String perturbation) {
        this.perturbation = perturbation == null ? null : perturbation.trim();
    }

    /**
     * This method was generated by Apache iBATIS ibator.
     * This method returns the value of the database column metabar.planta.age
     *
     * @return the value of metabar.planta.age
     *
     * @ibatorgenerated Mon May 17 15:46:44 CEST 2010
     */
    public String getAge() {
        return age;
    }

    /**
     * This method was generated by Apache iBATIS ibator.
     * This method sets the value of the database column metabar.planta.age
     *
     * @param age the value for metabar.planta.age
     *
     * @ibatorgenerated Mon May 17 15:46:44 CEST 2010
     */
    public void setAge(String age) {
        this.age = age;
    }

    /**
     * This method was generated by Apache iBATIS ibator.
     * This method returns the value of the database column metabar.planta.samp_salinity
     *
     * @return the value of metabar.planta.samp_salinity
     *
     * @ibatorgenerated Mon May 17 15:46:44 CEST 2010
     */
    public String getSamp_salinity() {
        return samp_salinity;
    }

    /**
     * This method was generated by Apache iBATIS ibator.
     * This method sets the value of the database column metabar.planta.samp_salinity
     *
     * @param samp_salinity the value for metabar.planta.samp_salinity
     *
     * @ibatorgenerated Mon May 17 15:46:44 CEST 2010
     */
    public void setSamp_salinity(String samp_salinity) {
        this.samp_salinity = samp_salinity;
    }

    /**
     * This method was generated by Apache iBATIS ibator.
     * This method returns the value of the database column metabar.planta.samp_store_dur
     *
     * @return the value of metabar.planta.samp_store_dur
     *
     * @ibatorgenerated Mon May 17 15:46:44 CEST 2010
     */
    public String getSamp_store_dur() {
        return samp_store_dur;
    }

    /**
     * This method was generated by Apache iBATIS ibator.
     * This method sets the value of the database column metabar.planta.samp_store_dur
     *
     * @param samp_store_dur the value for metabar.planta.samp_store_dur
     *
     * @ibatorgenerated Mon May 17 15:46:44 CEST 2010
     */
    public void setSamp_store_dur(String samp_store_dur) {
        this.samp_store_dur = samp_store_dur == null ? null : samp_store_dur.trim();
    }

    /**
     * This method was generated by Apache iBATIS ibator.
     * This method returns the value of the database column metabar.planta.samp_store_loc
     *
     * @return the value of metabar.planta.samp_store_loc
     *
     * @ibatorgenerated Mon May 17 15:46:44 CEST 2010
     */
    public String getSamp_store_loc() {
        return samp_store_loc;
    }

    /**
     * This method was generated by Apache iBATIS ibator.
     * This method sets the value of the database column metabar.planta.samp_store_loc
     *
     * @param samp_store_loc the value for metabar.planta.samp_store_loc
     *
     * @ibatorgenerated Mon May 17 15:46:44 CEST 2010
     */
    public void setSamp_store_loc(String samp_store_loc) {
        this.samp_store_loc = samp_store_loc == null ? null : samp_store_loc.trim();
    }

    /**
     * This method was generated by Apache iBATIS ibator.
     * This method returns the value of the database column metabar.planta.samp_store_temp
     *
     * @return the value of metabar.planta.samp_store_temp
     *
     * @ibatorgenerated Mon May 17 15:46:44 CEST 2010
     */
    public String getSamp_store_temp() {
        return samp_store_temp;
    }

    /**
     * This method was generated by Apache iBATIS ibator.
     * This method sets the value of the database column metabar.planta.samp_store_temp
     *
     * @param samp_store_temp the value for metabar.planta.samp_store_temp
     *
     * @ibatorgenerated Mon May 17 15:46:44 CEST 2010
     */
    public void setSamp_store_temp(String samp_store_temp) {
        this.samp_store_temp = samp_store_temp;
    }

    /**
     * This method was generated by Apache iBATIS ibator.
     * This method returns the value of the database column metabar.planta.ph_regm
     *
     * @return the value of metabar.planta.ph_regm
     *
     * @ibatorgenerated Mon May 17 15:46:44 CEST 2010
     */
    public String getPh_regm() {
        return ph_regm;
    }

    /**
     * This method was generated by Apache iBATIS ibator.
     * This method sets the value of the database column metabar.planta.ph_regm
     *
     * @param ph_regm the value for metabar.planta.ph_regm
     *
     * @ibatorgenerated Mon May 17 15:46:44 CEST 2010
     */
    public void setPh_regm(String ph_regm) {
        this.ph_regm = ph_regm;
    }

    /**
     * This method was generated by Apache iBATIS ibator.
     * This method returns the value of the database column metabar.planta.pesticide_regm
     *
     * @return the value of metabar.planta.pesticide_regm
     *
     * @ibatorgenerated Mon May 17 15:46:44 CEST 2010
     */
    public String getPesticide_regm() {
        return pesticide_regm;
    }

    /**
     * This method was generated by Apache iBATIS ibator.
     * This method sets the value of the database column metabar.planta.pesticide_regm
     *
     * @param pesticide_regm the value for metabar.planta.pesticide_regm
     *
     * @ibatorgenerated Mon May 17 15:46:44 CEST 2010
     */
    public void setPesticide_regm(String pesticide_regm) {
        this.pesticide_regm = pesticide_regm == null ? null : pesticide_regm.trim();
    }

    /**
     * This method was generated by Apache iBATIS ibator.
     * This method returns the value of the database column metabar.planta.radiation_regm
     *
     * @return the value of metabar.planta.radiation_regm
     *
     * @ibatorgenerated Mon May 17 15:46:44 CEST 2010
     */
    public String getRadiation_regm() {
        return radiation_regm;
    }

    /**
     * This method was generated by Apache iBATIS ibator.
     * This method sets the value of the database column metabar.planta.radiation_regm
     *
     * @param radiation_regm the value for metabar.planta.radiation_regm
     *
     * @ibatorgenerated Mon May 17 15:46:44 CEST 2010
     */
    public void setRadiation_regm(String radiation_regm) {
        this.radiation_regm = radiation_regm == null ? null : radiation_regm.trim();
    }

    /**
     * This method was generated by Apache iBATIS ibator.
     * This method returns the value of the database column metabar.planta.rainfall_regm
     *
     * @return the value of metabar.planta.rainfall_regm
     *
     * @ibatorgenerated Mon May 17 15:46:44 CEST 2010
     */
    public String getRainfall_regm() {
        return rainfall_regm;
    }

    /**
     * This method was generated by Apache iBATIS ibator.
     * This method sets the value of the database column metabar.planta.rainfall_regm
     *
     * @param rainfall_regm the value for metabar.planta.rainfall_regm
     *
     * @ibatorgenerated Mon May 17 15:46:44 CEST 2010
     */
    public void setRainfall_regm(String rainfall_regm) {
        this.rainfall_regm = rainfall_regm;
    }

    /**
     * This method was generated by Apache iBATIS ibator.
     * This method returns the value of the database column metabar.planta.salt_regm
     *
     * @return the value of metabar.planta.salt_regm
     *
     * @ibatorgenerated Mon May 17 15:46:44 CEST 2010
     */
    public String getSalt_regm() {
        return salt_regm;
    }

    /**
     * This method was generated by Apache iBATIS ibator.
     * This method sets the value of the database column metabar.planta.salt_regm
     *
     * @param salt_regm the value for metabar.planta.salt_regm
     *
     * @ibatorgenerated Mon May 17 15:46:44 CEST 2010
     */
    public void setSalt_regm(String salt_regm) {
        this.salt_regm = salt_regm == null ? null : salt_regm.trim();
    }

    /**
     * This method was generated by Apache iBATIS ibator.
     * This method returns the value of the database column metabar.planta.season_environment
     *
     * @return the value of metabar.planta.season_environment
     *
     * @ibatorgenerated Mon May 17 15:46:44 CEST 2010
     */
    public String getSeason_environment() {
        return season_environment;
    }

    /**
     * This method was generated by Apache iBATIS ibator.
     * This method sets the value of the database column metabar.planta.season_environment
     *
     * @param season_environment the value for metabar.planta.season_environment
     *
     * @ibatorgenerated Mon May 17 15:46:44 CEST 2010
     */
    public void setSeason_environment(String season_environment) {
        this.season_environment = season_environment == null ? null : season_environment.trim();
    }

    /**
     * This method was generated by Apache iBATIS ibator.
     * This method returns the value of the database column metabar.planta.infra_specific_name
     *
     * @return the value of metabar.planta.infra_specific_name
     *
     * @ibatorgenerated Mon May 17 15:46:44 CEST 2010
     */
    public String getInfra_specific_name() {
        return infra_specific_name;
    }

    /**
     * This method was generated by Apache iBATIS ibator.
     * This method sets the value of the database column metabar.planta.infra_specific_name
     *
     * @param infra_specific_name the value for metabar.planta.infra_specific_name
     *
     * @ibatorgenerated Mon May 17 15:46:44 CEST 2010
     */
    public void setInfra_specific_name(String infra_specific_name) {
        this.infra_specific_name = infra_specific_name == null ? null : infra_specific_name.trim();
    }

    /**
     * This method was generated by Apache iBATIS ibator.
     * This method returns the value of the database column metabar.planta.standing_water_regm
     *
     * @return the value of metabar.planta.standing_water_regm
     *
     * @ibatorgenerated Mon May 17 15:46:44 CEST 2010
     */
    public String getStanding_water_regm() {
        return standing_water_regm;
    }

    /**
     * This method was generated by Apache iBATIS ibator.
     * This method sets the value of the database column metabar.planta.standing_water_regm
     *
     * @param standing_water_regm the value for metabar.planta.standing_water_regm
     *
     * @ibatorgenerated Mon May 17 15:46:44 CEST 2010
     */
    public void setStanding_water_regm(String standing_water_regm) {
        this.standing_water_regm = standing_water_regm == null ? null : standing_water_regm.trim();
    }

    /**
     * This method was generated by Apache iBATIS ibator.
     * This method returns the value of the database column metabar.planta.tot_mass
     *
     * @return the value of metabar.planta.tot_mass
     *
     * @ibatorgenerated Mon May 17 15:46:44 CEST 2010
     */
    public String getTot_mass() {
        return tot_mass;
    }

    /**
     * This method was generated by Apache iBATIS ibator.
     * This method sets the value of the database column metabar.planta.tot_mass
     *
     * @param tot_mass the value for metabar.planta.tot_mass
     *
     * @ibatorgenerated Mon May 17 15:46:44 CEST 2010
     */
    public void setTot_mass(String tot_mass) {
        this.tot_mass = tot_mass;
    }

    /**
     * This method was generated by Apache iBATIS ibator.
     * This method returns the value of the database column metabar.planta.tiss_cult_growth_med
     *
     * @return the value of metabar.planta.tiss_cult_growth_med
     *
     * @ibatorgenerated Mon May 17 15:46:44 CEST 2010
     */
    public String getTiss_cult_growth_med() {
        return tiss_cult_growth_med;
    }

    /**
     * This method was generated by Apache iBATIS ibator.
     * This method sets the value of the database column metabar.planta.tiss_cult_growth_med
     *
     * @param tiss_cult_growth_med the value for metabar.planta.tiss_cult_growth_med
     *
     * @ibatorgenerated Mon May 17 15:46:44 CEST 2010
     */
    public void setTiss_cult_growth_med(String tiss_cult_growth_med) {
        this.tiss_cult_growth_med = tiss_cult_growth_med == null ? null : tiss_cult_growth_med.trim();
    }

    /**
     * This method was generated by Apache iBATIS ibator.
     * This method returns the value of the database column metabar.planta.wet_mass
     *
     * @return the value of metabar.planta.wet_mass
     *
     * @ibatorgenerated Mon May 17 15:46:44 CEST 2010
     */
    public String getWet_mass() {
        return wet_mass;
    }

    /**
     * This method was generated by Apache iBATIS ibator.
     * This method sets the value of the database column metabar.planta.wet_mass
     *
     * @param wet_mass the value for metabar.planta.wet_mass
     *
     * @ibatorgenerated Mon May 17 15:46:44 CEST 2010
     */
    public void setWet_mass(String wet_mass) {
        this.wet_mass = wet_mass;
    }

    /**
     * This method was generated by Apache iBATIS ibator.
     * This method returns the value of the database column metabar.planta.water_temp_regm
     *
     * @return the value of metabar.planta.water_temp_regm
     *
     * @ibatorgenerated Mon May 17 15:46:44 CEST 2010
     */
    public String getWater_temp_regm() {
        return water_temp_regm;
    }

    /**
     * This method was generated by Apache iBATIS ibator.
     * This method sets the value of the database column metabar.planta.water_temp_regm
     *
     * @param water_temp_regm the value for metabar.planta.water_temp_regm
     *
     * @ibatorgenerated Mon May 17 15:46:44 CEST 2010
     */
    public void setWater_temp_regm(String water_temp_regm) {
        this.water_temp_regm = water_temp_regm;
    }

    /**
     * This method was generated by Apache iBATIS ibator.
     * This method returns the value of the database column metabar.planta.watering_regm
     *
     * @return the value of metabar.planta.watering_regm
     *
     * @ibatorgenerated Mon May 17 15:46:44 CEST 2010
     */
    public String getWatering_regm() {
        return watering_regm;
    }

    /**
     * This method was generated by Apache iBATIS ibator.
     * This method sets the value of the database column metabar.planta.watering_regm
     *
     * @param watering_regm the value for metabar.planta.watering_regm
     *
     * @ibatorgenerated Mon May 17 15:46:44 CEST 2010
     */
    public void setWatering_regm(String watering_regm) {
        this.watering_regm = watering_regm;
    }

    /**
     * This method was generated by Apache iBATIS ibator.
     * This method returns the value of the database column metabar.planta.body_product
     *
     * @return the value of metabar.planta.body_product
     *
     * @ibatorgenerated Mon May 17 15:46:44 CEST 2010
     */
    public String getBody_product() {
        return body_product;
    }

    /**
     * This method was generated by Apache iBATIS ibator.
     * This method sets the value of the database column metabar.planta.body_product
     *
     * @param body_product the value for metabar.planta.body_product
     *
     * @ibatorgenerated Mon May 17 15:46:44 CEST 2010
     */
    public void setBody_product(String body_product) {
        this.body_product = body_product == null ? null : body_product.trim();
    }

    /**
     * This method was generated by Apache iBATIS ibator.
     * This method returns the value of the database column metabar.planta.phenotype
     *
     * @return the value of metabar.planta.phenotype
     *
     * @ibatorgenerated Mon May 17 15:46:44 CEST 2010
     */
    public String getPhenotype() {
        return phenotype;
    }

    /**
     * This method was generated by Apache iBATIS ibator.
     * This method sets the value of the database column metabar.planta.phenotype
     *
     * @param phenotype the value for metabar.planta.phenotype
     *
     * @ibatorgenerated Mon May 17 15:46:44 CEST 2010
     */
    public void setPhenotype(String phenotype) {
        this.phenotype = phenotype == null ? null : phenotype.trim();
    }

    /**
     * This method was generated by Apache iBATIS ibator.
     * This method returns the value of the database column metabar.planta.plant_product
     *
     * @return the value of metabar.planta.plant_product
     *
     * @ibatorgenerated Mon May 17 15:46:44 CEST 2010
     */
    public String getPlant_product() {
        return plant_product;
    }

    /**
     * This method was generated by Apache iBATIS ibator.
     * This method sets the value of the database column metabar.planta.plant_product
     *
     * @param plant_product the value for metabar.planta.plant_product
     *
     * @ibatorgenerated Mon May 17 15:46:44 CEST 2010
     */
    public void setPlant_product(String plant_product) {
        this.plant_product = plant_product == null ? null : plant_product.trim();
    }

    /**
     * This method was generated by Apache iBATIS ibator.
     * This method returns the value of the database column metabar.planta.organism_count
     *
     * @return the value of metabar.planta.organism_count
     *
     * @ibatorgenerated Mon May 17 15:46:44 CEST 2010
     */
    public String getOrganism_count() {
        return organism_count;
    }

    /**
     * This method was generated by Apache iBATIS ibator.
     * This method sets the value of the database column metabar.planta.organism_count
     *
     * @param organism_count the value for metabar.planta.organism_count
     *
     * @ibatorgenerated Mon May 17 15:46:44 CEST 2010
     */
    public void setOrganism_count(String organism_count) {
        this.organism_count = organism_count == null ? null : organism_count.trim();
    }

    /**
     * This method was generated by Apache iBATIS ibator.
     * This method returns the value of the database column metabar.planta.misc_param
     *
     * @return the value of metabar.planta.misc_param
     *
     * @ibatorgenerated Mon May 17 15:46:44 CEST 2010
     */
    public String getMisc_param() {
        return misc_param;
    }

    /**
     * This method was generated by Apache iBATIS ibator.
     * This method sets the value of the database column metabar.planta.misc_param
     *
     * @param misc_param the value for metabar.planta.misc_param
     *
     * @ibatorgenerated Mon May 17 15:46:44 CEST 2010
     */
    public void setMisc_param(String misc_param) {
        this.misc_param = misc_param == null ? null : misc_param.trim();
    }

    /**
     * This method was generated by Apache iBATIS ibator.
     * This method returns the value of the database column metabar.planta.life_stage
     *
     * @return the value of metabar.planta.life_stage
     *
     * @ibatorgenerated Mon May 17 15:46:44 CEST 2010
     */
    public String getLife_stage() {
        return life_stage;
    }

    /**
     * This method was generated by Apache iBATIS ibator.
     * This method sets the value of the database column metabar.planta.life_stage
     *
     * @param life_stage the value for metabar.planta.life_stage
     *
     * @ibatorgenerated Mon May 17 15:46:44 CEST 2010
     */
    public void setLife_stage(String life_stage) {
        this.life_stage = life_stage == null ? null : life_stage.trim();
    }

    /**
     * This method was generated by Apache iBATIS ibator.
     * This method returns the value of the database column metabar.planta.infra_specific_rank
     *
     * @return the value of metabar.planta.infra_specific_rank
     *
     * @ibatorgenerated Mon May 17 15:46:44 CEST 2010
     */
    public String getInfra_specific_rank() {
        return infra_specific_rank;
    }

    /**
     * This method was generated by Apache iBATIS ibator.
     * This method sets the value of the database column metabar.planta.infra_specific_rank
     *
     * @param infra_specific_rank the value for metabar.planta.infra_specific_rank
     *
     * @ibatorgenerated Mon May 17 15:46:44 CEST 2010
     */
    public void setInfra_specific_rank(String infra_specific_rank) {
        this.infra_specific_rank = infra_specific_rank == null ? null : infra_specific_rank.trim();
    }

	public Planta() {
		super();
		// TODO Auto-generated constructor stub
	}

	public Planta(Long sampleid, String dry_mass, String chem_administration,
			String chem_mutagen, String climate_environment,
			String disease_stat, String fertilizer_regm, String fungicide_regm,
			String gaseous_environment, String antibiotic_regm,
			String air_temp_regm, String genotype, String height_or_length,
			String plant_body_site, String host_common_name, String host_taxid,
			String gravity, String growth_hormone_regm, String growth_med,
			String herbicide_regm, String humidity_regm, String oxy_stat_samp,
			String mechanical_damage, String mineral_nutr_regm,
			String non_mineral_nutr_regm, String perturbation, String age,
			String samp_salinity, String samp_store_dur, String samp_store_loc,
			String samp_store_temp, String ph_regm, String pesticide_regm,
			String radiation_regm, String rainfall_regm, String salt_regm,
			String season_environment, String infra_specific_name,
			String standing_water_regm, String tot_mass,
			String tiss_cult_growth_med, String wet_mass,
			String water_temp_regm, String watering_regm, String body_product,
			String phenotype, String plant_product, String organism_count,
			String misc_param, String life_stage, String infra_specific_rank) {
		super();
		this.sampleid = sampleid;
		this.dry_mass = dry_mass;
		this.chem_administration = chem_administration;
		this.chem_mutagen = chem_mutagen;
		this.climate_environment = climate_environment;
		this.disease_stat = disease_stat;
		this.fertilizer_regm = fertilizer_regm;
		this.fungicide_regm = fungicide_regm;
		this.gaseous_environment = gaseous_environment;
		this.antibiotic_regm = antibiotic_regm;
		this.air_temp_regm = air_temp_regm;
		this.genotype = genotype;
		this.height_or_length = height_or_length;
		this.plant_body_site = plant_body_site;
		this.host_common_name = host_common_name;
		this.host_taxid = host_taxid;
		this.gravity = gravity;
		this.growth_hormone_regm = growth_hormone_regm;
		this.growth_med = growth_med;
		this.herbicide_regm = herbicide_regm;
		this.humidity_regm = humidity_regm;
		this.oxy_stat_samp = oxy_stat_samp;
		this.mechanical_damage = mechanical_damage;
		this.mineral_nutr_regm = mineral_nutr_regm;
		this.non_mineral_nutr_regm = non_mineral_nutr_regm;
		this.perturbation = perturbation;
		this.age = age;
		this.samp_salinity = samp_salinity;
		this.samp_store_dur = samp_store_dur;
		this.samp_store_loc = samp_store_loc;
		this.samp_store_temp = samp_store_temp;
		this.ph_regm = ph_regm;
		this.pesticide_regm = pesticide_regm;
		this.radiation_regm = radiation_regm;
		this.rainfall_regm = rainfall_regm;
		this.salt_regm = salt_regm;
		this.season_environment = season_environment;
		this.infra_specific_name = infra_specific_name;
		this.standing_water_regm = standing_water_regm;
		this.tot_mass = tot_mass;
		this.tiss_cult_growth_med = tiss_cult_growth_med;
		this.wet_mass = wet_mass;
		this.water_temp_regm = water_temp_regm;
		this.watering_regm = watering_regm;
		this.body_product = body_product;
		this.phenotype = phenotype;
		this.plant_product = plant_product;
		this.organism_count = organism_count;
		this.misc_param = misc_param;
		this.life_stage = life_stage;
		this.infra_specific_rank = infra_specific_rank;
	}
	
	public Planta(Long sampleid) {
		super();
		this.sampleid = sampleid;
	}
}
