# Supplementary material for: MetaBar - a tool for consistent contextual data acquisition and standards compliant submission
Source: BMC Bioinformatics. 2010 Jun 30;11:358. doi: 10.1186/1471-2105-11-358 (PMC2912304; doi:10.1186/1471-2105-11-358)
Supplement: Additional file 1 — MetaBar open source code base under GNU GPL3 license. Zipped open source code base for local installation. A general installation manual can be found in the README.txt. [file 1471-2105-11-358-S1.ZIP › metabar-1.1/src/org/metabar/web/Misc.java]

package org.metabar.web;

public class Misc {
	    /**
	     * This field was generated by Apache iBATIS ibator.
	     * This field corresponds to the database column metabar.misc.sampleid
	     *
	     * @ibatorgenerated Mon May 17 15:46:11 CEST 2010
	     */
	    private Long sampleid;

	    /**
	     * This field was generated by Apache iBATIS ibator.
	     * This field corresponds to the database column metabar.misc.ph
	     *
	     * @ibatorgenerated Mon May 17 15:46:11 CEST 2010
	     */
	    private String ph;

	    /**
	     * This field was generated by Apache iBATIS ibator.
	     * This field corresponds to the database column metabar.misc.potassium
	     *
	     * @ibatorgenerated Mon May 17 15:46:11 CEST 2010
	     */
	    private String potassium;

	    /**
	     * This field was generated by Apache iBATIS ibator.
	     * This field corresponds to the database column metabar.misc.alkalinity
	     *
	     * @ibatorgenerated Mon May 17 15:46:11 CEST 2010
	     */
	    private String alkalinity;

	    /**
	     * This field was generated by Apache iBATIS ibator.
	     * This field corresponds to the database column metabar.misc.ammonium
	     *
	     * @ibatorgenerated Mon May 17 15:46:11 CEST 2010
	     */
	    private String ammonium;

	    /**
	     * This field was generated by Apache iBATIS ibator.
	     * This field corresponds to the database column metabar.misc.calcium
	     *
	     * @ibatorgenerated Mon May 17 15:46:11 CEST 2010
	     */
	    private String calcium;

	    /**
	     * This field was generated by Apache iBATIS ibator.
	     * This field corresponds to the database column metabar.misc.chlorophyll
	     *
	     * @ibatorgenerated Mon May 17 15:46:11 CEST 2010
	     */
	    private String chlorophyll;

	    /**
	     * This field was generated by Apache iBATIS ibator.
	     * This field corresponds to the database column metabar.misc.sulfate
	     *
	     * @ibatorgenerated Mon May 17 15:46:11 CEST 2010
	     */
	    private String sulfate;

	    /**
	     * This field was generated by Apache iBATIS ibator.
	     * This field corresponds to the database column metabar.misc.sulfide
	     *
	     * @ibatorgenerated Mon May 17 15:46:11 CEST 2010
	     */
	    private String sulfide;

	    /**
	     * This field was generated by Apache iBATIS ibator.
	     * This field corresponds to the database column metabar.misc.diether_lipids
	     *
	     * @ibatorgenerated Mon May 17 15:46:11 CEST 2010
	     */
	    private String diether_lipids;

	    /**
	     * This field was generated by Apache iBATIS ibator.
	     * This field corresponds to the database column metabar.misc.diss_oxygen
	     *
	     * @ibatorgenerated Mon May 17 15:46:11 CEST 2010
	     */
	    private String diss_oxygen;

	    /**
	     * This field was generated by Apache iBATIS ibator.
	     * This field corresponds to the database column metabar.misc.nitrite
	     *
	     * @ibatorgenerated Mon May 17 15:46:11 CEST 2010
	     */
	    private String nitrite;

	    /**
	     * This field was generated by Apache iBATIS ibator.
	     * This field corresponds to the database column metabar.misc.nitro
	     *
	     * @ibatorgenerated Mon May 17 15:46:11 CEST 2010
	     */
	    private String nitro;

	    /**
	     * This field was generated by Apache iBATIS ibator.
	     * This field corresponds to the database column metabar.misc.org_nitro
	     *
	     * @ibatorgenerated Mon May 17 15:46:11 CEST 2010
	     */
	    private String org_nitro;

	    /**
	     * This field was generated by Apache iBATIS ibator.
	     * This field corresponds to the database column metabar.misc.organism_count
	     *
	     * @ibatorgenerated Mon May 17 15:46:11 CEST 2010
	     */
	    private String organism_count;

	    /**
	     * This field was generated by Apache iBATIS ibator.
	     * This field corresponds to the database column metabar.misc.oxy_stat_samp
	     *
	     * @ibatorgenerated Mon May 17 15:46:11 CEST 2010
	     */
	    private String oxy_stat_samp;

	    /**
	     * This field was generated by Apache iBATIS ibator.
	     * This field corresponds to the database column metabar.misc.perturbation
	     *
	     * @ibatorgenerated Mon May 17 15:46:11 CEST 2010
	     */
	    private String perturbation;

	    /**
	     * This field was generated by Apache iBATIS ibator.
	     * This field corresponds to the database column metabar.misc.samp_store_dur
	     *
	     * @ibatorgenerated Mon May 17 15:46:11 CEST 2010
	     */
	    private String samp_store_dur;

	    /**
	     * This field was generated by Apache iBATIS ibator.
	     * This field corresponds to the database column metabar.misc.samp_store_loc
	     *
	     * @ibatorgenerated Mon May 17 15:46:11 CEST 2010
	     */
	    private String samp_store_loc;

	    /**
	     * This field was generated by Apache iBATIS ibator.
	     * This field corresponds to the database column metabar.misc.samp_store_temp
	     *
	     * @ibatorgenerated Mon May 17 15:46:11 CEST 2010
	     */
	    private String samp_store_temp;

	    /**
	     * This field was generated by Apache iBATIS ibator.
	     * This field corresponds to the database column metabar.misc.misc_param
	     *
	     * @ibatorgenerated Mon May 17 15:46:11 CEST 2010
	     */
	    private String misc_param;

	    /**
	     * This field was generated by Apache iBATIS ibator.
	     * This field corresponds to the database column metabar.misc.density
	     *
	     * @ibatorgenerated Mon May 17 15:46:11 CEST 2010
	     */
	    private String density;

	    /**
	     * This field was generated by Apache iBATIS ibator.
	     * This field corresponds to the database column metabar.misc.nitrate
	     *
	     * @ibatorgenerated Mon May 17 15:46:11 CEST 2010
	     */
	    private String nitrate;

	    /**
	     * This field was generated by Apache iBATIS ibator.
	     * This field corresponds to the database column metabar.misc.chem_administration
	     *
	     * @ibatorgenerated Mon May 17 15:46:11 CEST 2010
	     */
	    private String chem_administration;

	    /**
	     * This field was generated by Apache iBATIS ibator.
	     * This field corresponds to the database column metabar.misc.chloride
	     *
	     * @ibatorgenerated Mon May 17 15:46:11 CEST 2010
	     */
	    private String chloride;

	    /**
	     * This field was generated by Apache iBATIS ibator.
	     * This field corresponds to the database column metabar.misc.current
	     *
	     * @ibatorgenerated Mon May 17 15:46:11 CEST 2010
	     */
	    private String current;

	    /**
	     * This field was generated by Apache iBATIS ibator.
	     * This field corresponds to the database column metabar.misc.diss_carb_dioxide
	     *
	     * @ibatorgenerated Mon May 17 15:46:11 CEST 2010
	     */
	    private String diss_carb_dioxide;

	    /**
	     * This field was generated by Apache iBATIS ibator.
	     * This field corresponds to the database column metabar.misc.diss_hydrogen
	     *
	     * @ibatorgenerated Mon May 17 15:46:11 CEST 2010
	     */
	    private String diss_hydrogen;

	    /**
	     * This field was generated by Apache iBATIS ibator.
	     * This field corresponds to the database column metabar.misc.org_carb
	     *
	     * @ibatorgenerated Mon May 17 15:46:11 CEST 2010
	     */
	    private String org_carb;

	    /**
	     * This field was generated by Apache iBATIS ibator.
	     * This field corresponds to the database column metabar.misc.org_matter
	     *
	     * @ibatorgenerated Mon May 17 15:46:11 CEST 2010
	     */
	    private String org_matter;

	    /**
	     * This field was generated by Apache iBATIS ibator.
	     * This field corresponds to the database column metabar.misc.phosphate
	     *
	     * @ibatorgenerated Mon May 17 15:46:11 CEST 2010
	     */
	    private String phosphate;

	    /**
	     * This field was generated by Apache iBATIS ibator.
	     * This field corresponds to the database column metabar.misc.phosplipid_fatt_acid
	     *
	     * @ibatorgenerated Mon May 17 15:46:11 CEST 2010
	     */
	    private String phosplipid_fatt_acid;

	    /**
	     * This field was generated by Apache iBATIS ibator.
	     * This field corresponds to the database column metabar.misc.pressure
	     *
	     * @ibatorgenerated Mon May 17 15:46:11 CEST 2010
	     */
	    private String pressure;

	    /**
	     * This field was generated by Apache iBATIS ibator.
	     * This field corresponds to the database column metabar.misc.biomass
	     *
	     * @ibatorgenerated Mon May 17 15:46:11 CEST 2010
	     */
	    private String biomass;

	    /**
	     * This field was generated by Apache iBATIS ibator.
	     * This field corresponds to the database column metabar.misc.bromide
	     *
	     * @ibatorgenerated Mon May 17 15:46:11 CEST 2010
	     */
	    private String bromide;

	    /**
	     * This field was generated by Apache iBATIS ibator.
	     * This field corresponds to the database column metabar.misc.salinity
	     *
	     * @ibatorgenerated Mon May 17 15:46:11 CEST 2010
	     */
	    private String salinity;

	    /**
	     * This field was generated by Apache iBATIS ibator.
	     * This field corresponds to the database column metabar.misc.silicate
	     *
	     * @ibatorgenerated Mon May 17 15:46:11 CEST 2010
	     */
	    private String silicate;

	    /**
	     * This method was generated by Apache iBATIS ibator.
	     * This method returns the value of the database column metabar.misc.sampleid
	     *
	     * @return the value of metabar.misc.sampleid
	     *
	     * @ibatorgenerated Mon May 17 15:46:11 CEST 2010
	     */
	    public Long getSampleid() {
	        return sampleid;
	    }

	    /**
	     * This method was generated by Apache iBATIS ibator.
	     * This method sets the value of the database column metabar.misc.sampleid
	     *
	     * @param sampleid the value for metabar.misc.sampleid
	     *
	     * @ibatorgenerated Mon May 17 15:46:11 CEST 2010
	     */
	    public void setSampleid(Long sampleid) {
	        this.sampleid = sampleid;
	    }

	    /**
	     * This method was generated by Apache iBATIS ibator.
	     * This method returns the value of the database column metabar.misc.ph
	     *
	     * @return the value of metabar.misc.ph
	     *
	     * @ibatorgenerated Mon May 17 15:46:11 CEST 2010
	     */
	    public String getPh() {
	        return ph;
	    }

	    /**
	     * This method was generated by Apache iBATIS ibator.
	     * This method sets the value of the database column metabar.misc.ph
	     *
	     * @param ph the value for metabar.misc.ph
	     *
	     * @ibatorgenerated Mon May 17 15:46:11 CEST 2010
	     */
	    public void setPh(String ph) {
	        this.ph = ph;
	    }

	    /**
	     * This method was generated by Apache iBATIS ibator.
	     * This method returns the value of the database column metabar.misc.potassium
	     *
	     * @return the value of metabar.misc.potassium
	     *
	     * @ibatorgenerated Mon May 17 15:46:11 CEST 2010
	     */
	    public String getPotassium() {
	        return potassium;
	    }

	    /**
	     * This method was generated by Apache iBATIS ibator.
	     * This method sets the value of the database column metabar.misc.potassium
	     *
	     * @param potassium the value for metabar.misc.potassium
	     *
	     * @ibatorgenerated Mon May 17 15:46:11 CEST 2010
	     */
	    public void setPotassium(String potassium) {
	        this.potassium = potassium;
	    }

	    /**
	     * This method was generated by Apache iBATIS ibator.
	     * This method returns the value of the database column metabar.misc.alkalinity
	     *
	     * @return the value of metabar.misc.alkalinity
	     *
	     * @ibatorgenerated Mon May 17 15:46:11 CEST 2010
	     */
	    public String getAlkalinity() {
	        return alkalinity;
	    }

	    /**
	     * This method was generated by Apache iBATIS ibator.
	     * This method sets the value of the database column metabar.misc.alkalinity
	     *
	     * @param alkalinity the value for metabar.misc.alkalinity
	     *
	     * @ibatorgenerated Mon May 17 15:46:11 CEST 2010
	     */
	    public void setAlkalinity(String alkalinity) {
	        this.alkalinity = alkalinity;
	    }

	    /**
	     * This method was generated by Apache iBATIS ibator.
	     * This method returns the value of the database column metabar.misc.ammonium
	     *
	     * @return the value of metabar.misc.ammonium
	     *
	     * @ibatorgenerated Mon May 17 15:46:11 CEST 2010
	     */
	    public String getAmmonium() {
	        return ammonium;
	    }

	    /**
	     * This method was generated by Apache iBATIS ibator.
	     * This method sets the value of the database column metabar.misc.ammonium
	     *
	     * @param ammonium the value for metabar.misc.ammonium
	     *
	     * @ibatorgenerated Mon May 17 15:46:11 CEST 2010
	     */
	    public void setAmmonium(String ammonium) {
	        this.ammonium = ammonium;
	    }

	    /**
	     * This method was generated by Apache iBATIS ibator.
	     * This method returns the value of the database column metabar.misc.calcium
	     *
	     * @return the value of metabar.misc.calcium
	     *
	     * @ibatorgenerated Mon May 17 15:46:11 CEST 2010
	     */
	    public String getCalcium() {
	        return calcium;
	    }

	    /**
	     * This method was generated by Apache iBATIS ibator.
	     * This method sets the value of the database column metabar.misc.calcium
	     *
	     * @param calcium the value for metabar.misc.calcium
	     *
	     * @ibatorgenerated Mon May 17 15:46:11 CEST 2010
	     */
	    public void setCalcium(String calcium) {
	        this.calcium = calcium;
	    }

	    /**
	     * This method was generated by Apache iBATIS ibator.
	     * This method returns the value of the database column metabar.misc.chlorophyll
	     *
	     * @return the value of metabar.misc.chlorophyll
	     *
	     * @ibatorgenerated Mon May 17 15:46:11 CEST 2010
	     */
	    public String getChlorophyll() {
	        return chlorophyll;
	    }

	    /**
	     * This method was generated by Apache iBATIS ibator.
	     * This method sets the value of the database column metabar.misc.chlorophyll
	     *
	     * @param chlorophyll the value for metabar.misc.chlorophyll
	     *
	     * @ibatorgenerated Mon May 17 15:46:11 CEST 2010
	     */
	    public void setChlorophyll(String chlorophyll) {
	        this.chlorophyll = chlorophyll;
	    }

	    /**
	     * This method was generated by Apache iBATIS ibator.
	     * This method returns the value of the database column metabar.misc.sulfate
	     *
	     * @return the value of metabar.misc.sulfate
	     *
	     * @ibatorgenerated Mon May 17 15:46:11 CEST 2010
	     */
	    public String getSulfate() {
	        return sulfate;
	    }

	    /**
	     * This method was generated by Apache iBATIS ibator.
	     * This method sets the value of the database column metabar.misc.sulfate
	     *
	     * @param sulfate the value for metabar.misc.sulfate
	     *
	     * @ibatorgenerated Mon May 17 15:46:11 CEST 2010
	     */
	    public void setSulfate(String sulfate) {
	        this.sulfate = sulfate;
	    }

	    /**
	     * This method was generated by Apache iBATIS ibator.
	     * This method returns the value of the database column metabar.misc.sulfide
	     *
	     * @return the value of metabar.misc.sulfide
	     *
	     * @ibatorgenerated Mon May 17 15:46:11 CEST 2010
	     */
	    public String getSulfide() {
	        return sulfide;
	    }

	    /**
	     * This method was generated by Apache iBATIS ibator.
	     * This method sets the value of the database column metabar.misc.sulfide
	     *
	     * @param sulfide the value for metabar.misc.sulfide
	     *
	     * @ibatorgenerated Mon May 17 15:46:11 CEST 2010
	     */
	    public void setSulfide(String sulfide) {
	        this.sulfide = sulfide;
	    }

	    /**
	     * This method was generated by Apache iBATIS ibator.
	     * This method returns the value of the database column metabar.misc.diether_lipids
	     *
	     * @return the value of metabar.misc.diether_lipids
	     *
	     * @ibatorgenerated Mon May 17 15:46:11 CEST 2010
	     */
	    public String getDiether_lipids() {
	        return diether_lipids;
	    }

	    /**
	     * This method was generated by Apache iBATIS ibator.
	     * This method sets the value of the database column metabar.misc.diether_lipids
	     *
	     * @param diether_lipids the value for metabar.misc.diether_lipids
	     *
	     * @ibatorgenerated Mon May 17 15:46:11 CEST 2010
	     */
	    public void setDiether_lipids(String diether_lipids) {
	        this.diether_lipids = diether_lipids == null ? null : diether_lipids.trim();
	    }

	    /**
	     * This method was generated by Apache iBATIS ibator.
	     * This method returns the value of the database column metabar.misc.diss_oxygen
	     *
	     * @return the value of metabar.misc.diss_oxygen
	     *
	     * @ibatorgenerated Mon May 17 15:46:11 CEST 2010
	     */
	    public String getDiss_oxygen() {
	        return diss_oxygen;
	    }

	    /**
	     * This method was generated by Apache iBATIS ibator.
	     * This method sets the value of the database column metabar.misc.diss_oxygen
	     *
	     * @param diss_oxygen the value for metabar.misc.diss_oxygen
	     *
	     * @ibatorgenerated Mon May 17 15:46:11 CEST 2010
	     */
	    public void setDiss_oxygen(String diss_oxygen) {
	        this.diss_oxygen = diss_oxygen;
	    }

	    /**
	     * This method was generated by Apache iBATIS ibator.
	     * This method returns the value of the database column metabar.misc.nitrite
	     *
	     * @return the value of metabar.misc.nitrite
	     *
	     * @ibatorgenerated Mon May 17 15:46:11 CEST 2010
	     */
	    public String getNitrite() {
	        return nitrite;
	    }

	    /**
	     * This method was generated by Apache iBATIS ibator.
	     * This method sets the value of the database column metabar.misc.nitrite
	     *
	     * @param nitrite the value for metabar.misc.nitrite
	     *
	     * @ibatorgenerated Mon May 17 15:46:11 CEST 2010
	     */
	    public void setNitrite(String nitrite) {
	        this.nitrite = nitrite;
	    }

	    /**
	     * This method was generated by Apache iBATIS ibator.
	     * This method returns the value of the database column metabar.misc.nitro
	     *
	     * @return the value of metabar.misc.nitro
	     *
	     * @ibatorgenerated Mon May 17 15:46:11 CEST 2010
	     */
	    public String getNitro() {
	        return nitro;
	    }

	    /**
	     * This method was generated by Apache iBATIS ibator.
	     * This method sets the value of the database column metabar.misc.nitro
	     *
	     * @param nitro the value for metabar.misc.nitro
	     *
	     * @ibatorgenerated Mon May 17 15:46:11 CEST 2010
	     */
	    public void setNitro(String nitro) {
	        this.nitro = nitro;
	    }

	    /**
	     * This method was generated by Apache iBATIS ibator.
	     * This method returns the value of the database column metabar.misc.org_nitro
	     *
	     * @return the value of metabar.misc.org_nitro
	     *
	     * @ibatorgenerated Mon May 17 15:46:11 CEST 2010
	     */
	    public String getOrg_nitro() {
	        return org_nitro;
	    }

	    /**
	     * This method was generated by Apache iBATIS ibator.
	     * This method sets the value of the database column metabar.misc.org_nitro
	     *
	     * @param org_nitro the value for metabar.misc.org_nitro
	     *
	     * @ibatorgenerated Mon May 17 15:46:11 CEST 2010
	     */
	    public void setOrg_nitro(String org_nitro) {
	        this.org_nitro = org_nitro;
	    }

	    /**
	     * This method was generated by Apache iBATIS ibator.
	     * This method returns the value of the database column metabar.misc.organism_count
	     *
	     * @return the value of metabar.misc.organism_count
	     *
	     * @ibatorgenerated Mon May 17 15:46:11 CEST 2010
	     */
	    public String getOrganism_count() {
	        return organism_count;
	    }

	    /**
	     * This method was generated by Apache iBATIS ibator.
	     * This method sets the value of the database column metabar.misc.organism_count
	     *
	     * @param organism_count the value for metabar.misc.organism_count
	     *
	     * @ibatorgenerated Mon May 17 15:46:11 CEST 2010
	     */
	    public void setOrganism_count(String organism_count) {
	        this.organism_count = organism_count == null ? null : organism_count.trim();
	    }

	    /**
	     * This method was generated by Apache iBATIS ibator.
	     * This method returns the value of the database column metabar.misc.oxy_stat_samp
	     *
	     * @return the value of metabar.misc.oxy_stat_samp
	     *
	     * @ibatorgenerated Mon May 17 15:46:11 CEST 2010
	     */
	    public String getOxy_stat_samp() {
	        return oxy_stat_samp;
	    }

	    /**
	     * This method was generated by Apache iBATIS ibator.
	     * This method sets the value of the database column metabar.misc.oxy_stat_samp
	     *
	     * @param oxy_stat_samp the value for metabar.misc.oxy_stat_samp
	     *
	     * @ibatorgenerated Mon May 17 15:46:11 CEST 2010
	     */
	    public void setOxy_stat_samp(String oxy_stat_samp) {
	        this.oxy_stat_samp = oxy_stat_samp == null ? null : oxy_stat_samp.trim();
	    }

	    /**
	     * This method was generated by Apache iBATIS ibator.
	     * This method returns the value of the database column metabar.misc.perturbation
	     *
	     * @return the value of metabar.misc.perturbation
	     *
	     * @ibatorgenerated Mon May 17 15:46:11 CEST 2010
	     */
	    public String getPerturbation() {
	        return perturbation;
	    }

	    /**
	     * This method was generated by Apache iBATIS ibator.
	     * This method sets the value of the database column metabar.misc.perturbation
	     *
	     * @param perturbation the value for metabar.misc.perturbation
	     *
	     * @ibatorgenerated Mon May 17 15:46:11 CEST 2010
	     */
	    public void setPerturbation(String perturbation) {
	        this.perturbation = perturbation == null ? null : perturbation.trim();
	    }

	    /**
	     * This method was generated by Apache iBATIS ibator.
	     * This method returns the value of the database column metabar.misc.samp_store_dur
	     *
	     * @return the value of metabar.misc.samp_store_dur
	     *
	     * @ibatorgenerated Mon May 17 15:46:11 CEST 2010
	     */
	    public String getSamp_store_dur() {
	        return samp_store_dur;
	    }

	    /**
	     * This method was generated by Apache iBATIS ibator.
	     * This method sets the value of the database column metabar.misc.samp_store_dur
	     *
	     * @param samp_store_dur the value for metabar.misc.samp_store_dur
	     *
	     * @ibatorgenerated Mon May 17 15:46:11 CEST 2010
	     */
	    public void setSamp_store_dur(String samp_store_dur) {
	        this.samp_store_dur = samp_store_dur == null ? null : samp_store_dur.trim();
	    }

	    /**
	     * This method was generated by Apache iBATIS ibator.
	     * This method returns the value of the database column metabar.misc.samp_store_loc
	     *
	     * @return the value of metabar.misc.samp_store_loc
	     *
	     * @ibatorgenerated Mon May 17 15:46:11 CEST 2010
	     */
	    public String getSamp_store_loc() {
	        return samp_store_loc;
	    }

	    /**
	     * This method was generated by Apache iBATIS ibator.
	     * This method sets the value of the database column metabar.misc.samp_store_loc
	     *
	     * @param samp_store_loc the value for metabar.misc.samp_store_loc
	     *
	     * @ibatorgenerated Mon May 17 15:46:11 CEST 2010
	     */
	    public void setSamp_store_loc(String samp_store_loc) {
	        this.samp_store_loc = samp_store_loc == null ? null : samp_store_loc.trim();
	    }

	    /**
	     * This method was generated by Apache iBATIS ibator.
	     * This method returns the value of the database column metabar.misc.samp_store_temp
	     *
	     * @return the value of metabar.misc.samp_store_temp
	     *
	     * @ibatorgenerated Mon May 17 15:46:11 CEST 2010
	     */
	    public String getSamp_store_temp() {
	        return samp_store_temp;
	    }

	    /**
	     * This method was generated by Apache iBATIS ibator.
	     * This method sets the value of the database column metabar.misc.samp_store_temp
	     *
	     * @param samp_store_temp the value for metabar.misc.samp_store_temp
	     *
	     * @ibatorgenerated Mon May 17 15:46:11 CEST 2010
	     */
	    public void setSamp_store_temp(String samp_store_temp) {
	        this.samp_store_temp = samp_store_temp;
	    }

	    /**
	     * This method was generated by Apache iBATIS ibator.
	     * This method returns the value of the database column metabar.misc.misc_param
	     *
	     * @return the value of metabar.misc.misc_param
	     *
	     * @ibatorgenerated Mon May 17 15:46:11 CEST 2010
	     */
	    public String getMisc_param() {
	        return misc_param;
	    }

	    /**
	     * This method was generated by Apache iBATIS ibator.
	     * This method sets the value of the database column metabar.misc.misc_param
	     *
	     * @param misc_param the value for metabar.misc.misc_param
	     *
	     * @ibatorgenerated Mon May 17 15:46:11 CEST 2010
	     */
	    public void setMisc_param(String misc_param) {
	        this.misc_param = misc_param == null ? null : misc_param.trim();
	    }

	    /**
	     * This method was generated by Apache iBATIS ibator.
	     * This method returns the value of the database column metabar.misc.density
	     *
	     * @return the value of metabar.misc.density
	     *
	     * @ibatorgenerated Mon May 17 15:46:11 CEST 2010
	     */
	    public String getDensity() {
	        return density;
	    }

	    /**
	     * This method was generated by Apache iBATIS ibator.
	     * This method sets the value of the database column metabar.misc.density
	     *
	     * @param density the value for metabar.misc.density
	     *
	     * @ibatorgenerated Mon May 17 15:46:11 CEST 2010
	     */
	    public void setDensity(String density) {
	        this.density = density;
	    }

	    /**
	     * This method was generated by Apache iBATIS ibator.
	     * This method returns the value of the database column metabar.misc.nitrate
	     *
	     * @return the value of metabar.misc.nitrate
	     *
	     * @ibatorgenerated Mon May 17 15:46:11 CEST 2010
	     */
	    public String getNitrate() {
	        return nitrate;
	    }

	    /**
	     * This method was generated by Apache iBATIS ibator.
	     * This method sets the value of the database column metabar.misc.nitrate
	     *
	     * @param nitrate the value for metabar.misc.nitrate
	     *
	     * @ibatorgenerated Mon May 17 15:46:11 CEST 2010
	     */
	    public void setNitrate(String nitrate) {
	        this.nitrate = nitrate;
	    }

	    /**
	     * This method was generated by Apache iBATIS ibator.
	     * This method returns the value of the database column metabar.misc.chem_administration
	     *
	     * @return the value of metabar.misc.chem_administration
	     *
	     * @ibatorgenerated Mon May 17 15:46:11 CEST 2010
	     */
	    public String getChem_administration() {
	        return chem_administration;
	    }

	    /**
	     * This method was generated by Apache iBATIS ibator.
	     * This method sets the value of the database column metabar.misc.chem_administration
	     *
	     * @param chem_administration the value for metabar.misc.chem_administration
	     *
	     * @ibatorgenerated Mon May 17 15:46:11 CEST 2010
	     */
	    public void setChem_administration(String chem_administration) {
	        this.chem_administration = chem_administration == null ? null : chem_administration.trim();
	    }

	    /**
	     * This method was generated by Apache iBATIS ibator.
	     * This method returns the value of the database column metabar.misc.chloride
	     *
	     * @return the value of metabar.misc.chloride
	     *
	     * @ibatorgenerated Mon May 17 15:46:11 CEST 2010
	     */
	    public String getChloride() {
	        return chloride;
	    }

	    /**
	     * This method was generated by Apache iBATIS ibator.
	     * This method sets the value of the database column metabar.misc.chloride
	     *
	     * @param chloride the value for metabar.misc.chloride
	     *
	     * @ibatorgenerated Mon May 17 15:46:11 CEST 2010
	     */
	    public void setChloride(String chloride) {
	        this.chloride = chloride;
	    }

	    /**
	     * This method was generated by Apache iBATIS ibator.
	     * This method returns the value of the database column metabar.misc.current
	     *
	     * @return the value of metabar.misc.current
	     *
	     * @ibatorgenerated Mon May 17 15:46:11 CEST 2010
	     */
	    public String getCurrent() {
	        return current;
	    }

	    /**
	     * This method was generated by Apache iBATIS ibator.
	     * This method sets the value of the database column metabar.misc.current
	     *
	     * @param current the value for metabar.misc.current
	     *
	     * @ibatorgenerated Mon May 17 15:46:11 CEST 2010
	     */
	    public void setCurrent(String current) {
	        this.current = current;
	    }

	    /**
	     * This method was generated by Apache iBATIS ibator.
	     * This method returns the value of the database column metabar.misc.diss_carb_dioxide
	     *
	     * @return the value of metabar.misc.diss_carb_dioxide
	     *
	     * @ibatorgenerated Mon May 17 15:46:11 CEST 2010
	     */
	    public String getDiss_carb_dioxide() {
	        return diss_carb_dioxide;
	    }

	    /**
	     * This method was generated by Apache iBATIS ibator.
	     * This method sets the value of the database column metabar.misc.diss_carb_dioxide
	     *
	     * @param diss_carb_dioxide the value for metabar.misc.diss_carb_dioxide
	     *
	     * @ibatorgenerated Mon May 17 15:46:11 CEST 2010
	     */
	    public void setDiss_carb_dioxide(String diss_carb_dioxide) {
	        this.diss_carb_dioxide = diss_carb_dioxide;
	    }

	    /**
	     * This method was generated by Apache iBATIS ibator.
	     * This method returns the value of the database column metabar.misc.diss_hydrogen
	     *
	     * @return the value of metabar.misc.diss_hydrogen
	     *
	     * @ibatorgenerated Mon May 17 15:46:11 CEST 2010
	     */
	    public String getDiss_hydrogen() {
	        return diss_hydrogen;
	    }

	    /**
	     * This method was generated by Apache iBATIS ibator.
	     * This method sets the value of the database column metabar.misc.diss_hydrogen
	     *
	     * @param diss_hydrogen the value for metabar.misc.diss_hydrogen
	     *
	     * @ibatorgenerated Mon May 17 15:46:11 CEST 2010
	     */
	    public void setDiss_hydrogen(String diss_hydrogen) {
	        this.diss_hydrogen = diss_hydrogen;
	    }

	    /**
	     * This method was generated by Apache iBATIS ibator.
	     * This method returns the value of the database column metabar.misc.org_carb
	     *
	     * @return the value of metabar.misc.org_carb
	     *
	     * @ibatorgenerated Mon May 17 15:46:11 CEST 2010
	     */
	    public String getOrg_carb() {
	        return org_carb;
	    }

	    /**
	     * This method was generated by Apache iBATIS ibator.
	     * This method sets the value of the database column metabar.misc.org_carb
	     *
	     * @param org_carb the value for metabar.misc.org_carb
	     *
	     * @ibatorgenerated Mon May 17 15:46:11 CEST 2010
	     */
	    public void setOrg_carb(String org_carb) {
	        this.org_carb = org_carb;
	    }

	    /**
	     * This method was generated by Apache iBATIS ibator.
	     * This method returns the value of the database column metabar.misc.org_matter
	     *
	     * @return the value of metabar.misc.org_matter
	     *
	     * @ibatorgenerated Mon May 17 15:46:11 CEST 2010
	     */
	    public String getOrg_matter() {
	        return org_matter;
	    }

	    /**
	     * This method was generated by Apache iBATIS ibator.
	     * This method sets the value of the database column metabar.misc.org_matter
	     *
	     * @param org_matter the value for metabar.misc.org_matter
	     *
	     * @ibatorgenerated Mon May 17 15:46:11 CEST 2010
	     */
	    public void setOrg_matter(String org_matter) {
	        this.org_matter = org_matter;
	    }

	    /**
	     * This method was generated by Apache iBATIS ibator.
	     * This method returns the value of the database column metabar.misc.phosphate
	     *
	     * @return the value of metabar.misc.phosphate
	     *
	     * @ibatorgenerated Mon May 17 15:46:11 CEST 2010
	     */
	    public String getPhosphate() {
	        return phosphate;
	    }

	    /**
	     * This method was generated by Apache iBATIS ibator.
	     * This method sets the value of the database column metabar.misc.phosphate
	     *
	     * @param phosphate the value for metabar.misc.phosphate
	     *
	     * @ibatorgenerated Mon May 17 15:46:11 CEST 2010
	     */
	    public void setPhosphate(String phosphate) {
	        this.phosphate = phosphate;
	    }

	    /**
	     * This method was generated by Apache iBATIS ibator.
	     * This method returns the value of the database column metabar.misc.phosplipid_fatt_acid
	     *
	     * @return the value of metabar.misc.phosplipid_fatt_acid
	     *
	     * @ibatorgenerated Mon May 17 15:46:11 CEST 2010
	     */
	    public String getPhosplipid_fatt_acid() {
	        return phosplipid_fatt_acid;
	    }

	    /**
	     * This method was generated by Apache iBATIS ibator.
	     * This method sets the value of the database column metabar.misc.phosplipid_fatt_acid
	     *
	     * @param phosplipid_fatt_acid the value for metabar.misc.phosplipid_fatt_acid
	     *
	     * @ibatorgenerated Mon May 17 15:46:11 CEST 2010
	     */
	    public void setPhosplipid_fatt_acid(String phosplipid_fatt_acid) {
	        this.phosplipid_fatt_acid = phosplipid_fatt_acid == null ? null : phosplipid_fatt_acid.trim();
	    }

	    /**
	     * This method was generated by Apache iBATIS ibator.
	     * This method returns the value of the database column metabar.misc.pressure
	     *
	     * @return the value of metabar.misc.pressure
	     *
	     * @ibatorgenerated Mon May 17 15:46:11 CEST 2010
	     */
	    public String getPressure() {
	        return pressure;
	    }

	    /**
	     * This method was generated by Apache iBATIS ibator.
	     * This method sets the value of the database column metabar.misc.pressure
	     *
	     * @param pressure the value for metabar.misc.pressure
	     *
	     * @ibatorgenerated Mon May 17 15:46:11 CEST 2010
	     */
	    public void setPressure(String pressure) {
	        this.pressure = pressure;
	    }

	    /**
	     * This method was generated by Apache iBATIS ibator.
	     * This method returns the value of the database column metabar.misc.biomass
	     *
	     * @return the value of metabar.misc.biomass
	     *
	     * @ibatorgenerated Mon May 17 15:46:11 CEST 2010
	     */
	    public String getBiomass() {
	        return biomass;
	    }

	    /**
	     * This method was generated by Apache iBATIS ibator.
	     * This method sets the value of the database column metabar.misc.biomass
	     *
	     * @param biomass the value for metabar.misc.biomass
	     *
	     * @ibatorgenerated Mon May 17 15:46:11 CEST 2010
	     */
	    public void setBiomass(String biomass) {
	        this.biomass = biomass == null ? null : biomass.trim();
	    }

	    /**
	     * This method was generated by Apache iBATIS ibator.
	     * This method returns the value of the database column metabar.misc.bromide
	     *
	     * @return the value of metabar.misc.bromide
	     *
	     * @ibatorgenerated Mon May 17 15:46:11 CEST 2010
	     */
	    public String getBromide() {
	        return bromide;
	    }

	    /**
	     * This method was generated by Apache iBATIS ibator.
	     * This method sets the value of the database column metabar.misc.bromide
	     *
	     * @param bromide the value for metabar.misc.bromide
	     *
	     * @ibatorgenerated Mon May 17 15:46:11 CEST 2010
	     */
	    public void setBromide(String bromide) {
	        this.bromide = bromide;
	    }

	    /**
	     * This method was generated by Apache iBATIS ibator.
	     * This method returns the value of the database column metabar.misc.salinity
	     *
	     * @return the value of metabar.misc.salinity
	     *
	     * @ibatorgenerated Mon May 17 15:46:11 CEST 2010
	     */
	    public String getSalinity() {
	        return salinity;
	    }

	    /**
	     * This method was generated by Apache iBATIS ibator.
	     * This method sets the value of the database column metabar.misc.salinity
	     *
	     * @param salinity the value for metabar.misc.salinity
	     *
	     * @ibatorgenerated Mon May 17 15:46:11 CEST 2010
	     */
	    public void setSalinity(String salinity) {
	        this.salinity = salinity;
	    }

	    /**
	     * This method was generated by Apache iBATIS ibator.
	     * This method returns the value of the database column metabar.misc.silicate
	     *
	     * @return the value of metabar.misc.silicate
	     *
	     * @ibatorgenerated Mon May 17 15:46:11 CEST 2010
	     */
	    public String getSilicate() {
	        return silicate;
	    }

	    /**
	     * This method was generated by Apache iBATIS ibator.
	     * This method sets the value of the database column metabar.misc.silicate
	     *
	     * @param silicate the value for metabar.misc.silicate
	     *
	     * @ibatorgenerated Mon May 17 15:46:11 CEST 2010
	     */
	    public void setSilicate(String silicate) {
	        this.silicate = silicate == null ? null : silicate.trim();
	    }

		public Misc() {
			super();
			// TODO Auto-generated constructor stub
		}

		public Misc(Long sampleid, String ph, String potassium,
				String alkalinity, String ammonium, String calcium,
				String chlorophyll, String sulfate, String sulfide,
				String diether_lipids, String diss_oxygen,
				String nitrite, String nitro, String org_nitro,
				String organism_count, String oxy_stat_samp,
				String perturbation, String samp_store_dur,
				String samp_store_loc, String samp_store_temp,
				String misc_param, String density, String nitrate,
				String chem_administration, String chloride, String current,
				String diss_carb_dioxide, String diss_hydrogen,
				String org_carb, String org_matter, String phosphate,
				String phosplipid_fatt_acid, String pressure, String biomass,
				String bromide, String salinity, String silicate) {
			super();
			this.sampleid = sampleid;
			this.ph = ph;
			this.potassium = potassium;
			this.alkalinity = alkalinity;
			this.ammonium = ammonium;
			this.calcium = calcium;
			this.chlorophyll = chlorophyll;
			this.sulfate = sulfate;
			this.sulfide = sulfide;
			this.diether_lipids = diether_lipids;
			this.diss_oxygen = diss_oxygen;
			this.nitrite = nitrite;
			this.nitro = nitro;
			this.org_nitro = org_nitro;
			this.organism_count = organism_count;
			this.oxy_stat_samp = oxy_stat_samp;
			this.perturbation = perturbation;
			this.samp_store_dur = samp_store_dur;
			this.samp_store_loc = samp_store_loc;
			this.samp_store_temp = samp_store_temp;
			this.misc_param = misc_param;
			this.density = density;
			this.nitrate = nitrate;
			this.chem_administration = chem_administration;
			this.chloride = chloride;
			this.current = current;
			this.diss_carb_dioxide = diss_carb_dioxide;
			this.diss_hydrogen = diss_hydrogen;
			this.org_carb = org_carb;
			this.org_matter = org_matter;
			this.phosphate = phosphate;
			this.phosplipid_fatt_acid = phosplipid_fatt_acid;
			this.pressure = pressure;
			this.biomass = biomass;
			this.bromide = bromide;
			this.salinity = salinity;
			this.silicate = silicate;
		}
	    
		public Misc(Long sampleid) {
			super();
			this.sampleid = sampleid;
		} 
}
