# Supplementary material for: MetaBar - a tool for consistent contextual data acquisition and standards compliant submission
Source: BMC Bioinformatics. 2010 Jun 30;11:358. doi: 10.1186/1471-2105-11-358 (PMC2912304; doi:10.1186/1471-2105-11-358)
Supplement: Additional file 1 — MetaBar open source code base under GNU GPL3 license. Zipped open source code base for local installation. A general installation manual can be found in the README.txt. [file 1471-2105-11-358-S1.ZIP › metabar-1.1/src/org/metabar/web/EU.java]

/*   Copyright (C) 2009 Wolfgang Hankeln
 *
 *   This file is part of MetaBar.
 *
 *   MetaBar is free software: you can redistribute it and/or modify
 *   it under the terms of the GNU General Public License as published by
 *   the Free Software Foundation version 3 of the License.
 *
 *   MetaBar is distributed in the hope that it will be useful,
 *   but WITHOUT ANY WARRANTY; without even the implied warranty of
 *   MERCHANTABILITY or FITNESS FOR A PARTICULAR PURPOSE.  See the
 *   GNU General Public License for more details.
 *
 *   You should have received a copy of the GNU General Public License
 *   along with MetaBar.  If not, see <http://www.gnu.org/licenses/>.
 */

package org.metabar.web;

public class EU {

	
    /**
     * This field was generated by Apache iBATIS ibator.
     * This field corresponds to the database column metabar.eu.sampleid
     *
     * @ibatorgenerated Fri May 07 09:30:59 CEST 2010
     */
    private Long sampleid;

    /**
     * This field was generated by Apache iBATIS ibator.
     * This field corresponds to the database column metabar.eu.environment
     *
     * @ibatorgenerated Fri May 07 09:30:59 CEST 2010
     */
    private String environment;

    private int num_replicons;

    /**
     * This field was generated by Apache iBATIS ibator.
     * This field corresponds to the database column metabar.eu.ploidy
     *
     * @ibatorgenerated Fri May 07 09:30:59 CEST 2010
     */
    private String ploidy;

    /**
     * This field was generated by Apache iBATIS ibator.
     * This field corresponds to the database column metabar.eu.project_name
     *
     * @ibatorgenerated Fri May 07 09:30:59 CEST 2010
     */
    private String project_name;

    /**
     * This field was generated by Apache iBATIS ibator.
     * This field corresponds to the database column metabar.eu.propagation
     *
     * @ibatorgenerated Fri May 07 09:30:59 CEST 2010
     */
    private String propagation;

    /**
     * This field was generated by Apache iBATIS ibator.
     * This field corresponds to the database column metabar.eu.lat_lon
     *
     * @ibatorgenerated Fri May 07 09:30:59 CEST 2010
     */
    private String lat_lon;

    /**
     * This field was generated by Apache iBATIS ibator.
     * This field corresponds to the database column metabar.eu.trophic_level
     *
     * @ibatorgenerated Fri May 07 09:30:59 CEST 2010
     */
    private String trophic_level;

    /**
     * This field was generated by Apache iBATIS ibator.
     * This field corresponds to the database column metabar.eu.alt_elev
     *
     * @ibatorgenerated Fri May 07 09:30:59 CEST 2010
     */
    private String alt_elev;

    /**
     * This field was generated by Apache iBATIS ibator.
     * This field corresponds to the database column metabar.eu.pathogenicity
     *
     * @ibatorgenerated Fri May 07 09:30:59 CEST 2010
     */
    private String pathogenicity;

    /**
     * This field was generated by Apache iBATIS ibator.
     * This field corresponds to the database column metabar.eu.country
     *
     * @ibatorgenerated Fri May 07 09:30:59 CEST 2010
     */
    private String country;

    /**
     * This field was generated by Apache iBATIS ibator.
     * This field corresponds to the database column metabar.eu.assembly
     *
     * @ibatorgenerated Fri May 07 09:30:59 CEST 2010
     */
    private String assembly;
    
    private String assembly_name;
    
    /**
     * This field was generated by Apache iBATIS ibator.
     * This field corresponds to the database column metabar.eu.seq_meth
     *
     * @ibatorgenerated Fri May 07 09:30:59 CEST 2010
     */
    private String seq_meth;

    /**
     * This field was generated by Apache iBATIS ibator.
     * This field corresponds to the database column metabar.eu.nucl_acid_amp
     *
     * @ibatorgenerated Fri May 07 09:30:59 CEST 2010
     */
    private String nucl_acid_amp;

    /**
     * This field was generated by Apache iBATIS ibator.
     * This field corresponds to the database column metabar.eu.source_mat_identifiers
     *
     * @ibatorgenerated Fri May 07 09:30:59 CEST 2010
     */
    private String source_mat_identifiers;

    /**
     * This field was generated by Apache iBATIS ibator.
     * This field corresponds to the database column metabar.eu.nucl_acid_ext
     *
     * @ibatorgenerated Fri May 07 09:30:59 CEST 2010
     */
    private String nucl_acid_ext;

    /**
     * This field was generated by Apache iBATIS ibator.
     * This field corresponds to the database column metabar.eu.subspecf_gen_lin
     *
     * @ibatorgenerated Fri May 07 09:30:59 CEST 2010
     */
    private String subspecf_gen_lin;

    /**
     * This field was generated by Apache iBATIS ibator.
     * This field corresponds to the database column metabar.eu.host_spec_range
     *
     * @ibatorgenerated Fri May 07 09:30:59 CEST 2010
     */
    private String host_spec_range;

    /**
     * This field was generated by Apache iBATIS ibator.
     * This field corresponds to the database column metabar.eu.specific_host
     *
     * @ibatorgenerated Fri May 07 09:30:59 CEST 2010
     */
    private String specific_host;

    /**
     * This field was generated by Apache iBATIS ibator.
     * This field corresponds to the database column metabar.eu.health_disease_stat
     *
     * @ibatorgenerated Fri May 07 09:30:59 CEST 2010
     */
    private String health_disease_stat;

    /**
     * This field was generated by Apache iBATIS ibator.
     * This field corresponds to the database column metabar.eu.ref_biomaterial
     *
     * @ibatorgenerated Fri May 07 09:30:59 CEST 2010
     */
    private String ref_biomaterial;

    /**
     * This field was generated by Apache iBATIS ibator.
     * This field corresponds to the database column metabar.eu.estimated_size
     *
     * @ibatorgenerated Fri May 07 09:30:59 CEST 2010
     */
    private String estimated_size;

    /**
     * This field was generated by Apache iBATIS ibator.
     * This field corresponds to the database column metabar.eu.isol_growth_condt
     *
     * @ibatorgenerated Fri May 07 09:30:59 CEST 2010
     */
    private String isol_growth_condt;

    /**
     * This field was generated by Apache iBATIS ibator.
     * This field corresponds to the database column metabar.eu.samp_mat_process
     *
     * @ibatorgenerated Fri May 07 09:30:59 CEST 2010
     */
    private String samp_mat_process;

    /**
     * This field was generated by Apache iBATIS ibator.
     * This field corresponds to the database column metabar.eu.biotic_relationship
     *
     * @ibatorgenerated Fri May 07 09:30:59 CEST 2010
     */
    private String biotic_relationship;

    /**
     * This field was generated by Apache iBATIS ibator.
     * This field corresponds to the database column metabar.eu.finishing_strategy
     *
     * @ibatorgenerated Fri May 07 09:30:59 CEST 2010
     */
    private String finishing_strategy;

    /**
     * This field was generated by Apache iBATIS ibator.
     * This field corresponds to the database column metabar.eu.sop
     *
     * @ibatorgenerated Fri May 07 09:30:59 CEST 2010
     */
    private String sop;
    
    private String annot_source;
    
    /**
     * This field was generated by Apache iBATIS ibator.
     * This field corresponds to the database column metabar.eu.url
     *
     * @ibatorgenerated Fri May 07 09:30:59 CEST 2010
     */
    private String url;

    /**
     * This field was generated by Apache iBATIS ibator.
     * This field corresponds to the database column metabar.eu.samp_collect_device
     *
     * @ibatorgenerated Fri May 07 09:30:59 CEST 2010
     */
    private String samp_collect_device;

    private int extrachrom_elements;

    /**
     * This field was generated by Apache iBATIS ibator.
     * This field corresponds to the database column metabar.eu.experimental_factor
     *
     * @ibatorgenerated Fri May 07 09:30:59 CEST 2010
     */
    private String experimental_factor;

    /**
     * This field was generated by Apache iBATIS ibator.
     * This field corresponds to the database column metabar.eu.adapters
     *
     * @ibatorgenerated Fri May 07 09:30:59 CEST 2010
     */
    private String adapters;

    /**
     * This method was generated by Apache iBATIS ibator.
     * This method returns the value of the database column metabar.eu.sampleid
     *
     * @return the value of metabar.eu.sampleid
     *
     * @ibatorgenerated Fri May 07 09:30:59 CEST 2010
     */
    public Long getSampleid() {
        return sampleid;
    }

    /**
     * This method was generated by Apache iBATIS ibator.
     * This method sets the value of the database column metabar.eu.sampleid
     *
     * @param sampleid the value for metabar.eu.sampleid
     *
     * @ibatorgenerated Fri May 07 09:30:59 CEST 2010
     */
    public void setSampleid(Long sampleid) {
        this.sampleid = sampleid;
    }

    /**
     * This method was generated by Apache iBATIS ibator.
     * This method returns the value of the database column metabar.eu.environment
     *
     * @return the value of metabar.eu.environment
     *
     * @ibatorgenerated Fri May 07 09:30:59 CEST 2010
     */
    public String getEnvironment() {
        return environment;
    }

    /**
     * This method was generated by Apache iBATIS ibator.
     * This method sets the value of the database column metabar.eu.environment
     *
     * @param environment the value for metabar.eu.environment
     *
     * @ibatorgenerated Fri May 07 09:30:59 CEST 2010
     */
    public void setEnvironment(String environment) {
        this.environment = environment == null ? null : environment.trim();
    }

    /**
     * This method was generated by Apache iBATIS ibator.
     * This method returns the value of the database column metabar.eu.ploidy
     *
     * @return the value of metabar.eu.ploidy
     *
     * @ibatorgenerated Fri May 07 09:30:59 CEST 2010
     */
    public String getPloidy() {
        return ploidy;
    }

    /**
     * This method was generated by Apache iBATIS ibator.
     * This method sets the value of the database column metabar.eu.ploidy
     *
     * @param ploidy the value for metabar.eu.ploidy
     *
     * @ibatorgenerated Fri May 07 09:30:59 CEST 2010
     */
    public void setPloidy(String ploidy) {
        this.ploidy = ploidy == null ? null : ploidy.trim();
    }

    /**
     * This method was generated by Apache iBATIS ibator.
     * This method returns the value of the database column metabar.eu.project_name
     *
     * @return the value of metabar.eu.project_name
     *
     * @ibatorgenerated Fri May 07 09:30:59 CEST 2010
     */
    public String getProject_name() {
        return project_name;
    }

    /**
     * This method was generated by Apache iBATIS ibator.
     * This method sets the value of the database column metabar.eu.project_name
     *
     * @param project_name the value for metabar.eu.project_name
     *
     * @ibatorgenerated Fri May 07 09:30:59 CEST 2010
     */
    public void setProject_name(String project_name) {
        this.project_name = project_name == null ? null : project_name.trim();
    }

    /**
     * This method was generated by Apache iBATIS ibator.
     * This method returns the value of the database column metabar.eu.propagation
     *
     * @return the value of metabar.eu.propagation
     *
     * @ibatorgenerated Fri May 07 09:30:59 CEST 2010
     */
    public String getPropagation() {
        return propagation;
    }

    /**
     * This method was generated by Apache iBATIS ibator.
     * This method sets the value of the database column metabar.eu.propagation
     *
     * @param propagation the value for metabar.eu.propagation
     *
     * @ibatorgenerated Fri May 07 09:30:59 CEST 2010
     */
    public void setPropagation(String propagation) {
        this.propagation = propagation == null ? null : propagation.trim();
    }

    /**
     * This method was generated by Apache iBATIS ibator.
     * This method returns the value of the database column metabar.eu.lat_lon
     *
     * @return the value of metabar.eu.lat_lon
     *
     * @ibatorgenerated Fri May 07 09:30:59 CEST 2010
     */
    public String getLat_lon() {
        return lat_lon;
    }

    /**
     * This method was generated by Apache iBATIS ibator.
     * This method sets the value of the database column metabar.eu.lat_lon
     *
     * @param lat_lon the value for metabar.eu.lat_lon
     *
     * @ibatorgenerated Fri May 07 09:30:59 CEST 2010
     */
    public void setLat_lon(String lat_lon) {
        this.lat_lon = lat_lon == null ? null : lat_lon.trim();
    }

    /**
     * This method was generated by Apache iBATIS ibator.
     * This method returns the value of the database column metabar.eu.trophic_level
     *
     * @return the value of metabar.eu.trophic_level
     *
     * @ibatorgenerated Fri May 07 09:30:59 CEST 2010
     */
    public String getTrophic_level() {
        return trophic_level;
    }

    /**
     * This method was generated by Apache iBATIS ibator.
     * This method sets the value of the database column metabar.eu.trophic_level
     *
     * @param trophic_level the value for metabar.eu.trophic_level
     *
     * @ibatorgenerated Fri May 07 09:30:59 CEST 2010
     */
    public void setTrophic_level(String trophic_level) {
        this.trophic_level = trophic_level == null ? null : trophic_level.trim();
    }

    /**
     * This method was generated by Apache iBATIS ibator.
     * This method returns the value of the database column metabar.eu.alt_elev
     *
     * @return the value of metabar.eu.alt_elev
     *
     * @ibatorgenerated Fri May 07 09:30:59 CEST 2010
     */
    public String getAlt_elev() {
        return alt_elev;
    }

    /**
     * This method was generated by Apache iBATIS ibator.
     * This method sets the value of the database column metabar.eu.alt_elev
     *
     * @param alt_elev the value for metabar.eu.alt_elev
     *
     * @ibatorgenerated Fri May 07 09:30:59 CEST 2010
     */
    public void setAlt_elev(String alt_elev) {
        this.alt_elev = alt_elev == null ? null : alt_elev.trim();
    }

    /**
     * This method was generated by Apache iBATIS ibator.
     * This method returns the value of the database column metabar.eu.pathogenicity
     *
     * @return the value of metabar.eu.pathogenicity
     *
     * @ibatorgenerated Fri May 07 09:30:59 CEST 2010
     */
    public String getPathogenicity() {
        return pathogenicity;
    }

    /**
     * This method was generated by Apache iBATIS ibator.
     * This method sets the value of the database column metabar.eu.pathogenicity
     *
     * @param pathogenicity the value for metabar.eu.pathogenicity
     *
     * @ibatorgenerated Fri May 07 09:30:59 CEST 2010
     */
    public void setPathogenicity(String pathogenicity) {
        this.pathogenicity = pathogenicity == null ? null : pathogenicity.trim();
    }

    /**
     * This method was generated by Apache iBATIS ibator.
     * This method returns the value of the database column metabar.eu.country
     *
     * @return the value of metabar.eu.country
     *
     * @ibatorgenerated Fri May 07 09:30:59 CEST 2010
     */
    public String getCountry() {
        return country;
    }

    /**
     * This method was generated by Apache iBATIS ibator.
     * This method sets the value of the database column metabar.eu.country
     *
     * @param country the value for metabar.eu.country
     *
     * @ibatorgenerated Fri May 07 09:30:59 CEST 2010
     */
    public void setCountry(String country) {
        this.country = country == null ? null : country.trim();
    }

    /**
     * This method was generated by Apache iBATIS ibator.
     * This method returns the value of the database column metabar.eu.assembly
     *
     * @return the value of metabar.eu.assembly
     *
     * @ibatorgenerated Fri May 07 09:30:59 CEST 2010
     */
    public String getAssembly() {
        return assembly;
    }

    /**
     * This method was generated by Apache iBATIS ibator.
     * This method sets the value of the database column metabar.eu.assembly
     *
     * @param assembly the value for metabar.eu.assembly
     *
     * @ibatorgenerated Fri May 07 09:30:59 CEST 2010
     */
    public void setAssembly(String assembly) {
        this.assembly = assembly == null ? null : assembly.trim();
    }

    /**
     * This method was generated by Apache iBATIS ibator.
     * This method returns the value of the database column metabar.eu.seq_meth
     *
     * @return the value of metabar.eu.seq_meth
     *
     * @ibatorgenerated Fri May 07 09:30:59 CEST 2010
     */
    public String getSeq_meth() {
        return seq_meth;
    }

    /**
     * This method was generated by Apache iBATIS ibator.
     * This method sets the value of the database column metabar.eu.seq_meth
     *
     * @param seq_meth the value for metabar.eu.seq_meth
     *
     * @ibatorgenerated Fri May 07 09:30:59 CEST 2010
     */
    public void setSeq_meth(String seq_meth) {
        this.seq_meth = seq_meth == null ? null : seq_meth.trim();
    }

    /**
     * This method was generated by Apache iBATIS ibator.
     * This method returns the value of the database column metabar.eu.nucl_acid_amp
     *
     * @return the value of metabar.eu.nucl_acid_amp
     *
     * @ibatorgenerated Fri May 07 09:30:59 CEST 2010
     */
    public String getNucl_acid_amp() {
        return nucl_acid_amp;
    }

    /**
     * This method was generated by Apache iBATIS ibator.
     * This method sets the value of the database column metabar.eu.nucl_acid_amp
     *
     * @param nucl_acid_amp the value for metabar.eu.nucl_acid_amp
     *
     * @ibatorgenerated Fri May 07 09:30:59 CEST 2010
     */
    public void setNucl_acid_amp(String nucl_acid_amp) {
        this.nucl_acid_amp = nucl_acid_amp == null ? null : nucl_acid_amp.trim();
    }

    /**
     * This method was generated by Apache iBATIS ibator.
     * This method returns the value of the database column metabar.eu.source_mat_identifiers
     *
     * @return the value of metabar.eu.source_mat_identifiers
     *
     * @ibatorgenerated Fri May 07 09:30:59 CEST 2010
     */
    public String getSource_mat_identifiers() {
        return source_mat_identifiers;
    }

    /**
     * This method was generated by Apache iBATIS ibator.
     * This method sets the value of the database column metabar.eu.source_mat_identifiers
     *
     * @param source_mat_identifiers the value for metabar.eu.source_mat_identifiers
     *
     * @ibatorgenerated Fri May 07 09:30:59 CEST 2010
     */
    public void setSource_mat_identifiers(String source_mat_identifiers) {
        this.source_mat_identifiers = source_mat_identifiers == null ? null : source_mat_identifiers.trim();
    }

    /**
     * This method was generated by Apache iBATIS ibator.
     * This method returns the value of the database column metabar.eu.nucl_acid_ext
     *
     * @return the value of metabar.eu.nucl_acid_ext
     *
     * @ibatorgenerated Fri May 07 09:30:59 CEST 2010
     */
    public String getNucl_acid_ext() {
        return nucl_acid_ext;
    }

    /**
     * This method was generated by Apache iBATIS ibator.
     * This method sets the value of the database column metabar.eu.nucl_acid_ext
     *
     * @param nucl_acid_ext the value for metabar.eu.nucl_acid_ext
     *
     * @ibatorgenerated Fri May 07 09:30:59 CEST 2010
     */
    public void setNucl_acid_ext(String nucl_acid_ext) {
        this.nucl_acid_ext = nucl_acid_ext == null ? null : nucl_acid_ext.trim();
    }

    /**
     * This method was generated by Apache iBATIS ibator.
     * This method returns the value of the database column metabar.eu.subspecf_gen_lin
     *
     * @return the value of metabar.eu.subspecf_gen_lin
     *
     * @ibatorgenerated Fri May 07 09:30:59 CEST 2010
     */
    public String getSubspecf_gen_lin() {
        return subspecf_gen_lin;
    }

    /**
     * This method was generated by Apache iBATIS ibator.
     * This method sets the value of the database column metabar.eu.subspecf_gen_lin
     *
     * @param subspecf_gen_lin the value for metabar.eu.subspecf_gen_lin
     *
     * @ibatorgenerated Fri May 07 09:30:59 CEST 2010
     */
    public void setSubspecf_gen_lin(String subspecf_gen_lin) {
        this.subspecf_gen_lin = subspecf_gen_lin == null ? null : subspecf_gen_lin.trim();
    }

    /**
     * This method was generated by Apache iBATIS ibator.
     * This method returns the value of the database column metabar.eu.host_spec_range
     *
     * @return the value of metabar.eu.host_spec_range
     *
     * @ibatorgenerated Fri May 07 09:30:59 CEST 2010
     */
    public String getHost_spec_range() {
        return host_spec_range;
    }

    /**
     * This method was generated by Apache iBATIS ibator.
     * This method sets the value of the database column metabar.eu.host_spec_range
     *
     * @param host_spec_range the value for metabar.eu.host_spec_range
     *
     * @ibatorgenerated Fri May 07 09:30:59 CEST 2010
     */
    public void setHost_spec_range(String host_spec_range) {
        this.host_spec_range = host_spec_range == null ? null : host_spec_range.trim();
    }

    /**
     * This method was generated by Apache iBATIS ibator.
     * This method returns the value of the database column metabar.eu.specific_host
     *
     * @return the value of metabar.eu.specific_host
     *
     * @ibatorgenerated Fri May 07 09:30:59 CEST 2010
     */
    public String getSpecific_host() {
        return specific_host;
    }

    /**
     * This method was generated by Apache iBATIS ibator.
     * This method sets the value of the database column metabar.eu.specific_host
     *
     * @param specific_host the value for metabar.eu.specific_host
     *
     * @ibatorgenerated Fri May 07 09:30:59 CEST 2010
     */
    public void setSpecific_host(String specific_host) {
        this.specific_host = specific_host == null ? null : specific_host.trim();
    }

    /**
     * This method was generated by Apache iBATIS ibator.
     * This method returns the value of the database column metabar.eu.health_disease_stat
     *
     * @return the value of metabar.eu.health_disease_stat
     *
     * @ibatorgenerated Fri May 07 09:30:59 CEST 2010
     */
    public String getHealth_disease_stat() {
        return health_disease_stat;
    }

    /**
     * This method was generated by Apache iBATIS ibator.
     * This method sets the value of the database column metabar.eu.health_disease_stat
     *
     * @param health_disease_stat the value for metabar.eu.health_disease_stat
     *
     * @ibatorgenerated Fri May 07 09:30:59 CEST 2010
     */
    public void setHealth_disease_stat(String health_disease_stat) {
        this.health_disease_stat = health_disease_stat == null ? null : health_disease_stat.trim();
    }

    /**
     * This method was generated by Apache iBATIS ibator.
     * This method returns the value of the database column metabar.eu.ref_biomaterial
     *
     * @return the value of metabar.eu.ref_biomaterial
     *
     * @ibatorgenerated Fri May 07 09:30:59 CEST 2010
     */
    public String getRef_biomaterial() {
        return ref_biomaterial;
    }

    /**
     * This method was generated by Apache iBATIS ibator.
     * This method sets the value of the database column metabar.eu.ref_biomaterial
     *
     * @param ref_biomaterial the value for metabar.eu.ref_biomaterial
     *
     * @ibatorgenerated Fri May 07 09:30:59 CEST 2010
     */
    public void setRef_biomaterial(String ref_biomaterial) {
        this.ref_biomaterial = ref_biomaterial == null ? null : ref_biomaterial.trim();
    }

    /**
     * This method was generated by Apache iBATIS ibator.
     * This method returns the value of the database column metabar.eu.estimated_size
     *
     * @return the value of metabar.eu.estimated_size
     *
     * @ibatorgenerated Fri May 07 09:30:59 CEST 2010
     */
    public String getEstimated_size() {
        return estimated_size;
    }

    /**
     * This method was generated by Apache iBATIS ibator.
     * This method sets the value of the database column metabar.eu.estimated_size
     *
     * @param estimated_size the value for metabar.eu.estimated_size
     *
     * @ibatorgenerated Fri May 07 09:30:59 CEST 2010
     */
    public void setEstimated_size(String estimated_size) {
        this.estimated_size = estimated_size == null ? null : estimated_size.trim();
    }

    /**
     * This method was generated by Apache iBATIS ibator.
     * This method returns the value of the database column metabar.eu.isol_growth_condt
     *
     * @return the value of metabar.eu.isol_growth_condt
     *
     * @ibatorgenerated Fri May 07 09:30:59 CEST 2010
     */
    public String getIsol_growth_condt() {
        return isol_growth_condt;
    }

    /**
     * This method was generated by Apache iBATIS ibator.
     * This method sets the value of the database column metabar.eu.isol_growth_condt
     *
     * @param isol_growth_condt the value for metabar.eu.isol_growth_condt
     *
     * @ibatorgenerated Fri May 07 09:30:59 CEST 2010
     */
    public void setIsol_growth_condt(String isol_growth_condt) {
        this.isol_growth_condt = isol_growth_condt == null ? null : isol_growth_condt.trim();
    }

    /**
     * This method was generated by Apache iBATIS ibator.
     * This method returns the value of the database column metabar.eu.samp_mat_process
     *
     * @return the value of metabar.eu.samp_mat_process
     *
     * @ibatorgenerated Fri May 07 09:30:59 CEST 2010
     */
    public String getSamp_mat_process() {
        return samp_mat_process;
    }

    /**
     * This method was generated by Apache iBATIS ibator.
     * This method sets the value of the database column metabar.eu.samp_mat_process
     *
     * @param samp_mat_process the value for metabar.eu.samp_mat_process
     *
     * @ibatorgenerated Fri May 07 09:30:59 CEST 2010
     */
    public void setSamp_mat_process(String samp_mat_process) {
        this.samp_mat_process = samp_mat_process == null ? null : samp_mat_process.trim();
    }

    /**
     * This method was generated by Apache iBATIS ibator.
     * This method returns the value of the database column metabar.eu.biotic_relationship
     *
     * @return the value of metabar.eu.biotic_relationship
     *
     * @ibatorgenerated Fri May 07 09:30:59 CEST 2010
     */
    public String getBiotic_relationship() {
        return biotic_relationship;
    }

    /**
     * This method was generated by Apache iBATIS ibator.
     * This method sets the value of the database column metabar.eu.biotic_relationship
     *
     * @param biotic_relationship the value for metabar.eu.biotic_relationship
     *
     * @ibatorgenerated Fri May 07 09:30:59 CEST 2010
     */
    public void setBiotic_relationship(String biotic_relationship) {
        this.biotic_relationship = biotic_relationship == null ? null : biotic_relationship.trim();
    }

    /**
     * This method was generated by Apache iBATIS ibator.
     * This method returns the value of the database column metabar.eu.finishing_strategy
     *
     * @return the value of metabar.eu.finishing_strategy
     *
     * @ibatorgenerated Fri May 07 09:30:59 CEST 2010
     */
    public String getFinishing_strategy() {
        return finishing_strategy;
    }

    /**
     * This method was generated by Apache iBATIS ibator.
     * This method sets the value of the database column metabar.eu.finishing_strategy
     *
     * @param finishing_strategy the value for metabar.eu.finishing_strategy
     *
     * @ibatorgenerated Fri May 07 09:30:59 CEST 2010
     */
    public void setFinishing_strategy(String finishing_strategy) {
        this.finishing_strategy = finishing_strategy == null ? null : finishing_strategy.trim();
    }

    /**
     * This method was generated by Apache iBATIS ibator.
     * This method returns the value of the database column metabar.eu.sop
     *
     * @return the value of metabar.eu.sop
     *
     * @ibatorgenerated Fri May 07 09:30:59 CEST 2010
     */
    public String getSop() {
        return sop;
    }

    /**
     * This method was generated by Apache iBATIS ibator.
     * This method sets the value of the database column metabar.eu.sop
     *
     * @param sop the value for metabar.eu.sop
     *
     * @ibatorgenerated Fri May 07 09:30:59 CEST 2010
     */
    public void setSop(String sop) {
        this.sop = sop == null ? null : sop.trim();
    }

    /**
     * This method was generated by Apache iBATIS ibator.
     * This method returns the value of the database column metabar.eu.url
     *
     * @return the value of metabar.eu.url
     *
     * @ibatorgenerated Fri May 07 09:30:59 CEST 2010
     */
    public String getUrl() {
        return url;
    }

    /**
     * This method was generated by Apache iBATIS ibator.
     * This method sets the value of the database column metabar.eu.url
     *
     * @param url the value for metabar.eu.url
     *
     * @ibatorgenerated Fri May 07 09:30:59 CEST 2010
     */
    public void setUrl(String url) {
        this.url = url == null ? null : url.trim();
    }

    /**
     * This method was generated by Apache iBATIS ibator.
     * This method returns the value of the database column metabar.eu.samp_collect_device
     *
     * @return the value of metabar.eu.samp_collect_device
     *
     * @ibatorgenerated Fri May 07 09:30:59 CEST 2010
     */
    public String getSamp_collect_device() {
        return samp_collect_device;
    }

    /**
     * This method was generated by Apache iBATIS ibator.
     * This method sets the value of the database column metabar.eu.samp_collect_device
     *
     * @param samp_collect_device the value for metabar.eu.samp_collect_device
     *
     * @ibatorgenerated Fri May 07 09:30:59 CEST 2010
     */
    public void setSamp_collect_device(String samp_collect_device) {
        this.samp_collect_device = samp_collect_device == null ? null : samp_collect_device.trim();
    }

    /**
     * This method was generated by Apache iBATIS ibator.
     * This method returns the value of the database column metabar.eu.experimental_factor
     *
     * @return the value of metabar.eu.experimental_factor
     *
     * @ibatorgenerated Fri May 07 09:30:59 CEST 2010
     */
    public String getExperimental_factor() {
        return experimental_factor;
    }

    /**
     * This method was generated by Apache iBATIS ibator.
     * This method sets the value of the database column metabar.eu.experimental_factor
     *
     * @param experimental_factor the value for metabar.eu.experimental_factor
     *
     * @ibatorgenerated Fri May 07 09:30:59 CEST 2010
     */
    public void setExperimental_factor(String experimental_factor) {
        this.experimental_factor = experimental_factor == null ? null : experimental_factor.trim();
    }

    /**
     * This method was generated by Apache iBATIS ibator.
     * This method returns the value of the database column metabar.eu.adapters
     *
     * @return the value of metabar.eu.adapters
     *
     * @ibatorgenerated Fri May 07 09:30:59 CEST 2010
     */
    public String getAdapters() {
        return adapters;
    }

    /**
     * This method was generated by Apache iBATIS ibator.
     * This method sets the value of the database column metabar.eu.adapters
     *
     * @param adapters the value for metabar.eu.adapters
     *
     * @ibatorgenerated Fri May 07 09:30:59 CEST 2010
     */
    public void setAdapters(String adapters) {
        this.adapters = adapters == null ? null : adapters.trim();
    }
    
	public String getAssembly_name() {
		return assembly_name;
	}

	public void setAssembly_name(String assembly_name) {
		this.assembly_name = assembly_name;
	}

	public String getAnnot_source() {
		return annot_source;
	}

	public void setAnnot_source(String annot_source) {
		this.annot_source = annot_source;
	} 
	
	public int getNum_replicons() {
		return num_replicons;
	}

	public void setNum_replicons(int num_replicons) {
		this.num_replicons = num_replicons;
	}

	public int getExtrachrom_elements() {
		return extrachrom_elements;
	}

	public void setExtrachrom_elements(int extrachrom_elements) {
		this.extrachrom_elements = extrachrom_elements;
	}

	public EU(Long sampleid,
			String environment, int num_replicons,
			String ploidy, String project_name, String propagation,
			String lat_lon, String trophic_level, String alt_elev,
			String pathogenicity, String country,
			String assembly, String assembly_name, String seq_meth,
			String nucl_acid_amp, String source_mat_identifiers,
			String nucl_acid_ext, String subspecf_gen_lin,
			String host_spec_range, String specific_host,
			String health_disease_stat, String ref_biomaterial,
			String estimated_size, String isol_growth_condt,
			String samp_mat_process, String biotic_relationship,
			String finishing_strategy, String sop,
			String annot_source, String url, String samp_collect_device,
			int extrachrom_elements,
			String experimental_factor, String adapters) {
		super();
		this.sampleid = sampleid;
		this.environment = environment;
		this.num_replicons = num_replicons;
		this.ploidy = ploidy;
		this.project_name = project_name;
		this.propagation = propagation;
		this.lat_lon = lat_lon;
		this.trophic_level = trophic_level;
		this.alt_elev = alt_elev;
		this.pathogenicity = pathogenicity;
		this.country = country;
		this.assembly = assembly;
		this.assembly_name = assembly_name;
		this.seq_meth = seq_meth;
		this.nucl_acid_amp = nucl_acid_amp;
		this.source_mat_identifiers = source_mat_identifiers;
		this.nucl_acid_ext = nucl_acid_ext;
		this.subspecf_gen_lin = subspecf_gen_lin;
		this.host_spec_range = host_spec_range;
		this.specific_host = specific_host;
		this.health_disease_stat = health_disease_stat;
		this.ref_biomaterial = ref_biomaterial;
		this.estimated_size = estimated_size;
		this.isol_growth_condt = isol_growth_condt;
		this.samp_mat_process = samp_mat_process;
		this.biotic_relationship = biotic_relationship;
		this.finishing_strategy = finishing_strategy;
		this.sop = sop;
		this.annot_source = annot_source;
		this.url = url;
		this.samp_collect_device = samp_collect_device;
		this.extrachrom_elements = extrachrom_elements;
		this.experimental_factor = experimental_factor;
		this.adapters = adapters;
	}

	public EU(Long sampleid) {
		super();
		this.sampleid = sampleid;
	}

	public EU() {
		super();
		// TODO Auto-generated constructor stub
	}
}
