# Supplementary material for: MetaBar - a tool for consistent contextual data acquisition and standards compliant submission
Source: BMC Bioinformatics. 2010 Jun 30;11:358. doi: 10.1186/1471-2105-11-358 (PMC2912304; doi:10.1186/1471-2105-11-358)
Supplement: Additional file 1 — MetaBar open source code base under GNU GPL3 license. Zipped open source code base for local installation. A general installation manual can be found in the README.txt. [file 1471-2105-11-358-S1.ZIP › metabar-1.1/src/org/metabar/web/Member.java]

/*   Copyright (C) 2009 Wolfgang Hankeln
 *
 *   This file is part of MetaBar.
 *
 *   MetaBar is free software: you can redistribute it and/or modify
 *   it under the terms of the GNU General Public License as published by
 *   the Free Software Foundation version 3 of the License.
 *
 *   MetaBar is distributed in the hope that it will be useful,
 *   but WITHOUT ANY WARRANTY; without even the implied warranty of
 *   MERCHANTABILITY or FITNESS FOR A PARTICULAR PURPOSE.  See the
 *   GNU General Public License for more details.
 *
 *   You should have received a copy of the GNU General Public License
 *   along with MetaBar.  If not, see <http://www.gnu.org/licenses/>.
 */

package org.metabar.web;

import java.io.Serializable;
import java.lang.Comparable;
import org.metabar.web.data.ibatisDataAccessor;


public class Member implements Serializable, Comparable<Member>{
	
	public Member() {
	}
	

	private int memberID;


	private String membername;

	public int getMemberID() {
		return memberID;
	}

	public void setMemberID(int memberID) {
		this.memberID = memberID;
	}

	public String getMembername() {
		return membername;
	}

	public void setMembername(String membername) {
		this.membername = membername;
	}
	
	public int compareTo(Member comparator) {
		 Long thisMemberIDobj = new Long(this.getMemberID());
		 Long comparatorMemberIDobj = new Long(comparator.getMemberID());
		int cmp = thisMemberIDobj.compareTo(comparatorMemberIDobj);
		//System.out.println("Comparison between "+ thisMemberIDobj +" and "+ comparatorMemberIDobj +" results in: "+cmp);
		return cmp;
	}
	
	public Member(String membername) {
		super();
		int maxid =0;
		ibatisDataAccessor ida = new ibatisDataAccessor();
		try {
		maxid = ida.selectMaxMID().getMemberID()+1;
		} catch (Exception e){
			System.out.println("member table empty: create first roleID: 1. OR exception: "+e.getMessage());
			maxid =1;
		}
		System.out.print("################ MEMBER CONSTRUCTION ###############");
		this.membername = membername;
		this.memberID = maxid;
		System.out.println();
		System.out.println("MEMBERID: ");
		System.out.println(memberID);
	}
}
