# Supplementary material for: MetaBar - a tool for consistent contextual data acquisition and standards compliant submission
Source: BMC Bioinformatics. 2010 Jun 30;11:358. doi: 10.1186/1471-2105-11-358 (PMC2912304; doi:10.1186/1471-2105-11-358)
Supplement: Additional file 1 — MetaBar open source code base under GNU GPL3 license. Zipped open source code base for local installation. A general installation manual can be found in the README.txt. [file 1471-2105-11-358-S1.ZIP › metabar-1.1/src/org/metabar/web/Xls.java]

/*   Copyright (C) 2009 Wolfgang Hankeln
 *
 *   This file is part of MetaBar.
 *
 *   MetaBar is free software: you can redistribute it and/or modify
 *   it under the terms of the GNU General Public License as published by
 *   the Free Software Foundation version 3 of the License.
 *
 *   MetaBar is distributed in the hope that it will be useful,
 *   but WITHOUT ANY WARRANTY; without even the implied warranty of
 *   MERCHANTABILITY or FITNESS FOR A PARTICULAR PURPOSE.  See the
 *   GNU General Public License for more details.
 *
 *   You should have received a copy of the GNU General Public License
 *   along with MetaBar.  If not, see <http://www.gnu.org/licenses/>.
 */

package org.metabar.web;

import java.io.Serializable;

import org.springframework.web.multipart.MultipartFile;
import java.util.Date;

 
public class Xls implements Comparable<Xls>{
	
	private int xlsID;

	private int projectidentifier;	

	private int useridentifier;
	
	private Date uploadtimestamp;

	private byte[] data;

	public int getXlsID() {
		return xlsID;
	}

	public void setXlsID(int xlsID) {
		this.xlsID = xlsID;
	}

	public int getProjectidentifier() {
		return projectidentifier;
	}

	public void setProjectidentifier(int projectidentifier) {
		this.projectidentifier = projectidentifier;
	}

	public int getUseridentifier() {
		return useridentifier;
	}

	public void setUseridentifier(int useridentifier) {
		this.useridentifier = useridentifier;
	}

	public byte[] getData() {
		return data;
	}

	public void setData(byte[] data) {
		this.data = data;
	}
	
	public Xls(){
		
	}
	
	public int compareTo(Xls comparator) {
		 Integer thisSampleIDobj = new Integer(this.getXlsID());
		 Integer comparatorSampleIDobj = new Integer(comparator.getXlsID());
		int cmp = thisSampleIDobj.compareTo(comparatorSampleIDobj);
		return cmp;
	}
	
	public Xls(int xlsID,int userid, int projectidentifier, byte[] data, Date uploadtimestamp){
		super();
		this.xlsID = xlsID;
		this.useridentifier = userid;
		this.projectidentifier = projectidentifier;
		this.data = data;
		this.uploadtimestamp = uploadtimestamp;
	}

	public Date getUploadtimestamp() {
		return uploadtimestamp;
	}

	public void setUploadtimestamp(Date uploadtimestamp) {
		this.uploadtimestamp = uploadtimestamp;
	}

}
