# Supplementary material for: MetaBar - a tool for consistent contextual data acquisition and standards compliant submission
Source: BMC Bioinformatics. 2010 Jun 30;11:358. doi: 10.1186/1471-2105-11-358 (PMC2912304; doi:10.1186/1471-2105-11-358)
Supplement: Additional file 1 — MetaBar open source code base under GNU GPL3 license. Zipped open source code base for local installation. A general installation manual can be found in the README.txt. [file 1471-2105-11-358-S1.ZIP › metabar-1.1/src/org/metabar/web/Hosta.java]

package org.metabar.web;

public class Hosta {
	    /**
	     * This field was generated by Apache iBATIS ibator.
	     * This field corresponds to the database column metabar.host_associated.sampleid
	     *
	     * @ibatorgenerated Wed May 12 16:37:00 CEST 2010
	     */
	    private Long sampleid;

	    /**
	     * This field was generated by Apache iBATIS ibator.
	     * This field corresponds to the database column metabar.host_associated.disease_stat
	     *
	     * @ibatorgenerated Wed May 12 16:37:00 CEST 2010
	     */
	    private String disease_stat;

	    /**
	     * This field was generated by Apache iBATIS ibator.
	     * This field corresponds to the database column metabar.host_associated.age
	     *
	     * @ibatorgenerated Wed May 12 16:37:00 CEST 2010
	     */
	    private String age;

	    /**
	     * This field was generated by Apache iBATIS ibator.
	     * This field corresponds to the database column metabar.host_associated.body_site
	     *
	     * @ibatorgenerated Wed May 12 16:37:00 CEST 2010
	     */
	    private String body_site;

	    /**
	     * This field was generated by Apache iBATIS ibator.
	     * This field corresponds to the database column metabar.host_associated.family_relationship
	     *
	     * @ibatorgenerated Wed May 12 16:37:00 CEST 2010
	     */
	    private String family_relationship;

	    /**
	     * This field was generated by Apache iBATIS ibator.
	     * This field corresponds to the database column metabar.host_associated.genotype
	     *
	     * @ibatorgenerated Wed May 12 16:37:00 CEST 2010
	     */
	    private String genotype;

	    /**
	     * This field was generated by Apache iBATIS ibator.
	     * This field corresponds to the database column metabar.host_associated.dry_mass
	     *
	     * @ibatorgenerated Wed May 12 16:37:00 CEST 2010
	     */
	    private String dry_mass;

	    /**
	     * This field was generated by Apache iBATIS ibator.
	     * This field corresponds to the database column metabar.host_associated.diet
	     *
	     * @ibatorgenerated Wed May 12 16:37:00 CEST 2010
	     */
	    private String diet;

	    /**
	     * This field was generated by Apache iBATIS ibator.
	     * This field corresponds to the database column metabar.host_associated.host_common_name
	     *
	     * @ibatorgenerated Wed May 12 16:37:00 CEST 2010
	     */
	    private String host_common_name;

	    /**
	     * This field was generated by Apache iBATIS ibator.
	     * This field corresponds to the database column metabar.host_associated.host_taxid
	     *
	     * @ibatorgenerated Wed May 12 16:37:00 CEST 2010
	     */
	    private String host_taxid;

	    /**
	     * This field was generated by Apache iBATIS ibator.
	     * This field corresponds to the database column metabar.host_associated.host_subject_id
	     *
	     * @ibatorgenerated Wed May 12 16:37:00 CEST 2010
	     */
	    private String host_subject_id;

	    /**
	     * This field was generated by Apache iBATIS ibator.
	     * This field corresponds to the database column metabar.host_associated.last_meal
	     *
	     * @ibatorgenerated Wed May 12 16:37:00 CEST 2010
	     */
	    private String last_meal;

	    /**
	     * This field was generated by Apache iBATIS ibator.
	     * This field corresponds to the database column metabar.host_associated.host_growth_cond
	     *
	     * @ibatorgenerated Wed May 12 16:37:00 CEST 2010
	     */
	    private String host_growth_cond;

	    /**
	     * This field was generated by Apache iBATIS ibator.
	     * This field corresponds to the database column metabar.host_associated.host_body_temp
	     *
	     * @ibatorgenerated Wed May 12 16:37:00 CEST 2010
	     */
	    private String host_body_temp;

	    /**
	     * This field was generated by Apache iBATIS ibator.
	     * This field corresponds to the database column metabar.host_associated.height_or_length
	     *
	     * @ibatorgenerated Wed May 12 16:37:00 CEST 2010
	     */
	    private String height_or_length;

	    /**
	     * This field was generated by Apache iBATIS ibator.
	     * This field corresponds to the database column metabar.host_associated.host_color
	     *
	     * @ibatorgenerated Wed May 12 16:37:00 CEST 2010
	     */
	    private String host_color;

	    /**
	     * This field was generated by Apache iBATIS ibator.
	     * This field corresponds to the database column metabar.host_associated.host_shape
	     *
	     * @ibatorgenerated Wed May 12 16:37:00 CEST 2010
	     */
	    private String host_shape;

	    /**
	     * This field was generated by Apache iBATIS ibator.
	     * This field corresponds to the database column metabar.host_associated.oxy_stat_samp
	     *
	     * @ibatorgenerated Wed May 12 16:37:00 CEST 2010
	     */
	    private String oxy_stat_samp;

	    /**
	     * This field was generated by Apache iBATIS ibator.
	     * This field corresponds to the database column metabar.host_associated.infra_specific_name
	     *
	     * @ibatorgenerated Wed May 12 16:37:00 CEST 2010
	     */
	    private String infra_specific_name;

	    /**
	     * This field was generated by Apache iBATIS ibator.
	     * This field corresponds to the database column metabar.host_associated.sex
	     *
	     * @ibatorgenerated Wed May 12 16:37:00 CEST 2010
	     */
	    private String sex;

	    /**
	     * This field was generated by Apache iBATIS ibator.
	     * This field corresponds to the database column metabar.host_associated.perturbation
	     *
	     * @ibatorgenerated Wed May 12 16:37:00 CEST 2010
	     */
	    private String perturbation;

	    /**
	     * This field was generated by Apache iBATIS ibator.
	     * This field corresponds to the database column metabar.host_associated.samp_salinity
	     *
	     * @ibatorgenerated Wed May 12 16:37:00 CEST 2010
	     */
	    private String samp_salinity;

	    /**
	     * This field was generated by Apache iBATIS ibator.
	     * This field corresponds to the database column metabar.host_associated.samp_store_temp
	     *
	     * @ibatorgenerated Wed May 12 16:37:00 CEST 2010
	     */
	    private String samp_store_temp;

	    /**
	     * This field was generated by Apache iBATIS ibator.
	     * This field corresponds to the database column metabar.host_associated.samp_store_dur
	     *
	     * @ibatorgenerated Wed May 12 16:37:00 CEST 2010
	     */
	    private String samp_store_dur;

	    /**
	     * This field was generated by Apache iBATIS ibator.
	     * This field corresponds to the database column metabar.host_associated.samp_store_loc
	     *
	     * @ibatorgenerated Wed May 12 16:37:00 CEST 2010
	     */
	    private String samp_store_loc;

	    /**
	     * This field was generated by Apache iBATIS ibator.
	     * This field corresponds to the database column metabar.host_associated.tot_mass
	     *
	     * @ibatorgenerated Wed May 12 16:37:00 CEST 2010
	     */
	    private String tot_mass;

	    /**
	     * This field was generated by Apache iBATIS ibator.
	     * This field corresponds to the database column metabar.host_associated.substrate
	     *
	     * @ibatorgenerated Wed May 12 16:37:00 CEST 2010
	     */
	    private String substrate;

	    /**
	     * This field was generated by Apache iBATIS ibator.
	     * This field corresponds to the database column metabar.host_associated.gravidity
	     *
	     * @ibatorgenerated Wed May 12 16:37:00 CEST 2010
	     */
	    private String gravidity;

	    /**
	     * This field was generated by Apache iBATIS ibator.
	     * This field corresponds to the database column metabar.host_associated.body_habitat
	     *
	     * @ibatorgenerated Wed May 12 16:37:00 CEST 2010
	     */
	    private String body_habitat;

	    /**
	     * This field was generated by Apache iBATIS ibator.
	     * This field corresponds to the database column metabar.host_associated.organism_count
	     *
	     * @ibatorgenerated Wed May 12 16:37:00 CEST 2010
	     */
	    private String organism_count;

	    /**
	     * This field was generated by Apache iBATIS ibator.
	     * This field corresponds to the database column metabar.host_associated.phenotype
	     *
	     * @ibatorgenerated Wed May 12 16:37:00 CEST 2010
	     */
	    private String phenotype;

	    /**
	     * This field was generated by Apache iBATIS ibator.
	     * This field corresponds to the database column metabar.host_associated.chem_administration
	     *
	     * @ibatorgenerated Wed May 12 16:37:00 CEST 2010
	     */
	    private String chem_administration;

	    /**
	     * This field was generated by Apache iBATIS ibator.
	     * This field corresponds to the database column metabar.host_associated.body_product
	     *
	     * @ibatorgenerated Wed May 12 16:37:00 CEST 2010
	     */
	    private String body_product;

	    /**
	     * This field was generated by Apache iBATIS ibator.
	     * This field corresponds to the database column metabar.host_associated.misc_param
	     *
	     * @ibatorgenerated Wed May 12 16:37:00 CEST 2010
	     */
	    private String misc_param;

	    /**
	     * This field was generated by Apache iBATIS ibator.
	     * This field corresponds to the database column metabar.host_associated.life_stage
	     *
	     * @ibatorgenerated Wed May 12 16:37:00 CEST 2010
	     */
	    private String life_stage;

	    /**
	     * This field was generated by Apache iBATIS ibator.
	     * This field corresponds to the database column metabar.host_associated.infra_specific_rank
	     *
	     * @ibatorgenerated Wed May 12 16:37:00 CEST 2010
	     */
	    private String infra_specific_rank;

	    /**
	     * This field was generated by Apache iBATIS ibator.
	     * This field corresponds to the database column metabar.host_associated.blood_press_diast
	     *
	     * @ibatorgenerated Wed May 12 16:37:00 CEST 2010
	     */
	    private String blood_press_diast;

	    /**
	     * This field was generated by Apache iBATIS ibator.
	     * This field corresponds to the database column metabar.host_associated.blood_press_syst
	     *
	     * @ibatorgenerated Wed May 12 16:37:00 CEST 2010
	     */
	    private String blood_press_syst;

	    /**
	     * This method was generated by Apache iBATIS ibator.
	     * This method returns the value of the database column metabar.host_associated.sampleid
	     *
	     * @return the value of metabar.host_associated.sampleid
	     *
	     * @ibatorgenerated Wed May 12 16:37:00 CEST 2010
	     */
	    public Long getSampleid() {
	        return sampleid;
	    }

	    /**
	     * This method was generated by Apache iBATIS ibator.
	     * This method sets the value of the database column metabar.host_associated.sampleid
	     *
	     * @param sampleid the value for metabar.host_associated.sampleid
	     *
	     * @ibatorgenerated Wed May 12 16:37:00 CEST 2010
	     */
	    public void setSampleid(Long sampleid) {
	        this.sampleid = sampleid;
	    }

	    /**
	     * This method was generated by Apache iBATIS ibator.
	     * This method returns the value of the database column metabar.host_associated.disease_stat
	     *
	     * @return the value of metabar.host_associated.disease_stat
	     *
	     * @ibatorgenerated Wed May 12 16:37:00 CEST 2010
	     */
	    public String getDisease_stat() {
	        return disease_stat;
	    }

	    /**
	     * This method was generated by Apache iBATIS ibator.
	     * This method sets the value of the database column metabar.host_associated.disease_stat
	     *
	     * @param disease_stat the value for metabar.host_associated.disease_stat
	     *
	     * @ibatorgenerated Wed May 12 16:37:00 CEST 2010
	     */
	    public void setDisease_stat(String disease_stat) {
	        this.disease_stat = disease_stat == null ? null : disease_stat.trim();
	    }

	    /**
	     * This method was generated by Apache iBATIS ibator.
	     * This method returns the value of the database column metabar.host_associated.age
	     *
	     * @return the value of metabar.host_associated.age
	     *
	     * @ibatorgenerated Wed May 12 16:37:00 CEST 2010
	     */
	    public String getAge() {
	        return age;
	    }

	    /**
	     * This method was generated by Apache iBATIS ibator.
	     * This method sets the value of the database column metabar.host_associated.age
	     *
	     * @param age the value for metabar.host_associated.age
	     *
	     * @ibatorgenerated Wed May 12 16:37:00 CEST 2010
	     */
	    public void setAge(String age) {
	        this.age = age;
	    }

	    /**
	     * This method was generated by Apache iBATIS ibator.
	     * This method returns the value of the database column metabar.host_associated.body_site
	     *
	     * @return the value of metabar.host_associated.body_site
	     *
	     * @ibatorgenerated Wed May 12 16:37:00 CEST 2010
	     */
	    public String getBody_site() {
	        return body_site;
	    }

	    /**
	     * This method was generated by Apache iBATIS ibator.
	     * This method sets the value of the database column metabar.host_associated.body_site
	     *
	     * @param body_site the value for metabar.host_associated.body_site
	     *
	     * @ibatorgenerated Wed May 12 16:37:00 CEST 2010
	     */
	    public void setBody_site(String body_site) {
	        this.body_site = body_site == null ? null : body_site.trim();
	    }

	    /**
	     * This method was generated by Apache iBATIS ibator.
	     * This method returns the value of the database column metabar.host_associated.family_relationship
	     *
	     * @return the value of metabar.host_associated.family_relationship
	     *
	     * @ibatorgenerated Wed May 12 16:37:00 CEST 2010
	     */
	    public String getFamily_relationship() {
	        return family_relationship;
	    }

	    /**
	     * This method was generated by Apache iBATIS ibator.
	     * This method sets the value of the database column metabar.host_associated.family_relationship
	     *
	     * @param family_relationship the value for metabar.host_associated.family_relationship
	     *
	     * @ibatorgenerated Wed May 12 16:37:00 CEST 2010
	     */
	    public void setFamily_relationship(String family_relationship) {
	        this.family_relationship = family_relationship == null ? null : family_relationship.trim();
	    }

	    /**
	     * This method was generated by Apache iBATIS ibator.
	     * This method returns the value of the database column metabar.host_associated.genotype
	     *
	     * @return the value of metabar.host_associated.genotype
	     *
	     * @ibatorgenerated Wed May 12 16:37:00 CEST 2010
	     */
	    public String getGenotype() {
	        return genotype;
	    }

	    /**
	     * This method was generated by Apache iBATIS ibator.
	     * This method sets the value of the database column metabar.host_associated.genotype
	     *
	     * @param genotype the value for metabar.host_associated.genotype
	     *
	     * @ibatorgenerated Wed May 12 16:37:00 CEST 2010
	     */
	    public void setGenotype(String genotype) {
	        this.genotype = genotype == null ? null : genotype.trim();
	    }

	    /**
	     * This method was generated by Apache iBATIS ibator.
	     * This method returns the value of the database column metabar.host_associated.dry_mass
	     *
	     * @return the value of metabar.host_associated.dry_mass
	     *
	     * @ibatorgenerated Wed May 12 16:37:00 CEST 2010
	     */
	    public String getDry_mass() {
	        return dry_mass;
	    }

	    /**
	     * This method was generated by Apache iBATIS ibator.
	     * This method sets the value of the database column metabar.host_associated.dry_mass
	     *
	     * @param dry_mass the value for metabar.host_associated.dry_mass
	     *
	     * @ibatorgenerated Wed May 12 16:37:00 CEST 2010
	     */
	    public void setDry_mass(String dry_mass) {
	        this.dry_mass = dry_mass;
	    }

	    /**
	     * This method was generated by Apache iBATIS ibator.
	     * This method returns the value of the database column metabar.host_associated.diet
	     *
	     * @return the value of metabar.host_associated.diet
	     *
	     * @ibatorgenerated Wed May 12 16:37:00 CEST 2010
	     */
	    public String getDiet() {
	        return diet;
	    }

	    /**
	     * This method was generated by Apache iBATIS ibator.
	     * This method sets the value of the database column metabar.host_associated.diet
	     *
	     * @param diet the value for metabar.host_associated.diet
	     *
	     * @ibatorgenerated Wed May 12 16:37:00 CEST 2010
	     */
	    public void setDiet(String diet) {
	        this.diet = diet == null ? null : diet.trim();
	    }

	    /**
	     * This method was generated by Apache iBATIS ibator.
	     * This method returns the value of the database column metabar.host_associated.host_common_name
	     *
	     * @return the value of metabar.host_associated.host_common_name
	     *
	     * @ibatorgenerated Wed May 12 16:37:00 CEST 2010
	     */
	    public String getHost_common_name() {
	        return host_common_name;
	    }

	    /**
	     * This method was generated by Apache iBATIS ibator.
	     * This method sets the value of the database column metabar.host_associated.host_common_name
	     *
	     * @param host_common_name the value for metabar.host_associated.host_common_name
	     *
	     * @ibatorgenerated Wed May 12 16:37:00 CEST 2010
	     */
	    public void setHost_common_name(String host_common_name) {
	        this.host_common_name = host_common_name == null ? null : host_common_name.trim();
	    }

	    /**
	     * This method was generated by Apache iBATIS ibator.
	     * This method returns the value of the database column metabar.host_associated.host_taxid
	     *
	     * @return the value of metabar.host_associated.host_taxid
	     *
	     * @ibatorgenerated Wed May 12 16:37:00 CEST 2010
	     */
	    public String getHost_taxid() {
	        return host_taxid;
	    }

	    /**
	     * This method was generated by Apache iBATIS ibator.
	     * This method sets the value of the database column metabar.host_associated.host_taxid
	     *
	     * @param host_taxid the value for metabar.host_associated.host_taxid
	     *
	     * @ibatorgenerated Wed May 12 16:37:00 CEST 2010
	     */
	    public void setHost_taxid(String host_taxid) {
	        this.host_taxid = host_taxid == null ? null : host_taxid.trim();
	    }

	    /**
	     * This method was generated by Apache iBATIS ibator.
	     * This method returns the value of the database column metabar.host_associated.host_subject_id
	     *
	     * @return the value of metabar.host_associated.host_subject_id
	     *
	     * @ibatorgenerated Wed May 12 16:37:00 CEST 2010
	     */
	    public String getHost_subject_id() {
	        return host_subject_id;
	    }

	    /**
	     * This method was generated by Apache iBATIS ibator.
	     * This method sets the value of the database column metabar.host_associated.host_subject_id
	     *
	     * @param host_subject_id the value for metabar.host_associated.host_subject_id
	     *
	     * @ibatorgenerated Wed May 12 16:37:00 CEST 2010
	     */
	    public void setHost_subject_id(String host_subject_id) {
	        this.host_subject_id = host_subject_id == null ? null : host_subject_id.trim();
	    }

	    /**
	     * This method was generated by Apache iBATIS ibator.
	     * This method returns the value of the database column metabar.host_associated.last_meal
	     *
	     * @return the value of metabar.host_associated.last_meal
	     *
	     * @ibatorgenerated Wed May 12 16:37:00 CEST 2010
	     */
	    public String getLast_meal() {
	        return last_meal;
	    }

	    /**
	     * This method was generated by Apache iBATIS ibator.
	     * This method sets the value of the database column metabar.host_associated.last_meal
	     *
	     * @param last_meal the value for metabar.host_associated.last_meal
	     *
	     * @ibatorgenerated Wed May 12 16:37:00 CEST 2010
	     */
	    public void setLast_meal(String last_meal) {
	        this.last_meal = last_meal == null ? null : last_meal.trim();
	    }

	    /**
	     * This method was generated by Apache iBATIS ibator.
	     * This method returns the value of the database column metabar.host_associated.host_growth_cond
	     *
	     * @return the value of metabar.host_associated.host_growth_cond
	     *
	     * @ibatorgenerated Wed May 12 16:37:00 CEST 2010
	     */
	    public String getHost_growth_cond() {
	        return host_growth_cond;
	    }

	    /**
	     * This method was generated by Apache iBATIS ibator.
	     * This method sets the value of the database column metabar.host_associated.host_growth_cond
	     *
	     * @param host_growth_cond the value for metabar.host_associated.host_growth_cond
	     *
	     * @ibatorgenerated Wed May 12 16:37:00 CEST 2010
	     */
	    public void setHost_growth_cond(String host_growth_cond) {
	        this.host_growth_cond = host_growth_cond == null ? null : host_growth_cond.trim();
	    }

	    /**
	     * This method was generated by Apache iBATIS ibator.
	     * This method returns the value of the database column metabar.host_associated.host_body_temp
	     *
	     * @return the value of metabar.host_associated.host_body_temp
	     *
	     * @ibatorgenerated Wed May 12 16:37:00 CEST 2010
	     */
	    public String getHost_body_temp() {
	        return host_body_temp;
	    }

	    /**
	     * This method was generated by Apache iBATIS ibator.
	     * This method sets the value of the database column metabar.host_associated.host_body_temp
	     *
	     * @param host_body_temp the value for metabar.host_associated.host_body_temp
	     *
	     * @ibatorgenerated Wed May 12 16:37:00 CEST 2010
	     */
	    public void setHost_body_temp(String host_body_temp) {
	        this.host_body_temp = host_body_temp;
	    }

	    /**
	     * This method was generated by Apache iBATIS ibator.
	     * This method returns the value of the database column metabar.host_associated.height_or_length
	     *
	     * @return the value of metabar.host_associated.height_or_length
	     *
	     * @ibatorgenerated Wed May 12 16:37:00 CEST 2010
	     */
	    public String getHeight_or_length() {
	        return height_or_length;
	    }

	    /**
	     * This method was generated by Apache iBATIS ibator.
	     * This method sets the value of the database column metabar.host_associated.height_or_length
	     *
	     * @param height_or_length the value for metabar.host_associated.height_or_length
	     *
	     * @ibatorgenerated Wed May 12 16:37:00 CEST 2010
	     */
	    public void setHeight_or_length(String height_or_length) {
	        this.height_or_length = height_or_length;
	    }

	    /**
	     * This method was generated by Apache iBATIS ibator.
	     * This method returns the value of the database column metabar.host_associated.host_color
	     *
	     * @return the value of metabar.host_associated.host_color
	     *
	     * @ibatorgenerated Wed May 12 16:37:00 CEST 2010
	     */
	    public String getHost_color() {
	        return host_color;
	    }

	    /**
	     * This method was generated by Apache iBATIS ibator.
	     * This method sets the value of the database column metabar.host_associated.host_color
	     *
	     * @param host_color the value for metabar.host_associated.host_color
	     *
	     * @ibatorgenerated Wed May 12 16:37:00 CEST 2010
	     */
	    public void setHost_color(String host_color) {
	        this.host_color = host_color == null ? null : host_color.trim();
	    }

	    /**
	     * This method was generated by Apache iBATIS ibator.
	     * This method returns the value of the database column metabar.host_associated.host_shape
	     *
	     * @return the value of metabar.host_associated.host_shape
	     *
	     * @ibatorgenerated Wed May 12 16:37:00 CEST 2010
	     */
	    public String getHost_shape() {
	        return host_shape;
	    }

	    /**
	     * This method was generated by Apache iBATIS ibator.
	     * This method sets the value of the database column metabar.host_associated.host_shape
	     *
	     * @param host_shape the value for metabar.host_associated.host_shape
	     *
	     * @ibatorgenerated Wed May 12 16:37:00 CEST 2010
	     */
	    public void setHost_shape(String host_shape) {
	        this.host_shape = host_shape == null ? null : host_shape.trim();
	    }

	    /**
	     * This method was generated by Apache iBATIS ibator.
	     * This method returns the value of the database column metabar.host_associated.oxy_stat_samp
	     *
	     * @return the value of metabar.host_associated.oxy_stat_samp
	     *
	     * @ibatorgenerated Wed May 12 16:37:00 CEST 2010
	     */
	    public String getOxy_stat_samp() {
	        return oxy_stat_samp;
	    }

	    /**
	     * This method was generated by Apache iBATIS ibator.
	     * This method sets the value of the database column metabar.host_associated.oxy_stat_samp
	     *
	     * @param oxy_stat_samp the value for metabar.host_associated.oxy_stat_samp
	     *
	     * @ibatorgenerated Wed May 12 16:37:00 CEST 2010
	     */
	    public void setOxy_stat_samp(String oxy_stat_samp) {
	        this.oxy_stat_samp = oxy_stat_samp == null ? null : oxy_stat_samp.trim();
	    }

	    /**
	     * This method was generated by Apache iBATIS ibator.
	     * This method returns the value of the database column metabar.host_associated.infra_specific_name
	     *
	     * @return the value of metabar.host_associated.infra_specific_name
	     *
	     * @ibatorgenerated Wed May 12 16:37:00 CEST 2010
	     */
	    public String getInfra_specific_name() {
	        return infra_specific_name;
	    }

	    /**
	     * This method was generated by Apache iBATIS ibator.
	     * This method sets the value of the database column metabar.host_associated.infra_specific_name
	     *
	     * @param infra_specific_name the value for metabar.host_associated.infra_specific_name
	     *
	     * @ibatorgenerated Wed May 12 16:37:00 CEST 2010
	     */
	    public void setInfra_specific_name(String infra_specific_name) {
	        this.infra_specific_name = infra_specific_name == null ? null : infra_specific_name.trim();
	    }

	    /**
	     * This method was generated by Apache iBATIS ibator.
	     * This method returns the value of the database column metabar.host_associated.sex
	     *
	     * @return the value of metabar.host_associated.sex
	     *
	     * @ibatorgenerated Wed May 12 16:37:00 CEST 2010
	     */
	    public String getSex() {
	        return sex;
	    }

	    /**
	     * This method was generated by Apache iBATIS ibator.
	     * This method sets the value of the database column metabar.host_associated.sex
	     *
	     * @param sex the value for metabar.host_associated.sex
	     *
	     * @ibatorgenerated Wed May 12 16:37:00 CEST 2010
	     */
	    public void setSex(String sex) {
	        this.sex = sex == null ? null : sex.trim();
	    }

	    /**
	     * This method was generated by Apache iBATIS ibator.
	     * This method returns the value of the database column metabar.host_associated.perturbation
	     *
	     * @return the value of metabar.host_associated.perturbation
	     *
	     * @ibatorgenerated Wed May 12 16:37:00 CEST 2010
	     */
	    public String getPerturbation() {
	        return perturbation;
	    }

	    /**
	     * This method was generated by Apache iBATIS ibator.
	     * This method sets the value of the database column metabar.host_associated.perturbation
	     *
	     * @param perturbation the value for metabar.host_associated.perturbation
	     *
	     * @ibatorgenerated Wed May 12 16:37:00 CEST 2010
	     */
	    public void setPerturbation(String perturbation) {
	        this.perturbation = perturbation == null ? null : perturbation.trim();
	    }

	    /**
	     * This method was generated by Apache iBATIS ibator.
	     * This method returns the value of the database column metabar.host_associated.samp_salinity
	     *
	     * @return the value of metabar.host_associated.samp_salinity
	     *
	     * @ibatorgenerated Wed May 12 16:37:00 CEST 2010
	     */
	    public String getSamp_salinity() {
	        return samp_salinity;
	    }

	    /**
	     * This method was generated by Apache iBATIS ibator.
	     * This method sets the value of the database column metabar.host_associated.samp_salinity
	     *
	     * @param samp_salinity the value for metabar.host_associated.samp_salinity
	     *
	     * @ibatorgenerated Wed May 12 16:37:00 CEST 2010
	     */
	    public void setSamp_salinity(String samp_salinity) {
	        this.samp_salinity = samp_salinity;
	    }

	    /**
	     * This method was generated by Apache iBATIS ibator.
	     * This method returns the value of the database column metabar.host_associated.samp_store_temp
	     *
	     * @return the value of metabar.host_associated.samp_store_temp
	     *
	     * @ibatorgenerated Wed May 12 16:37:00 CEST 2010
	     */
	    public String getSamp_store_temp() {
	        return samp_store_temp;
	    }

	    /**
	     * This method was generated by Apache iBATIS ibator.
	     * This method sets the value of the database column metabar.host_associated.samp_store_temp
	     *
	     * @param samp_store_temp the value for metabar.host_associated.samp_store_temp
	     *
	     * @ibatorgenerated Wed May 12 16:37:00 CEST 2010
	     */
	    public void setSamp_store_temp(String samp_store_temp) {
	        this.samp_store_temp = samp_store_temp;
	    }

	    /**
	     * This method was generated by Apache iBATIS ibator.
	     * This method returns the value of the database column metabar.host_associated.samp_store_dur
	     *
	     * @return the value of metabar.host_associated.samp_store_dur
	     *
	     * @ibatorgenerated Wed May 12 16:37:00 CEST 2010
	     */
	    public String getSamp_store_dur() {
	        return samp_store_dur;
	    }

	    /**
	     * This method was generated by Apache iBATIS ibator.
	     * This method sets the value of the database column metabar.host_associated.samp_store_dur
	     *
	     * @param samp_store_dur the value for metabar.host_associated.samp_store_dur
	     *
	     * @ibatorgenerated Wed May 12 16:37:00 CEST 2010
	     */
	    public void setSamp_store_dur(String samp_store_dur) {
	        this.samp_store_dur = samp_store_dur == null ? null : samp_store_dur.trim();
	    }

	    /**
	     * This method was generated by Apache iBATIS ibator.
	     * This method returns the value of the database column metabar.host_associated.samp_store_loc
	     *
	     * @return the value of metabar.host_associated.samp_store_loc
	     *
	     * @ibatorgenerated Wed May 12 16:37:00 CEST 2010
	     */
	    public String getSamp_store_loc() {
	        return samp_store_loc;
	    }

	    /**
	     * This method was generated by Apache iBATIS ibator.
	     * This method sets the value of the database column metabar.host_associated.samp_store_loc
	     *
	     * @param samp_store_loc the value for metabar.host_associated.samp_store_loc
	     *
	     * @ibatorgenerated Wed May 12 16:37:00 CEST 2010
	     */
	    public void setSamp_store_loc(String samp_store_loc) {
	        this.samp_store_loc = samp_store_loc == null ? null : samp_store_loc.trim();
	    }

	    /**
	     * This method was generated by Apache iBATIS ibator.
	     * This method returns the value of the database column metabar.host_associated.tot_mass
	     *
	     * @return the value of metabar.host_associated.tot_mass
	     *
	     * @ibatorgenerated Wed May 12 16:37:00 CEST 2010
	     */
	    public String getTot_mass() {
	        return tot_mass;
	    }

	    /**
	     * This method was generated by Apache iBATIS ibator.
	     * This method sets the value of the database column metabar.host_associated.tot_mass
	     *
	     * @param tot_mass the value for metabar.host_associated.tot_mass
	     *
	     * @ibatorgenerated Wed May 12 16:37:00 CEST 2010
	     */
	    public void setTot_mass(String tot_mass) {
	        this.tot_mass = tot_mass;
	    }

	    /**
	     * This method was generated by Apache iBATIS ibator.
	     * This method returns the value of the database column metabar.host_associated.substrate
	     *
	     * @return the value of metabar.host_associated.substrate
	     *
	     * @ibatorgenerated Wed May 12 16:37:00 CEST 2010
	     */
	    public String getSubstrate() {
	        return substrate;
	    }

	    /**
	     * This method was generated by Apache iBATIS ibator.
	     * This method sets the value of the database column metabar.host_associated.substrate
	     *
	     * @param substrate the value for metabar.host_associated.substrate
	     *
	     * @ibatorgenerated Wed May 12 16:37:00 CEST 2010
	     */
	    public void setSubstrate(String substrate) {
	        this.substrate = substrate == null ? null : substrate.trim();
	    }

	    /**
	     * This method was generated by Apache iBATIS ibator.
	     * This method returns the value of the database column metabar.host_associated.gravidity
	     *
	     * @return the value of metabar.host_associated.gravidity
	     *
	     * @ibatorgenerated Wed May 12 16:37:00 CEST 2010
	     */
	    public String getGravidity() {
	        return gravidity;
	    }

	    /**
	     * This method was generated by Apache iBATIS ibator.
	     * This method sets the value of the database column metabar.host_associated.gravidity
	     *
	     * @param gravidity the value for metabar.host_associated.gravidity
	     *
	     * @ibatorgenerated Wed May 12 16:37:00 CEST 2010
	     */
	    public void setGravidity(String gravidity) {
	        this.gravidity = gravidity == null ? null : gravidity.trim();
	    }

	    /**
	     * This method was generated by Apache iBATIS ibator.
	     * This method returns the value of the database column metabar.host_associated.body_habitat
	     *
	     * @return the value of metabar.host_associated.body_habitat
	     *
	     * @ibatorgenerated Wed May 12 16:37:00 CEST 2010
	     */
	    public String getBody_habitat() {
	        return body_habitat;
	    }

	    /**
	     * This method was generated by Apache iBATIS ibator.
	     * This method sets the value of the database column metabar.host_associated.body_habitat
	     *
	     * @param body_habitat the value for metabar.host_associated.body_habitat
	     *
	     * @ibatorgenerated Wed May 12 16:37:00 CEST 2010
	     */
	    public void setBody_habitat(String body_habitat) {
	        this.body_habitat = body_habitat == null ? null : body_habitat.trim();
	    }

	    /**
	     * This method was generated by Apache iBATIS ibator.
	     * This method returns the value of the database column metabar.host_associated.organism_count
	     *
	     * @return the value of metabar.host_associated.organism_count
	     *
	     * @ibatorgenerated Wed May 12 16:37:00 CEST 2010
	     */
	    public String getOrganism_count() {
	        return organism_count;
	    }

	    /**
	     * This method was generated by Apache iBATIS ibator.
	     * This method sets the value of the database column metabar.host_associated.organism_count
	     *
	     * @param organism_count the value for metabar.host_associated.organism_count
	     *
	     * @ibatorgenerated Wed May 12 16:37:00 CEST 2010
	     */
	    public void setOrganism_count(String organism_count) {
	        this.organism_count = organism_count == null ? null : organism_count.trim();
	    }

	    /**
	     * This method was generated by Apache iBATIS ibator.
	     * This method returns the value of the database column metabar.host_associated.phenotype
	     *
	     * @return the value of metabar.host_associated.phenotype
	     *
	     * @ibatorgenerated Wed May 12 16:37:00 CEST 2010
	     */
	    public String getPhenotype() {
	        return phenotype;
	    }

	    /**
	     * This method was generated by Apache iBATIS ibator.
	     * This method sets the value of the database column metabar.host_associated.phenotype
	     *
	     * @param phenotype the value for metabar.host_associated.phenotype
	     *
	     * @ibatorgenerated Wed May 12 16:37:00 CEST 2010
	     */
	    public void setPhenotype(String phenotype) {
	        this.phenotype = phenotype == null ? null : phenotype.trim();
	    }

	    /**
	     * This method was generated by Apache iBATIS ibator.
	     * This method returns the value of the database column metabar.host_associated.chem_administration
	     *
	     * @return the value of metabar.host_associated.chem_administration
	     *
	     * @ibatorgenerated Wed May 12 16:37:00 CEST 2010
	     */
	    public String getChem_administration() {
	        return chem_administration;
	    }

	    /**
	     * This method was generated by Apache iBATIS ibator.
	     * This method sets the value of the database column metabar.host_associated.chem_administration
	     *
	     * @param chem_administration the value for metabar.host_associated.chem_administration
	     *
	     * @ibatorgenerated Wed May 12 16:37:00 CEST 2010
	     */
	    public void setChem_administration(String chem_administration) {
	        this.chem_administration = chem_administration == null ? null : chem_administration.trim();
	    }

	    /**
	     * This method was generated by Apache iBATIS ibator.
	     * This method returns the value of the database column metabar.host_associated.body_product
	     *
	     * @return the value of metabar.host_associated.body_product
	     *
	     * @ibatorgenerated Wed May 12 16:37:00 CEST 2010
	     */
	    public String getBody_product() {
	        return body_product;
	    }

	    /**
	     * This method was generated by Apache iBATIS ibator.
	     * This method sets the value of the database column metabar.host_associated.body_product
	     *
	     * @param body_product the value for metabar.host_associated.body_product
	     *
	     * @ibatorgenerated Wed May 12 16:37:00 CEST 2010
	     */
	    public void setBody_product(String body_product) {
	        this.body_product = body_product == null ? null : body_product.trim();
	    }

	    /**
	     * This method was generated by Apache iBATIS ibator.
	     * This method returns the value of the database column metabar.host_associated.misc_param
	     *
	     * @return the value of metabar.host_associated.misc_param
	     *
	     * @ibatorgenerated Wed May 12 16:37:00 CEST 2010
	     */
	    public String getMisc_param() {
	        return misc_param;
	    }

	    /**
	     * This method was generated by Apache iBATIS ibator.
	     * This method sets the value of the database column metabar.host_associated.misc_param
	     *
	     * @param misc_param the value for metabar.host_associated.misc_param
	     *
	     * @ibatorgenerated Wed May 12 16:37:00 CEST 2010
	     */
	    public void setMisc_param(String misc_param) {
	        this.misc_param = misc_param == null ? null : misc_param.trim();
	    }

	    /**
	     * This method was generated by Apache iBATIS ibator.
	     * This method returns the value of the database column metabar.host_associated.life_stage
	     *
	     * @return the value of metabar.host_associated.life_stage
	     *
	     * @ibatorgenerated Wed May 12 16:37:00 CEST 2010
	     */
	    public String getLife_stage() {
	        return life_stage;
	    }

	    /**
	     * This method was generated by Apache iBATIS ibator.
	     * This method sets the value of the database column metabar.host_associated.life_stage
	     *
	     * @param life_stage the value for metabar.host_associated.life_stage
	     *
	     * @ibatorgenerated Wed May 12 16:37:00 CEST 2010
	     */
	    public void setLife_stage(String life_stage) {
	        this.life_stage = life_stage == null ? null : life_stage.trim();
	    }

	    /**
	     * This method was generated by Apache iBATIS ibator.
	     * This method returns the value of the database column metabar.host_associated.infra_specific_rank
	     *
	     * @return the value of metabar.host_associated.infra_specific_rank
	     *
	     * @ibatorgenerated Wed May 12 16:37:00 CEST 2010
	     */
	    public String getInfra_specific_rank() {
	        return infra_specific_rank;
	    }

	    /**
	     * This method was generated by Apache iBATIS ibator.
	     * This method sets the value of the database column metabar.host_associated.infra_specific_rank
	     *
	     * @param infra_specific_rank the value for metabar.host_associated.infra_specific_rank
	     *
	     * @ibatorgenerated Wed May 12 16:37:00 CEST 2010
	     */
	    public void setInfra_specific_rank(String infra_specific_rank) {
	        this.infra_specific_rank = infra_specific_rank == null ? null : infra_specific_rank.trim();
	    }

	    /**
	     * This method was generated by Apache iBATIS ibator.
	     * This method returns the value of the database column metabar.host_associated.blood_press_diast
	     *
	     * @return the value of metabar.host_associated.blood_press_diast
	     *
	     * @ibatorgenerated Wed May 12 16:37:00 CEST 2010
	     */
	    public String getBlood_press_diast() {
	        return blood_press_diast;
	    }

	    /**
	     * This method was generated by Apache iBATIS ibator.
	     * This method sets the value of the database column metabar.host_associated.blood_press_diast
	     *
	     * @param blood_press_diast the value for metabar.host_associated.blood_press_diast
	     *
	     * @ibatorgenerated Wed May 12 16:37:00 CEST 2010
	     */
	    public void setBlood_press_diast(String blood_press_diast) {
	        this.blood_press_diast = blood_press_diast;
	    }

	    /**
	     * This method was generated by Apache iBATIS ibator.
	     * This method returns the value of the database column metabar.host_associated.blood_press_syst
	     *
	     * @return the value of metabar.host_associated.blood_press_syst
	     *
	     * @ibatorgenerated Wed May 12 16:37:00 CEST 2010
	     */
	    public String getBlood_press_syst() {
	        return blood_press_syst;
	    }

	    /**
	     * This method was generated by Apache iBATIS ibator.
	     * This method sets the value of the database column metabar.host_associated.blood_press_syst
	     *
	     * @param blood_press_syst the value for metabar.host_associated.blood_press_syst
	     *
	     * @ibatorgenerated Wed May 12 16:37:00 CEST 2010
	     */
	    public void setBlood_press_syst(String blood_press_syst) {
	        this.blood_press_syst = blood_press_syst == null ? null : blood_press_syst.trim();
	    }
	    
		public Hosta(Long sampleid, String disease_stat, String age,
				String body_site, String family_relationship, String genotype,
				String dry_mass, String diet, String host_common_name,
				String host_taxid, String host_subject_id, String last_meal,
				String host_growth_cond, String host_body_temp,
				String height_or_length, String host_color, String host_shape,
				String oxy_stat_samp, String infra_specific_name, String sex,
				String perturbation, String samp_salinity,
				String samp_store_temp, String samp_store_dur,
				String samp_store_loc, String tot_mass, String substrate,
				String gravidity, String body_habitat,
				String organism_count, String phenotype,
				String chem_administration, String body_product,
				String misc_param, String life_stage,
				String infra_specific_rank, String blood_press_diast,
				String blood_press_syst) {
			super();
			this.sampleid = sampleid;
			this.disease_stat = disease_stat;
			this.age = age;
			this.body_site = body_site;
			this.family_relationship = family_relationship;
			this.genotype = genotype;
			this.dry_mass = dry_mass;
			this.diet = diet;
			this.host_common_name = host_common_name;
			this.host_taxid = host_taxid;
			this.host_subject_id = host_subject_id;
			this.last_meal = last_meal;
			this.host_growth_cond = host_growth_cond;
			this.host_body_temp = host_body_temp;
			this.height_or_length = height_or_length;
			this.host_color = host_color;
			this.host_shape = host_shape;
			this.oxy_stat_samp = oxy_stat_samp;
			this.infra_specific_name = infra_specific_name;
			this.sex = sex;
			this.perturbation = perturbation;
			this.samp_salinity = samp_salinity;
			this.samp_store_temp = samp_store_temp;
			this.samp_store_dur = samp_store_dur;
			this.samp_store_loc = samp_store_loc;
			this.tot_mass = tot_mass;
			this.substrate = substrate;
			this.gravidity = gravidity;
			this.body_habitat = body_habitat;
			this.organism_count = organism_count;
			this.phenotype = phenotype;
			this.chem_administration = chem_administration;
			this.body_product = body_product;
			this.misc_param = misc_param;
			this.life_stage = life_stage;
			this.infra_specific_rank = infra_specific_rank;
			this.blood_press_diast = blood_press_diast;
			this.blood_press_syst = blood_press_syst;
		}

		public Hosta(long sampleid) {
			super();
			this.sampleid = sampleid;
		}
	    
		public Hosta(){
			//empty constructor	
			}
}
