# Supplementary material for: MetaBar - a tool for consistent contextual data acquisition and standards compliant submission
Source: BMC Bioinformatics. 2010 Jun 30;11:358. doi: 10.1186/1471-2105-11-358 (PMC2912304; doi:10.1186/1471-2105-11-358)
Supplement: Additional file 1 — MetaBar open source code base under GNU GPL3 license. Zipped open source code base for local installation. A general installation manual can be found in the README.txt. [file 1471-2105-11-358-S1.ZIP › metabar-1.1/src/org/metabar/web/Water.java]

/*   Copyright (C) 2009 Wolfgang Hankeln
 *
 *   This file is part of MetaBar.
 *
 *   MetaBar is free software: you can redistribute it and/or modify
 *   it under the terms of the GNU General Public License as published by
 *   the Free Software Foundation version 3 of the License.
 *
 *   MetaBar is distributed in the hope that it will be useful,
 *   but WITHOUT ANY WARRANTY; without even the implied warranty of
 *   MERCHANTABILITY or FITNESS FOR A PARTICULAR PURPOSE.  See the
 *   GNU General Public License for more details.
 *
 *   You should have received a copy of the GNU General Public License
 *   along with MetaBar.  If not, see <http://www.gnu.org/licenses/>.
 */

package org.metabar.web;

public class Water {

	     
	    private Long sampleID;

	    private String diether_lipids;

	    private String aminopeptidase_activity;

	    private String atmospheric_data;

	    private String bacterial_carbon_production;

	    private String alkalinity;

	    private String ammonium;

	    private String calcium;

	    private String carbon_to_nitrogen_ratio;

	    private String chlorophyll;

	    private String density;

	    private String dissolved_oxygen;

	    private String chemical_administration;

	    private String chloride;

	    private String current;

	    private String dissolved_carbon_dioxide;

	    private String dissolved_hydrogen;

	    private String dissolved_inorganic_phosphorus;

	    private String dissolved_inorganic_nitrogen;

	    private String dissolved_organic_carbon;

	    private String alkyl_diethers;

	    private String bishomohopanol;

	    private String biomass;

	    private String bromide;

	    private String glucosidase_activity;

	    private String light_intensity;

	    private String magnesium;

	    private String mean_friction_velocity;

	    private String mean_peak_friction_velocity;

	    private String nitrite;

	    private String nitrogen;

	    private String organic_nitrogen;

	    private String oxygenation_status_of_sample;

	    private String particulate_organic_carbon;

	    private String particulate_organic_nitrogen;

	    private String n_alkanes;

	    private String nitrate;

	    private String organic_carbon;

	    private String organic_matter;

	    private String perturbation;

	    private String photon_flux;

	    private String ph;

	    private String sample_storage_duration;

	    private String sample_storage_location;

	    private String sample_storage_temperature;

	    private String potassium;

	    private String petroleum_hydrocarbon;

	    private String phosphate;

	    private String phospholipid_fatty_acid;

	    private String pressure;

	    private String primary_production;

	    private String phaeopigments;

	    private String redox_potential;

	    private String salinity;

	    private String silicate;

	    private String soluble_reactive_phosphorus;

	    private String suspended_particulate_matter;

	    private String sulfate;

	    private String sulfide;

	    private String total_depth_of_water_column;

	    private String total_inorganic_nitrogen;

	    private String total_particulate_carbon;

	    private String total_phosphorus;

	    private String organism_count;

	    private String miscellaneous_parameter;

	    private String total_nitrogen;


	    public Long getSampleID() {
	        return sampleID;
	    }

	    public void setSampleID(Long sampleid) {
	        this.sampleID = sampleid;
	    }

	    /**
	     * This method was generated by Apache iBATIS ibator.
	     * This method returns the value of the database column metabar.water.diether_lipids
	     *
	     * @return the value of metabar.water.diether_lipids
	     *
	     * @ibatorgenerated Tue Jan 26 12:20:40 CET 2010
	     */
	    public String getDiether_lipids() {
	        return diether_lipids;
	    }

	    /**
	     * This method was generated by Apache iBATIS ibator.
	     * This method sets the value of the database column metabar.water.diether_lipids
	     *
	     * @param diether_lipids the value for metabar.water.diether_lipids
	     *
	     * @ibatorgenerated Tue Jan 26 12:20:40 CET 2010
	     */
	    public void setDiether_lipids(String diether_lipids) {
	        this.diether_lipids = diether_lipids == null ? null : diether_lipids.trim();
	    }

	    /**
	     * This method was generated by Apache iBATIS ibator.
	     * This method returns the value of the database column metabar.water.aminopeptidase_activity
	     *
	     * @return the value of metabar.water.aminopeptidase_activity
	     *
	     * @ibatorgenerated Tue Jan 26 12:20:40 CET 2010
	     */
	    public String getAminopeptidase_activity() {
	        return aminopeptidase_activity;
	    }

	    /**
	     * This method was generated by Apache iBATIS ibator.
	     * This method sets the value of the database column metabar.water.aminopeptidase_activity
	     *
	     * @param aminopeptidase_activity the value for metabar.water.aminopeptidase_activity
	     *
	     * @ibatorgenerated Tue Jan 26 12:20:40 CET 2010
	     */
	    public void setAminopeptidase_activity(String aminopeptidase_activity) {
	        this.aminopeptidase_activity = aminopeptidase_activity == null ? null : aminopeptidase_activity.trim();
	    }

	    /**
	     * This method was generated by Apache iBATIS ibator.
	     * This method returns the value of the database column metabar.water.atmospheric_data
	     *
	     * @return the value of metabar.water.atmospheric_data
	     *
	     * @ibatorgenerated Tue Jan 26 12:20:40 CET 2010
	     */
	    public String getAtmospheric_data() {
	        return atmospheric_data;
	    }

	    /**
	     * This method was generated by Apache iBATIS ibator.
	     * This method sets the value of the database column metabar.water.atmospheric_data
	     *
	     * @param atmospheric_data the value for metabar.water.atmospheric_data
	     *
	     * @ibatorgenerated Tue Jan 26 12:20:40 CET 2010
	     */
	    public void setAtmospheric_data(String atmospheric_data) {
	        this.atmospheric_data = atmospheric_data == null ? null : atmospheric_data.trim();
	    }

	    /**
	     * This method was generated by Apache iBATIS ibator.
	     * This method returns the value of the database column metabar.water.bacterial_carbon_production
	     *
	     * @return the value of metabar.water.bacterial_carbon_production
	     *
	     * @ibatorgenerated Tue Jan 26 12:20:40 CET 2010
	     */
	    public String getBacterial_carbon_production() {
	        return bacterial_carbon_production;
	    }

	    /**
	     * This method was generated by Apache iBATIS ibator.
	     * This method sets the value of the database column metabar.water.bacterial_carbon_production
	     *
	     * @param bacterial_carbon_production the value for metabar.water.bacterial_carbon_production
	     *
	     * @ibatorgenerated Tue Jan 26 12:20:40 CET 2010
	     */
	    public void setBacterial_carbon_production(String bacterial_carbon_production) {
	        this.bacterial_carbon_production = bacterial_carbon_production == null ? null : bacterial_carbon_production.trim();
	    }

	    /**
	     * This method was generated by Apache iBATIS ibator.
	     * This method returns the value of the database column metabar.water.alkalinity
	     *
	     * @return the value of metabar.water.alkalinity
	     *
	     * @ibatorgenerated Tue Jan 26 12:20:40 CET 2010
	     */
	    public String getAlkalinity() {
	        return alkalinity;
	    }

	    /**
	     * This method was generated by Apache iBATIS ibator.
	     * This method sets the value of the database column metabar.water.alkalinity
	     *
	     * @param alkalinity the value for metabar.water.alkalinity
	     *
	     * @ibatorgenerated Tue Jan 26 12:20:40 CET 2010
	     */
	    public void setAlkalinity(String alkalinity) {
	        this.alkalinity = alkalinity == null ? null : alkalinity.trim();
	    }

	    /**
	     * This method was generated by Apache iBATIS ibator.
	     * This method returns the value of the database column metabar.water.ammonium
	     *
	     * @return the value of metabar.water.ammonium
	     *
	     * @ibatorgenerated Tue Jan 26 12:20:40 CET 2010
	     */
	    public String getAmmonium() {
	        return ammonium;
	    }

	    /**
	     * This method was generated by Apache iBATIS ibator.
	     * This method sets the value of the database column metabar.water.ammonium
	     *
	     * @param ammonium the value for metabar.water.ammonium
	     *
	     * @ibatorgenerated Tue Jan 26 12:20:40 CET 2010
	     */
	    public void setAmmonium(String ammonium) {
	        this.ammonium = ammonium == null ? null : ammonium.trim();
	    }

	    /**
	     * This method was generated by Apache iBATIS ibator.
	     * This method returns the value of the database column metabar.water.calcium
	     *
	     * @return the value of metabar.water.calcium
	     *
	     * @ibatorgenerated Tue Jan 26 12:20:40 CET 2010
	     */
	    public String getCalcium() {
	        return calcium;
	    }

	    /**
	     * This method was generated by Apache iBATIS ibator.
	     * This method sets the value of the database column metabar.water.calcium
	     *
	     * @param calcium the value for metabar.water.calcium
	     *
	     * @ibatorgenerated Tue Jan 26 12:20:40 CET 2010
	     */
	    public void setCalcium(String calcium) {
	        this.calcium = calcium == null ? null : calcium.trim();
	    }

	    /**
	     * This method was generated by Apache iBATIS ibator.
	     * This method returns the value of the database column metabar.water.carbon_to_nitrogen_ratio
	     *
	     * @return the value of metabar.water.carbon_to_nitrogen_ratio
	     *
	     * @ibatorgenerated Tue Jan 26 12:20:40 CET 2010
	     */
	    public String getCarbon_to_nitrogen_ratio() {
	        return carbon_to_nitrogen_ratio;
	    }

	    /**
	     * This method was generated by Apache iBATIS ibator.
	     * This method sets the value of the database column metabar.water.carbon_to_nitrogen_ratio
	     *
	     * @param carbon_to_nitrogen_ratio the value for metabar.water.carbon_to_nitrogen_ratio
	     *
	     * @ibatorgenerated Tue Jan 26 12:20:40 CET 2010
	     */
	    public void setCarbon_to_nitrogen_ratio(String carbon_to_nitrogen_ratio) {
	        this.carbon_to_nitrogen_ratio = carbon_to_nitrogen_ratio == null ? null : carbon_to_nitrogen_ratio.trim();
	    }

	    /**
	     * This method was generated by Apache iBATIS ibator.
	     * This method returns the value of the database column metabar.water.chlorophyll
	     *
	     * @return the value of metabar.water.chlorophyll
	     *
	     * @ibatorgenerated Tue Jan 26 12:20:40 CET 2010
	     */
	    public String getChlorophyll() {
	        return chlorophyll;
	    }

	    /**
	     * This method was generated by Apache iBATIS ibator.
	     * This method sets the value of the database column metabar.water.chlorophyll
	     *
	     * @param chlorophyll the value for metabar.water.chlorophyll
	     *
	     * @ibatorgenerated Tue Jan 26 12:20:40 CET 2010
	     */
	    public void setChlorophyll(String chlorophyll) {
	        this.chlorophyll = chlorophyll == null ? null : chlorophyll.trim();
	    }

	    /**
	     * This method was generated by Apache iBATIS ibator.
	     * This method returns the value of the database column metabar.water.density
	     *
	     * @return the value of metabar.water.density
	     *
	     * @ibatorgenerated Tue Jan 26 12:20:40 CET 2010
	     */
	    public String getDensity() {
	        return density;
	    }

	    /**
	     * This method was generated by Apache iBATIS ibator.
	     * This method sets the value of the database column metabar.water.density
	     *
	     * @param density the value for metabar.water.density
	     *
	     * @ibatorgenerated Tue Jan 26 12:20:40 CET 2010
	     */
	    public void setDensity(String density) {
	        this.density = density == null ? null : density.trim();
	    }

	    /**
	     * This method was generated by Apache iBATIS ibator.
	     * This method returns the value of the database column metabar.water.dissolved_oxygen
	     *
	     * @return the value of metabar.water.dissolved_oxygen
	     *
	     * @ibatorgenerated Tue Jan 26 12:20:40 CET 2010
	     */
	    public String getDissolved_oxygen() {
	        return dissolved_oxygen;
	    }

	    /**
	     * This method was generated by Apache iBATIS ibator.
	     * This method sets the value of the database column metabar.water.dissolved_oxygen
	     *
	     * @param dissolved_oxygen the value for metabar.water.dissolved_oxygen
	     *
	     * @ibatorgenerated Tue Jan 26 12:20:40 CET 2010
	     */
	    public void setDissolved_oxygen(String dissolved_oxygen) {
	        this.dissolved_oxygen = dissolved_oxygen == null ? null : dissolved_oxygen.trim();
	    }

	    /**
	     * This method was generated by Apache iBATIS ibator.
	     * This method returns the value of the database column metabar.water.chemical_administration
	     *
	     * @return the value of metabar.water.chemical_administration
	     *
	     * @ibatorgenerated Tue Jan 26 12:20:40 CET 2010
	     */
	    public String getChemical_administration() {
	        return chemical_administration;
	    }

	    /**
	     * This method was generated by Apache iBATIS ibator.
	     * This method sets the value of the database column metabar.water.chemical_administration
	     *
	     * @param chemical_administration the value for metabar.water.chemical_administration
	     *
	     * @ibatorgenerated Tue Jan 26 12:20:40 CET 2010
	     */
	    public void setChemical_administration(String chemical_administration) {
	        this.chemical_administration = chemical_administration == null ? null : chemical_administration.trim();
	    }

	    /**
	     * This method was generated by Apache iBATIS ibator.
	     * This method returns the value of the database column metabar.water.chloride
	     *
	     * @return the value of metabar.water.chloride
	     *
	     * @ibatorgenerated Tue Jan 26 12:20:40 CET 2010
	     */
	    public String getChloride() {
	        return chloride;
	    }

	    /**
	     * This method was generated by Apache iBATIS ibator.
	     * This method sets the value of the database column metabar.water.chloride
	     *
	     * @param chloride the value for metabar.water.chloride
	     *
	     * @ibatorgenerated Tue Jan 26 12:20:40 CET 2010
	     */
	    public void setChloride(String chloride) {
	        this.chloride = chloride == null ? null : chloride.trim();
	    }

	    /**
	     * This method was generated by Apache iBATIS ibator.
	     * This method returns the value of the database column metabar.water.current
	     *
	     * @return the value of metabar.water.current
	     *
	     * @ibatorgenerated Tue Jan 26 12:20:40 CET 2010
	     */
	    public String getCurrent() {
	        return current;
	    }

	    /**
	     * This method was generated by Apache iBATIS ibator.
	     * This method sets the value of the database column metabar.water.current
	     *
	     * @param current the value for metabar.water.current
	     *
	     * @ibatorgenerated Tue Jan 26 12:20:40 CET 2010
	     */
	    public void setCurrent(String current) {
	        this.current = current == null ? null : current.trim();
	    }

	    /**
	     * This method was generated by Apache iBATIS ibator.
	     * This method returns the value of the database column metabar.water.dissolved_carbon_dioxide
	     *
	     * @return the value of metabar.water.dissolved_carbon_dioxide
	     *
	     * @ibatorgenerated Tue Jan 26 12:20:40 CET 2010
	     */
	    public String getDissolved_carbon_dioxide() {
	        return dissolved_carbon_dioxide;
	    }

	    /**
	     * This method was generated by Apache iBATIS ibator.
	     * This method sets the value of the database column metabar.water.dissolved_carbon_dioxide
	     *
	     * @param dissolved_carbon_dioxide the value for metabar.water.dissolved_carbon_dioxide
	     *
	     * @ibatorgenerated Tue Jan 26 12:20:40 CET 2010
	     */
	    public void setDissolved_carbon_dioxide(String dissolved_carbon_dioxide) {
	        this.dissolved_carbon_dioxide = dissolved_carbon_dioxide == null ? null : dissolved_carbon_dioxide.trim();
	    }

	    /**
	     * This method was generated by Apache iBATIS ibator.
	     * This method returns the value of the database column metabar.water.dissolved_hydrogen
	     *
	     * @return the value of metabar.water.dissolved_hydrogen
	     *
	     * @ibatorgenerated Tue Jan 26 12:20:40 CET 2010
	     */
	    public String getDissolved_hydrogen() {
	        return dissolved_hydrogen;
	    }

	    /**
	     * This method was generated by Apache iBATIS ibator.
	     * This method sets the value of the database column metabar.water.dissolved_hydrogen
	     *
	     * @param dissolved_hydrogen the value for metabar.water.dissolved_hydrogen
	     *
	     * @ibatorgenerated Tue Jan 26 12:20:40 CET 2010
	     */
	    public void setDissolved_hydrogen(String dissolved_hydrogen) {
	        this.dissolved_hydrogen = dissolved_hydrogen == null ? null : dissolved_hydrogen.trim();
	    }

	    /**
	     * This method was generated by Apache iBATIS ibator.
	     * This method returns the value of the database column metabar.water.dissolved_inorganic_phosphorus
	     *
	     * @return the value of metabar.water.dissolved_inorganic_phosphorus
	     *
	     * @ibatorgenerated Tue Jan 26 12:20:40 CET 2010
	     */
	    public String getDissolved_inorganic_phosphorus() {
	        return dissolved_inorganic_phosphorus;
	    }

	    /**
	     * This method was generated by Apache iBATIS ibator.
	     * This method sets the value of the database column metabar.water.dissolved_inorganic_phosphorus
	     *
	     * @param dissolved_inorganic_phosphorus the value for metabar.water.dissolved_inorganic_phosphorus
	     *
	     * @ibatorgenerated Tue Jan 26 12:20:40 CET 2010
	     */
	    public void setDissolved_inorganic_phosphorus(String dissolved_inorganic_phosphorus) {
	        this.dissolved_inorganic_phosphorus = dissolved_inorganic_phosphorus == null ? null : dissolved_inorganic_phosphorus.trim();
	    }

	    /**
	     * This method was generated by Apache iBATIS ibator.
	     * This method returns the value of the database column metabar.water.dissolved_inorganic_nitrogen
	     *
	     * @return the value of metabar.water.dissolved_inorganic_nitrogen
	     *
	     * @ibatorgenerated Tue Jan 26 12:20:40 CET 2010
	     */
	    public String getDissolved_inorganic_nitrogen() {
	        return dissolved_inorganic_nitrogen;
	    }

	    /**
	     * This method was generated by Apache iBATIS ibator.
	     * This method sets the value of the database column metabar.water.dissolved_inorganic_nitrogen
	     *
	     * @param dissolved_inorganic_nitrogen the value for metabar.water.dissolved_inorganic_nitrogen
	     *
	     * @ibatorgenerated Tue Jan 26 12:20:40 CET 2010
	     */
	    public void setDissolved_inorganic_nitrogen(String dissolved_inorganic_nitrogen) {
	        this.dissolved_inorganic_nitrogen = dissolved_inorganic_nitrogen == null ? null : dissolved_inorganic_nitrogen.trim();
	    }

	    /**
	     * This method was generated by Apache iBATIS ibator.
	     * This method returns the value of the database column metabar.water.dissolved_organic_carbon
	     *
	     * @return the value of metabar.water.dissolved_organic_carbon
	     *
	     * @ibatorgenerated Tue Jan 26 12:20:40 CET 2010
	     */
	    public String getDissolved_organic_carbon() {
	        return dissolved_organic_carbon;
	    }

	    /**
	     * This method was generated by Apache iBATIS ibator.
	     * This method sets the value of the database column metabar.water.dissolved_organic_carbon
	     *
	     * @param dissolved_organic_carbon the value for metabar.water.dissolved_organic_carbon
	     *
	     * @ibatorgenerated Tue Jan 26 12:20:40 CET 2010
	     */
	    public void setDissolved_organic_carbon(String dissolved_organic_carbon) {
	        this.dissolved_organic_carbon = dissolved_organic_carbon == null ? null : dissolved_organic_carbon.trim();
	    }

	    /**
	     * This method was generated by Apache iBATIS ibator.
	     * This method returns the value of the database column metabar.water.alkyl_diethers
	     *
	     * @return the value of metabar.water.alkyl_diethers
	     *
	     * @ibatorgenerated Tue Jan 26 12:20:40 CET 2010
	     */
	    public String getAlkyl_diethers() {
	        return alkyl_diethers;
	    }

	    /**
	     * This method was generated by Apache iBATIS ibator.
	     * This method sets the value of the database column metabar.water.alkyl_diethers
	     *
	     * @param alkyl_diethers the value for metabar.water.alkyl_diethers
	     *
	     * @ibatorgenerated Tue Jan 26 12:20:40 CET 2010
	     */
	    public void setAlkyl_diethers(String alkyl_diethers) {
	        this.alkyl_diethers = alkyl_diethers == null ? null : alkyl_diethers.trim();
	    }

	    /**
	     * This method was generated by Apache iBATIS ibator.
	     * This method returns the value of the database column metabar.water.bishomohopanol
	     *
	     * @return the value of metabar.water.bishomohopanol
	     *
	     * @ibatorgenerated Tue Jan 26 12:20:40 CET 2010
	     */
	    public String getBishomohopanol() {
	        return bishomohopanol;
	    }

	    /**
	     * This method was generated by Apache iBATIS ibator.
	     * This method sets the value of the database column metabar.water.bishomohopanol
	     *
	     * @param bishomohopanol the value for metabar.water.bishomohopanol
	     *
	     * @ibatorgenerated Tue Jan 26 12:20:40 CET 2010
	     */
	    public void setBishomohopanol(String bishomohopanol) {
	        this.bishomohopanol = bishomohopanol == null ? null : bishomohopanol.trim();
	    }

	    /**
	     * This method was generated by Apache iBATIS ibator.
	     * This method returns the value of the database column metabar.water.biomass
	     *
	     * @return the value of metabar.water.biomass
	     *
	     * @ibatorgenerated Tue Jan 26 12:20:40 CET 2010
	     */
	    public String getBiomass() {
	        return biomass;
	    }

	    /**
	     * This method was generated by Apache iBATIS ibator.
	     * This method sets the value of the database column metabar.water.biomass
	     *
	     * @param biomass the value for metabar.water.biomass
	     *
	     * @ibatorgenerated Tue Jan 26 12:20:40 CET 2010
	     */
	    public void setBiomass(String biomass) {
	        this.biomass = biomass == null ? null : biomass.trim();
	    }

	    /**
	     * This method was generated by Apache iBATIS ibator.
	     * This method returns the value of the database column metabar.water.bromide
	     *
	     * @return the value of metabar.water.bromide
	     *
	     * @ibatorgenerated Tue Jan 26 12:20:40 CET 2010
	     */
	    public String getBromide() {
	        return bromide;
	    }

	    /**
	     * This method was generated by Apache iBATIS ibator.
	     * This method sets the value of the database column metabar.water.bromide
	     *
	     * @param bromide the value for metabar.water.bromide
	     *
	     * @ibatorgenerated Tue Jan 26 12:20:40 CET 2010
	     */
	    public void setBromide(String bromide) {
	        this.bromide = bromide == null ? null : bromide.trim();
	    }

	    /**
	     * This method was generated by Apache iBATIS ibator.
	     * This method returns the value of the database column metabar.water.glucosidase_activity
	     *
	     * @return the value of metabar.water.glucosidase_activity
	     *
	     * @ibatorgenerated Tue Jan 26 12:20:40 CET 2010
	     */
	    public String getGlucosidase_activity() {
	        return glucosidase_activity;
	    }

	    /**
	     * This method was generated by Apache iBATIS ibator.
	     * This method sets the value of the database column metabar.water.glucosidase_activity
	     *
	     * @param glucosidase_activity the value for metabar.water.glucosidase_activity
	     *
	     * @ibatorgenerated Tue Jan 26 12:20:40 CET 2010
	     */
	    public void setGlucosidase_activity(String glucosidase_activity) {
	        this.glucosidase_activity = glucosidase_activity == null ? null : glucosidase_activity.trim();
	    }

	    /**
	     * This method was generated by Apache iBATIS ibator.
	     * This method returns the value of the database column metabar.water.light_intensity
	     *
	     * @return the value of metabar.water.light_intensity
	     *
	     * @ibatorgenerated Tue Jan 26 12:20:40 CET 2010
	     */
	    public String getLight_intensity() {
	        return light_intensity;
	    }

	    /**
	     * This method was generated by Apache iBATIS ibator.
	     * This method sets the value of the database column metabar.water.light_intensity
	     *
	     * @param light_intensity the value for metabar.water.light_intensity
	     *
	     * @ibatorgenerated Tue Jan 26 12:20:40 CET 2010
	     */
	    public void setLight_intensity(String light_intensity) {
	        this.light_intensity = light_intensity == null ? null : light_intensity.trim();
	    }

	    /**
	     * This method was generated by Apache iBATIS ibator.
	     * This method returns the value of the database column metabar.water.magnesium
	     *
	     * @return the value of metabar.water.magnesium
	     *
	     * @ibatorgenerated Tue Jan 26 12:20:40 CET 2010
	     */
	    public String getMagnesium() {
	        return magnesium;
	    }

	    /**
	     * This method was generated by Apache iBATIS ibator.
	     * This method sets the value of the database column metabar.water.magnesium
	     *
	     * @param magnesium the value for metabar.water.magnesium
	     *
	     * @ibatorgenerated Tue Jan 26 12:20:40 CET 2010
	     */
	    public void setMagnesium(String magnesium) {
	        this.magnesium = magnesium == null ? null : magnesium.trim();
	    }

	    /**
	     * This method was generated by Apache iBATIS ibator.
	     * This method returns the value of the database column metabar.water.mean_friction_velocity
	     *
	     * @return the value of metabar.water.mean_friction_velocity
	     *
	     * @ibatorgenerated Tue Jan 26 12:20:40 CET 2010
	     */
	    public String getMean_friction_velocity() {
	        return mean_friction_velocity;
	    }

	    /**
	     * This method was generated by Apache iBATIS ibator.
	     * This method sets the value of the database column metabar.water.mean_friction_velocity
	     *
	     * @param mean_friction_velocity the value for metabar.water.mean_friction_velocity
	     *
	     * @ibatorgenerated Tue Jan 26 12:20:40 CET 2010
	     */
	    public void setMean_friction_velocity(String mean_friction_velocity) {
	        this.mean_friction_velocity = mean_friction_velocity == null ? null : mean_friction_velocity.trim();
	    }

	    /**
	     * This method was generated by Apache iBATIS ibator.
	     * This method returns the value of the database column metabar.water.mean_peak_friction_velocity
	     *
	     * @return the value of metabar.water.mean_peak_friction_velocity
	     *
	     * @ibatorgenerated Tue Jan 26 12:20:40 CET 2010
	     */
	    public String getMean_peak_friction_velocity() {
	        return mean_peak_friction_velocity;
	    }

	    /**
	     * This method was generated by Apache iBATIS ibator.
	     * This method sets the value of the database column metabar.water.mean_peak_friction_velocity
	     *
	     * @param mean_peak_friction_velocity the value for metabar.water.mean_peak_friction_velocity
	     *
	     * @ibatorgenerated Tue Jan 26 12:20:40 CET 2010
	     */
	    public void setMean_peak_friction_velocity(String mean_peak_friction_velocity) {
	        this.mean_peak_friction_velocity = mean_peak_friction_velocity == null ? null : mean_peak_friction_velocity.trim();
	    }

	    /**
	     * This method was generated by Apache iBATIS ibator.
	     * This method returns the value of the database column metabar.water.nitrite
	     *
	     * @return the value of metabar.water.nitrite
	     *
	     * @ibatorgenerated Tue Jan 26 12:20:40 CET 2010
	     */
	    public String getNitrite() {
	        return nitrite;
	    }

	    /**
	     * This method was generated by Apache iBATIS ibator.
	     * This method sets the value of the database column metabar.water.nitrite
	     *
	     * @param nitrite the value for metabar.water.nitrite
	     *
	     * @ibatorgenerated Tue Jan 26 12:20:40 CET 2010
	     */
	    public void setNitrite(String nitrite) {
	        this.nitrite = nitrite == null ? null : nitrite.trim();
	    }

	    /**
	     * This method was generated by Apache iBATIS ibator.
	     * This method returns the value of the database column metabar.water.nitrogen
	     *
	     * @return the value of metabar.water.nitrogen
	     *
	     * @ibatorgenerated Tue Jan 26 12:20:40 CET 2010
	     */
	    public String getNitrogen() {
	        return nitrogen;
	    }

	    /**
	     * This method was generated by Apache iBATIS ibator.
	     * This method sets the value of the database column metabar.water.nitrogen
	     *
	     * @param nitrogen the value for metabar.water.nitrogen
	     *
	     * @ibatorgenerated Tue Jan 26 12:20:40 CET 2010
	     */
	    public void setNitrogen(String nitrogen) {
	        this.nitrogen = nitrogen == null ? null : nitrogen.trim();
	    }

	    /**
	     * This method was generated by Apache iBATIS ibator.
	     * This method returns the value of the database column metabar.water.organic_nitrogen
	     *
	     * @return the value of metabar.water.organic_nitrogen
	     *
	     * @ibatorgenerated Tue Jan 26 12:20:40 CET 2010
	     */
	    public String getOrganic_nitrogen() {
	        return organic_nitrogen;
	    }

	    /**
	     * This method was generated by Apache iBATIS ibator.
	     * This method sets the value of the database column metabar.water.organic_nitrogen
	     *
	     * @param organic_nitrogen the value for metabar.water.organic_nitrogen
	     *
	     * @ibatorgenerated Tue Jan 26 12:20:40 CET 2010
	     */
	    public void setOrganic_nitrogen(String organic_nitrogen) {
	        this.organic_nitrogen = organic_nitrogen == null ? null : organic_nitrogen.trim();
	    }

	    /**
	     * This method was generated by Apache iBATIS ibator.
	     * This method returns the value of the database column metabar.water.oxygenation_status_of_sample
	     *
	     * @return the value of metabar.water.oxygenation_status_of_sample
	     *
	     * @ibatorgenerated Tue Jan 26 12:20:40 CET 2010
	     */
	    public String getOxygenation_status_of_sample() {
	        return oxygenation_status_of_sample;
	    }

	    /**
	     * This method was generated by Apache iBATIS ibator.
	     * This method sets the value of the database column metabar.water.oxygenation_status_of_sample
	     *
	     * @param oxygenation_status_of_sample the value for metabar.water.oxygenation_status_of_sample
	     *
	     * @ibatorgenerated Tue Jan 26 12:20:40 CET 2010
	     */
	    public void setOxygenation_status_of_sample(String oxygenation_status_of_sample) {
	        this.oxygenation_status_of_sample = oxygenation_status_of_sample == null ? null : oxygenation_status_of_sample.trim();
	    }

	    /**
	     * This method was generated by Apache iBATIS ibator.
	     * This method returns the value of the database column metabar.water.particulate_organic_carbon
	     *
	     * @return the value of metabar.water.particulate_organic_carbon
	     *
	     * @ibatorgenerated Tue Jan 26 12:20:40 CET 2010
	     */
	    public String getParticulate_organic_carbon() {
	        return particulate_organic_carbon;
	    }

	    /**
	     * This method was generated by Apache iBATIS ibator.
	     * This method sets the value of the database column metabar.water.particulate_organic_carbon
	     *
	     * @param particulate_organic_carbon the value for metabar.water.particulate_organic_carbon
	     *
	     * @ibatorgenerated Tue Jan 26 12:20:40 CET 2010
	     */
	    public void setParticulate_organic_carbon(String particulate_organic_carbon) {
	        this.particulate_organic_carbon = particulate_organic_carbon == null ? null : particulate_organic_carbon.trim();
	    }

	    /**
	     * This method was generated by Apache iBATIS ibator.
	     * This method returns the value of the database column metabar.water.particulate_organic_nitrogen
	     *
	     * @return the value of metabar.water.particulate_organic_nitrogen
	     *
	     * @ibatorgenerated Tue Jan 26 12:20:40 CET 2010
	     */
	    public String getParticulate_organic_nitrogen() {
	        return particulate_organic_nitrogen;
	    }

	    /**
	     * This method was generated by Apache iBATIS ibator.
	     * This method sets the value of the database column metabar.water.particulate_organic_nitrogen
	     *
	     * @param particulate_organic_nitrogen the value for metabar.water.particulate_organic_nitrogen
	     *
	     * @ibatorgenerated Tue Jan 26 12:20:40 CET 2010
	     */
	    public void setParticulate_organic_nitrogen(String particulate_organic_nitrogen) {
	        this.particulate_organic_nitrogen = particulate_organic_nitrogen == null ? null : particulate_organic_nitrogen.trim();
	    }

	    /**
	     * This method was generated by Apache iBATIS ibator.
	     * This method returns the value of the database column metabar.water.n_alkanes
	     *
	     * @return the value of metabar.water.n_alkanes
	     *
	     * @ibatorgenerated Tue Jan 26 12:20:40 CET 2010
	     */
	    public String getN_alkanes() {
	        return n_alkanes;
	    }

	    /**
	     * This method was generated by Apache iBATIS ibator.
	     * This method sets the value of the database column metabar.water.n_alkanes
	     *
	     * @param n_alkanes the value for metabar.water.n_alkanes
	     *
	     * @ibatorgenerated Tue Jan 26 12:20:40 CET 2010
	     */
	    public void setN_alkanes(String n_alkanes) {
	        this.n_alkanes = n_alkanes == null ? null : n_alkanes.trim();
	    }

	    /**
	     * This method was generated by Apache iBATIS ibator.
	     * This method returns the value of the database column metabar.water.nitrate
	     *
	     * @return the value of metabar.water.nitrate
	     *
	     * @ibatorgenerated Tue Jan 26 12:20:40 CET 2010
	     */
	    public String getNitrate() {
	        return nitrate;
	    }

	    /**
	     * This method was generated by Apache iBATIS ibator.
	     * This method sets the value of the database column metabar.water.nitrate
	     *
	     * @param nitrate the value for metabar.water.nitrate
	     *
	     * @ibatorgenerated Tue Jan 26 12:20:40 CET 2010
	     */
	    public void setNitrate(String nitrate) {
	        this.nitrate = nitrate == null ? null : nitrate.trim();
	    }

	    /**
	     * This method was generated by Apache iBATIS ibator.
	     * This method returns the value of the database column metabar.water.organic_carbon
	     *
	     * @return the value of metabar.water.organic_carbon
	     *
	     * @ibatorgenerated Tue Jan 26 12:20:40 CET 2010
	     */
	    public String getOrganic_carbon() {
	        return organic_carbon;
	    }

	    /**
	     * This method was generated by Apache iBATIS ibator.
	     * This method sets the value of the database column metabar.water.organic_carbon
	     *
	     * @param organic_carbon the value for metabar.water.organic_carbon
	     *
	     * @ibatorgenerated Tue Jan 26 12:20:40 CET 2010
	     */
	    public void setOrganic_carbon(String organic_carbon) {
	        this.organic_carbon = organic_carbon == null ? null : organic_carbon.trim();
	    }

	    /**
	     * This method was generated by Apache iBATIS ibator.
	     * This method returns the value of the database column metabar.water.organic_matter
	     *
	     * @return the value of metabar.water.organic_matter
	     *
	     * @ibatorgenerated Tue Jan 26 12:20:40 CET 2010
	     */
	    public String getOrganic_matter() {
	        return organic_matter;
	    }

	    /**
	     * This method was generated by Apache iBATIS ibator.
	     * This method sets the value of the database column metabar.water.organic_matter
	     *
	     * @param organic_matter the value for metabar.water.organic_matter
	     *
	     * @ibatorgenerated Tue Jan 26 12:20:40 CET 2010
	     */
	    public void setOrganic_matter(String organic_matter) {
	        this.organic_matter = organic_matter == null ? null : organic_matter.trim();
	    }

	    /**
	     * This method was generated by Apache iBATIS ibator.
	     * This method returns the value of the database column metabar.water.perturbation
	     *
	     * @return the value of metabar.water.perturbation
	     *
	     * @ibatorgenerated Tue Jan 26 12:20:40 CET 2010
	     */
	    public String getPerturbation() {
	        return perturbation;
	    }

	    /**
	     * This method was generated by Apache iBATIS ibator.
	     * This method sets the value of the database column metabar.water.perturbation
	     *
	     * @param perturbation the value for metabar.water.perturbation
	     *
	     * @ibatorgenerated Tue Jan 26 12:20:40 CET 2010
	     */
	    public void setPerturbation(String perturbation) {
	        this.perturbation = perturbation == null ? null : perturbation.trim();
	    }

	    /**
	     * This method was generated by Apache iBATIS ibator.
	     * This method returns the value of the database column metabar.water.photon_flux
	     *
	     * @return the value of metabar.water.photon_flux
	     *
	     * @ibatorgenerated Tue Jan 26 12:20:40 CET 2010
	     */
	    public String getPhoton_flux() {
	        return photon_flux;
	    }

	    /**
	     * This method was generated by Apache iBATIS ibator.
	     * This method sets the value of the database column metabar.water.photon_flux
	     *
	     * @param photon_flux the value for metabar.water.photon_flux
	     *
	     * @ibatorgenerated Tue Jan 26 12:20:40 CET 2010
	     */
	    public void setPhoton_flux(String photon_flux) {
	        this.photon_flux = photon_flux == null ? null : photon_flux.trim();
	    }

	    /**
	     * This method was generated by Apache iBATIS ibator.
	     * This method returns the value of the database column metabar.water.ph
	     *
	     * @return the value of metabar.water.ph
	     *
	     * @ibatorgenerated Tue Jan 26 12:20:40 CET 2010
	     */
	    public String getPh() {
	        return ph;
	    }

	    /**
	     * This method was generated by Apache iBATIS ibator.
	     * This method sets the value of the database column metabar.water.ph
	     *
	     * @param ph the value for metabar.water.ph
	     *
	     * @ibatorgenerated Tue Jan 26 12:20:40 CET 2010
	     */
	    public void setPh(String ph) {
	        this.ph = ph == null ? null : ph.trim();
	    }

	    /**
	     * This method was generated by Apache iBATIS ibator.
	     * This method returns the value of the database column metabar.water.sample_storage_duration
	     *
	     * @return the value of metabar.water.sample_storage_duration
	     *
	     * @ibatorgenerated Tue Jan 26 12:20:40 CET 2010
	     */
	    public String getSample_storage_duration() {
	        return sample_storage_duration;
	    }

	    /**
	     * This method was generated by Apache iBATIS ibator.
	     * This method sets the value of the database column metabar.water.sample_storage_duration
	     *
	     * @param sample_storage_duration the value for metabar.water.sample_storage_duration
	     *
	     * @ibatorgenerated Tue Jan 26 12:20:40 CET 2010
	     */
	    public void setSample_storage_duration(String sample_storage_duration) {
	        this.sample_storage_duration = sample_storage_duration == null ? null : sample_storage_duration.trim();
	    }

	    /**
	     * This method was generated by Apache iBATIS ibator.
	     * This method returns the value of the database column metabar.water.sample_storage_location
	     *
	     * @return the value of metabar.water.sample_storage_location
	     *
	     * @ibatorgenerated Tue Jan 26 12:20:40 CET 2010
	     */
	    public String getSample_storage_location() {
	        return sample_storage_location;
	    }

	    /**
	     * This method was generated by Apache iBATIS ibator.
	     * This method sets the value of the database column metabar.water.sample_storage_location
	     *
	     * @param sample_storage_location the value for metabar.water.sample_storage_location
	     *
	     * @ibatorgenerated Tue Jan 26 12:20:40 CET 2010
	     */
	    public void setSample_storage_location(String sample_storage_location) {
	        this.sample_storage_location = sample_storage_location == null ? null : sample_storage_location.trim();
	    }

	    /**
	     * This method was generated by Apache iBATIS ibator.
	     * This method returns the value of the database column metabar.water.sample_storage_temperature
	     *
	     * @return the value of metabar.water.sample_storage_temperature
	     *
	     * @ibatorgenerated Tue Jan 26 12:20:40 CET 2010
	     */
	    public String getSample_storage_temperature() {
	        return sample_storage_temperature;
	    }

	    /**
	     * This method was generated by Apache iBATIS ibator.
	     * This method sets the value of the database column metabar.water.sample_storage_temperature
	     *
	     * @param sample_storage_temperature the value for metabar.water.sample_storage_temperature
	     *
	     * @ibatorgenerated Tue Jan 26 12:20:40 CET 2010
	     */
	    public void setSample_storage_temperature(String sample_storage_temperature) {
	        this.sample_storage_temperature = sample_storage_temperature == null ? null : sample_storage_temperature.trim();
	    }

	    /**
	     * This method was generated by Apache iBATIS ibator.
	     * This method returns the value of the database column metabar.water.potassium
	     *
	     * @return the value of metabar.water.potassium
	     *
	     * @ibatorgenerated Tue Jan 26 12:20:40 CET 2010
	     */
	    public String getPotassium() {
	        return potassium;
	    }

	    /**
	     * This method was generated by Apache iBATIS ibator.
	     * This method sets the value of the database column metabar.water.potassium
	     *
	     * @param potassium the value for metabar.water.potassium
	     *
	     * @ibatorgenerated Tue Jan 26 12:20:40 CET 2010
	     */
	    public void setPotassium(String potassium) {
	        this.potassium = potassium == null ? null : potassium.trim();
	    }

	    /**
	     * This method was generated by Apache iBATIS ibator.
	     * This method returns the value of the database column metabar.water.petroleum_hydrocarbon
	     *
	     * @return the value of metabar.water.petroleum_hydrocarbon
	     *
	     * @ibatorgenerated Tue Jan 26 12:20:40 CET 2010
	     */
	    public String getPetroleum_hydrocarbon() {
	        return petroleum_hydrocarbon;
	    }

	    /**
	     * This method was generated by Apache iBATIS ibator.
	     * This method sets the value of the database column metabar.water.petroleum_hydrocarbon
	     *
	     * @param petroleum_hydrocarbon the value for metabar.water.petroleum_hydrocarbon
	     *
	     * @ibatorgenerated Tue Jan 26 12:20:40 CET 2010
	     */
	    public void setPetroleum_hydrocarbon(String petroleum_hydrocarbon) {
	        this.petroleum_hydrocarbon = petroleum_hydrocarbon == null ? null : petroleum_hydrocarbon.trim();
	    }

	    /**
	     * This method was generated by Apache iBATIS ibator.
	     * This method returns the value of the database column metabar.water.phosphate
	     *
	     * @return the value of metabar.water.phosphate
	     *
	     * @ibatorgenerated Tue Jan 26 12:20:40 CET 2010
	     */
	    public String getPhosphate() {
	        return phosphate;
	    }

	    /**
	     * This method was generated by Apache iBATIS ibator.
	     * This method sets the value of the database column metabar.water.phosphate
	     *
	     * @param phosphate the value for metabar.water.phosphate
	     *
	     * @ibatorgenerated Tue Jan 26 12:20:40 CET 2010
	     */
	    public void setPhosphate(String phosphate) {
	        this.phosphate = phosphate == null ? null : phosphate.trim();
	    }

	    /**
	     * This method was generated by Apache iBATIS ibator.
	     * This method returns the value of the database column metabar.water.phospholipid_fatty_acid
	     *
	     * @return the value of metabar.water.phospholipid_fatty_acid
	     *
	     * @ibatorgenerated Tue Jan 26 12:20:40 CET 2010
	     */
	    public String getPhospholipid_fatty_acid() {
	        return phospholipid_fatty_acid;
	    }

	    /**
	     * This method was generated by Apache iBATIS ibator.
	     * This method sets the value of the database column metabar.water.phospholipid_fatty_acid
	     *
	     * @param phospholipid_fatty_acid the value for metabar.water.phospholipid_fatty_acid
	     *
	     * @ibatorgenerated Tue Jan 26 12:20:40 CET 2010
	     */
	    public void setPhospholipid_fatty_acid(String phospholipid_fatty_acid) {
	        this.phospholipid_fatty_acid = phospholipid_fatty_acid == null ? null : phospholipid_fatty_acid.trim();
	    }

	    /**
	     * This method was generated by Apache iBATIS ibator.
	     * This method returns the value of the database column metabar.water.pressure
	     *
	     * @return the value of metabar.water.pressure
	     *
	     * @ibatorgenerated Tue Jan 26 12:20:40 CET 2010
	     */
	    public String getPressure() {
	        return pressure;
	    }

	    /**
	     * This method was generated by Apache iBATIS ibator.
	     * This method sets the value of the database column metabar.water.pressure
	     *
	     * @param pressure the value for metabar.water.pressure
	     *
	     * @ibatorgenerated Tue Jan 26 12:20:40 CET 2010
	     */
	    public void setPressure(String pressure) {
	        this.pressure = pressure == null ? null : pressure.trim();
	    }

	    /**
	     * This method was generated by Apache iBATIS ibator.
	     * This method returns the value of the database column metabar.water.primary_production
	     *
	     * @return the value of metabar.water.primary_production
	     *
	     * @ibatorgenerated Tue Jan 26 12:20:40 CET 2010
	     */
	    public String getPrimary_production() {
	        return primary_production;
	    }

	    /**
	     * This method was generated by Apache iBATIS ibator.
	     * This method sets the value of the database column metabar.water.primary_production
	     *
	     * @param primary_production the value for metabar.water.primary_production
	     *
	     * @ibatorgenerated Tue Jan 26 12:20:40 CET 2010
	     */
	    public void setPrimary_production(String primary_production) {
	        this.primary_production = primary_production == null ? null : primary_production.trim();
	    }

	    /**
	     * This method was generated by Apache iBATIS ibator.
	     * This method returns the value of the database column metabar.water.phaeopigments
	     *
	     * @return the value of metabar.water.phaeopigments
	     *
	     * @ibatorgenerated Tue Jan 26 12:20:40 CET 2010
	     */
	    public String getPhaeopigments() {
	        return phaeopigments;
	    }

	    /**
	     * This method was generated by Apache iBATIS ibator.
	     * This method sets the value of the database column metabar.water.phaeopigments
	     *
	     * @param phaeopigments the value for metabar.water.phaeopigments
	     *
	     * @ibatorgenerated Tue Jan 26 12:20:40 CET 2010
	     */
	    public void setPhaeopigments(String phaeopigments) {
	        this.phaeopigments = phaeopigments == null ? null : phaeopigments.trim();
	    }

	    /**
	     * This method was generated by Apache iBATIS ibator.
	     * This method returns the value of the database column metabar.water.redox_potential
	     *
	     * @return the value of metabar.water.redox_potential
	     *
	     * @ibatorgenerated Tue Jan 26 12:20:40 CET 2010
	     */
	    public String getRedox_potential() {
	        return redox_potential;
	    }

	    /**
	     * This method was generated by Apache iBATIS ibator.
	     * This method sets the value of the database column metabar.water.redox_potential
	     *
	     * @param redox_potential the value for metabar.water.redox_potential
	     *
	     * @ibatorgenerated Tue Jan 26 12:20:40 CET 2010
	     */
	    public void setRedox_potential(String redox_potential) {
	        this.redox_potential = redox_potential == null ? null : redox_potential.trim();
	    }

	    /**
	     * This method was generated by Apache iBATIS ibator.
	     * This method returns the value of the database column metabar.water.salinity
	     *
	     * @return the value of metabar.water.salinity
	     *
	     * @ibatorgenerated Tue Jan 26 12:20:40 CET 2010
	     */
	    public String getSalinity() {
	        return salinity;
	    }

	    /**
	     * This method was generated by Apache iBATIS ibator.
	     * This method sets the value of the database column metabar.water.salinity
	     *
	     * @param salinity the value for metabar.water.salinity
	     *
	     * @ibatorgenerated Tue Jan 26 12:20:40 CET 2010
	     */
	    public void setSalinity(String salinity) {
	        this.salinity = salinity == null ? null : salinity.trim();
	    }

	    /**
	     * This method was generated by Apache iBATIS ibator.
	     * This method returns the value of the database column metabar.water.silicate
	     *
	     * @return the value of metabar.water.silicate
	     *
	     * @ibatorgenerated Tue Jan 26 12:20:40 CET 2010
	     */
	    public String getSilicate() {
	        return silicate;
	    }

	    /**
	     * This method was generated by Apache iBATIS ibator.
	     * This method sets the value of the database column metabar.water.silicate
	     *
	     * @param silicate the value for metabar.water.silicate
	     *
	     * @ibatorgenerated Tue Jan 26 12:20:40 CET 2010
	     */
	    public void setSilicate(String silicate) {
	        this.silicate = silicate == null ? null : silicate.trim();
	    }

	    /**
	     * This method was generated by Apache iBATIS ibator.
	     * This method returns the value of the database column metabar.water.soluble_reactive_phosphorus
	     *
	     * @return the value of metabar.water.soluble_reactive_phosphorus
	     *
	     * @ibatorgenerated Tue Jan 26 12:20:40 CET 2010
	     */
	    public String getSoluble_reactive_phosphorus() {
	        return soluble_reactive_phosphorus;
	    }

	    /**
	     * This method was generated by Apache iBATIS ibator.
	     * This method sets the value of the database column metabar.water.soluble_reactive_phosphorus
	     *
	     * @param soluble_reactive_phosphorus the value for metabar.water.soluble_reactive_phosphorus
	     *
	     * @ibatorgenerated Tue Jan 26 12:20:40 CET 2010
	     */
	    public void setSoluble_reactive_phosphorus(String soluble_reactive_phosphorus) {
	        this.soluble_reactive_phosphorus = soluble_reactive_phosphorus == null ? null : soluble_reactive_phosphorus.trim();
	    }

	    /**
	     * This method was generated by Apache iBATIS ibator.
	     * This method returns the value of the database column metabar.water.suspended_particulate_matter
	     *
	     * @return the value of metabar.water.suspended_particulate_matter
	     *
	     * @ibatorgenerated Tue Jan 26 12:20:40 CET 2010
	     */
	    public String getSuspended_particulate_matter() {
	        return suspended_particulate_matter;
	    }

	    /**
	     * This method was generated by Apache iBATIS ibator.
	     * This method sets the value of the database column metabar.water.suspended_particulate_matter
	     *
	     * @param suspended_particulate_matter the value for metabar.water.suspended_particulate_matter
	     *
	     * @ibatorgenerated Tue Jan 26 12:20:40 CET 2010
	     */
	    public void setSuspended_particulate_matter(String suspended_particulate_matter) {
	        this.suspended_particulate_matter = suspended_particulate_matter == null ? null : suspended_particulate_matter.trim();
	    }

	    /**
	     * This method was generated by Apache iBATIS ibator.
	     * This method returns the value of the database column metabar.water.sulfate
	     *
	     * @return the value of metabar.water.sulfate
	     *
	     * @ibatorgenerated Tue Jan 26 12:20:40 CET 2010
	     */
	    public String getSulfate() {
	        return sulfate;
	    }

	    /**
	     * This method was generated by Apache iBATIS ibator.
	     * This method sets the value of the database column metabar.water.sulfate
	     *
	     * @param sulfate the value for metabar.water.sulfate
	     *
	     * @ibatorgenerated Tue Jan 26 12:20:40 CET 2010
	     */
	    public void setSulfate(String sulfate) {
	        this.sulfate = sulfate == null ? null : sulfate.trim();
	    }

	    /**
	     * This method was generated by Apache iBATIS ibator.
	     * This method returns the value of the database column metabar.water.sulfide
	     *
	     * @return the value of metabar.water.sulfide
	     *
	     * @ibatorgenerated Tue Jan 26 12:20:40 CET 2010
	     */
	    public String getSulfide() {
	        return sulfide;
	    }

	    /**
	     * This method was generated by Apache iBATIS ibator.
	     * This method sets the value of the database column metabar.water.sulfide
	     *
	     * @param sulfide the value for metabar.water.sulfide
	     *
	     * @ibatorgenerated Tue Jan 26 12:20:40 CET 2010
	     */
	    public void setSulfide(String sulfide) {
	        this.sulfide = sulfide == null ? null : sulfide.trim();
	    }

	    /**
	     * This method was generated by Apache iBATIS ibator.
	     * This method returns the value of the database column metabar.water.total_depth_of_water_column
	     *
	     * @return the value of metabar.water.total_depth_of_water_column
	     *
	     * @ibatorgenerated Tue Jan 26 12:20:40 CET 2010
	     */
	    public String getTotal_depth_of_water_column() {
	        return total_depth_of_water_column;
	    }

	    /**
	     * This method was generated by Apache iBATIS ibator.
	     * This method sets the value of the database column metabar.water.total_depth_of_water_column
	     *
	     * @param total_depth_of_water_column the value for metabar.water.total_depth_of_water_column
	     *
	     * @ibatorgenerated Tue Jan 26 12:20:40 CET 2010
	     */
	    public void setTotal_depth_of_water_column(String total_depth_of_water_column) {
	        this.total_depth_of_water_column = total_depth_of_water_column == null ? null : total_depth_of_water_column.trim();
	    }

	    /**
	     * This method was generated by Apache iBATIS ibator.
	     * This method returns the value of the database column metabar.water.total_inorganic_nitrogen
	     *
	     * @return the value of metabar.water.total_inorganic_nitrogen
	     *
	     * @ibatorgenerated Tue Jan 26 12:20:40 CET 2010
	     */
	    public String getTotal_inorganic_nitrogen() {
	        return total_inorganic_nitrogen;
	    }

	    /**
	     * This method was generated by Apache iBATIS ibator.
	     * This method sets the value of the database column metabar.water.total_inorganic_nitrogen
	     *
	     * @param total_inorganic_nitrogen the value for metabar.water.total_inorganic_nitrogen
	     *
	     * @ibatorgenerated Tue Jan 26 12:20:40 CET 2010
	     */
	    public void setTotal_inorganic_nitrogen(String total_inorganic_nitrogen) {
	        this.total_inorganic_nitrogen = total_inorganic_nitrogen == null ? null : total_inorganic_nitrogen.trim();
	    }

	    /**
	     * This method was generated by Apache iBATIS ibator.
	     * This method returns the value of the database column metabar.water.total_particulate_carbon
	     *
	     * @return the value of metabar.water.total_particulate_carbon
	     *
	     * @ibatorgenerated Tue Jan 26 12:20:40 CET 2010
	     */
	    public String getTotal_particulate_carbon() {
	        return total_particulate_carbon;
	    }

	    /**
	     * This method was generated by Apache iBATIS ibator.
	     * This method sets the value of the database column metabar.water.total_particulate_carbon
	     *
	     * @param total_particulate_carbon the value for metabar.water.total_particulate_carbon
	     *
	     * @ibatorgenerated Tue Jan 26 12:20:40 CET 2010
	     */
	    public void setTotal_particulate_carbon(String total_particulate_carbon) {
	        this.total_particulate_carbon = total_particulate_carbon == null ? null : total_particulate_carbon.trim();
	    }

	    /**
	     * This method was generated by Apache iBATIS ibator.
	     * This method returns the value of the database column metabar.water.total_phosphorus
	     *
	     * @return the value of metabar.water.total_phosphorus
	     *
	     * @ibatorgenerated Tue Jan 26 12:20:40 CET 2010
	     */
	    public String getTotal_phosphorus() {
	        return total_phosphorus;
	    }

	    /**
	     * This method was generated by Apache iBATIS ibator.
	     * This method sets the value of the database column metabar.water.total_phosphorus
	     *
	     * @param total_phosphorus the value for metabar.water.total_phosphorus
	     *
	     * @ibatorgenerated Tue Jan 26 12:20:40 CET 2010
	     */
	    public void setTotal_phosphorus(String total_phosphorus) {
	        this.total_phosphorus = total_phosphorus == null ? null : total_phosphorus.trim();
	    }

	    /**
	     * This method was generated by Apache iBATIS ibator.
	     * This method returns the value of the database column metabar.water.organism_count
	     *
	     * @return the value of metabar.water.organism_count
	     *
	     * @ibatorgenerated Tue Jan 26 12:20:40 CET 2010
	     */
	    public String getOrganism_count() {
	        return organism_count;
	    }

	    /**
	     * This method was generated by Apache iBATIS ibator.
	     * This method sets the value of the database column metabar.water.organism_count
	     *
	     * @param organism_count the value for metabar.water.organism_count
	     *
	     * @ibatorgenerated Tue Jan 26 12:20:40 CET 2010
	     */
	    public void setOrganism_count(String organism_count) {
	        this.organism_count = organism_count == null ? null : organism_count.trim();
	    }

	    /**
	     * This method was generated by Apache iBATIS ibator.
	     * This method returns the value of the database column metabar.water.miscellaneous_parameter
	     *
	     * @return the value of metabar.water.miscellaneous_parameter
	     *
	     * @ibatorgenerated Tue Jan 26 12:20:40 CET 2010
	     */
	    public String getMiscellaneous_parameter() {
	        return miscellaneous_parameter;
	    }

	    /**
	     * This method was generated by Apache iBATIS ibator.
	     * This method sets the value of the database column metabar.water.miscellaneous_parameter
	     *
	     * @param miscellaneous_parameter the value for metabar.water.miscellaneous_parameter
	     *
	     * @ibatorgenerated Tue Jan 26 12:20:40 CET 2010
	     */
	    public void setMiscellaneous_parameter(String miscellaneous_parameter) {
	        this.miscellaneous_parameter = miscellaneous_parameter == null ? null : miscellaneous_parameter.trim();
	    }

	    /**
	     * This method was generated by Apache iBATIS ibator.
	     * This method returns the value of the database column metabar.water.total_nitrogen
	     *
	     * @return the value of metabar.water.total_nitrogen
	     *
	     * @ibatorgenerated Tue Jan 26 12:20:40 CET 2010
	     */
	    public String getTotal_nitrogen() {
	        return total_nitrogen;
	    }

	    /**
	     * This method was generated by Apache iBATIS ibator.
	     * This method sets the value of the database column metabar.water.total_nitrogen
	     *
	     * @param total_nitrogen the value for metabar.water.total_nitrogen
	     *
	     * @ibatorgenerated Tue Jan 26 12:20:40 CET 2010
	     */
	    public void setTotal_nitrogen(String total_nitrogen) {
	        this.total_nitrogen = total_nitrogen == null ? null : total_nitrogen.trim();
	    }

		public Water(Long sampleid,String diether_lipids,
				String aminopeptidase_activity, String atmospheric_data,
				String bacterial_carbon_production, String alkalinity,
				String ammonium, String calcium,
				String carbon_to_nitrogen_ratio, String chlorophyll,
				String density, String dissolved_oxygen,
				String chemical_administration, String chloride,
				String current, String dissolved_carbon_dioxide,
				String dissolved_hydrogen,
				String dissolved_inorganic_phosphorus,
				String dissolved_inorganic_nitrogen,
				String dissolved_organic_carbon, String alkyl_diethers,
				String bishomohopanol, String biomass, String bromide,
				String glucosidase_activity, String light_intensity,
				String magnesium, String mean_friction_velocity,
				String mean_peak_friction_velocity, String nitrite,
				String nitrogen, String organic_nitrogen,
				String oxygenation_status_of_sample,
				String particulate_organic_carbon,
				String particulate_organic_nitrogen, String n_alkanes,
				String nitrate, String organic_carbon, String organic_matter,
				String perturbation, String photon_flux, String ph,
				String sample_storage_duration, String sample_storage_location,
				String sample_storage_temperature, String potassium,
				String petroleum_hydrocarbon, String phosphate,
				String phospholipid_fatty_acid, String pressure,
				String primary_production, String phaeopigments,
				String redox_potential, String salinity, String silicate,
				String soluble_reactive_phosphorus,
				String suspended_particulate_matter, String sulfate,
				String sulfide, String total_depth_of_water_column,
				String total_inorganic_nitrogen,
				String total_particulate_carbon, String total_phosphorus,
				String organism_count, String miscellaneous_parameter,
				String total_nitrogen) {
			super();
			System.out
			.print("#############SPECIFIC WATER CONSTRUCTION####################### sampleid: "+sampleid);
			this.sampleID = sampleid;
			this.diether_lipids = diether_lipids;
			this.aminopeptidase_activity = aminopeptidase_activity;
			this.atmospheric_data = atmospheric_data;
			this.bacterial_carbon_production = bacterial_carbon_production;
			this.alkalinity = alkalinity;
			this.ammonium = ammonium;
			this.calcium = calcium;
			this.carbon_to_nitrogen_ratio = carbon_to_nitrogen_ratio;
			this.chlorophyll = chlorophyll;
			this.density = density;
			this.dissolved_oxygen = dissolved_oxygen;
			this.chemical_administration = chemical_administration;
			this.chloride = chloride;
			this.current = current;
			this.dissolved_carbon_dioxide = dissolved_carbon_dioxide;
			this.dissolved_hydrogen = dissolved_hydrogen;
			this.dissolved_inorganic_phosphorus = dissolved_inorganic_phosphorus;
			this.dissolved_inorganic_nitrogen = dissolved_inorganic_nitrogen;
			this.dissolved_organic_carbon = dissolved_organic_carbon;
			this.alkyl_diethers = alkyl_diethers;
			this.bishomohopanol = bishomohopanol;
			this.biomass = biomass;
			this.bromide = bromide;
			this.glucosidase_activity = glucosidase_activity;
			this.light_intensity = light_intensity;
			this.magnesium = magnesium;
			this.mean_friction_velocity = mean_friction_velocity;
			this.mean_peak_friction_velocity = mean_peak_friction_velocity;
			this.nitrite = nitrite;
			this.nitrogen = nitrogen;
			this.organic_nitrogen = organic_nitrogen;
			this.oxygenation_status_of_sample = oxygenation_status_of_sample;
			this.particulate_organic_carbon = particulate_organic_carbon;
			this.particulate_organic_nitrogen = particulate_organic_nitrogen;
			this.n_alkanes = n_alkanes;
			this.nitrate = nitrate;
			this.organic_carbon = organic_carbon;
			this.organic_matter = organic_matter;
			this.perturbation = perturbation;
			this.photon_flux = photon_flux;
			this.ph = ph;
			this.sample_storage_duration = sample_storage_duration;
			this.sample_storage_location = sample_storage_location;
			this.sample_storage_temperature = sample_storage_temperature;
			this.potassium = potassium;
			this.petroleum_hydrocarbon = petroleum_hydrocarbon;
			this.phosphate = phosphate;
			this.phospholipid_fatty_acid = phospholipid_fatty_acid;
			this.pressure = pressure;
			this.primary_production = primary_production;
			this.phaeopigments = phaeopigments;
			this.redox_potential = redox_potential;
			this.salinity = salinity;
			this.silicate = silicate;
			this.soluble_reactive_phosphorus = soluble_reactive_phosphorus;
			this.suspended_particulate_matter = suspended_particulate_matter;
			this.sulfate = sulfate;
			this.sulfide = sulfide;
			this.total_depth_of_water_column = total_depth_of_water_column;
			this.total_inorganic_nitrogen = total_inorganic_nitrogen;
			this.total_particulate_carbon = total_particulate_carbon;
			this.total_phosphorus = total_phosphorus;
			this.organism_count = organism_count;
			this.miscellaneous_parameter = miscellaneous_parameter;
			this.total_nitrogen = total_nitrogen;
		}
		
		public Water(){
		//empty constructor	
		}
		
		public Water(long sampleid){
			super();
			this.sampleID =sampleid;
		}
	
}
