# Supplementary material for: MetaBar - a tool for consistent contextual data acquisition and standards compliant submission
Source: BMC Bioinformatics. 2010 Jun 30;11:358. doi: 10.1186/1471-2105-11-358 (PMC2912304; doi:10.1186/1471-2105-11-358)
Supplement: Additional file 1 — MetaBar open source code base under GNU GPL3 license. Zipped open source code base for local installation. A general installation manual can be found in the README.txt. [file 1471-2105-11-358-S1.ZIP › metabar-1.1/src/org/metabar/web/Humang.java]

package org.metabar.web;

public class Humang {
	    /**
	     * This field was generated by Apache iBATIS ibator.
	     * This field corresponds to the database column metabar.humang.sampleid
	     *
	     * @ibatorgenerated Mon May 17 15:38:21 CEST 2010
	     */
	    private Long sampleid;

	    /**
	     * This field was generated by Apache iBATIS ibator.
	     * This field corresponds to the database column metabar.humang.special_diet
	     *
	     * @ibatorgenerated Mon May 17 15:38:21 CEST 2010
	     */
	    private String special_diet;

	    /**
	     * This field was generated by Apache iBATIS ibator.
	     * This field corresponds to the database column metabar.humang.liver_disord
	     *
	     * @ibatorgenerated Mon May 17 15:38:21 CEST 2010
	     */
	    private String liver_disord;

	    /**
	     * This field was generated by Apache iBATIS ibator.
	     * This field corresponds to the database column metabar.humang.age
	     *
	     * @ibatorgenerated Mon May 17 15:38:21 CEST 2010
	     */
	    private String age;

	    /**
	     * This field was generated by Apache iBATIS ibator.
	     * This field corresponds to the database column metabar.humang.ihmc_medication_code
	     *
	     * @ibatorgenerated Mon May 17 15:38:21 CEST 2010
	     */
	    private String ihmc_medication_code;

	    /**
	     * This field was generated by Apache iBATIS ibator.
	     * This field corresponds to the database column metabar.humang.body_site
	     *
	     * @ibatorgenerated Mon May 17 15:38:21 CEST 2010
	     */
	    private String body_site;

	    /**
	     * This field was generated by Apache iBATIS ibator.
	     * This field corresponds to the database column metabar.humang.body_product
	     *
	     * @ibatorgenerated Mon May 17 15:38:21 CEST 2010
	     */
	    private String body_product;

	    /**
	     * This field was generated by Apache iBATIS ibator.
	     * This field corresponds to the database column metabar.humang.height
	     *
	     * @ibatorgenerated Mon May 17 15:38:21 CEST 2010
	     */
	    private String height;

	    /**
	     * This field was generated by Apache iBATIS ibator.
	     * This field corresponds to the database column metabar.humang.diet
	     *
	     * @ibatorgenerated Mon May 17 15:38:21 CEST 2010
	     */
	    private String diet;

	    /**
	     * This field was generated by Apache iBATIS ibator.
	     * This field corresponds to the database column metabar.humang.genotype
	     *
	     * @ibatorgenerated Mon May 17 15:38:21 CEST 2010
	     */
	    private String genotype;

	    /**
	     * This field was generated by Apache iBATIS ibator.
	     * This field corresponds to the database column metabar.humang.perturbation
	     *
	     * @ibatorgenerated Mon May 17 15:38:21 CEST 2010
	     */
	    private String perturbation;

	    /**
	     * This field was generated by Apache iBATIS ibator.
	     * This field corresponds to the database column metabar.humang.oxy_stat_samp
	     *
	     * @ibatorgenerated Mon May 17 15:38:21 CEST 2010
	     */
	    private String oxy_stat_samp;

	    /**
	     * This field was generated by Apache iBATIS ibator.
	     * This field corresponds to the database column metabar.humang.host_subject_id
	     *
	     * @ibatorgenerated Mon May 17 15:38:21 CEST 2010
	     */
	    private String host_subject_id;

	    /**
	     * This field was generated by Apache iBATIS ibator.
	     * This field corresponds to the database column metabar.humang.disease_stat
	     *
	     * @ibatorgenerated Mon May 17 15:38:21 CEST 2010
	     */
	    private String disease_stat;

	    /**
	     * This field was generated by Apache iBATIS ibator.
	     * This field corresponds to the database column metabar.humang.chem_administration
	     *
	     * @ibatorgenerated Mon May 17 15:38:21 CEST 2010
	     */
	    private String chem_administration;

	    /**
	     * This field was generated by Apache iBATIS ibator.
	     * This field corresponds to the database column metabar.humang.tot_mass
	     *
	     * @ibatorgenerated Mon May 17 15:38:21 CEST 2010
	     */
	    private String tot_mass;

	    /**
	     * This field was generated by Apache iBATIS ibator.
	     * This field corresponds to the database column metabar.humang.family_relationship
	     *
	     * @ibatorgenerated Mon May 17 15:38:21 CEST 2010
	     */
	    private String family_relationship;

	    /**
	     * This field was generated by Apache iBATIS ibator.
	     * This field corresponds to the database column metabar.humang.phenotype
	     *
	     * @ibatorgenerated Mon May 17 15:38:21 CEST 2010
	     */
	    private String phenotype;

	    /**
	     * This field was generated by Apache iBATIS ibator.
	     * This field corresponds to the database column metabar.humang.pulse
	     *
	     * @ibatorgenerated Mon May 17 15:38:21 CEST 2010
	     */
	    private String pulse;

	    /**
	     * This field was generated by Apache iBATIS ibator.
	     * This field corresponds to the database column metabar.humang.samp_salinity
	     *
	     * @ibatorgenerated Mon May 17 15:38:21 CEST 2010
	     */
	    private String samp_salinity;

	    /**
	     * This field was generated by Apache iBATIS ibator.
	     * This field corresponds to the database column metabar.humang.organism_count
	     *
	     * @ibatorgenerated Mon May 17 15:38:21 CEST 2010
	     */
	    private String organism_count;

	    /**
	     * This field was generated by Apache iBATIS ibator.
	     * This field corresponds to the database column metabar.humang.samp_store_dur
	     *
	     * @ibatorgenerated Mon May 17 15:38:21 CEST 2010
	     */
	    private String samp_store_dur;

	    /**
	     * This field was generated by Apache iBATIS ibator.
	     * This field corresponds to the database column metabar.humang.samp_store_loc
	     *
	     * @ibatorgenerated Mon May 17 15:38:21 CEST 2010
	     */
	    private String samp_store_loc;

	    /**
	     * This field was generated by Apache iBATIS ibator.
	     * This field corresponds to the database column metabar.humang.samp_store_temp
	     *
	     * @ibatorgenerated Mon May 17 15:38:21 CEST 2010
	     */
	    private String samp_store_temp;

	    /**
	     * This field was generated by Apache iBATIS ibator.
	     * This field corresponds to the database column metabar.humang.sex
	     *
	     * @ibatorgenerated Mon May 17 15:38:21 CEST 2010
	     */
	    private String sex;

	    /**
	     * This field was generated by Apache iBATIS ibator.
	     * This field corresponds to the database column metabar.humang.gastrointest_disord
	     *
	     * @ibatorgenerated Mon May 17 15:38:21 CEST 2010
	     */
	    private String gastrointest_disord;

	    /**
	     * This field was generated by Apache iBATIS ibator.
	     * This field corresponds to the database column metabar.humang.misc_param
	     *
	     * @ibatorgenerated Mon May 17 15:38:21 CEST 2010
	     */
	    private String misc_param;

	    /**
	     * This field was generated by Apache iBATIS ibator.
	     * This field corresponds to the database column metabar.humang.last_meal
	     *
	     * @ibatorgenerated Mon May 17 15:38:21 CEST 2010
	     */
	    private String last_meal;

	    /**
	     * This field was generated by Apache iBATIS ibator.
	     * This field corresponds to the database column metabar.humang.host_body_temp
	     *
	     * @ibatorgenerated Mon May 17 15:38:21 CEST 2010
	     */
	    private String host_body_temp;

	    /**
	     * This field was generated by Apache iBATIS ibator.
	     * This field corresponds to the database column metabar.humang.body_mass_index
	     *
	     * @ibatorgenerated Mon May 17 15:38:21 CEST 2010
	     */
	    private String body_mass_index;

	    /**
	     * This field was generated by Apache iBATIS ibator.
	     * This field corresponds to the database column metabar.humang.ihmc_ethnicity
	     *
	     * @ibatorgenerated Mon May 17 15:38:21 CEST 2010
	     */
	    private String ihmc_ethnicity;

	    /**
	     * This field was generated by Apache iBATIS ibator.
	     * This field corresponds to the database column metabar.humang.occupation
	     *
	     * @ibatorgenerated Mon May 17 15:38:21 CEST 2010
	     */
	    private String occupation;

	    /**
	     * This field was generated by Apache iBATIS ibator.
	     * This field corresponds to the database column metabar.humang.medic_hist_perform
	     *
	     * @ibatorgenerated Mon May 17 15:38:21 CEST 2010
	     */
	    private String medic_hist_perform;

	    /**
	     * This method was generated by Apache iBATIS ibator.
	     * This method returns the value of the database column metabar.humang.sampleid
	     *
	     * @return the value of metabar.humang.sampleid
	     *
	     * @ibatorgenerated Mon May 17 15:38:21 CEST 2010
	     */
	    public Long getSampleid() {
	        return sampleid;
	    }

	    /**
	     * This method was generated by Apache iBATIS ibator.
	     * This method sets the value of the database column metabar.humang.sampleid
	     *
	     * @param sampleid the value for metabar.humang.sampleid
	     *
	     * @ibatorgenerated Mon May 17 15:38:21 CEST 2010
	     */
	    public void setSampleid(Long sampleid) {
	        this.sampleid = sampleid;
	    }

	    /**
	     * This method was generated by Apache iBATIS ibator.
	     * This method returns the value of the database column metabar.humang.special_diet
	     *
	     * @return the value of metabar.humang.special_diet
	     *
	     * @ibatorgenerated Mon May 17 15:38:21 CEST 2010
	     */
	    public String getSpecial_diet() {
	        return special_diet;
	    }

	    /**
	     * This method was generated by Apache iBATIS ibator.
	     * This method sets the value of the database column metabar.humang.special_diet
	     *
	     * @param special_diet the value for metabar.humang.special_diet
	     *
	     * @ibatorgenerated Mon May 17 15:38:21 CEST 2010
	     */
	    public void setSpecial_diet(String special_diet) {
	        this.special_diet = special_diet == null ? null : special_diet.trim();
	    }

	    /**
	     * This method was generated by Apache iBATIS ibator.
	     * This method returns the value of the database column metabar.humang.liver_disord
	     *
	     * @return the value of metabar.humang.liver_disord
	     *
	     * @ibatorgenerated Mon May 17 15:38:21 CEST 2010
	     */
	    public String getLiver_disord() {
	        return liver_disord;
	    }

	    /**
	     * This method was generated by Apache iBATIS ibator.
	     * This method sets the value of the database column metabar.humang.liver_disord
	     *
	     * @param liver_disord the value for metabar.humang.liver_disord
	     *
	     * @ibatorgenerated Mon May 17 15:38:21 CEST 2010
	     */
	    public void setLiver_disord(String liver_disord) {
	        this.liver_disord = liver_disord == null ? null : liver_disord.trim();
	    }

	    /**
	     * This method was generated by Apache iBATIS ibator.
	     * This method returns the value of the database column metabar.humang.age
	     *
	     * @return the value of metabar.humang.age
	     *
	     * @ibatorgenerated Mon May 17 15:38:21 CEST 2010
	     */
	    public String getAge() {
	        return age;
	    }

	    /**
	     * This method was generated by Apache iBATIS ibator.
	     * This method sets the value of the database column metabar.humang.age
	     *
	     * @param age the value for metabar.humang.age
	     *
	     * @ibatorgenerated Mon May 17 15:38:21 CEST 2010
	     */
	    public void setAge(String age) {
	        this.age = age;
	    }

	    /**
	     * This method was generated by Apache iBATIS ibator.
	     * This method returns the value of the database column metabar.humang.ihmc_medication_code
	     *
	     * @return the value of metabar.humang.ihmc_medication_code
	     *
	     * @ibatorgenerated Mon May 17 15:38:21 CEST 2010
	     */
	    public String getIhmc_medication_code() {
	        return ihmc_medication_code;
	    }

	    /**
	     * This method was generated by Apache iBATIS ibator.
	     * This method sets the value of the database column metabar.humang.ihmc_medication_code
	     *
	     * @param ihmc_medication_code the value for metabar.humang.ihmc_medication_code
	     *
	     * @ibatorgenerated Mon May 17 15:38:21 CEST 2010
	     */
	    public void setIhmc_medication_code(String ihmc_medication_code) {
	        this.ihmc_medication_code = ihmc_medication_code == null ? null : ihmc_medication_code.trim();
	    }

	    /**
	     * This method was generated by Apache iBATIS ibator.
	     * This method returns the value of the database column metabar.humang.body_site
	     *
	     * @return the value of metabar.humang.body_site
	     *
	     * @ibatorgenerated Mon May 17 15:38:21 CEST 2010
	     */
	    public String getBody_site() {
	        return body_site;
	    }

	    /**
	     * This method was generated by Apache iBATIS ibator.
	     * This method sets the value of the database column metabar.humang.body_site
	     *
	     * @param body_site the value for metabar.humang.body_site
	     *
	     * @ibatorgenerated Mon May 17 15:38:21 CEST 2010
	     */
	    public void setBody_site(String body_site) {
	        this.body_site = body_site == null ? null : body_site.trim();
	    }

	    /**
	     * This method was generated by Apache iBATIS ibator.
	     * This method returns the value of the database column metabar.humang.body_product
	     *
	     * @return the value of metabar.humang.body_product
	     *
	     * @ibatorgenerated Mon May 17 15:38:21 CEST 2010
	     */
	    public String getBody_product() {
	        return body_product;
	    }

	    /**
	     * This method was generated by Apache iBATIS ibator.
	     * This method sets the value of the database column metabar.humang.body_product
	     *
	     * @param body_product the value for metabar.humang.body_product
	     *
	     * @ibatorgenerated Mon May 17 15:38:21 CEST 2010
	     */
	    public void setBody_product(String body_product) {
	        this.body_product = body_product == null ? null : body_product.trim();
	    }

	    /**
	     * This method was generated by Apache iBATIS ibator.
	     * This method returns the value of the database column metabar.humang.height
	     *
	     * @return the value of metabar.humang.height
	     *
	     * @ibatorgenerated Mon May 17 15:38:21 CEST 2010
	     */
	    public String getHeight() {
	        return height;
	    }

	    /**
	     * This method was generated by Apache iBATIS ibator.
	     * This method sets the value of the database column metabar.humang.height
	     *
	     * @param height the value for metabar.humang.height
	     *
	     * @ibatorgenerated Mon May 17 15:38:21 CEST 2010
	     */
	    public void setHeight(String height) {
	        this.height = height;
	    }

	    /**
	     * This method was generated by Apache iBATIS ibator.
	     * This method returns the value of the database column metabar.humang.diet
	     *
	     * @return the value of metabar.humang.diet
	     *
	     * @ibatorgenerated Mon May 17 15:38:21 CEST 2010
	     */
	    public String getDiet() {
	        return diet;
	    }

	    /**
	     * This method was generated by Apache iBATIS ibator.
	     * This method sets the value of the database column metabar.humang.diet
	     *
	     * @param diet the value for metabar.humang.diet
	     *
	     * @ibatorgenerated Mon May 17 15:38:21 CEST 2010
	     */
	    public void setDiet(String diet) {
	        this.diet = diet == null ? null : diet.trim();
	    }

	    /**
	     * This method was generated by Apache iBATIS ibator.
	     * This method returns the value of the database column metabar.humang.genotype
	     *
	     * @return the value of metabar.humang.genotype
	     *
	     * @ibatorgenerated Mon May 17 15:38:21 CEST 2010
	     */
	    public String getGenotype() {
	        return genotype;
	    }

	    /**
	     * This method was generated by Apache iBATIS ibator.
	     * This method sets the value of the database column metabar.humang.genotype
	     *
	     * @param genotype the value for metabar.humang.genotype
	     *
	     * @ibatorgenerated Mon May 17 15:38:21 CEST 2010
	     */
	    public void setGenotype(String genotype) {
	        this.genotype = genotype == null ? null : genotype.trim();
	    }

	    /**
	     * This method was generated by Apache iBATIS ibator.
	     * This method returns the value of the database column metabar.humang.perturbation
	     *
	     * @return the value of metabar.humang.perturbation
	     *
	     * @ibatorgenerated Mon May 17 15:38:21 CEST 2010
	     */
	    public String getPerturbation() {
	        return perturbation;
	    }

	    /**
	     * This method was generated by Apache iBATIS ibator.
	     * This method sets the value of the database column metabar.humang.perturbation
	     *
	     * @param perturbation the value for metabar.humang.perturbation
	     *
	     * @ibatorgenerated Mon May 17 15:38:21 CEST 2010
	     */
	    public void setPerturbation(String perturbation) {
	        this.perturbation = perturbation == null ? null : perturbation.trim();
	    }

	    /**
	     * This method was generated by Apache iBATIS ibator.
	     * This method returns the value of the database column metabar.humang.oxy_stat_samp
	     *
	     * @return the value of metabar.humang.oxy_stat_samp
	     *
	     * @ibatorgenerated Mon May 17 15:38:21 CEST 2010
	     */
	    public String getOxy_stat_samp() {
	        return oxy_stat_samp;
	    }

	    /**
	     * This method was generated by Apache iBATIS ibator.
	     * This method sets the value of the database column metabar.humang.oxy_stat_samp
	     *
	     * @param oxy_stat_samp the value for metabar.humang.oxy_stat_samp
	     *
	     * @ibatorgenerated Mon May 17 15:38:21 CEST 2010
	     */
	    public void setOxy_stat_samp(String oxy_stat_samp) {
	        this.oxy_stat_samp = oxy_stat_samp == null ? null : oxy_stat_samp.trim();
	    }

	    /**
	     * This method was generated by Apache iBATIS ibator.
	     * This method returns the value of the database column metabar.humang.host_subject_id
	     *
	     * @return the value of metabar.humang.host_subject_id
	     *
	     * @ibatorgenerated Mon May 17 15:38:21 CEST 2010
	     */
	    public String getHost_subject_id() {
	        return host_subject_id;
	    }

	    /**
	     * This method was generated by Apache iBATIS ibator.
	     * This method sets the value of the database column metabar.humang.host_subject_id
	     *
	     * @param host_subject_id the value for metabar.humang.host_subject_id
	     *
	     * @ibatorgenerated Mon May 17 15:38:21 CEST 2010
	     */
	    public void setHost_subject_id(String host_subject_id) {
	        this.host_subject_id = host_subject_id == null ? null : host_subject_id.trim();
	    }

	    /**
	     * This method was generated by Apache iBATIS ibator.
	     * This method returns the value of the database column metabar.humang.disease_stat
	     *
	     * @return the value of metabar.humang.disease_stat
	     *
	     * @ibatorgenerated Mon May 17 15:38:21 CEST 2010
	     */
	    public String getDisease_stat() {
	        return disease_stat;
	    }

	    /**
	     * This method was generated by Apache iBATIS ibator.
	     * This method sets the value of the database column metabar.humang.disease_stat
	     *
	     * @param disease_stat the value for metabar.humang.disease_stat
	     *
	     * @ibatorgenerated Mon May 17 15:38:21 CEST 2010
	     */
	    public void setDisease_stat(String disease_stat) {
	        this.disease_stat = disease_stat == null ? null : disease_stat.trim();
	    }

	    /**
	     * This method was generated by Apache iBATIS ibator.
	     * This method returns the value of the database column metabar.humang.chem_administration
	     *
	     * @return the value of metabar.humang.chem_administration
	     *
	     * @ibatorgenerated Mon May 17 15:38:21 CEST 2010
	     */
	    public String getChem_administration() {
	        return chem_administration;
	    }

	    /**
	     * This method was generated by Apache iBATIS ibator.
	     * This method sets the value of the database column metabar.humang.chem_administration
	     *
	     * @param chem_administration the value for metabar.humang.chem_administration
	     *
	     * @ibatorgenerated Mon May 17 15:38:21 CEST 2010
	     */
	    public void setChem_administration(String chem_administration) {
	        this.chem_administration = chem_administration == null ? null : chem_administration.trim();
	    }

	    /**
	     * This method was generated by Apache iBATIS ibator.
	     * This method returns the value of the database column metabar.humang.tot_mass
	     *
	     * @return the value of metabar.humang.tot_mass
	     *
	     * @ibatorgenerated Mon May 17 15:38:21 CEST 2010
	     */
	    public String getTot_mass() {
	        return tot_mass;
	    }

	    /**
	     * This method was generated by Apache iBATIS ibator.
	     * This method sets the value of the database column metabar.humang.tot_mass
	     *
	     * @param tot_mass the value for metabar.humang.tot_mass
	     *
	     * @ibatorgenerated Mon May 17 15:38:21 CEST 2010
	     */
	    public void setTot_mass(String tot_mass) {
	        this.tot_mass = tot_mass;
	    }

	    /**
	     * This method was generated by Apache iBATIS ibator.
	     * This method returns the value of the database column metabar.humang.family_relationship
	     *
	     * @return the value of metabar.humang.family_relationship
	     *
	     * @ibatorgenerated Mon May 17 15:38:21 CEST 2010
	     */
	    public String getFamily_relationship() {
	        return family_relationship;
	    }

	    /**
	     * This method was generated by Apache iBATIS ibator.
	     * This method sets the value of the database column metabar.humang.family_relationship
	     *
	     * @param family_relationship the value for metabar.humang.family_relationship
	     *
	     * @ibatorgenerated Mon May 17 15:38:21 CEST 2010
	     */
	    public void setFamily_relationship(String family_relationship) {
	        this.family_relationship = family_relationship == null ? null : family_relationship.trim();
	    }

	    /**
	     * This method was generated by Apache iBATIS ibator.
	     * This method returns the value of the database column metabar.humang.phenotype
	     *
	     * @return the value of metabar.humang.phenotype
	     *
	     * @ibatorgenerated Mon May 17 15:38:21 CEST 2010
	     */
	    public String getPhenotype() {
	        return phenotype;
	    }

	    /**
	     * This method was generated by Apache iBATIS ibator.
	     * This method sets the value of the database column metabar.humang.phenotype
	     *
	     * @param phenotype the value for metabar.humang.phenotype
	     *
	     * @ibatorgenerated Mon May 17 15:38:21 CEST 2010
	     */
	    public void setPhenotype(String phenotype) {
	        this.phenotype = phenotype == null ? null : phenotype.trim();
	    }

	    /**
	     * This method was generated by Apache iBATIS ibator.
	     * This method returns the value of the database column metabar.humang.pulse
	     *
	     * @return the value of metabar.humang.pulse
	     *
	     * @ibatorgenerated Mon May 17 15:38:21 CEST 2010
	     */
	    public String getPulse() {
	        return pulse;
	    }

	    /**
	     * This method was generated by Apache iBATIS ibator.
	     * This method sets the value of the database column metabar.humang.pulse
	     *
	     * @param pulse the value for metabar.humang.pulse
	     *
	     * @ibatorgenerated Mon May 17 15:38:21 CEST 2010
	     */
	    public void setPulse(String pulse) {
	        this.pulse = pulse;
	    }

	    /**
	     * This method was generated by Apache iBATIS ibator.
	     * This method returns the value of the database column metabar.humang.samp_salinity
	     *
	     * @return the value of metabar.humang.samp_salinity
	     *
	     * @ibatorgenerated Mon May 17 15:38:21 CEST 2010
	     */
	    public String getSamp_salinity() {
	        return samp_salinity;
	    }

	    /**
	     * This method was generated by Apache iBATIS ibator.
	     * This method sets the value of the database column metabar.humang.samp_salinity
	     *
	     * @param samp_salinity the value for metabar.humang.samp_salinity
	     *
	     * @ibatorgenerated Mon May 17 15:38:21 CEST 2010
	     */
	    public void setSamp_salinity(String samp_salinity) {
	        this.samp_salinity = samp_salinity;
	    }

	    /**
	     * This method was generated by Apache iBATIS ibator.
	     * This method returns the value of the database column metabar.humang.organism_count
	     *
	     * @return the value of metabar.humang.organism_count
	     *
	     * @ibatorgenerated Mon May 17 15:38:21 CEST 2010
	     */
	    public String getOrganism_count() {
	        return organism_count;
	    }

	    /**
	     * This method was generated by Apache iBATIS ibator.
	     * This method sets the value of the database column metabar.humang.organism_count
	     *
	     * @param organism_count the value for metabar.humang.organism_count
	     *
	     * @ibatorgenerated Mon May 17 15:38:21 CEST 2010
	     */
	    public void setOrganism_count(String organism_count) {
	        this.organism_count = organism_count == null ? null : organism_count.trim();
	    }

	    /**
	     * This method was generated by Apache iBATIS ibator.
	     * This method returns the value of the database column metabar.humang.samp_store_dur
	     *
	     * @return the value of metabar.humang.samp_store_dur
	     *
	     * @ibatorgenerated Mon May 17 15:38:21 CEST 2010
	     */
	    public String getSamp_store_dur() {
	        return samp_store_dur;
	    }

	    /**
	     * This method was generated by Apache iBATIS ibator.
	     * This method sets the value of the database column metabar.humang.samp_store_dur
	     *
	     * @param samp_store_dur the value for metabar.humang.samp_store_dur
	     *
	     * @ibatorgenerated Mon May 17 15:38:21 CEST 2010
	     */
	    public void setSamp_store_dur(String samp_store_dur) {
	        this.samp_store_dur = samp_store_dur == null ? null : samp_store_dur.trim();
	    }

	    /**
	     * This method was generated by Apache iBATIS ibator.
	     * This method returns the value of the database column metabar.humang.samp_store_loc
	     *
	     * @return the value of metabar.humang.samp_store_loc
	     *
	     * @ibatorgenerated Mon May 17 15:38:21 CEST 2010
	     */
	    public String getSamp_store_loc() {
	        return samp_store_loc;
	    }

	    /**
	     * This method was generated by Apache iBATIS ibator.
	     * This method sets the value of the database column metabar.humang.samp_store_loc
	     *
	     * @param samp_store_loc the value for metabar.humang.samp_store_loc
	     *
	     * @ibatorgenerated Mon May 17 15:38:21 CEST 2010
	     */
	    public void setSamp_store_loc(String samp_store_loc) {
	        this.samp_store_loc = samp_store_loc == null ? null : samp_store_loc.trim();
	    }

	    /**
	     * This method was generated by Apache iBATIS ibator.
	     * This method returns the value of the database column metabar.humang.samp_store_temp
	     *
	     * @return the value of metabar.humang.samp_store_temp
	     *
	     * @ibatorgenerated Mon May 17 15:38:21 CEST 2010
	     */
	    public String getSamp_store_temp() {
	        return samp_store_temp;
	    }

	    /**
	     * This method was generated by Apache iBATIS ibator.
	     * This method sets the value of the database column metabar.humang.samp_store_temp
	     *
	     * @param samp_store_temp the value for metabar.humang.samp_store_temp
	     *
	     * @ibatorgenerated Mon May 17 15:38:21 CEST 2010
	     */
	    public void setSamp_store_temp(String samp_store_temp) {
	        this.samp_store_temp = samp_store_temp;
	    }

	    /**
	     * This method was generated by Apache iBATIS ibator.
	     * This method returns the value of the database column metabar.humang.sex
	     *
	     * @return the value of metabar.humang.sex
	     *
	     * @ibatorgenerated Mon May 17 15:38:21 CEST 2010
	     */
	    public String getSex() {
	        return sex;
	    }

	    /**
	     * This method was generated by Apache iBATIS ibator.
	     * This method sets the value of the database column metabar.humang.sex
	     *
	     * @param sex the value for metabar.humang.sex
	     *
	     * @ibatorgenerated Mon May 17 15:38:21 CEST 2010
	     */
	    public void setSex(String sex) {
	        this.sex = sex == null ? null : sex.trim();
	    }

	    /**
	     * This method was generated by Apache iBATIS ibator.
	     * This method returns the value of the database column metabar.humang.gastrointest_disord
	     *
	     * @return the value of metabar.humang.gastrointest_disord
	     *
	     * @ibatorgenerated Mon May 17 15:38:21 CEST 2010
	     */
	    public String getGastrointest_disord() {
	        return gastrointest_disord;
	    }

	    /**
	     * This method was generated by Apache iBATIS ibator.
	     * This method sets the value of the database column metabar.humang.gastrointest_disord
	     *
	     * @param gastrointest_disord the value for metabar.humang.gastrointest_disord
	     *
	     * @ibatorgenerated Mon May 17 15:38:21 CEST 2010
	     */
	    public void setGastrointest_disord(String gastrointest_disord) {
	        this.gastrointest_disord = gastrointest_disord == null ? null : gastrointest_disord.trim();
	    }

	    /**
	     * This method was generated by Apache iBATIS ibator.
	     * This method returns the value of the database column metabar.humang.misc_param
	     *
	     * @return the value of metabar.humang.misc_param
	     *
	     * @ibatorgenerated Mon May 17 15:38:21 CEST 2010
	     */
	    public String getMisc_param() {
	        return misc_param;
	    }

	    /**
	     * This method was generated by Apache iBATIS ibator.
	     * This method sets the value of the database column metabar.humang.misc_param
	     *
	     * @param misc_param the value for metabar.humang.misc_param
	     *
	     * @ibatorgenerated Mon May 17 15:38:21 CEST 2010
	     */
	    public void setMisc_param(String misc_param) {
	        this.misc_param = misc_param == null ? null : misc_param.trim();
	    }

	    /**
	     * This method was generated by Apache iBATIS ibator.
	     * This method returns the value of the database column metabar.humang.last_meal
	     *
	     * @return the value of metabar.humang.last_meal
	     *
	     * @ibatorgenerated Mon May 17 15:38:21 CEST 2010
	     */
	    public String getLast_meal() {
	        return last_meal;
	    }

	    /**
	     * This method was generated by Apache iBATIS ibator.
	     * This method sets the value of the database column metabar.humang.last_meal
	     *
	     * @param last_meal the value for metabar.humang.last_meal
	     *
	     * @ibatorgenerated Mon May 17 15:38:21 CEST 2010
	     */
	    public void setLast_meal(String last_meal) {
	        this.last_meal = last_meal == null ? null : last_meal.trim();
	    }

	    /**
	     * This method was generated by Apache iBATIS ibator.
	     * This method returns the value of the database column metabar.humang.host_body_temp
	     *
	     * @return the value of metabar.humang.host_body_temp
	     *
	     * @ibatorgenerated Mon May 17 15:38:21 CEST 2010
	     */
	    public String getHost_body_temp() {
	        return host_body_temp;
	    }

	    /**
	     * This method was generated by Apache iBATIS ibator.
	     * This method sets the value of the database column metabar.humang.host_body_temp
	     *
	     * @param host_body_temp the value for metabar.humang.host_body_temp
	     *
	     * @ibatorgenerated Mon May 17 15:38:21 CEST 2010
	     */
	    public void setHost_body_temp(String host_body_temp) {
	        this.host_body_temp = host_body_temp;
	    }

	    /**
	     * This method was generated by Apache iBATIS ibator.
	     * This method returns the value of the database column metabar.humang.body_mass_index
	     *
	     * @return the value of metabar.humang.body_mass_index
	     *
	     * @ibatorgenerated Mon May 17 15:38:21 CEST 2010
	     */
	    public String getBody_mass_index() {
	        return body_mass_index;
	    }

	    /**
	     * This method was generated by Apache iBATIS ibator.
	     * This method sets the value of the database column metabar.humang.body_mass_index
	     *
	     * @param body_mass_index the value for metabar.humang.body_mass_index
	     *
	     * @ibatorgenerated Mon May 17 15:38:21 CEST 2010
	     */
	    public void setBody_mass_index(String body_mass_index) {
	        this.body_mass_index = body_mass_index;
	    }

	    /**
	     * This method was generated by Apache iBATIS ibator.
	     * This method returns the value of the database column metabar.humang.ihmc_ethnicity
	     *
	     * @return the value of metabar.humang.ihmc_ethnicity
	     *
	     * @ibatorgenerated Mon May 17 15:38:21 CEST 2010
	     */
	    public String getIhmc_ethnicity() {
	        return ihmc_ethnicity;
	    }

	    /**
	     * This method was generated by Apache iBATIS ibator.
	     * This method sets the value of the database column metabar.humang.ihmc_ethnicity
	     *
	     * @param ihmc_ethnicity the value for metabar.humang.ihmc_ethnicity
	     *
	     * @ibatorgenerated Mon May 17 15:38:21 CEST 2010
	     */
	    public void setIhmc_ethnicity(String ihmc_ethnicity) {
	        this.ihmc_ethnicity = ihmc_ethnicity == null ? null : ihmc_ethnicity.trim();
	    }

	    /**
	     * This method was generated by Apache iBATIS ibator.
	     * This method returns the value of the database column metabar.humang.occupation
	     *
	     * @return the value of metabar.humang.occupation
	     *
	     * @ibatorgenerated Mon May 17 15:38:21 CEST 2010
	     */
	    public String getOccupation() {
	        return occupation;
	    }

	    /**
	     * This method was generated by Apache iBATIS ibator.
	     * This method sets the value of the database column metabar.humang.occupation
	     *
	     * @param occupation the value for metabar.humang.occupation
	     *
	     * @ibatorgenerated Mon May 17 15:38:21 CEST 2010
	     */
	    public void setOccupation(String occupation) {
	        this.occupation = occupation == null ? null : occupation.trim();
	    }

	    /**
	     * This method was generated by Apache iBATIS ibator.
	     * This method returns the value of the database column metabar.humang.medic_hist_perform
	     *
	     * @return the value of metabar.humang.medic_hist_perform
	     *
	     * @ibatorgenerated Mon May 17 15:38:21 CEST 2010
	     */
	    public String getMedic_hist_perform() {
	        return medic_hist_perform;
	    }

	    /**
	     * This method was generated by Apache iBATIS ibator.
	     * This method sets the value of the database column metabar.humang.medic_hist_perform
	     *
	     * @param medic_hist_perform the value for metabar.humang.medic_hist_perform
	     *
	     * @ibatorgenerated Mon May 17 15:38:21 CEST 2010
	     */
	    public void setMedic_hist_perform(String medic_hist_perform) {
	        this.medic_hist_perform = medic_hist_perform == null ? null : medic_hist_perform.trim();
	    }

		public Humang() {
			super();
			// TODO Auto-generated constructor stub
		}

		public Humang(Long sampleid, String special_diet, String liver_disord,
				String age, String ihmc_medication_code, String body_site,
				String body_product, String height, String diet,
				String genotype, String perturbation, String oxy_stat_samp,
				String host_subject_id, String disease_stat,
				String chem_administration, String tot_mass,
				String family_relationship, String phenotype, String pulse,
				String samp_salinity, String organism_count,
				String samp_store_dur, String samp_store_loc,
				String samp_store_temp, String sex, String gastrointest_disord,
				String misc_param, String last_meal, String host_body_temp,
				String body_mass_index, String ihmc_ethnicity,
				String occupation, String medic_hist_perform) {
			super();
			this.sampleid = sampleid;
			this.special_diet = special_diet;
			this.liver_disord = liver_disord;
			this.age = age;
			this.ihmc_medication_code = ihmc_medication_code;
			this.body_site = body_site;
			this.body_product = body_product;
			this.height = height;
			this.diet = diet;
			this.genotype = genotype;
			this.perturbation = perturbation;
			this.oxy_stat_samp = oxy_stat_samp;
			this.host_subject_id = host_subject_id;
			this.disease_stat = disease_stat;
			this.chem_administration = chem_administration;
			this.tot_mass = tot_mass;
			this.family_relationship = family_relationship;
			this.phenotype = phenotype;
			this.pulse = pulse;
			this.samp_salinity = samp_salinity;
			this.organism_count = organism_count;
			this.samp_store_dur = samp_store_dur;
			this.samp_store_loc = samp_store_loc;
			this.samp_store_temp = samp_store_temp;
			this.sex = sex;
			this.gastrointest_disord = gastrointest_disord;
			this.misc_param = misc_param;
			this.last_meal = last_meal;
			this.host_body_temp = host_body_temp;
			this.body_mass_index = body_mass_index;
			this.ihmc_ethnicity = ihmc_ethnicity;
			this.occupation = occupation;
			this.medic_hist_perform = medic_hist_perform;
		}
	    
		public Humang(Long sampleid) {
			super();
			this.sampleid = sampleid;
		}
}
