# Supplementary material for: MetaBar - a tool for consistent contextual data acquisition and standards compliant submission
Source: BMC Bioinformatics. 2010 Jun 30;11:358. doi: 10.1186/1471-2105-11-358 (PMC2912304; doi:10.1186/1471-2105-11-358)
Supplement: Additional file 1 — MetaBar open source code base under GNU GPL3 license. Zipped open source code base for local installation. A general installation manual can be found in the README.txt. [file 1471-2105-11-358-S1.ZIP › metabar-1.1/src/org/metabar/web/Soil.java]

/*   Copyright (C) 2009 Wolfgang Hankeln
 *
 *   This file is part of MetaBar.
 *
 *   MetaBar is free software: you can redistribute it and/or modify
 *   it under the terms of the GNU General Public License as published by
 *   the Free Software Foundation version 3 of the License.
 *
 *   MetaBar is distributed in the hope that it will be useful,
 *   but WITHOUT ANY WARRANTY; without even the implied warranty of
 *   MERCHANTABILITY or FITNESS FOR A PARTICULAR PURPOSE.  See the
 *   GNU General Public License for more details.
 *
 *   You should have received a copy of the GNU General Public License
 *   along with MetaBar.  If not, see <http://www.gnu.org/licenses/>.
 */
package org.metabar.web;

public class Soil {
	    /**
	     * This field was generated by Apache iBATIS ibator.
	     * This field corresponds to the database column metabar.soil.sampleid
	     *
	     * @ibatorgenerated Mon May 17 15:47:21 CEST 2010
	     */
	    private Long sampleid;

	    /**
	     * This field was generated by Apache iBATIS ibator.
	     * This field corresponds to the database column metabar.soil.cur_vegetation
	     *
	     * @ibatorgenerated Mon May 17 15:47:21 CEST 2010
	     */
	    private String cur_vegetation;

	    /**
	     * This field was generated by Apache iBATIS ibator.
	     * This field corresponds to the database column metabar.soil.sieving
	     *
	     * @ibatorgenerated Mon May 17 15:47:21 CEST 2010
	     */
	    private String sieving;

	    /**
	     * This field was generated by Apache iBATIS ibator.
	     * This field corresponds to the database column metabar.soil.drainage_class
	     *
	     * @ibatorgenerated Mon May 17 15:47:21 CEST 2010
	     */
	    private String drainage_class;

	    /**
	     * This field was generated by Apache iBATIS ibator.
	     * This field corresponds to the database column metabar.soil.extreme_salinity
	     *
	     * @ibatorgenerated Mon May 17 15:47:21 CEST 2010
	     */
	    private String extreme_salinity;

	    /**
	     * This field was generated by Apache iBATIS ibator.
	     * This field corresponds to the database column metabar.soil.al_sat
	     *
	     * @ibatorgenerated Mon May 17 15:47:21 CEST 2010
	     */
	    private String al_sat;

	    /**
	     * This field was generated by Apache iBATIS ibator.
	     * This field corresponds to the database column metabar.soil.heavy_metals
	     *
	     * @ibatorgenerated Mon May 17 15:47:21 CEST 2010
	     */
	    private String heavy_metals;

	    /**
	     * This field was generated by Apache iBATIS ibator.
	     * This field corresponds to the database column metabar.soil.agrochem_addition
	     *
	     * @ibatorgenerated Mon May 17 15:47:21 CEST 2010
	     */
	    private String agrochem_addition;

	    /**
	     * This field was generated by Apache iBATIS ibator.
	     * This field corresponds to the database column metabar.soil.tillage
	     *
	     * @ibatorgenerated Mon May 17 15:47:21 CEST 2010
	     */
	    private String tillage;

	    /**
	     * This field was generated by Apache iBATIS ibator.
	     * This field corresponds to the database column metabar.soil.fire
	     *
	     * @ibatorgenerated Mon May 17 15:47:21 CEST 2010
	     */
	    private String fire;

	    /**
	     * This field was generated by Apache iBATIS ibator.
	     * This field corresponds to the database column metabar.soil.flooding
	     *
	     * @ibatorgenerated Mon May 17 15:47:21 CEST 2010
	     */
	    private String flooding;

	    /**
	     * This field was generated by Apache iBATIS ibator.
	     * This field corresponds to the database column metabar.soil.extreme_event
	     *
	     * @ibatorgenerated Mon May 17 15:47:21 CEST 2010
	     */
	    private String extreme_event;

	    /**
	     * This field was generated by Apache iBATIS ibator.
	     * This field corresponds to the database column metabar.soil.other
	     *
	     * @ibatorgenerated Mon May 17 15:47:21 CEST 2010
	     */
	    private String other;

	    /**
	     * This field was generated by Apache iBATIS ibator.
	     * This field corresponds to the database column metabar.soil.horizon
	     *
	     * @ibatorgenerated Mon May 17 15:47:21 CEST 2010
	     */
	    private String horizon;

	    /**
	     * This field was generated by Apache iBATIS ibator.
	     * This field corresponds to the database column metabar.soil.annual_season_temp
	     *
	     * @ibatorgenerated Mon May 17 15:47:21 CEST 2010
	     */
	    private String annual_season_temp;

	    /**
	     * This field was generated by Apache iBATIS ibator.
	     * This field corresponds to the database column metabar.soil.annual_season_precpt
	     *
	     * @ibatorgenerated Mon May 17 15:47:21 CEST 2010
	     */
	    private String annual_season_precpt;

	    /**
	     * This field was generated by Apache iBATIS ibator.
	     * This field corresponds to the database column metabar.soil.link_class_info
	     *
	     * @ibatorgenerated Mon May 17 15:47:21 CEST 2010
	     */
	    private String link_class_info;

	    /**
	     * This field was generated by Apache iBATIS ibator.
	     * This field corresponds to the database column metabar.soil.microbial_biomass
	     *
	     * @ibatorgenerated Mon May 17 15:47:21 CEST 2010
	     */
	    private String microbial_biomass;

	    /**
	     * This field was generated by Apache iBATIS ibator.
	     * This field corresponds to the database column metabar.soil.link_addit_analys
	     *
	     * @ibatorgenerated Mon May 17 15:47:21 CEST 2010
	     */
	    private String link_addit_analys;

	    /**
	     * This field was generated by Apache iBATIS ibator.
	     * This field corresponds to the database column metabar.soil.crop_rotation
	     *
	     * @ibatorgenerated Mon May 17 15:47:21 CEST 2010
	     */
	    private String crop_rotation;

	    /**
	     * This field was generated by Apache iBATIS ibator.
	     * This field corresponds to the database column metabar.soil.local_class
	     *
	     * @ibatorgenerated Mon May 17 15:47:21 CEST 2010
	     */
	    private String local_class;

	    /**
	     * This field was generated by Apache iBATIS ibator.
	     * This field corresponds to the database column metabar.soil.soil_type
	     *
	     * @ibatorgenerated Mon May 17 15:47:21 CEST 2010
	     */
	    private String soil_type;

	    /**
	     * This field was generated by Apache iBATIS ibator.
	     * This field corresponds to the database column metabar.soil.slope_gradient
	     *
	     * @ibatorgenerated Mon May 17 15:47:21 CEST 2010
	     */
	    private String slope_gradient;

	    /**
	     * This field was generated by Apache iBATIS ibator.
	     * This field corresponds to the database column metabar.soil.slope_aspect
	     *
	     * @ibatorgenerated Mon May 17 15:47:21 CEST 2010
	     */
	    private String slope_aspect;

	    /**
	     * This field was generated by Apache iBATIS ibator.
	     * This field corresponds to the database column metabar.soil.profile_position
	     *
	     * @ibatorgenerated Mon May 17 15:47:21 CEST 2010
	     */
	    private String profile_position;

	    /**
	     * This field was generated by Apache iBATIS ibator.
	     * This field corresponds to the database column metabar.soil.ph
	     *
	     * @ibatorgenerated Mon May 17 15:47:21 CEST 2010
	     */
	    private String ph;

	    /**
	     * This field was generated by Apache iBATIS ibator.
	     * This field corresponds to the database column metabar.soil.fao_class
	     *
	     * @ibatorgenerated Mon May 17 15:47:21 CEST 2010
	     */
	    private String fao_class;

	    /**
	     * This field was generated by Apache iBATIS ibator.
	     * This field corresponds to the database column metabar.soil.store_cond
	     *
	     * @ibatorgenerated Mon May 17 15:47:21 CEST 2010
	     */
	    private String store_cond;

	    /**
	     * This field was generated by Apache iBATIS ibator.
	     * This field corresponds to the database column metabar.soil.texture
	     *
	     * @ibatorgenerated Mon May 17 15:47:21 CEST 2010
	     */
	    private String texture;

	    /**
	     * This field was generated by Apache iBATIS ibator.
	     * This field corresponds to the database column metabar.soil.tot_org_c
	     *
	     * @ibatorgenerated Mon May 17 15:47:21 CEST 2010
	     */
	    private String tot_org_c;

	    /**
	     * This field was generated by Apache iBATIS ibator.
	     * This field corresponds to the database column metabar.soil.tot_n
	     *
	     * @ibatorgenerated Mon May 17 15:47:21 CEST 2010
	     */
	    private String tot_n;

	    /**
	     * This field was generated by Apache iBATIS ibator.
	     * This field corresponds to the database column metabar.soil.water_content_soil
	     *
	     * @ibatorgenerated Mon May 17 15:47:21 CEST 2010
	     */
	    private String water_content_soil;

	    /**
	     * This field was generated by Apache iBATIS ibator.
	     * This field corresponds to the database column metabar.soil.cur_land_use
	     *
	     * @ibatorgenerated Mon May 17 15:47:21 CEST 2010
	     */
	    private String cur_land_use;

	    /**
	     * This field was generated by Apache iBATIS ibator.
	     * This field corresponds to the database column metabar.soil.previous_land_use
	     *
	     * @ibatorgenerated Mon May 17 15:47:21 CEST 2010
	     */
	    private String previous_land_use;

	    /**
	     * This field was generated by Apache iBATIS ibator.
	     * This field corresponds to the database column metabar.soil.horizon_meth
	     *
	     * @ibatorgenerated Mon May 17 15:47:21 CEST 2010
	     */
	    private String horizon_meth;

	    /**
	     * This field was generated by Apache iBATIS ibator.
	     * This field corresponds to the database column metabar.soil.water_content_soil_meth
	     *
	     * @ibatorgenerated Mon May 17 15:47:21 CEST 2010
	     */
	    private String water_content_soil_meth;

	    /**
	     * This field was generated by Apache iBATIS ibator.
	     * This field corresponds to the database column metabar.soil.samp_weight_dna_ext
	     *
	     * @ibatorgenerated Mon May 17 15:47:21 CEST 2010
	     */
	    private String samp_weight_dna_ext;

	    /**
	     * This field was generated by Apache iBATIS ibator.
	     * This field corresponds to the database column metabar.soil.soil_type_meth
	     *
	     * @ibatorgenerated Mon May 17 15:47:21 CEST 2010
	     */
	    private String soil_type_meth;

	    /**
	     * This field was generated by Apache iBATIS ibator.
	     * This field corresponds to the database column metabar.soil.texture_meth
	     *
	     * @ibatorgenerated Mon May 17 15:47:21 CEST 2010
	     */
	    private String texture_meth;

	    /**
	     * This field was generated by Apache iBATIS ibator.
	     * This field corresponds to the database column metabar.soil.ph_meth
	     *
	     * @ibatorgenerated Mon May 17 15:47:21 CEST 2010
	     */
	    private String ph_meth;

	    /**
	     * This field was generated by Apache iBATIS ibator.
	     * This field corresponds to the database column metabar.soil.misc_param
	     *
	     * @ibatorgenerated Mon May 17 15:47:21 CEST 2010
	     */
	    private String misc_param;

	    /**
	     * This field was generated by Apache iBATIS ibator.
	     * This field corresponds to the database column metabar.soil.cur_vegetation_meth
	     *
	     * @ibatorgenerated Mon May 17 15:47:21 CEST 2010
	     */
	    private String cur_vegetation_meth;

	    /**
	     * This field was generated by Apache iBATIS ibator.
	     * This field corresponds to the database column metabar.soil.previous_land_use_meth
	     *
	     * @ibatorgenerated Mon May 17 15:47:21 CEST 2010
	     */
	    private String previous_land_use_meth;

	    /**
	     * This field was generated by Apache iBATIS ibator.
	     * This field corresponds to the database column metabar.soil.pool_dna_extracts
	     *
	     * @ibatorgenerated Mon May 17 15:47:21 CEST 2010
	     */
	    private String pool_dna_extracts;

	    /**
	     * This field was generated by Apache iBATIS ibator.
	     * This field corresponds to the database column metabar.soil.link_climate_info
	     *
	     * @ibatorgenerated Mon May 17 15:47:21 CEST 2010
	     */
	    private String link_climate_info;

	    /**
	     * This field was generated by Apache iBATIS ibator.
	     * This field corresponds to the database column metabar.soil.local_class_meth
	     *
	     * @ibatorgenerated Mon May 17 15:47:21 CEST 2010
	     */
	    private String local_class_meth;

	    /**
	     * This field was generated by Apache iBATIS ibator.
	     * This field corresponds to the database column metabar.soil.tot_org_c_meth
	     *
	     * @ibatorgenerated Mon May 17 15:47:21 CEST 2010
	     */
	    private String tot_org_c_meth;

	    /**
	     * This field was generated by Apache iBATIS ibator.
	     * This field corresponds to the database column metabar.soil.tot_n_meth
	     *
	     * @ibatorgenerated Mon May 17 15:47:21 CEST 2010
	     */
	    private String tot_n_meth;

	    /**
	     * This field was generated by Apache iBATIS ibator.
	     * This field corresponds to the database column metabar.soil.microbial_biomass_meth
	     *
	     * @ibatorgenerated Mon May 17 15:47:21 CEST 2010
	     */
	    private String microbial_biomass_meth;

	    /**
	     * This field was generated by Apache iBATIS ibator.
	     * This field corresponds to the database column metabar.soil.salinity_meth
	     *
	     * @ibatorgenerated Mon May 17 15:47:21 CEST 2010
	     */
	    private String salinity_meth;

	    /**
	     * This field was generated by Apache iBATIS ibator.
	     * This field corresponds to the database column metabar.soil.heavy_metals_meth
	     *
	     * @ibatorgenerated Mon May 17 15:47:21 CEST 2010
	     */
	    private String heavy_metals_meth;

	    /**
	     * This field was generated by Apache iBATIS ibator.
	     * This field corresponds to the database column metabar.soil.al_sat_meth
	     *
	     * @ibatorgenerated Mon May 17 15:47:21 CEST 2010
	     */
	    private String al_sat_meth;

	    /**
	     * This method was generated by Apache iBATIS ibator.
	     * This method returns the value of the database column metabar.soil.sampleid
	     *
	     * @return the value of metabar.soil.sampleid
	     *
	     * @ibatorgenerated Mon May 17 15:47:21 CEST 2010
	     */
	    public Long getSampleid() {
	        return sampleid;
	    }

	    /**
	     * This method was generated by Apache iBATIS ibator.
	     * This method sets the value of the database column metabar.soil.sampleid
	     *
	     * @param sampleid the value for metabar.soil.sampleid
	     *
	     * @ibatorgenerated Mon May 17 15:47:21 CEST 2010
	     */
	    public void setSampleid(Long sampleid) {
	        this.sampleid = sampleid;
	    }

	    /**
	     * This method was generated by Apache iBATIS ibator.
	     * This method returns the value of the database column metabar.soil.cur_vegetation
	     *
	     * @return the value of metabar.soil.cur_vegetation
	     *
	     * @ibatorgenerated Mon May 17 15:47:21 CEST 2010
	     */
	    public String getCur_vegetation() {
	        return cur_vegetation;
	    }

	    /**
	     * This method was generated by Apache iBATIS ibator.
	     * This method sets the value of the database column metabar.soil.cur_vegetation
	     *
	     * @param cur_vegetation the value for metabar.soil.cur_vegetation
	     *
	     * @ibatorgenerated Mon May 17 15:47:21 CEST 2010
	     */
	    public void setCur_vegetation(String cur_vegetation) {
	        this.cur_vegetation = cur_vegetation == null ? null : cur_vegetation.trim();
	    }

	    /**
	     * This method was generated by Apache iBATIS ibator.
	     * This method returns the value of the database column metabar.soil.sieving
	     *
	     * @return the value of metabar.soil.sieving
	     *
	     * @ibatorgenerated Mon May 17 15:47:21 CEST 2010
	     */
	    public String getSieving() {
	        return sieving;
	    }

	    /**
	     * This method was generated by Apache iBATIS ibator.
	     * This method sets the value of the database column metabar.soil.sieving
	     *
	     * @param sieving the value for metabar.soil.sieving
	     *
	     * @ibatorgenerated Mon May 17 15:47:21 CEST 2010
	     */
	    public void setSieving(String sieving) {
	        this.sieving = sieving == null ? null : sieving.trim();
	    }

	    /**
	     * This method was generated by Apache iBATIS ibator.
	     * This method returns the value of the database column metabar.soil.drainage_class
	     *
	     * @return the value of metabar.soil.drainage_class
	     *
	     * @ibatorgenerated Mon May 17 15:47:21 CEST 2010
	     */
	    public String getDrainage_class() {
	        return drainage_class;
	    }

	    /**
	     * This method was generated by Apache iBATIS ibator.
	     * This method sets the value of the database column metabar.soil.drainage_class
	     *
	     * @param drainage_class the value for metabar.soil.drainage_class
	     *
	     * @ibatorgenerated Mon May 17 15:47:21 CEST 2010
	     */
	    public void setDrainage_class(String drainage_class) {
	        this.drainage_class = drainage_class == null ? null : drainage_class.trim();
	    }

	    /**
	     * This method was generated by Apache iBATIS ibator.
	     * This method returns the value of the database column metabar.soil.extreme_salinity
	     *
	     * @return the value of metabar.soil.extreme_salinity
	     *
	     * @ibatorgenerated Mon May 17 15:47:21 CEST 2010
	     */
	    public String getExtreme_salinity() {
	        return extreme_salinity;
	    }

	    /**
	     * This method was generated by Apache iBATIS ibator.
	     * This method sets the value of the database column metabar.soil.extreme_salinity
	     *
	     * @param extreme_salinity the value for metabar.soil.extreme_salinity
	     *
	     * @ibatorgenerated Mon May 17 15:47:21 CEST 2010
	     */
	    public void setExtreme_salinity(String extreme_salinity) {
	        this.extreme_salinity = extreme_salinity;
	    }

	    /**
	     * This method was generated by Apache iBATIS ibator.
	     * This method returns the value of the database column metabar.soil.al_sat
	     *
	     * @return the value of metabar.soil.al_sat
	     *
	     * @ibatorgenerated Mon May 17 15:47:21 CEST 2010
	     */
	    public String getAl_sat() {
	        return al_sat;
	    }

	    /**
	     * This method was generated by Apache iBATIS ibator.
	     * This method sets the value of the database column metabar.soil.al_sat
	     *
	     * @param al_sat the value for metabar.soil.al_sat
	     *
	     * @ibatorgenerated Mon May 17 15:47:21 CEST 2010
	     */
	    public void setAl_sat(String al_sat) {
	        this.al_sat = al_sat;
	    }

	    /**
	     * This method was generated by Apache iBATIS ibator.
	     * This method returns the value of the database column metabar.soil.heavy_metals
	     *
	     * @return the value of metabar.soil.heavy_metals
	     *
	     * @ibatorgenerated Mon May 17 15:47:21 CEST 2010
	     */
	    public String getHeavy_metals() {
	        return heavy_metals;
	    }

	    /**
	     * This method was generated by Apache iBATIS ibator.
	     * This method sets the value of the database column metabar.soil.heavy_metals
	     *
	     * @param heavy_metals the value for metabar.soil.heavy_metals
	     *
	     * @ibatorgenerated Mon May 17 15:47:21 CEST 2010
	     */
	    public void setHeavy_metals(String heavy_metals) {
	        this.heavy_metals = heavy_metals == null ? null : heavy_metals.trim();
	    }

	    /**
	     * This method was generated by Apache iBATIS ibator.
	     * This method returns the value of the database column metabar.soil.agrochem_addition
	     *
	     * @return the value of metabar.soil.agrochem_addition
	     *
	     * @ibatorgenerated Mon May 17 15:47:21 CEST 2010
	     */
	    public String getAgrochem_addition() {
	        return agrochem_addition;
	    }

	    /**
	     * This method was generated by Apache iBATIS ibator.
	     * This method sets the value of the database column metabar.soil.agrochem_addition
	     *
	     * @param agrochem_addition the value for metabar.soil.agrochem_addition
	     *
	     * @ibatorgenerated Mon May 17 15:47:21 CEST 2010
	     */
	    public void setAgrochem_addition(String agrochem_addition) {
	        this.agrochem_addition = agrochem_addition == null ? null : agrochem_addition.trim();
	    }

	    /**
	     * This method was generated by Apache iBATIS ibator.
	     * This method returns the value of the database column metabar.soil.tillage
	     *
	     * @return the value of metabar.soil.tillage
	     *
	     * @ibatorgenerated Mon May 17 15:47:21 CEST 2010
	     */
	    public String getTillage() {
	        return tillage;
	    }

	    /**
	     * This method was generated by Apache iBATIS ibator.
	     * This method sets the value of the database column metabar.soil.tillage
	     *
	     * @param tillage the value for metabar.soil.tillage
	     *
	     * @ibatorgenerated Mon May 17 15:47:21 CEST 2010
	     */
	    public void setTillage(String tillage) {
	        this.tillage = tillage == null ? null : tillage.trim();
	    }

	    /**
	     * This method was generated by Apache iBATIS ibator.
	     * This method returns the value of the database column metabar.soil.fire
	     *
	     * @return the value of metabar.soil.fire
	     *
	     * @ibatorgenerated Mon May 17 15:47:21 CEST 2010
	     */
	    public String getFire() {
	        return fire;
	    }

	    /**
	     * This method was generated by Apache iBATIS ibator.
	     * This method sets the value of the database column metabar.soil.fire
	     *
	     * @param fire the value for metabar.soil.fire
	     *
	     * @ibatorgenerated Mon May 17 15:47:21 CEST 2010
	     */
	    public void setFire(String fire) {
	        this.fire = fire == null ? null : fire.trim();
	    }

	    /**
	     * This method was generated by Apache iBATIS ibator.
	     * This method returns the value of the database column metabar.soil.flooding
	     *
	     * @return the value of metabar.soil.flooding
	     *
	     * @ibatorgenerated Mon May 17 15:47:21 CEST 2010
	     */
	    public String getFlooding() {
	        return flooding;
	    }

	    /**
	     * This method was generated by Apache iBATIS ibator.
	     * This method sets the value of the database column metabar.soil.flooding
	     *
	     * @param flooding the value for metabar.soil.flooding
	     *
	     * @ibatorgenerated Mon May 17 15:47:21 CEST 2010
	     */
	    public void setFlooding(String flooding) {
	        this.flooding = flooding == null ? null : flooding.trim();
	    }

	    /**
	     * This method was generated by Apache iBATIS ibator.
	     * This method returns the value of the database column metabar.soil.extreme_event
	     *
	     * @return the value of metabar.soil.extreme_event
	     *
	     * @ibatorgenerated Mon May 17 15:47:21 CEST 2010
	     */
	    public String getExtreme_event() {
	        return extreme_event;
	    }

	    /**
	     * This method was generated by Apache iBATIS ibator.
	     * This method sets the value of the database column metabar.soil.extreme_event
	     *
	     * @param extreme_event the value for metabar.soil.extreme_event
	     *
	     * @ibatorgenerated Mon May 17 15:47:21 CEST 2010
	     */
	    public void setExtreme_event(String extreme_event) {
	        this.extreme_event = extreme_event == null ? null : extreme_event.trim();
	    }

	    /**
	     * This method was generated by Apache iBATIS ibator.
	     * This method returns the value of the database column metabar.soil.other
	     *
	     * @return the value of metabar.soil.other
	     *
	     * @ibatorgenerated Mon May 17 15:47:21 CEST 2010
	     */
	    public String getOther() {
	        return other;
	    }

	    /**
	     * This method was generated by Apache iBATIS ibator.
	     * This method sets the value of the database column metabar.soil.other
	     *
	     * @param other the value for metabar.soil.other
	     *
	     * @ibatorgenerated Mon May 17 15:47:21 CEST 2010
	     */
	    public void setOther(String other) {
	        this.other = other == null ? null : other.trim();
	    }

	    /**
	     * This method was generated by Apache iBATIS ibator.
	     * This method returns the value of the database column metabar.soil.horizon
	     *
	     * @return the value of metabar.soil.horizon
	     *
	     * @ibatorgenerated Mon May 17 15:47:21 CEST 2010
	     */
	    public String getHorizon() {
	        return horizon;
	    }

	    /**
	     * This method was generated by Apache iBATIS ibator.
	     * This method sets the value of the database column metabar.soil.horizon
	     *
	     * @param horizon the value for metabar.soil.horizon
	     *
	     * @ibatorgenerated Mon May 17 15:47:21 CEST 2010
	     */
	    public void setHorizon(String horizon) {
	        this.horizon = horizon == null ? null : horizon.trim();
	    }

	    /**
	     * This method was generated by Apache iBATIS ibator.
	     * This method returns the value of the database column metabar.soil.annual_season_temp
	     *
	     * @return the value of metabar.soil.annual_season_temp
	     *
	     * @ibatorgenerated Mon May 17 15:47:21 CEST 2010
	     */
	    public String getAnnual_season_temp() {
	        return annual_season_temp;
	    }

	    /**
	     * This method was generated by Apache iBATIS ibator.
	     * This method sets the value of the database column metabar.soil.annual_season_temp
	     *
	     * @param annual_season_temp the value for metabar.soil.annual_season_temp
	     *
	     * @ibatorgenerated Mon May 17 15:47:21 CEST 2010
	     */
	    public void setAnnual_season_temp(String annual_season_temp) {
	        this.annual_season_temp = annual_season_temp;
	    }

	    /**
	     * This method was generated by Apache iBATIS ibator.
	     * This method returns the value of the database column metabar.soil.annual_season_precpt
	     *
	     * @return the value of metabar.soil.annual_season_precpt
	     *
	     * @ibatorgenerated Mon May 17 15:47:21 CEST 2010
	     */
	    public String getAnnual_season_precpt() {
	        return annual_season_precpt;
	    }

	    /**
	     * This method was generated by Apache iBATIS ibator.
	     * This method sets the value of the database column metabar.soil.annual_season_precpt
	     *
	     * @param annual_season_precpt the value for metabar.soil.annual_season_precpt
	     *
	     * @ibatorgenerated Mon May 17 15:47:21 CEST 2010
	     */
	    public void setAnnual_season_precpt(String annual_season_precpt) {
	        this.annual_season_precpt = annual_season_precpt;
	    }

	    /**
	     * This method was generated by Apache iBATIS ibator.
	     * This method returns the value of the database column metabar.soil.link_class_info
	     *
	     * @return the value of metabar.soil.link_class_info
	     *
	     * @ibatorgenerated Mon May 17 15:47:21 CEST 2010
	     */
	    public String getLink_class_info() {
	        return link_class_info;
	    }

	    /**
	     * This method was generated by Apache iBATIS ibator.
	     * This method sets the value of the database column metabar.soil.link_class_info
	     *
	     * @param link_class_info the value for metabar.soil.link_class_info
	     *
	     * @ibatorgenerated Mon May 17 15:47:21 CEST 2010
	     */
	    public void setLink_class_info(String link_class_info) {
	        this.link_class_info = link_class_info == null ? null : link_class_info.trim();
	    }

	    /**
	     * This method was generated by Apache iBATIS ibator.
	     * This method returns the value of the database column metabar.soil.microbial_biomass
	     *
	     * @return the value of metabar.soil.microbial_biomass
	     *
	     * @ibatorgenerated Mon May 17 15:47:21 CEST 2010
	     */
	    public String getMicrobial_biomass() {
	        return microbial_biomass;
	    }

	    /**
	     * This method was generated by Apache iBATIS ibator.
	     * This method sets the value of the database column metabar.soil.microbial_biomass
	     *
	     * @param microbial_biomass the value for metabar.soil.microbial_biomass
	     *
	     * @ibatorgenerated Mon May 17 15:47:21 CEST 2010
	     */
	    public void setMicrobial_biomass(String microbial_biomass) {
	        this.microbial_biomass = microbial_biomass;
	    }

	    /**
	     * This method was generated by Apache iBATIS ibator.
	     * This method returns the value of the database column metabar.soil.link_addit_analys
	     *
	     * @return the value of metabar.soil.link_addit_analys
	     *
	     * @ibatorgenerated Mon May 17 15:47:21 CEST 2010
	     */
	    public String getLink_addit_analys() {
	        return link_addit_analys;
	    }

	    /**
	     * This method was generated by Apache iBATIS ibator.
	     * This method sets the value of the database column metabar.soil.link_addit_analys
	     *
	     * @param link_addit_analys the value for metabar.soil.link_addit_analys
	     *
	     * @ibatorgenerated Mon May 17 15:47:21 CEST 2010
	     */
	    public void setLink_addit_analys(String link_addit_analys) {
	        this.link_addit_analys = link_addit_analys == null ? null : link_addit_analys.trim();
	    }

	    /**
	     * This method was generated by Apache iBATIS ibator.
	     * This method returns the value of the database column metabar.soil.crop_rotation
	     *
	     * @return the value of metabar.soil.crop_rotation
	     *
	     * @ibatorgenerated Mon May 17 15:47:21 CEST 2010
	     */
	    public String getCrop_rotation() {
	        return crop_rotation;
	    }

	    /**
	     * This method was generated by Apache iBATIS ibator.
	     * This method sets the value of the database column metabar.soil.crop_rotation
	     *
	     * @param crop_rotation the value for metabar.soil.crop_rotation
	     *
	     * @ibatorgenerated Mon May 17 15:47:21 CEST 2010
	     */
	    public void setCrop_rotation(String crop_rotation) {
	        this.crop_rotation = crop_rotation == null ? null : crop_rotation.trim();
	    }

	    /**
	     * This method was generated by Apache iBATIS ibator.
	     * This method returns the value of the database column metabar.soil.local_class
	     *
	     * @return the value of metabar.soil.local_class
	     *
	     * @ibatorgenerated Mon May 17 15:47:21 CEST 2010
	     */
	    public String getLocal_class() {
	        return local_class;
	    }

	    /**
	     * This method was generated by Apache iBATIS ibator.
	     * This method sets the value of the database column metabar.soil.local_class
	     *
	     * @param local_class the value for metabar.soil.local_class
	     *
	     * @ibatorgenerated Mon May 17 15:47:21 CEST 2010
	     */
	    public void setLocal_class(String local_class) {
	        this.local_class = local_class == null ? null : local_class.trim();
	    }

	    /**
	     * This method was generated by Apache iBATIS ibator.
	     * This method returns the value of the database column metabar.soil.soil_type
	     *
	     * @return the value of metabar.soil.soil_type
	     *
	     * @ibatorgenerated Mon May 17 15:47:21 CEST 2010
	     */
	    public String getSoil_type() {
	        return soil_type;
	    }

	    /**
	     * This method was generated by Apache iBATIS ibator.
	     * This method sets the value of the database column metabar.soil.soil_type
	     *
	     * @param soil_type the value for metabar.soil.soil_type
	     *
	     * @ibatorgenerated Mon May 17 15:47:21 CEST 2010
	     */
	    public void setSoil_type(String soil_type) {
	        this.soil_type = soil_type == null ? null : soil_type.trim();
	    }

	    /**
	     * This method was generated by Apache iBATIS ibator.
	     * This method returns the value of the database column metabar.soil.slope_gradient
	     *
	     * @return the value of metabar.soil.slope_gradient
	     *
	     * @ibatorgenerated Mon May 17 15:47:21 CEST 2010
	     */
	    public String getSlope_gradient() {
	        return slope_gradient;
	    }

	    /**
	     * This method was generated by Apache iBATIS ibator.
	     * This method sets the value of the database column metabar.soil.slope_gradient
	     *
	     * @param slope_gradient the value for metabar.soil.slope_gradient
	     *
	     * @ibatorgenerated Mon May 17 15:47:21 CEST 2010
	     */
	    public void setSlope_gradient(String slope_gradient) {
	        this.slope_gradient = slope_gradient;
	    }

	    /**
	     * This method was generated by Apache iBATIS ibator.
	     * This method returns the value of the database column metabar.soil.slope_aspect
	     *
	     * @return the value of metabar.soil.slope_aspect
	     *
	     * @ibatorgenerated Mon May 17 15:47:21 CEST 2010
	     */
	    public String getSlope_aspect() {
	        return slope_aspect;
	    }

	    /**
	     * This method was generated by Apache iBATIS ibator.
	     * This method sets the value of the database column metabar.soil.slope_aspect
	     *
	     * @param slope_aspect the value for metabar.soil.slope_aspect
	     *
	     * @ibatorgenerated Mon May 17 15:47:21 CEST 2010
	     */
	    public void setSlope_aspect(String slope_aspect) {
	        this.slope_aspect = slope_aspect;
	    }

	    /**
	     * This method was generated by Apache iBATIS ibator.
	     * This method returns the value of the database column metabar.soil.profile_position
	     *
	     * @return the value of metabar.soil.profile_position
	     *
	     * @ibatorgenerated Mon May 17 15:47:21 CEST 2010
	     */
	    public String getProfile_position() {
	        return profile_position;
	    }

	    /**
	     * This method was generated by Apache iBATIS ibator.
	     * This method sets the value of the database column metabar.soil.profile_position
	     *
	     * @param profile_position the value for metabar.soil.profile_position
	     *
	     * @ibatorgenerated Mon May 17 15:47:21 CEST 2010
	     */
	    public void setProfile_position(String profile_position) {
	        this.profile_position = profile_position == null ? null : profile_position.trim();
	    }

	    /**
	     * This method was generated by Apache iBATIS ibator.
	     * This method returns the value of the database column metabar.soil.ph
	     *
	     * @return the value of metabar.soil.ph
	     *
	     * @ibatorgenerated Mon May 17 15:47:21 CEST 2010
	     */
	    public String getPh() {
	        return ph;
	    }

	    /**
	     * This method was generated by Apache iBATIS ibator.
	     * This method sets the value of the database column metabar.soil.ph
	     *
	     * @param ph the value for metabar.soil.ph
	     *
	     * @ibatorgenerated Mon May 17 15:47:21 CEST 2010
	     */
	    public void setPh(String ph) {
	        this.ph = ph;
	    }

	    /**
	     * This method was generated by Apache iBATIS ibator.
	     * This method returns the value of the database column metabar.soil.fao_class
	     *
	     * @return the value of metabar.soil.fao_class
	     *
	     * @ibatorgenerated Mon May 17 15:47:21 CEST 2010
	     */
	    public String getFao_class() {
	        return fao_class;
	    }

	    /**
	     * This method was generated by Apache iBATIS ibator.
	     * This method sets the value of the database column metabar.soil.fao_class
	     *
	     * @param fao_class the value for metabar.soil.fao_class
	     *
	     * @ibatorgenerated Mon May 17 15:47:21 CEST 2010
	     */
	    public void setFao_class(String fao_class) {
	        this.fao_class = fao_class == null ? null : fao_class.trim();
	    }

	    /**
	     * This method was generated by Apache iBATIS ibator.
	     * This method returns the value of the database column metabar.soil.store_cond
	     *
	     * @return the value of metabar.soil.store_cond
	     *
	     * @ibatorgenerated Mon May 17 15:47:21 CEST 2010
	     */
	    public String getStore_cond() {
	        return store_cond;
	    }

	    /**
	     * This method was generated by Apache iBATIS ibator.
	     * This method sets the value of the database column metabar.soil.store_cond
	     *
	     * @param store_cond the value for metabar.soil.store_cond
	     *
	     * @ibatorgenerated Mon May 17 15:47:21 CEST 2010
	     */
	    public void setStore_cond(String store_cond) {
	        this.store_cond = store_cond == null ? null : store_cond.trim();
	    }

	    /**
	     * This method was generated by Apache iBATIS ibator.
	     * This method returns the value of the database column metabar.soil.texture
	     *
	     * @return the value of metabar.soil.texture
	     *
	     * @ibatorgenerated Mon May 17 15:47:21 CEST 2010
	     */
	    public String getTexture() {
	        return texture;
	    }

	    /**
	     * This method was generated by Apache iBATIS ibator.
	     * This method sets the value of the database column metabar.soil.texture
	     *
	     * @param texture the value for metabar.soil.texture
	     *
	     * @ibatorgenerated Mon May 17 15:47:21 CEST 2010
	     */
	    public void setTexture(String texture) {
	        this.texture = texture;
	    }

	    /**
	     * This method was generated by Apache iBATIS ibator.
	     * This method returns the value of the database column metabar.soil.tot_org_c
	     *
	     * @return the value of metabar.soil.tot_org_c
	     *
	     * @ibatorgenerated Mon May 17 15:47:21 CEST 2010
	     */
	    public String getTot_org_c() {
	        return tot_org_c;
	    }

	    /**
	     * This method was generated by Apache iBATIS ibator.
	     * This method sets the value of the database column metabar.soil.tot_org_c
	     *
	     * @param tot_org_c the value for metabar.soil.tot_org_c
	     *
	     * @ibatorgenerated Mon May 17 15:47:21 CEST 2010
	     */
	    public void setTot_org_c(String tot_org_c) {
	        this.tot_org_c = tot_org_c;
	    }

	    /**
	     * This method was generated by Apache iBATIS ibator.
	     * This method returns the value of the database column metabar.soil.tot_n
	     *
	     * @return the value of metabar.soil.tot_n
	     *
	     * @ibatorgenerated Mon May 17 15:47:21 CEST 2010
	     */
	    public String getTot_n() {
	        return tot_n;
	    }

	    /**
	     * This method was generated by Apache iBATIS ibator.
	     * This method sets the value of the database column metabar.soil.tot_n
	     *
	     * @param tot_n the value for metabar.soil.tot_n
	     *
	     * @ibatorgenerated Mon May 17 15:47:21 CEST 2010
	     */
	    public void setTot_n(String tot_n) {
	        this.tot_n = tot_n;
	    }

	    /**
	     * This method was generated by Apache iBATIS ibator.
	     * This method returns the value of the database column metabar.soil.water_content_soil
	     *
	     * @return the value of metabar.soil.water_content_soil
	     *
	     * @ibatorgenerated Mon May 17 15:47:21 CEST 2010
	     */
	    public String getWater_content_soil() {
	        return water_content_soil;
	    }

	    /**
	     * This method was generated by Apache iBATIS ibator.
	     * This method sets the value of the database column metabar.soil.water_content_soil
	     *
	     * @param water_content_soil the value for metabar.soil.water_content_soil
	     *
	     * @ibatorgenerated Mon May 17 15:47:21 CEST 2010
	     */
	    public void setWater_content_soil(String water_content_soil) {
	        this.water_content_soil = water_content_soil;
	    }

	    /**
	     * This method was generated by Apache iBATIS ibator.
	     * This method returns the value of the database column metabar.soil.cur_land_use
	     *
	     * @return the value of metabar.soil.cur_land_use
	     *
	     * @ibatorgenerated Mon May 17 15:47:21 CEST 2010
	     */
	    public String getCur_land_use() {
	        return cur_land_use;
	    }

	    /**
	     * This method was generated by Apache iBATIS ibator.
	     * This method sets the value of the database column metabar.soil.cur_land_use
	     *
	     * @param cur_land_use the value for metabar.soil.cur_land_use
	     *
	     * @ibatorgenerated Mon May 17 15:47:21 CEST 2010
	     */
	    public void setCur_land_use(String cur_land_use) {
	        this.cur_land_use = cur_land_use == null ? null : cur_land_use.trim();
	    }

	    /**
	     * This method was generated by Apache iBATIS ibator.
	     * This method returns the value of the database column metabar.soil.previous_land_use
	     *
	     * @return the value of metabar.soil.previous_land_use
	     *
	     * @ibatorgenerated Mon May 17 15:47:21 CEST 2010
	     */
	    public String getPrevious_land_use() {
	        return previous_land_use;
	    }

	    /**
	     * This method was generated by Apache iBATIS ibator.
	     * This method sets the value of the database column metabar.soil.previous_land_use
	     *
	     * @param previous_land_use the value for metabar.soil.previous_land_use
	     *
	     * @ibatorgenerated Mon May 17 15:47:21 CEST 2010
	     */
	    public void setPrevious_land_use(String previous_land_use) {
	        this.previous_land_use = previous_land_use == null ? null : previous_land_use.trim();
	    }

	    /**
	     * This method was generated by Apache iBATIS ibator.
	     * This method returns the value of the database column metabar.soil.horizon_meth
	     *
	     * @return the value of metabar.soil.horizon_meth
	     *
	     * @ibatorgenerated Mon May 17 15:47:21 CEST 2010
	     */
	    public String getHorizon_meth() {
	        return horizon_meth;
	    }

	    /**
	     * This method was generated by Apache iBATIS ibator.
	     * This method sets the value of the database column metabar.soil.horizon_meth
	     *
	     * @param horizon_meth the value for metabar.soil.horizon_meth
	     *
	     * @ibatorgenerated Mon May 17 15:47:21 CEST 2010
	     */
	    public void setHorizon_meth(String horizon_meth) {
	        this.horizon_meth = horizon_meth == null ? null : horizon_meth.trim();
	    }

	    /**
	     * This method was generated by Apache iBATIS ibator.
	     * This method returns the value of the database column metabar.soil.water_content_soil_meth
	     *
	     * @return the value of metabar.soil.water_content_soil_meth
	     *
	     * @ibatorgenerated Mon May 17 15:47:21 CEST 2010
	     */
	    public String getWater_content_soil_meth() {
	        return water_content_soil_meth;
	    }

	    /**
	     * This method was generated by Apache iBATIS ibator.
	     * This method sets the value of the database column metabar.soil.water_content_soil_meth
	     *
	     * @param water_content_soil_meth the value for metabar.soil.water_content_soil_meth
	     *
	     * @ibatorgenerated Mon May 17 15:47:21 CEST 2010
	     */
	    public void setWater_content_soil_meth(String water_content_soil_meth) {
	        this.water_content_soil_meth = water_content_soil_meth == null ? null : water_content_soil_meth.trim();
	    }

	    /**
	     * This method was generated by Apache iBATIS ibator.
	     * This method returns the value of the database column metabar.soil.samp_weight_dna_ext
	     *
	     * @return the value of metabar.soil.samp_weight_dna_ext
	     *
	     * @ibatorgenerated Mon May 17 15:47:21 CEST 2010
	     */
	    public String getSamp_weight_dna_ext() {
	        return samp_weight_dna_ext;
	    }

	    /**
	     * This method was generated by Apache iBATIS ibator.
	     * This method sets the value of the database column metabar.soil.samp_weight_dna_ext
	     *
	     * @param samp_weight_dna_ext the value for metabar.soil.samp_weight_dna_ext
	     *
	     * @ibatorgenerated Mon May 17 15:47:21 CEST 2010
	     */
	    public void setSamp_weight_dna_ext(String samp_weight_dna_ext) {
	        this.samp_weight_dna_ext = samp_weight_dna_ext;
	    }

	    /**
	     * This method was generated by Apache iBATIS ibator.
	     * This method returns the value of the database column metabar.soil.soil_type_meth
	     *
	     * @return the value of metabar.soil.soil_type_meth
	     *
	     * @ibatorgenerated Mon May 17 15:47:21 CEST 2010
	     */
	    public String getSoil_type_meth() {
	        return soil_type_meth;
	    }

	    /**
	     * This method was generated by Apache iBATIS ibator.
	     * This method sets the value of the database column metabar.soil.soil_type_meth
	     *
	     * @param soil_type_meth the value for metabar.soil.soil_type_meth
	     *
	     * @ibatorgenerated Mon May 17 15:47:21 CEST 2010
	     */
	    public void setSoil_type_meth(String soil_type_meth) {
	        this.soil_type_meth = soil_type_meth == null ? null : soil_type_meth.trim();
	    }

	    /**
	     * This method was generated by Apache iBATIS ibator.
	     * This method returns the value of the database column metabar.soil.texture_meth
	     *
	     * @return the value of metabar.soil.texture_meth
	     *
	     * @ibatorgenerated Mon May 17 15:47:21 CEST 2010
	     */
	    public String getTexture_meth() {
	        return texture_meth;
	    }

	    /**
	     * This method was generated by Apache iBATIS ibator.
	     * This method sets the value of the database column metabar.soil.texture_meth
	     *
	     * @param texture_meth the value for metabar.soil.texture_meth
	     *
	     * @ibatorgenerated Mon May 17 15:47:21 CEST 2010
	     */
	    public void setTexture_meth(String texture_meth) {
	        this.texture_meth = texture_meth == null ? null : texture_meth.trim();
	    }

	    /**
	     * This method was generated by Apache iBATIS ibator.
	     * This method returns the value of the database column metabar.soil.ph_meth
	     *
	     * @return the value of metabar.soil.ph_meth
	     *
	     * @ibatorgenerated Mon May 17 15:47:21 CEST 2010
	     */
	    public String getPh_meth() {
	        return ph_meth;
	    }

	    /**
	     * This method was generated by Apache iBATIS ibator.
	     * This method sets the value of the database column metabar.soil.ph_meth
	     *
	     * @param ph_meth the value for metabar.soil.ph_meth
	     *
	     * @ibatorgenerated Mon May 17 15:47:21 CEST 2010
	     */
	    public void setPh_meth(String ph_meth) {
	        this.ph_meth = ph_meth == null ? null : ph_meth.trim();
	    }

	    /**
	     * This method was generated by Apache iBATIS ibator.
	     * This method returns the value of the database column metabar.soil.misc_param
	     *
	     * @return the value of metabar.soil.misc_param
	     *
	     * @ibatorgenerated Mon May 17 15:47:21 CEST 2010
	     */
	    public String getMisc_param() {
	        return misc_param;
	    }

	    /**
	     * This method was generated by Apache iBATIS ibator.
	     * This method sets the value of the database column metabar.soil.misc_param
	     *
	     * @param misc_param the value for metabar.soil.misc_param
	     *
	     * @ibatorgenerated Mon May 17 15:47:21 CEST 2010
	     */
	    public void setMisc_param(String misc_param) {
	        this.misc_param = misc_param == null ? null : misc_param.trim();
	    }

	    /**
	     * This method was generated by Apache iBATIS ibator.
	     * This method returns the value of the database column metabar.soil.cur_vegetation_meth
	     *
	     * @return the value of metabar.soil.cur_vegetation_meth
	     *
	     * @ibatorgenerated Mon May 17 15:47:21 CEST 2010
	     */
	    public String getCur_vegetation_meth() {
	        return cur_vegetation_meth;
	    }

	    /**
	     * This method was generated by Apache iBATIS ibator.
	     * This method sets the value of the database column metabar.soil.cur_vegetation_meth
	     *
	     * @param cur_vegetation_meth the value for metabar.soil.cur_vegetation_meth
	     *
	     * @ibatorgenerated Mon May 17 15:47:21 CEST 2010
	     */
	    public void setCur_vegetation_meth(String cur_vegetation_meth) {
	        this.cur_vegetation_meth = cur_vegetation_meth == null ? null : cur_vegetation_meth.trim();
	    }

	    /**
	     * This method was generated by Apache iBATIS ibator.
	     * This method returns the value of the database column metabar.soil.previous_land_use_meth
	     *
	     * @return the value of metabar.soil.previous_land_use_meth
	     *
	     * @ibatorgenerated Mon May 17 15:47:21 CEST 2010
	     */
	    public String getPrevious_land_use_meth() {
	        return previous_land_use_meth;
	    }

	    /**
	     * This method was generated by Apache iBATIS ibator.
	     * This method sets the value of the database column metabar.soil.previous_land_use_meth
	     *
	     * @param previous_land_use_meth the value for metabar.soil.previous_land_use_meth
	     *
	     * @ibatorgenerated Mon May 17 15:47:21 CEST 2010
	     */
	    public void setPrevious_land_use_meth(String previous_land_use_meth) {
	        this.previous_land_use_meth = previous_land_use_meth == null ? null : previous_land_use_meth.trim();
	    }

	    /**
	     * This method was generated by Apache iBATIS ibator.
	     * This method returns the value of the database column metabar.soil.pool_dna_extracts
	     *
	     * @return the value of metabar.soil.pool_dna_extracts
	     *
	     * @ibatorgenerated Mon May 17 15:47:21 CEST 2010
	     */
	    public String getPool_dna_extracts() {
	        return pool_dna_extracts;
	    }

	    /**
	     * This method was generated by Apache iBATIS ibator.
	     * This method sets the value of the database column metabar.soil.pool_dna_extracts
	     *
	     * @param pool_dna_extracts the value for metabar.soil.pool_dna_extracts
	     *
	     * @ibatorgenerated Mon May 17 15:47:21 CEST 2010
	     */
	    public void setPool_dna_extracts(String pool_dna_extracts) {
	        this.pool_dna_extracts = pool_dna_extracts == null ? null : pool_dna_extracts.trim();
	    }

	    /**
	     * This method was generated by Apache iBATIS ibator.
	     * This method returns the value of the database column metabar.soil.link_climate_info
	     *
	     * @return the value of metabar.soil.link_climate_info
	     *
	     * @ibatorgenerated Mon May 17 15:47:21 CEST 2010
	     */
	    public String getLink_climate_info() {
	        return link_climate_info;
	    }

	    /**
	     * This method was generated by Apache iBATIS ibator.
	     * This method sets the value of the database column metabar.soil.link_climate_info
	     *
	     * @param link_climate_info the value for metabar.soil.link_climate_info
	     *
	     * @ibatorgenerated Mon May 17 15:47:21 CEST 2010
	     */
	    public void setLink_climate_info(String link_climate_info) {
	        this.link_climate_info = link_climate_info == null ? null : link_climate_info.trim();
	    }

	    /**
	     * This method was generated by Apache iBATIS ibator.
	     * This method returns the value of the database column metabar.soil.local_class_meth
	     *
	     * @return the value of metabar.soil.local_class_meth
	     *
	     * @ibatorgenerated Mon May 17 15:47:21 CEST 2010
	     */
	    public String getLocal_class_meth() {
	        return local_class_meth;
	    }

	    /**
	     * This method was generated by Apache iBATIS ibator.
	     * This method sets the value of the database column metabar.soil.local_class_meth
	     *
	     * @param local_class_meth the value for metabar.soil.local_class_meth
	     *
	     * @ibatorgenerated Mon May 17 15:47:21 CEST 2010
	     */
	    public void setLocal_class_meth(String local_class_meth) {
	        this.local_class_meth = local_class_meth == null ? null : local_class_meth.trim();
	    }

	    /**
	     * This method was generated by Apache iBATIS ibator.
	     * This method returns the value of the database column metabar.soil.tot_org_c_meth
	     *
	     * @return the value of metabar.soil.tot_org_c_meth
	     *
	     * @ibatorgenerated Mon May 17 15:47:21 CEST 2010
	     */
	    public String getTot_org_c_meth() {
	        return tot_org_c_meth;
	    }

	    /**
	     * This method was generated by Apache iBATIS ibator.
	     * This method sets the value of the database column metabar.soil.tot_org_c_meth
	     *
	     * @param tot_org_c_meth the value for metabar.soil.tot_org_c_meth
	     *
	     * @ibatorgenerated Mon May 17 15:47:21 CEST 2010
	     */
	    public void setTot_org_c_meth(String tot_org_c_meth) {
	        this.tot_org_c_meth = tot_org_c_meth == null ? null : tot_org_c_meth.trim();
	    }

	    /**
	     * This method was generated by Apache iBATIS ibator.
	     * This method returns the value of the database column metabar.soil.tot_n_meth
	     *
	     * @return the value of metabar.soil.tot_n_meth
	     *
	     * @ibatorgenerated Mon May 17 15:47:21 CEST 2010
	     */
	    public String getTot_n_meth() {
	        return tot_n_meth;
	    }

	    /**
	     * This method was generated by Apache iBATIS ibator.
	     * This method sets the value of the database column metabar.soil.tot_n_meth
	     *
	     * @param tot_n_meth the value for metabar.soil.tot_n_meth
	     *
	     * @ibatorgenerated Mon May 17 15:47:21 CEST 2010
	     */
	    public void setTot_n_meth(String tot_n_meth) {
	        this.tot_n_meth = tot_n_meth == null ? null : tot_n_meth.trim();
	    }

	    /**
	     * This method was generated by Apache iBATIS ibator.
	     * This method returns the value of the database column metabar.soil.microbial_biomass_meth
	     *
	     * @return the value of metabar.soil.microbial_biomass_meth
	     *
	     * @ibatorgenerated Mon May 17 15:47:21 CEST 2010
	     */
	    public String getMicrobial_biomass_meth() {
	        return microbial_biomass_meth;
	    }

	    /**
	     * This method was generated by Apache iBATIS ibator.
	     * This method sets the value of the database column metabar.soil.microbial_biomass_meth
	     *
	     * @param microbial_biomass_meth the value for metabar.soil.microbial_biomass_meth
	     *
	     * @ibatorgenerated Mon May 17 15:47:21 CEST 2010
	     */
	    public void setMicrobial_biomass_meth(String microbial_biomass_meth) {
	        this.microbial_biomass_meth = microbial_biomass_meth == null ? null : microbial_biomass_meth.trim();
	    }

	    /**
	     * This method was generated by Apache iBATIS ibator.
	     * This method returns the value of the database column metabar.soil.salinity_meth
	     *
	     * @return the value of metabar.soil.salinity_meth
	     *
	     * @ibatorgenerated Mon May 17 15:47:21 CEST 2010
	     */
	    public String getSalinity_meth() {
	        return salinity_meth;
	    }

	    /**
	     * This method was generated by Apache iBATIS ibator.
	     * This method sets the value of the database column metabar.soil.salinity_meth
	     *
	     * @param salinity_meth the value for metabar.soil.salinity_meth
	     *
	     * @ibatorgenerated Mon May 17 15:47:21 CEST 2010
	     */
	    public void setSalinity_meth(String salinity_meth) {
	        this.salinity_meth = salinity_meth == null ? null : salinity_meth.trim();
	    }

	    /**
	     * This method was generated by Apache iBATIS ibator.
	     * This method returns the value of the database column metabar.soil.heavy_metals_meth
	     *
	     * @return the value of metabar.soil.heavy_metals_meth
	     *
	     * @ibatorgenerated Mon May 17 15:47:21 CEST 2010
	     */
	    public String getHeavy_metals_meth() {
	        return heavy_metals_meth;
	    }

	    /**
	     * This method was generated by Apache iBATIS ibator.
	     * This method sets the value of the database column metabar.soil.heavy_metals_meth
	     *
	     * @param heavy_metals_meth the value for metabar.soil.heavy_metals_meth
	     *
	     * @ibatorgenerated Mon May 17 15:47:21 CEST 2010
	     */
	    public void setHeavy_metals_meth(String heavy_metals_meth) {
	        this.heavy_metals_meth = heavy_metals_meth == null ? null : heavy_metals_meth.trim();
	    }

	    /**
	     * This method was generated by Apache iBATIS ibator.
	     * This method returns the value of the database column metabar.soil.al_sat_meth
	     *
	     * @return the value of metabar.soil.al_sat_meth
	     *
	     * @ibatorgenerated Mon May 17 15:47:21 CEST 2010
	     */
	    public String getAl_sat_meth() {
	        return al_sat_meth;
	    }

	    /**
	     * This method was generated by Apache iBATIS ibator.
	     * This method sets the value of the database column metabar.soil.al_sat_meth
	     *
	     * @param al_sat_meth the value for metabar.soil.al_sat_meth
	     *
	     * @ibatorgenerated Mon May 17 15:47:21 CEST 2010
	     */
	    public void setAl_sat_meth(String al_sat_meth) {
	        this.al_sat_meth = al_sat_meth == null ? null : al_sat_meth.trim();
	    }

		public Soil() {
			super();
			// TODO Auto-generated constructor stub
		}

		public Soil(Long sampleid, String cur_vegetation, String sieving,
				String drainage_class, String extreme_salinity, String al_sat,
				String heavy_metals, String agrochem_addition, String tillage,
				String fire, String flooding, String extreme_event,
				String other, String horizon, String annual_season_temp,
				String annual_season_precpt, String link_class_info,
				String microbial_biomass, String link_addit_analys,
				String crop_rotation, String local_class, String soil_type,
				String slope_gradient, String slope_aspect,
				String profile_position, String ph, String fao_class,
				String store_cond, String texture, String tot_org_c,
				String tot_n, String water_content_soil, String cur_land_use,
				String previous_land_use, String horizon_meth,
				String water_content_soil_meth, String samp_weight_dna_ext,
				String soil_type_meth, String texture_meth, String ph_meth,
				String misc_param, String cur_vegetation_meth,
				String previous_land_use_meth, String pool_dna_extracts,
				String link_climate_info, String local_class_meth,
				String tot_org_c_meth, String tot_n_meth,
				String microbial_biomass_meth, String salinity_meth,
				String heavy_metals_meth, String al_sat_meth) {
			super();
			this.sampleid = sampleid;
			this.cur_vegetation = cur_vegetation;
			this.sieving = sieving;
			this.drainage_class = drainage_class;
			this.extreme_salinity = extreme_salinity;
			this.al_sat = al_sat;
			this.heavy_metals = heavy_metals;
			this.agrochem_addition = agrochem_addition;
			this.tillage = tillage;
			this.fire = fire;
			this.flooding = flooding;
			this.extreme_event = extreme_event;
			this.other = other;
			this.horizon = horizon;
			this.annual_season_temp = annual_season_temp;
			this.annual_season_precpt = annual_season_precpt;
			this.link_class_info = link_class_info;
			this.microbial_biomass = microbial_biomass;
			this.link_addit_analys = link_addit_analys;
			this.crop_rotation = crop_rotation;
			this.local_class = local_class;
			this.soil_type = soil_type;
			this.slope_gradient = slope_gradient;
			this.slope_aspect = slope_aspect;
			this.profile_position = profile_position;
			this.ph = ph;
			this.fao_class = fao_class;
			this.store_cond = store_cond;
			this.texture = texture;
			this.tot_org_c = tot_org_c;
			this.tot_n = tot_n;
			this.water_content_soil = water_content_soil;
			this.cur_land_use = cur_land_use;
			this.previous_land_use = previous_land_use;
			this.horizon_meth = horizon_meth;
			this.water_content_soil_meth = water_content_soil_meth;
			this.samp_weight_dna_ext = samp_weight_dna_ext;
			this.soil_type_meth = soil_type_meth;
			this.texture_meth = texture_meth;
			this.ph_meth = ph_meth;
			this.misc_param = misc_param;
			this.cur_vegetation_meth = cur_vegetation_meth;
			this.previous_land_use_meth = previous_land_use_meth;
			this.pool_dna_extracts = pool_dna_extracts;
			this.link_climate_info = link_climate_info;
			this.local_class_meth = local_class_meth;
			this.tot_org_c_meth = tot_org_c_meth;
			this.tot_n_meth = tot_n_meth;
			this.microbial_biomass_meth = microbial_biomass_meth;
			this.salinity_meth = salinity_meth;
			this.heavy_metals_meth = heavy_metals_meth;
			this.al_sat_meth = al_sat_meth;
		}
	    
		public Soil(Long sampleid) {
			super();
			this.sampleid = sampleid;
		}
}
