# Supplementary material for: MetaBar - a tool for consistent contextual data acquisition and standards compliant submission
Source: BMC Bioinformatics. 2010 Jun 30;11:358. doi: 10.1186/1471-2105-11-358 (PMC2912304; doi:10.1186/1471-2105-11-358)
Supplement: Additional file 1 — MetaBar open source code base under GNU GPL3 license. Zipped open source code base for local installation. A general installation manual can be found in the README.txt. [file 1471-2105-11-358-S1.ZIP › metabar-1.1/src/org/metabar/web/VisibilityChecker.java]

/*   Copyright (C) 2009 Wolfgang Hankeln
 *
 *   This file is part of MetaBar.
 *
 *   MetaBar is free software: you can redistribute it and/or modify
 *   it under the terms of the GNU General Public License as published by
 *   the Free Software Foundation version 3 of the License.
 *
 *   MetaBar is distributed in the hope that it will be useful,
 *   but WITHOUT ANY WARRANTY; without even the implied warranty of
 *   MERCHANTABILITY or FITNESS FOR A PARTICULAR PURPOSE.  See the
 *   GNU General Public License for more details.
 *
 *   You should have received a copy of the GNU General Public License
 *   along with MetaBar.  If not, see <http://www.gnu.org/licenses/>.
 */

package org.metabar.web;

import org.metabar.web.data.ibatisDataAccessor;
import java.util.*;
import org.metabar.web.Role;

public class VisibilityChecker {

	public boolean checkProjectAdminVisibility(String membername, String projectname){
		boolean visible = false;
		ibatisDataAccessor ida = new ibatisDataAccessor();
		try{
		int projectID = ida.selectProjectByProjectname(projectname).getProjectID();
		List<Role> roles = ida.selectAllRolesByMembername(membername);
		for (int i=0; i <roles.size(); i++){
			if (roles.get(i).getProjectID() == projectID & roles.get(i).getRoletype().equals("projectadmin")) visible= true;
		}
		}catch(Exception e){
			System.out.println("Terrible Exception in checkProjectAdminVisibility "+e.getMessage());
		}
		if (membername.equals("root"))visible =true;
return visible;
	}

	public boolean checkMemberVisibility(String membername, String projectname){
		boolean visible = false;
		int projectID =0;
		ibatisDataAccessor ida = new ibatisDataAccessor();
		try{
		 projectID = ida.selectProjectByProjectname(projectname).getProjectID();
		List<Role> roles = ida.selectAllRolesByMembername(membername);
		for (int i=0; i <roles.size(); i++){
			if ((roles.get(i).getProjectID() == projectID & roles.get(i).getRoletype().equals("member")) | (roles.get(i).getProjectID() == projectID & roles.get(i).getRoletype().equals("projectadmin"))) visible= true;
		}
		}catch(Exception e){
			System.out.println("Terrible Exception in checkProjectAdminVisibility "+e.getMessage());
		}
		if (membername.equals("root"))visible =true;
		if (membername.equals("anonymous") & projectID==1000000)visible=false;
return visible;
	}
	
	//public boolean checkSameProjectMembership
	public boolean checkIfSameMembership(String padmin, String user){
		ibatisDataAccessor ida = new ibatisDataAccessor();
		boolean membership = false;
		try{
		List<Role> padminRoles = ida.selectAllRolesByMembername(padmin);
		List<Role> memberRoles = ida.selectAllRolesByMembername(user);
		for (int i=0;i<padminRoles.size(); i++){
			for(int j=0;j<memberRoles.size();j++){
				// 1000000 == anonymous, all are in this project
				if(padminRoles.get(i).getProjectID()==memberRoles.get(j).getProjectID() & padminRoles.get(i).getProjectID() != 1000000){
					membership = true;
				}
			}
		}
		}catch(Exception e){
			System.out.println("Terrible Exception in checkIfSameMembership "+e.getMessage());
		}
		return membership;
	}
	

	
	public VisibilityChecker() {
		// TODO Auto-generated constructor stub
	}
	
}
