# Supplementary material for: MetaBar - a tool for consistent contextual data acquisition and standards compliant submission
Source: BMC Bioinformatics. 2010 Jun 30;11:358. doi: 10.1186/1471-2105-11-358 (PMC2912304; doi:10.1186/1471-2105-11-358)
Supplement: Additional file 1 — MetaBar open source code base under GNU GPL3 license. Zipped open source code base for local installation. A general installation manual can be found in the README.txt. [file 1471-2105-11-358-S1.ZIP › metabar-1.1/src/org/metabar/web/Permission.java]

/*   Copyright (C) 2009 Wolfgang Hankeln
 *
 *   This file is part of MetaBar.
 *
 *   MetaBar is free software: you can redistribute it and/or modify
 *   it under the terms of the GNU General Public License as published by
 *   the Free Software Foundation version 3 of the License.
 *
 *   MetaBar is distributed in the hope that it will be useful,
 *   but WITHOUT ANY WARRANTY; without even the implied warranty of
 *   MERCHANTABILITY or FITNESS FOR A PARTICULAR PURPOSE.  See the
 *   GNU General Public License for more details.
 *
 *   You should have received a copy of the GNU General Public License
 *   along with MetaBar.  If not, see <http://www.gnu.org/licenses/>.
 */

package org.metabar.web;

import java.io.Serializable;
import org.metabar.web.data.ibatisDataAccessor;


public class Permission implements Serializable {

	public Permission(){
	}
	

	private int permID;
	
	private String username;
	
	private long sampleID;
	
	private String permissiontype;

	public int getPermID() {
		return permID;
	}

	public void setPermID(int permID) {
		this.permID = permID;
	}

	public String getUsername() {
		return username;
	}

	public void setUsername(String username) {
		this.username = username;
	}

	public long getSampleID() {
		return sampleID;
	}

	public void setSampleID(long sampleID) {
		this.sampleID = sampleID;
	}

	public String getPermissiontype() {
		return permissiontype;
	}

	public void setPermissiontype(String permissiontype) {
		this.permissiontype = permissiontype;
	}
	
	public Permission(String username, long sampleID, String permissiontype){
		super();
		int maxid =0;
		ibatisDataAccessor ida = new ibatisDataAccessor();
		try{
			maxid = ida.selectMaxPERMID().getPermID()+1;
		} catch (Exception e){
			System.out.println("permission table empty: create first permID: 1. OR exception: "+e.getMessage());
		}
		System.out.print("################ PERMISSION CONSTRUCTION ###############");
		this.permID = maxid;
		this.username = username;
		this.sampleID = sampleID;
		this.permissiontype =permissiontype;
		}
}
