# Supplementary material for: MetaBar - a tool for consistent contextual data acquisition and standards compliant submission
Source: BMC Bioinformatics. 2010 Jun 30;11:358. doi: 10.1186/1471-2105-11-358 (PMC2912304; doi:10.1186/1471-2105-11-358)
Supplement: Additional file 1 — MetaBar open source code base under GNU GPL3 license. Zipped open source code base for local installation. A general installation manual can be found in the README.txt. [file 1471-2105-11-358-S1.ZIP › metabar-1.1/src/org/metabar/web/Wastew.java]

/*   Copyright (C) 2009 Wolfgang Hankeln
 *
 *   This file is part of MetaBar.
 *
 *   MetaBar is free software: you can redistribute it and/or modify
 *   it under the terms of the GNU General Public License as published by
 *   the Free Software Foundation version 3 of the License.
 *
 *   MetaBar is distributed in the hope that it will be useful,
 *   but WITHOUT ANY WARRANTY; without even the implied warranty of
 *   MERCHANTABILITY or FITNESS FOR A PARTICULAR PURPOSE.  See the
 *   GNU General Public License for more details.
 *
 *   You should have received a copy of the GNU General Public License
 *   along with MetaBar.  If not, see <http://www.gnu.org/licenses/>.
 */
package org.metabar.web;

public class Wastew {
	/**
     * This field was generated by Apache iBATIS ibator.
     * This field corresponds to the database column metabar.wastewater.sampleid
     *
     * @ibatorgenerated Fri May 14 12:54:39 CEST 2010
     */
    private Long sampleid;

    /**
     * This field was generated by Apache iBATIS ibator.
     * This field corresponds to the database column metabar.wastewater.alkalinity
     *
     * @ibatorgenerated Fri May 14 12:54:39 CEST 2010
     */
    private String alkalinity;

    /**
     * This field was generated by Apache iBATIS ibator.
     * This field corresponds to the database column metabar.wastewater.chem_administration
     *
     * @ibatorgenerated Fri May 14 12:54:39 CEST 2010
     */
    private String chem_administration;

    /**
     * This field was generated by Apache iBATIS ibator.
     * This field corresponds to the database column metabar.wastewater.chem_oxygen_dem
     *
     * @ibatorgenerated Fri May 14 12:54:39 CEST 2010
     */
    private String chem_oxygen_dem;

    /**
     * This field was generated by Apache iBATIS ibator.
     * This field corresponds to the database column metabar.wastewater.efficiency_percent
     *
     * @ibatorgenerated Fri May 14 12:54:39 CEST 2010
     */
    private String efficiency_percent;

    /**
     * This field was generated by Apache iBATIS ibator.
     * This field corresponds to the database column metabar.wastewater.emulsions
     *
     * @ibatorgenerated Fri May 14 12:54:39 CEST 2010
     */
    private String emulsions;

    /**
     * This field was generated by Apache iBATIS ibator.
     * This field corresponds to the database column metabar.wastewater.gaseous_substances
     *
     * @ibatorgenerated Fri May 14 12:54:39 CEST 2010
     */
    private String gaseous_substances;

    /**
     * This field was generated by Apache iBATIS ibator.
     * This field corresponds to the database column metabar.wastewater.biochem_oxygen_dem
     *
     * @ibatorgenerated Fri May 14 12:54:39 CEST 2010
     */
    private String biochem_oxygen_dem;

    /**
     * This field was generated by Apache iBATIS ibator.
     * This field corresponds to the database column metabar.wastewater.indust_eff_percent
     *
     * @ibatorgenerated Fri May 14 12:54:39 CEST 2010
     */
    private String indust_eff_percent;

    /**
     * This field was generated by Apache iBATIS ibator.
     * This field corresponds to the database column metabar.wastewater.inorg_particles
     *
     * @ibatorgenerated Fri May 14 12:54:39 CEST 2010
     */
    private String inorg_particles;

    /**
     * This field was generated by Apache iBATIS ibator.
     * This field corresponds to the database column metabar.wastewater.oxy_stat_samp
     *
     * @ibatorgenerated Fri May 14 12:54:39 CEST 2010
     */
    private String oxy_stat_samp;

    /**
     * This field was generated by Apache iBATIS ibator.
     * This field corresponds to the database column metabar.wastewater.nitrate
     *
     * @ibatorgenerated Fri May 14 12:54:39 CEST 2010
     */
    private String nitrate;

    /**
     * This field was generated by Apache iBATIS ibator.
     * This field corresponds to the database column metabar.wastewater.org_particles
     *
     * @ibatorgenerated Fri May 14 12:54:39 CEST 2010
     */
    private String org_particles;

    /**
     * This field was generated by Apache iBATIS ibator.
     * This field corresponds to the database column metabar.wastewater.perturbation
     *
     * @ibatorgenerated Fri May 14 12:54:39 CEST 2010
     */
    private String perturbation;

    /**
     * This field was generated by Apache iBATIS ibator.
     * This field corresponds to the database column metabar.wastewater.ph
     *
     * @ibatorgenerated Fri May 14 12:54:39 CEST 2010
     */
    private String ph;

    /**
     * This field was generated by Apache iBATIS ibator.
     * This field corresponds to the database column metabar.wastewater.samp_salinity
     *
     * @ibatorgenerated Fri May 14 12:54:39 CEST 2010
     */
    private String samp_salinity;

    /**
     * This field was generated by Apache iBATIS ibator.
     * This field corresponds to the database column metabar.wastewater.samp_store_dur
     *
     * @ibatorgenerated Fri May 14 12:54:39 CEST 2010
     */
    private String samp_store_dur;

    /**
     * This field was generated by Apache iBATIS ibator.
     * This field corresponds to the database column metabar.wastewater.samp_store_loc
     *
     * @ibatorgenerated Fri May 14 12:54:39 CEST 2010
     */
    private String samp_store_loc;

    /**
     * This field was generated by Apache iBATIS ibator.
     * This field corresponds to the database column metabar.wastewater.samp_store_temp
     *
     * @ibatorgenerated Fri May 14 12:54:39 CEST 2010
     */
    private String samp_store_temp;

    /**
     * This field was generated by Apache iBATIS ibator.
     * This field corresponds to the database column metabar.wastewater.phosphate
     *
     * @ibatorgenerated Fri May 14 12:54:39 CEST 2010
     */
    private String phosphate;

    /**
     * This field was generated by Apache iBATIS ibator.
     * This field corresponds to the database column metabar.wastewater.pre_treatment
     *
     * @ibatorgenerated Fri May 14 12:54:39 CEST 2010
     */
    private String pre_treatment;

    /**
     * This field was generated by Apache iBATIS ibator.
     * This field corresponds to the database column metabar.wastewater.reactor_type
     *
     * @ibatorgenerated Fri May 14 12:54:39 CEST 2010
     */
    private String reactor_type;

    /**
     * This field was generated by Apache iBATIS ibator.
     * This field corresponds to the database column metabar.wastewater.secondary_treatment
     *
     * @ibatorgenerated Fri May 14 12:54:39 CEST 2010
     */
    private String secondary_treatment;

    /**
     * This field was generated by Apache iBATIS ibator.
     * This field corresponds to the database column metabar.wastewater.sewage_type
     *
     * @ibatorgenerated Fri May 14 12:54:39 CEST 2010
     */
    private String sewage_type;

    /**
     * This field was generated by Apache iBATIS ibator.
     * This field corresponds to the database column metabar.wastewater.sludge_retent_time
     *
     * @ibatorgenerated Fri May 14 12:54:39 CEST 2010
     */
    private String sludge_retent_time;

    /**
     * This field was generated by Apache iBATIS ibator.
     * This field corresponds to the database column metabar.wastewater.primary_treatment
     *
     * @ibatorgenerated Fri May 14 12:54:39 CEST 2010
     */
    private String primary_treatment;

    /**
     * This field was generated by Apache iBATIS ibator.
     * This field corresponds to the database column metabar.wastewater.soluble_inorg_mat
     *
     * @ibatorgenerated Fri May 14 12:54:39 CEST 2010
     */
    private String soluble_inorg_mat;

    /**
     * This field was generated by Apache iBATIS ibator.
     * This field corresponds to the database column metabar.wastewater.soluble_org_mat
     *
     * @ibatorgenerated Fri May 14 12:54:39 CEST 2010
     */
    private String soluble_org_mat;

    /**
     * This field was generated by Apache iBATIS ibator.
     * This field corresponds to the database column metabar.wastewater.suspend_solids
     *
     * @ibatorgenerated Fri May 14 12:54:39 CEST 2010
     */
    private String suspend_solids;

    /**
     * This field was generated by Apache iBATIS ibator.
     * This field corresponds to the database column metabar.wastewater.tertiary_treatment
     *
     * @ibatorgenerated Fri May 14 12:54:39 CEST 2010
     */
    private String tertiary_treatment;

    /**
     * This field was generated by Apache iBATIS ibator.
     * This field corresponds to the database column metabar.wastewater.tot_phosphate
     *
     * @ibatorgenerated Fri May 14 12:54:39 CEST 2010
     */
    private String tot_phosphate;

    /**
     * This field was generated by Apache iBATIS ibator.
     * This field corresponds to the database column metabar.wastewater.wastewater_type
     *
     * @ibatorgenerated Fri May 14 12:54:39 CEST 2010
     */
    private String wastewater_type;

    /**
     * This field was generated by Apache iBATIS ibator.
     * This field corresponds to the database column metabar.wastewater.tot_nitro
     *
     * @ibatorgenerated Fri May 14 12:54:39 CEST 2010
     */
    private String tot_nitro;

    /**
     * This field was generated by Apache iBATIS ibator.
     * This field corresponds to the database column metabar.wastewater.organism_count
     *
     * @ibatorgenerated Fri May 14 12:54:39 CEST 2010
     */
    private String organism_count;

    /**
     * This field was generated by Apache iBATIS ibator.
     * This field corresponds to the database column metabar.wastewater.misc_param
     *
     * @ibatorgenerated Fri May 14 12:54:39 CEST 2010
     */
    private String misc_param;

    /**
     * This method was generated by Apache iBATIS ibator.
     * This method returns the value of the database column metabar.wastewater.sampleid
     *
     * @return the value of metabar.wastewater.sampleid
     *
     * @ibatorgenerated Fri May 14 12:54:39 CEST 2010
     */
    public Long getSampleid() {
        return sampleid;
    }

    /**
     * This method was generated by Apache iBATIS ibator.
     * This method sets the value of the database column metabar.wastewater.sampleid
     *
     * @param sampleid the value for metabar.wastewater.sampleid
     *
     * @ibatorgenerated Fri May 14 12:54:39 CEST 2010
     */
    public void setSampleid(Long sampleid) {
        this.sampleid = sampleid;
    }

    /**
     * This method was generated by Apache iBATIS ibator.
     * This method returns the value of the database column metabar.wastewater.alkalinity
     *
     * @return the value of metabar.wastewater.alkalinity
     *
     * @ibatorgenerated Fri May 14 12:54:39 CEST 2010
     */
    public String getAlkalinity() {
        return alkalinity;
    }

    /**
     * This method was generated by Apache iBATIS ibator.
     * This method sets the value of the database column metabar.wastewater.alkalinity
     *
     * @param alkalinity the value for metabar.wastewater.alkalinity
     *
     * @ibatorgenerated Fri May 14 12:54:39 CEST 2010
     */
    public void setAlkalinity(String alkalinity) {
        this.alkalinity = alkalinity;
    }

    /**
     * This method was generated by Apache iBATIS ibator.
     * This method returns the value of the database column metabar.wastewater.chem_administration
     *
     * @return the value of metabar.wastewater.chem_administration
     *
     * @ibatorgenerated Fri May 14 12:54:39 CEST 2010
     */
    public String getChem_administration() {
        return chem_administration;
    }

    /**
     * This method was generated by Apache iBATIS ibator.
     * This method sets the value of the database column metabar.wastewater.chem_administration
     *
     * @param chem_administration the value for metabar.wastewater.chem_administration
     *
     * @ibatorgenerated Fri May 14 12:54:39 CEST 2010
     */
    public void setChem_administration(String chem_administration) {
        this.chem_administration = chem_administration == null ? null : chem_administration.trim();
    }

    /**
     * This method was generated by Apache iBATIS ibator.
     * This method returns the value of the database column metabar.wastewater.chem_oxygen_dem
     *
     * @return the value of metabar.wastewater.chem_oxygen_dem
     *
     * @ibatorgenerated Fri May 14 12:54:39 CEST 2010
     */
    public String getChem_oxygen_dem() {
        return chem_oxygen_dem;
    }

    /**
     * This method was generated by Apache iBATIS ibator.
     * This method sets the value of the database column metabar.wastewater.chem_oxygen_dem
     *
     * @param chem_oxygen_dem the value for metabar.wastewater.chem_oxygen_dem
     *
     * @ibatorgenerated Fri May 14 12:54:39 CEST 2010
     */
    public void setChem_oxygen_dem(String chem_oxygen_dem) {
        this.chem_oxygen_dem = chem_oxygen_dem;
    }

    /**
     * This method was generated by Apache iBATIS ibator.
     * This method returns the value of the database column metabar.wastewater.efficiency_percent
     *
     * @return the value of metabar.wastewater.efficiency_percent
     *
     * @ibatorgenerated Fri May 14 12:54:39 CEST 2010
     */
    public String getEfficiency_percent() {
        return efficiency_percent;
    }

    /**
     * This method was generated by Apache iBATIS ibator.
     * This method sets the value of the database column metabar.wastewater.efficiency_percent
     *
     * @param efficiency_percent the value for metabar.wastewater.efficiency_percent
     *
     * @ibatorgenerated Fri May 14 12:54:39 CEST 2010
     */
    public void setEfficiency_percent(String efficiency_percent) {
        this.efficiency_percent = efficiency_percent;
    }

    /**
     * This method was generated by Apache iBATIS ibator.
     * This method returns the value of the database column metabar.wastewater.emulsions
     *
     * @return the value of metabar.wastewater.emulsions
     *
     * @ibatorgenerated Fri May 14 12:54:39 CEST 2010
     */
    public String getEmulsions() {
        return emulsions;
    }

    /**
     * This method was generated by Apache iBATIS ibator.
     * This method sets the value of the database column metabar.wastewater.emulsions
     *
     * @param emulsions the value for metabar.wastewater.emulsions
     *
     * @ibatorgenerated Fri May 14 12:54:39 CEST 2010
     */
    public void setEmulsions(String emulsions) {
        this.emulsions = emulsions == null ? null : emulsions.trim();
    }

    /**
     * This method was generated by Apache iBATIS ibator.
     * This method returns the value of the database column metabar.wastewater.gaseous_substances
     *
     * @return the value of metabar.wastewater.gaseous_substances
     *
     * @ibatorgenerated Fri May 14 12:54:39 CEST 2010
     */
    public String getGaseous_substances() {
        return gaseous_substances;
    }

    /**
     * This method was generated by Apache iBATIS ibator.
     * This method sets the value of the database column metabar.wastewater.gaseous_substances
     *
     * @param gaseous_substances the value for metabar.wastewater.gaseous_substances
     *
     * @ibatorgenerated Fri May 14 12:54:39 CEST 2010
     */
    public void setGaseous_substances(String gaseous_substances) {
        this.gaseous_substances = gaseous_substances == null ? null : gaseous_substances.trim();
    }

    /**
     * This method was generated by Apache iBATIS ibator.
     * This method returns the value of the database column metabar.wastewater.biochem_oxygen_dem
     *
     * @return the value of metabar.wastewater.biochem_oxygen_dem
     *
     * @ibatorgenerated Fri May 14 12:54:39 CEST 2010
     */
    public String getBiochem_oxygen_dem() {
        return biochem_oxygen_dem;
    }

    /**
     * This method was generated by Apache iBATIS ibator.
     * This method sets the value of the database column metabar.wastewater.biochem_oxygen_dem
     *
     * @param biochem_oxygen_dem the value for metabar.wastewater.biochem_oxygen_dem
     *
     * @ibatorgenerated Fri May 14 12:54:39 CEST 2010
     */
    public void setBiochem_oxygen_dem(String biochem_oxygen_dem) {
        this.biochem_oxygen_dem = biochem_oxygen_dem;
    }

    /**
     * This method was generated by Apache iBATIS ibator.
     * This method returns the value of the database column metabar.wastewater.indust_eff_percent
     *
     * @return the value of metabar.wastewater.indust_eff_percent
     *
     * @ibatorgenerated Fri May 14 12:54:39 CEST 2010
     */
    public String getIndust_eff_percent() {
        return indust_eff_percent;
    }

    /**
     * This method was generated by Apache iBATIS ibator.
     * This method sets the value of the database column metabar.wastewater.indust_eff_percent
     *
     * @param indust_eff_percent the value for metabar.wastewater.indust_eff_percent
     *
     * @ibatorgenerated Fri May 14 12:54:39 CEST 2010
     */
    public void setIndust_eff_percent(String indust_eff_percent) {
        this.indust_eff_percent = indust_eff_percent;
    }

    /**
     * This method was generated by Apache iBATIS ibator.
     * This method returns the value of the database column metabar.wastewater.inorg_particles
     *
     * @return the value of metabar.wastewater.inorg_particles
     *
     * @ibatorgenerated Fri May 14 12:54:39 CEST 2010
     */
    public String getInorg_particles() {
        return inorg_particles;
    }

    /**
     * This method was generated by Apache iBATIS ibator.
     * This method sets the value of the database column metabar.wastewater.inorg_particles
     *
     * @param inorg_particles the value for metabar.wastewater.inorg_particles
     *
     * @ibatorgenerated Fri May 14 12:54:39 CEST 2010
     */
    public void setInorg_particles(String inorg_particles) {
        this.inorg_particles = inorg_particles == null ? null : inorg_particles.trim();
    }

    /**
     * This method was generated by Apache iBATIS ibator.
     * This method returns the value of the database column metabar.wastewater.oxy_stat_samp
     *
     * @return the value of metabar.wastewater.oxy_stat_samp
     *
     * @ibatorgenerated Fri May 14 12:54:39 CEST 2010
     */
    public String getOxy_stat_samp() {
        return oxy_stat_samp;
    }

    /**
     * This method was generated by Apache iBATIS ibator.
     * This method sets the value of the database column metabar.wastewater.oxy_stat_samp
     *
     * @param oxy_stat_samp the value for metabar.wastewater.oxy_stat_samp
     *
     * @ibatorgenerated Fri May 14 12:54:39 CEST 2010
     */
    public void setOxy_stat_samp(String oxy_stat_samp) {
        this.oxy_stat_samp = oxy_stat_samp == null ? null : oxy_stat_samp.trim();
    }

    /**
     * This method was generated by Apache iBATIS ibator.
     * This method returns the value of the database column metabar.wastewater.nitrate
     *
     * @return the value of metabar.wastewater.nitrate
     *
     * @ibatorgenerated Fri May 14 12:54:39 CEST 2010
     */
    public String getNitrate() {
        return nitrate;
    }

    /**
     * This method was generated by Apache iBATIS ibator.
     * This method sets the value of the database column metabar.wastewater.nitrate
     *
     * @param nitrate the value for metabar.wastewater.nitrate
     *
     * @ibatorgenerated Fri May 14 12:54:39 CEST 2010
     */
    public void setNitrate(String nitrate) {
        this.nitrate = nitrate;
    }

    /**
     * This method was generated by Apache iBATIS ibator.
     * This method returns the value of the database column metabar.wastewater.org_particles
     *
     * @return the value of metabar.wastewater.org_particles
     *
     * @ibatorgenerated Fri May 14 12:54:39 CEST 2010
     */
    public String getOrg_particles() {
        return org_particles;
    }

    /**
     * This method was generated by Apache iBATIS ibator.
     * This method sets the value of the database column metabar.wastewater.org_particles
     *
     * @param org_particles the value for metabar.wastewater.org_particles
     *
     * @ibatorgenerated Fri May 14 12:54:39 CEST 2010
     */
    public void setOrg_particles(String org_particles) {
        this.org_particles = org_particles == null ? null : org_particles.trim();
    }

    /**
     * This method was generated by Apache iBATIS ibator.
     * This method returns the value of the database column metabar.wastewater.perturbation
     *
     * @return the value of metabar.wastewater.perturbation
     *
     * @ibatorgenerated Fri May 14 12:54:39 CEST 2010
     */
    public String getPerturbation() {
        return perturbation;
    }

    /**
     * This method was generated by Apache iBATIS ibator.
     * This method sets the value of the database column metabar.wastewater.perturbation
     *
     * @param perturbation the value for metabar.wastewater.perturbation
     *
     * @ibatorgenerated Fri May 14 12:54:39 CEST 2010
     */
    public void setPerturbation(String perturbation) {
        this.perturbation = perturbation == null ? null : perturbation.trim();
    }

    /**
     * This method was generated by Apache iBATIS ibator.
     * This method returns the value of the database column metabar.wastewater.ph
     *
     * @return the value of metabar.wastewater.ph
     *
     * @ibatorgenerated Fri May 14 12:54:39 CEST 2010
     */
    public String getPh() {
        return ph;
    }

    /**
     * This method was generated by Apache iBATIS ibator.
     * This method sets the value of the database column metabar.wastewater.ph
     *
     * @param ph the value for metabar.wastewater.ph
     *
     * @ibatorgenerated Fri May 14 12:54:39 CEST 2010
     */
    public void setPh(String ph) {
        this.ph = ph;
    }

    /**
     * This method was generated by Apache iBATIS ibator.
     * This method returns the value of the database column metabar.wastewater.samp_salinity
     *
     * @return the value of metabar.wastewater.samp_salinity
     *
     * @ibatorgenerated Fri May 14 12:54:39 CEST 2010
     */
    public String getSamp_salinity() {
        return samp_salinity;
    }

    /**
     * This method was generated by Apache iBATIS ibator.
     * This method sets the value of the database column metabar.wastewater.samp_salinity
     *
     * @param samp_salinity the value for metabar.wastewater.samp_salinity
     *
     * @ibatorgenerated Fri May 14 12:54:39 CEST 2010
     */
    public void setSamp_salinity(String samp_salinity) {
        this.samp_salinity = samp_salinity;
    }

    /**
     * This method was generated by Apache iBATIS ibator.
     * This method returns the value of the database column metabar.wastewater.samp_store_dur
     *
     * @return the value of metabar.wastewater.samp_store_dur
     *
     * @ibatorgenerated Fri May 14 12:54:39 CEST 2010
     */
    public String getSamp_store_dur() {
        return samp_store_dur;
    }

    /**
     * This method was generated by Apache iBATIS ibator.
     * This method sets the value of the database column metabar.wastewater.samp_store_dur
     *
     * @param samp_store_dur the value for metabar.wastewater.samp_store_dur
     *
     * @ibatorgenerated Fri May 14 12:54:39 CEST 2010
     */
    public void setSamp_store_dur(String samp_store_dur) {
        this.samp_store_dur = samp_store_dur == null ? null : samp_store_dur.trim();
    }

    /**
     * This method was generated by Apache iBATIS ibator.
     * This method returns the value of the database column metabar.wastewater.samp_store_loc
     *
     * @return the value of metabar.wastewater.samp_store_loc
     *
     * @ibatorgenerated Fri May 14 12:54:39 CEST 2010
     */
    public String getSamp_store_loc() {
        return samp_store_loc;
    }

    /**
     * This method was generated by Apache iBATIS ibator.
     * This method sets the value of the database column metabar.wastewater.samp_store_loc
     *
     * @param samp_store_loc the value for metabar.wastewater.samp_store_loc
     *
     * @ibatorgenerated Fri May 14 12:54:39 CEST 2010
     */
    public void setSamp_store_loc(String samp_store_loc) {
        this.samp_store_loc = samp_store_loc == null ? null : samp_store_loc.trim();
    }

    /**
     * This method was generated by Apache iBATIS ibator.
     * This method returns the value of the database column metabar.wastewater.samp_store_temp
     *
     * @return the value of metabar.wastewater.samp_store_temp
     *
     * @ibatorgenerated Fri May 14 12:54:39 CEST 2010
     */
    public String getSamp_store_temp() {
        return samp_store_temp;
    }

    /**
     * This method was generated by Apache iBATIS ibator.
     * This method sets the value of the database column metabar.wastewater.samp_store_temp
     *
     * @param samp_store_temp the value for metabar.wastewater.samp_store_temp
     *
     * @ibatorgenerated Fri May 14 12:54:39 CEST 2010
     */
    public void setSamp_store_temp(String samp_store_temp) {
        this.samp_store_temp = samp_store_temp;
    }

    /**
     * This method was generated by Apache iBATIS ibator.
     * This method returns the value of the database column metabar.wastewater.phosphate
     *
     * @return the value of metabar.wastewater.phosphate
     *
     * @ibatorgenerated Fri May 14 12:54:39 CEST 2010
     */
    public String getPhosphate() {
        return phosphate;
    }

    /**
     * This method was generated by Apache iBATIS ibator.
     * This method sets the value of the database column metabar.wastewater.phosphate
     *
     * @param phosphate the value for metabar.wastewater.phosphate
     *
     * @ibatorgenerated Fri May 14 12:54:39 CEST 2010
     */
    public void setPhosphate(String phosphate) {
        this.phosphate = phosphate;
    }

    /**
     * This method was generated by Apache iBATIS ibator.
     * This method returns the value of the database column metabar.wastewater.pre_treatment
     *
     * @return the value of metabar.wastewater.pre_treatment
     *
     * @ibatorgenerated Fri May 14 12:54:39 CEST 2010
     */
    public String getPre_treatment() {
        return pre_treatment;
    }

    /**
     * This method was generated by Apache iBATIS ibator.
     * This method sets the value of the database column metabar.wastewater.pre_treatment
     *
     * @param pre_treatment the value for metabar.wastewater.pre_treatment
     *
     * @ibatorgenerated Fri May 14 12:54:39 CEST 2010
     */
    public void setPre_treatment(String pre_treatment) {
        this.pre_treatment = pre_treatment == null ? null : pre_treatment.trim();
    }

    /**
     * This method was generated by Apache iBATIS ibator.
     * This method returns the value of the database column metabar.wastewater.reactor_type
     *
     * @return the value of metabar.wastewater.reactor_type
     *
     * @ibatorgenerated Fri May 14 12:54:39 CEST 2010
     */
    public String getReactor_type() {
        return reactor_type;
    }

    /**
     * This method was generated by Apache iBATIS ibator.
     * This method sets the value of the database column metabar.wastewater.reactor_type
     *
     * @param reactor_type the value for metabar.wastewater.reactor_type
     *
     * @ibatorgenerated Fri May 14 12:54:39 CEST 2010
     */
    public void setReactor_type(String reactor_type) {
        this.reactor_type = reactor_type == null ? null : reactor_type.trim();
    }

    /**
     * This method was generated by Apache iBATIS ibator.
     * This method returns the value of the database column metabar.wastewater.secondary_treatment
     *
     * @return the value of metabar.wastewater.secondary_treatment
     *
     * @ibatorgenerated Fri May 14 12:54:39 CEST 2010
     */
    public String getSecondary_treatment() {
        return secondary_treatment;
    }

    /**
     * This method was generated by Apache iBATIS ibator.
     * This method sets the value of the database column metabar.wastewater.secondary_treatment
     *
     * @param secondary_treatment the value for metabar.wastewater.secondary_treatment
     *
     * @ibatorgenerated Fri May 14 12:54:39 CEST 2010
     */
    public void setSecondary_treatment(String secondary_treatment) {
        this.secondary_treatment = secondary_treatment == null ? null : secondary_treatment.trim();
    }

    /**
     * This method was generated by Apache iBATIS ibator.
     * This method returns the value of the database column metabar.wastewater.sewage_type
     *
     * @return the value of metabar.wastewater.sewage_type
     *
     * @ibatorgenerated Fri May 14 12:54:39 CEST 2010
     */
    public String getSewage_type() {
        return sewage_type;
    }

    /**
     * This method was generated by Apache iBATIS ibator.
     * This method sets the value of the database column metabar.wastewater.sewage_type
     *
     * @param sewage_type the value for metabar.wastewater.sewage_type
     *
     * @ibatorgenerated Fri May 14 12:54:39 CEST 2010
     */
    public void setSewage_type(String sewage_type) {
        this.sewage_type = sewage_type == null ? null : sewage_type.trim();
    }

    /**
     * This method was generated by Apache iBATIS ibator.
     * This method returns the value of the database column metabar.wastewater.sludge_retent_time
     *
     * @return the value of metabar.wastewater.sludge_retent_time
     *
     * @ibatorgenerated Fri May 14 12:54:39 CEST 2010
     */
    public String getSludge_retent_time() {
        return sludge_retent_time;
    }

    /**
     * This method was generated by Apache iBATIS ibator.
     * This method sets the value of the database column metabar.wastewater.sludge_retent_time
     *
     * @param sludge_retent_time the value for metabar.wastewater.sludge_retent_time
     *
     * @ibatorgenerated Fri May 14 12:54:39 CEST 2010
     */
    public void setSludge_retent_time(String sludge_retent_time) {
        this.sludge_retent_time = sludge_retent_time;
    }

    /**
     * This method was generated by Apache iBATIS ibator.
     * This method returns the value of the database column metabar.wastewater.primary_treatment
     *
     * @return the value of metabar.wastewater.primary_treatment
     *
     * @ibatorgenerated Fri May 14 12:54:39 CEST 2010
     */
    public String getPrimary_treatment() {
        return primary_treatment;
    }

    /**
     * This method was generated by Apache iBATIS ibator.
     * This method sets the value of the database column metabar.wastewater.primary_treatment
     *
     * @param primary_treatment the value for metabar.wastewater.primary_treatment
     *
     * @ibatorgenerated Fri May 14 12:54:39 CEST 2010
     */
    public void setPrimary_treatment(String primary_treatment) {
        this.primary_treatment = primary_treatment == null ? null : primary_treatment.trim();
    }

    /**
     * This method was generated by Apache iBATIS ibator.
     * This method returns the value of the database column metabar.wastewater.soluble_inorg_mat
     *
     * @return the value of metabar.wastewater.soluble_inorg_mat
     *
     * @ibatorgenerated Fri May 14 12:54:39 CEST 2010
     */
    public String getSoluble_inorg_mat() {
        return soluble_inorg_mat;
    }

    /**
     * This method was generated by Apache iBATIS ibator.
     * This method sets the value of the database column metabar.wastewater.soluble_inorg_mat
     *
     * @param soluble_inorg_mat the value for metabar.wastewater.soluble_inorg_mat
     *
     * @ibatorgenerated Fri May 14 12:54:39 CEST 2010
     */
    public void setSoluble_inorg_mat(String soluble_inorg_mat) {
        this.soluble_inorg_mat = soluble_inorg_mat == null ? null : soluble_inorg_mat.trim();
    }

    /**
     * This method was generated by Apache iBATIS ibator.
     * This method returns the value of the database column metabar.wastewater.soluble_org_mat
     *
     * @return the value of metabar.wastewater.soluble_org_mat
     *
     * @ibatorgenerated Fri May 14 12:54:39 CEST 2010
     */
    public String getSoluble_org_mat() {
        return soluble_org_mat;
    }

    /**
     * This method was generated by Apache iBATIS ibator.
     * This method sets the value of the database column metabar.wastewater.soluble_org_mat
     *
     * @param soluble_org_mat the value for metabar.wastewater.soluble_org_mat
     *
     * @ibatorgenerated Fri May 14 12:54:39 CEST 2010
     */
    public void setSoluble_org_mat(String soluble_org_mat) {
        this.soluble_org_mat = soluble_org_mat == null ? null : soluble_org_mat.trim();
    }

    /**
     * This method was generated by Apache iBATIS ibator.
     * This method returns the value of the database column metabar.wastewater.suspend_solids
     *
     * @return the value of metabar.wastewater.suspend_solids
     *
     * @ibatorgenerated Fri May 14 12:54:39 CEST 2010
     */
    public String getSuspend_solids() {
        return suspend_solids;
    }

    /**
     * This method was generated by Apache iBATIS ibator.
     * This method sets the value of the database column metabar.wastewater.suspend_solids
     *
     * @param suspend_solids the value for metabar.wastewater.suspend_solids
     *
     * @ibatorgenerated Fri May 14 12:54:39 CEST 2010
     */
    public void setSuspend_solids(String suspend_solids) {
        this.suspend_solids = suspend_solids == null ? null : suspend_solids.trim();
    }

    /**
     * This method was generated by Apache iBATIS ibator.
     * This method returns the value of the database column metabar.wastewater.tertiary_treatment
     *
     * @return the value of metabar.wastewater.tertiary_treatment
     *
     * @ibatorgenerated Fri May 14 12:54:39 CEST 2010
     */
    public String getTertiary_treatment() {
        return tertiary_treatment;
    }

    /**
     * This method was generated by Apache iBATIS ibator.
     * This method sets the value of the database column metabar.wastewater.tertiary_treatment
     *
     * @param tertiary_treatment the value for metabar.wastewater.tertiary_treatment
     *
     * @ibatorgenerated Fri May 14 12:54:39 CEST 2010
     */
    public void setTertiary_treatment(String tertiary_treatment) {
        this.tertiary_treatment = tertiary_treatment == null ? null : tertiary_treatment.trim();
    }

    /**
     * This method was generated by Apache iBATIS ibator.
     * This method returns the value of the database column metabar.wastewater.tot_phosphate
     *
     * @return the value of metabar.wastewater.tot_phosphate
     *
     * @ibatorgenerated Fri May 14 12:54:39 CEST 2010
     */
    public String getTot_phosphate() {
        return tot_phosphate;
    }

    /**
     * This method was generated by Apache iBATIS ibator.
     * This method sets the value of the database column metabar.wastewater.tot_phosphate
     *
     * @param tot_phosphate the value for metabar.wastewater.tot_phosphate
     *
     * @ibatorgenerated Fri May 14 12:54:39 CEST 2010
     */
    public void setTot_phosphate(String tot_phosphate) {
        this.tot_phosphate = tot_phosphate;
    }

    /**
     * This method was generated by Apache iBATIS ibator.
     * This method returns the value of the database column metabar.wastewater.wastewater_type
     *
     * @return the value of metabar.wastewater.wastewater_type
     *
     * @ibatorgenerated Fri May 14 12:54:39 CEST 2010
     */
    public String getWastewater_type() {
        return wastewater_type;
    }

    /**
     * This method was generated by Apache iBATIS ibator.
     * This method sets the value of the database column metabar.wastewater.wastewater_type
     *
     * @param wastewater_type the value for metabar.wastewater.wastewater_type
     *
     * @ibatorgenerated Fri May 14 12:54:39 CEST 2010
     */
    public void setWastewater_type(String wastewater_type) {
        this.wastewater_type = wastewater_type == null ? null : wastewater_type.trim();
    }

    /**
     * This method was generated by Apache iBATIS ibator.
     * This method returns the value of the database column metabar.wastewater.tot_nitro
     *
     * @return the value of metabar.wastewater.tot_nitro
     *
     * @ibatorgenerated Fri May 14 12:54:39 CEST 2010
     */
    public String getTot_nitro() {
        return tot_nitro;
    }

    /**
     * This method was generated by Apache iBATIS ibator.
     * This method sets the value of the database column metabar.wastewater.tot_nitro
     *
     * @param tot_nitro the value for metabar.wastewater.tot_nitro
     *
     * @ibatorgenerated Fri May 14 12:54:39 CEST 2010
     */
    public void setTot_nitro(String tot_nitro) {
        this.tot_nitro = tot_nitro;
    }

    /**
     * This method was generated by Apache iBATIS ibator.
     * This method returns the value of the database column metabar.wastewater.organism_count
     *
     * @return the value of metabar.wastewater.organism_count
     *
     * @ibatorgenerated Fri May 14 12:54:39 CEST 2010
     */
    public String getOrganism_count() {
        return organism_count;
    }

    /**
     * This method was generated by Apache iBATIS ibator.
     * This method sets the value of the database column metabar.wastewater.organism_count
     *
     * @param organism_count the value for metabar.wastewater.organism_count
     *
     * @ibatorgenerated Fri May 14 12:54:39 CEST 2010
     */
    public void setOrganism_count(String organism_count) {
        this.organism_count = organism_count == null ? null : organism_count.trim();
    }

    /**
     * This method was generated by Apache iBATIS ibator.
     * This method returns the value of the database column metabar.wastewater.misc_param
     *
     * @return the value of metabar.wastewater.misc_param
     *
     * @ibatorgenerated Fri May 14 12:54:39 CEST 2010
     */
    public String getMisc_param() {
        return misc_param;
    }

    /**
     * This method was generated by Apache iBATIS ibator.
     * This method sets the value of the database column metabar.wastewater.misc_param
     *
     * @param misc_param the value for metabar.wastewater.misc_param
     *
     * @ibatorgenerated Fri May 14 12:54:39 CEST 2010
     */
    public void setMisc_param(String misc_param) {
        this.misc_param = misc_param == null ? null : misc_param.trim();
    }

	public Wastew(Long sampleid, String alkalinity, String chem_administration,
			String chem_oxygen_dem, String efficiency_percent, String emulsions,
			String gaseous_substances, String biochem_oxygen_dem,
			String indust_eff_percent, String inorg_particles,
			String oxy_stat_samp, String nitrate, String org_particles,
			String perturbation, String ph, String samp_salinity,
			String samp_store_dur, String samp_store_loc,
			String samp_store_temp, String phosphate, String pre_treatment,
			String reactor_type, String secondary_treatment,
			String sewage_type, String sludge_retent_time,
			String primary_treatment, String soluble_inorg_mat,
			String soluble_org_mat, String suspend_solids,
			String tertiary_treatment, String tot_phosphate,
			String wastewater_type, String tot_nitro, String organism_count,
			String misc_param) {
		super();
		this.sampleid = sampleid;
		this.alkalinity = alkalinity;
		this.chem_administration = chem_administration;
		this.chem_oxygen_dem = chem_oxygen_dem;
		this.efficiency_percent = efficiency_percent;
		this.emulsions = emulsions;
		this.gaseous_substances = gaseous_substances;
		this.biochem_oxygen_dem = biochem_oxygen_dem;
		this.indust_eff_percent = indust_eff_percent;
		this.inorg_particles = inorg_particles;
		this.oxy_stat_samp = oxy_stat_samp;
		this.nitrate = nitrate;
		this.org_particles = org_particles;
		this.perturbation = perturbation;
		this.ph = ph;
		this.samp_salinity = samp_salinity;
		this.samp_store_dur = samp_store_dur;
		this.samp_store_loc = samp_store_loc;
		this.samp_store_temp = samp_store_temp;
		this.phosphate = phosphate;
		this.pre_treatment = pre_treatment;
		this.reactor_type = reactor_type;
		this.secondary_treatment = secondary_treatment;
		this.sewage_type = sewage_type;
		this.sludge_retent_time = sludge_retent_time;
		this.primary_treatment = primary_treatment;
		this.soluble_inorg_mat = soluble_inorg_mat;
		this.soluble_org_mat = soluble_org_mat;
		this.suspend_solids = suspend_solids;
		this.tertiary_treatment = tertiary_treatment;
		this.tot_phosphate = tot_phosphate;
		this.wastewater_type = wastewater_type;
		this.tot_nitro = tot_nitro;
		this.organism_count = organism_count;
		this.misc_param = misc_param;
	}

	public Wastew(Long sampleid) {
		super();
		this.sampleid = sampleid;
	}
    
	public Wastew() {
		super();
		// TODO Auto-generated constructor stub
	}   
}
