# Supplementary material for: MetaBar - a tool for consistent contextual data acquisition and standards compliant submission
Source: BMC Bioinformatics. 2010 Jun 30;11:358. doi: 10.1186/1471-2105-11-358 (PMC2912304; doi:10.1186/1471-2105-11-358)
Supplement: Additional file 1 — MetaBar open source code base under GNU GPL3 license. Zipped open source code base for local installation. A general installation manual can be found in the README.txt. [file 1471-2105-11-358-S1.ZIP › metabar-1.1/src/org/metabar/web/Humana.java]

package org.metabar.web;

public class Humana {
	 /**
     * This field was generated by Apache iBATIS ibator.
     * This field corresponds to the database column metabar.humana.sampleid
     *
     * @ibatorgenerated Mon May 17 15:37:43 CEST 2010
     */
    private Long sampleid;

    /**
     * This field was generated by Apache iBATIS ibator.
     * This field corresponds to the database column metabar.humana.disease_stat
     *
     * @ibatorgenerated Mon May 17 15:37:43 CEST 2010
     */
    private String disease_stat;

    /**
     * This field was generated by Apache iBATIS ibator.
     * This field corresponds to the database column metabar.humana.chem_administration
     *
     * @ibatorgenerated Mon May 17 15:37:43 CEST 2010
     */
    private String chem_administration;

    /**
     * This field was generated by Apache iBATIS ibator.
     * This field corresponds to the database column metabar.humana.body_site
     *
     * @ibatorgenerated Mon May 17 15:37:43 CEST 2010
     */
    private String body_site;

    /**
     * This field was generated by Apache iBATIS ibator.
     * This field corresponds to the database column metabar.humana.diet
     *
     * @ibatorgenerated Mon May 17 15:37:43 CEST 2010
     */
    private String diet;

    /**
     * This field was generated by Apache iBATIS ibator.
     * This field corresponds to the database column metabar.humana.family_relationship
     *
     * @ibatorgenerated Mon May 17 15:37:43 CEST 2010
     */
    private String family_relationship;

    /**
     * This field was generated by Apache iBATIS ibator.
     * This field corresponds to the database column metabar.humana.age
     *
     * @ibatorgenerated Mon May 17 15:37:43 CEST 2010
     */
    private String age;

    /**
     * This field was generated by Apache iBATIS ibator.
     * This field corresponds to the database column metabar.humana.body_mass_index
     *
     * @ibatorgenerated Mon May 17 15:37:43 CEST 2010
     */
    private String body_mass_index;

    /**
     * This field was generated by Apache iBATIS ibator.
     * This field corresponds to the database column metabar.humana.host_subject_id
     *
     * @ibatorgenerated Mon May 17 15:37:43 CEST 2010
     */
    private String host_subject_id;

    /**
     * This field was generated by Apache iBATIS ibator.
     * This field corresponds to the database column metabar.humana.height
     *
     * @ibatorgenerated Mon May 17 15:37:43 CEST 2010
     */
    private String height;

    /**
     * This field was generated by Apache iBATIS ibator.
     * This field corresponds to the database column metabar.humana.last_meal
     *
     * @ibatorgenerated Mon May 17 15:37:43 CEST 2010
     */
    private String last_meal;

    /**
     * This field was generated by Apache iBATIS ibator.
     * This field corresponds to the database column metabar.humana.genotype
     *
     * @ibatorgenerated Mon May 17 15:37:43 CEST 2010
     */
    private String genotype;

    /**
     * This field was generated by Apache iBATIS ibator.
     * This field corresponds to the database column metabar.humana.occupation
     *
     * @ibatorgenerated Mon May 17 15:37:43 CEST 2010
     */
    private String occupation;

    /**
     * This field was generated by Apache iBATIS ibator.
     * This field corresponds to the database column metabar.humana.ihmc_medication_code
     *
     * @ibatorgenerated Mon May 17 15:37:43 CEST 2010
     */
    private String ihmc_medication_code;

    /**
     * This field was generated by Apache iBATIS ibator.
     * This field corresponds to the database column metabar.humana.medic_hist_perform
     *
     * @ibatorgenerated Mon May 17 15:37:43 CEST 2010
     */
    private String medic_hist_perform;

    /**
     * This field was generated by Apache iBATIS ibator.
     * This field corresponds to the database column metabar.humana.ihmc_ethnicity
     *
     * @ibatorgenerated Mon May 17 15:37:43 CEST 2010
     */
    private String ihmc_ethnicity;

    /**
     * This field was generated by Apache iBATIS ibator.
     * This field corresponds to the database column metabar.humana.oxy_stat_samp
     *
     * @ibatorgenerated Mon May 17 15:37:43 CEST 2010
     */
    private String oxy_stat_samp;

    /**
     * This field was generated by Apache iBATIS ibator.
     * This field corresponds to the database column metabar.humana.pulse
     *
     * @ibatorgenerated Mon May 17 15:37:43 CEST 2010
     */
    private String pulse;

    /**
     * This field was generated by Apache iBATIS ibator.
     * This field corresponds to the database column metabar.humana.sex
     *
     * @ibatorgenerated Mon May 17 15:37:43 CEST 2010
     */
    private String sex;

    /**
     * This field was generated by Apache iBATIS ibator.
     * This field corresponds to the database column metabar.humana.perturbation
     *
     * @ibatorgenerated Mon May 17 15:37:43 CEST 2010
     */
    private String perturbation;

    /**
     * This field was generated by Apache iBATIS ibator.
     * This field corresponds to the database column metabar.humana.samp_salinity
     *
     * @ibatorgenerated Mon May 17 15:37:43 CEST 2010
     */
    private String samp_salinity;

    /**
     * This field was generated by Apache iBATIS ibator.
     * This field corresponds to the database column metabar.humana.samp_store_loc
     *
     * @ibatorgenerated Mon May 17 15:37:43 CEST 2010
     */
    private String samp_store_loc;

    /**
     * This field was generated by Apache iBATIS ibator.
     * This field corresponds to the database column metabar.humana.samp_store_dur
     *
     * @ibatorgenerated Mon May 17 15:37:43 CEST 2010
     */
    private String samp_store_dur;

    /**
     * This field was generated by Apache iBATIS ibator.
     * This field corresponds to the database column metabar.humana.smoker
     *
     * @ibatorgenerated Mon May 17 15:37:43 CEST 2010
     */
    private String smoker;

    /**
     * This field was generated by Apache iBATIS ibator.
     * This field corresponds to the database column metabar.humana.tot_mass
     *
     * @ibatorgenerated Mon May 17 15:37:43 CEST 2010
     */
    private String tot_mass;

    /**
     * This field was generated by Apache iBATIS ibator.
     * This field corresponds to the database column metabar.humana.hiv_stat
     *
     * @ibatorgenerated Mon May 17 15:37:43 CEST 2010
     */
    private String hiv_stat;

    /**
     * This field was generated by Apache iBATIS ibator.
     * This field corresponds to the database column metabar.humana.drug_usage
     *
     * @ibatorgenerated Mon May 17 15:37:43 CEST 2010
     */
    private String drug_usage;

    /**
     * This field was generated by Apache iBATIS ibator.
     * This field corresponds to the database column metabar.humana.weight_loss_3_month
     *
     * @ibatorgenerated Mon May 17 15:37:43 CEST 2010
     */
    private String weight_loss_3_month;

    /**
     * This field was generated by Apache iBATIS ibator.
     * This field corresponds to the database column metabar.humana.pet_farm_animal
     *
     * @ibatorgenerated Mon May 17 15:37:43 CEST 2010
     */
    private String pet_farm_animal;

    /**
     * This field was generated by Apache iBATIS ibator.
     * This field corresponds to the database column metabar.humana.travel_out_six_month
     *
     * @ibatorgenerated Mon May 17 15:37:43 CEST 2010
     */
    private String travel_out_six_month;

    /**
     * This field was generated by Apache iBATIS ibator.
     * This field corresponds to the database column metabar.humana.twin_sibling
     *
     * @ibatorgenerated Mon May 17 15:37:43 CEST 2010
     */
    private String twin_sibling;

    /**
     * This field was generated by Apache iBATIS ibator.
     * This field corresponds to the database column metabar.humana.study_complt_stat
     *
     * @ibatorgenerated Mon May 17 15:37:43 CEST 2010
     */
    private String study_complt_stat;

    /**
     * This field was generated by Apache iBATIS ibator.
     * This field corresponds to the database column metabar.humana.pulmonary_disord
     *
     * @ibatorgenerated Mon May 17 15:37:43 CEST 2010
     */
    private String pulmonary_disord;

    /**
     * This field was generated by Apache iBATIS ibator.
     * This field corresponds to the database column metabar.humana.nose_throat_disord
     *
     * @ibatorgenerated Mon May 17 15:37:43 CEST 2010
     */
    private String nose_throat_disord;

    /**
     * This field was generated by Apache iBATIS ibator.
     * This field corresponds to the database column metabar.humana.gestation_state
     *
     * @ibatorgenerated Mon May 17 15:37:43 CEST 2010
     */
    private String gestation_state;

    /**
     * This field was generated by Apache iBATIS ibator.
     * This field corresponds to the database column metabar.humana.blood_blood_disord
     *
     * @ibatorgenerated Mon May 17 15:37:43 CEST 2010
     */
    private String blood_blood_disord;

    /**
     * This field was generated by Apache iBATIS ibator.
     * This field corresponds to the database column metabar.humana.maternal_health_stat
     *
     * @ibatorgenerated Mon May 17 15:37:43 CEST 2010
     */
    private String maternal_health_stat;

    /**
     * This field was generated by Apache iBATIS ibator.
     * This field corresponds to the database column metabar.humana.foetal_health_stat
     *
     * @ibatorgenerated Mon May 17 15:37:43 CEST 2010
     */
    private String foetal_health_stat;

    /**
     * This field was generated by Apache iBATIS ibator.
     * This field corresponds to the database column metabar.humana.kidney_disord
     *
     * @ibatorgenerated Mon May 17 15:37:43 CEST 2010
     */
    private String kidney_disord;

    /**
     * This field was generated by Apache iBATIS ibator.
     * This field corresponds to the database column metabar.humana.diet_last_six_month
     *
     * @ibatorgenerated Mon May 17 15:37:43 CEST 2010
     */
    private String diet_last_six_month;

    /**
     * This field was generated by Apache iBATIS ibator.
     * This field corresponds to the database column metabar.humana.urogenit_tract_disor
     *
     * @ibatorgenerated Mon May 17 15:37:43 CEST 2010
     */
    private String urogenit_tract_disor;

    /**
     * This field was generated by Apache iBATIS ibator.
     * This field corresponds to the database column metabar.humana.urine_collect_meth
     *
     * @ibatorgenerated Mon May 17 15:37:43 CEST 2010
     */
    private String urine_collect_meth;

    /**
     * This field was generated by Apache iBATIS ibator.
     * This field corresponds to the database column metabar.humana.amniotic_fluid_color
     *
     * @ibatorgenerated Mon May 17 15:37:43 CEST 2010
     */
    private String amniotic_fluid_color;

    /**
     * This field was generated by Apache iBATIS ibator.
     * This field corresponds to the database column metabar.humana.phenotype
     *
     * @ibatorgenerated Mon May 17 15:37:43 CEST 2010
     */
    private String phenotype;

    /**
     * This field was generated by Apache iBATIS ibator.
     * This field corresponds to the database column metabar.humana.body_product
     *
     * @ibatorgenerated Mon May 17 15:37:43 CEST 2010
     */
    private String body_product;

    /**
     * This field was generated by Apache iBATIS ibator.
     * This field corresponds to the database column metabar.humana.host_body_temp
     *
     * @ibatorgenerated Mon May 17 15:37:43 CEST 2010
     */
    private String host_body_temp;

    /**
     * This field was generated by Apache iBATIS ibator.
     * This field corresponds to the database column metabar.humana.organism_count
     *
     * @ibatorgenerated Mon May 17 15:37:43 CEST 2010
     */
    private String organism_count;

    /**
     * This field was generated by Apache iBATIS ibator.
     * This field corresponds to the database column metabar.humana.samp_store_temp
     *
     * @ibatorgenerated Mon May 17 15:37:43 CEST 2010
     */
    private String samp_store_temp;

    /**
     * This field was generated by Apache iBATIS ibator.
     * This field corresponds to the database column metabar.humana.misc_param
     *
     * @ibatorgenerated Mon May 17 15:37:43 CEST 2010
     */
    private String misc_param;

    /**
     * This method was generated by Apache iBATIS ibator.
     * This method returns the value of the database column metabar.humana.sampleid
     *
     * @return the value of metabar.humana.sampleid
     *
     * @ibatorgenerated Mon May 17 15:37:43 CEST 2010
     */
    public Long getSampleid() {
        return sampleid;
    }

    /**
     * This method was generated by Apache iBATIS ibator.
     * This method sets the value of the database column metabar.humana.sampleid
     *
     * @param sampleid the value for metabar.humana.sampleid
     *
     * @ibatorgenerated Mon May 17 15:37:43 CEST 2010
     */
    public void setSampleid(Long sampleid) {
        this.sampleid = sampleid;
    }

    /**
     * This method was generated by Apache iBATIS ibator.
     * This method returns the value of the database column metabar.humana.disease_stat
     *
     * @return the value of metabar.humana.disease_stat
     *
     * @ibatorgenerated Mon May 17 15:37:43 CEST 2010
     */
    public String getDisease_stat() {
        return disease_stat;
    }

    /**
     * This method was generated by Apache iBATIS ibator.
     * This method sets the value of the database column metabar.humana.disease_stat
     *
     * @param disease_stat the value for metabar.humana.disease_stat
     *
     * @ibatorgenerated Mon May 17 15:37:43 CEST 2010
     */
    public void setDisease_stat(String disease_stat) {
        this.disease_stat = disease_stat == null ? null : disease_stat.trim();
    }

    /**
     * This method was generated by Apache iBATIS ibator.
     * This method returns the value of the database column metabar.humana.chem_administration
     *
     * @return the value of metabar.humana.chem_administration
     *
     * @ibatorgenerated Mon May 17 15:37:43 CEST 2010
     */
    public String getChem_administration() {
        return chem_administration;
    }

    /**
     * This method was generated by Apache iBATIS ibator.
     * This method sets the value of the database column metabar.humana.chem_administration
     *
     * @param chem_administration the value for metabar.humana.chem_administration
     *
     * @ibatorgenerated Mon May 17 15:37:43 CEST 2010
     */
    public void setChem_administration(String chem_administration) {
        this.chem_administration = chem_administration == null ? null : chem_administration.trim();
    }

    /**
     * This method was generated by Apache iBATIS ibator.
     * This method returns the value of the database column metabar.humana.body_site
     *
     * @return the value of metabar.humana.body_site
     *
     * @ibatorgenerated Mon May 17 15:37:43 CEST 2010
     */
    public String getBody_site() {
        return body_site;
    }

    /**
     * This method was generated by Apache iBATIS ibator.
     * This method sets the value of the database column metabar.humana.body_site
     *
     * @param body_site the value for metabar.humana.body_site
     *
     * @ibatorgenerated Mon May 17 15:37:43 CEST 2010
     */
    public void setBody_site(String body_site) {
        this.body_site = body_site == null ? null : body_site.trim();
    }

    /**
     * This method was generated by Apache iBATIS ibator.
     * This method returns the value of the database column metabar.humana.diet
     *
     * @return the value of metabar.humana.diet
     *
     * @ibatorgenerated Mon May 17 15:37:43 CEST 2010
     */
    public String getDiet() {
        return diet;
    }

    /**
     * This method was generated by Apache iBATIS ibator.
     * This method sets the value of the database column metabar.humana.diet
     *
     * @param diet the value for metabar.humana.diet
     *
     * @ibatorgenerated Mon May 17 15:37:43 CEST 2010
     */
    public void setDiet(String diet) {
        this.diet = diet == null ? null : diet.trim();
    }

    /**
     * This method was generated by Apache iBATIS ibator.
     * This method returns the value of the database column metabar.humana.family_relationship
     *
     * @return the value of metabar.humana.family_relationship
     *
     * @ibatorgenerated Mon May 17 15:37:43 CEST 2010
     */
    public String getFamily_relationship() {
        return family_relationship;
    }

    /**
     * This method was generated by Apache iBATIS ibator.
     * This method sets the value of the database column metabar.humana.family_relationship
     *
     * @param family_relationship the value for metabar.humana.family_relationship
     *
     * @ibatorgenerated Mon May 17 15:37:43 CEST 2010
     */
    public void setFamily_relationship(String family_relationship) {
        this.family_relationship = family_relationship == null ? null : family_relationship.trim();
    }

    /**
     * This method was generated by Apache iBATIS ibator.
     * This method returns the value of the database column metabar.humana.age
     *
     * @return the value of metabar.humana.age
     *
     * @ibatorgenerated Mon May 17 15:37:43 CEST 2010
     */
    public String getAge() {
        return age;
    }

    /**
     * This method was generated by Apache iBATIS ibator.
     * This method sets the value of the database column metabar.humana.age
     *
     * @param age the value for metabar.humana.age
     *
     * @ibatorgenerated Mon May 17 15:37:43 CEST 2010
     */
    public void setAge(String age) {
        this.age = age;
    }

    /**
     * This method was generated by Apache iBATIS ibator.
     * This method returns the value of the database column metabar.humana.body_mass_index
     *
     * @return the value of metabar.humana.body_mass_index
     *
     * @ibatorgenerated Mon May 17 15:37:43 CEST 2010
     */
    public String getBody_mass_index() {
        return body_mass_index;
    }

    /**
     * This method was generated by Apache iBATIS ibator.
     * This method sets the value of the database column metabar.humana.body_mass_index
     *
     * @param body_mass_index the value for metabar.humana.body_mass_index
     *
     * @ibatorgenerated Mon May 17 15:37:43 CEST 2010
     */
    public void setBody_mass_index(String body_mass_index) {
        this.body_mass_index = body_mass_index;
    }

    /**
     * This method was generated by Apache iBATIS ibator.
     * This method returns the value of the database column metabar.humana.host_subject_id
     *
     * @return the value of metabar.humana.host_subject_id
     *
     * @ibatorgenerated Mon May 17 15:37:43 CEST 2010
     */
    public String getHost_subject_id() {
        return host_subject_id;
    }

    /**
     * This method was generated by Apache iBATIS ibator.
     * This method sets the value of the database column metabar.humana.host_subject_id
     *
     * @param host_subject_id the value for metabar.humana.host_subject_id
     *
     * @ibatorgenerated Mon May 17 15:37:43 CEST 2010
     */
    public void setHost_subject_id(String host_subject_id) {
        this.host_subject_id = host_subject_id == null ? null : host_subject_id.trim();
    }

    /**
     * This method was generated by Apache iBATIS ibator.
     * This method returns the value of the database column metabar.humana.height
     *
     * @return the value of metabar.humana.height
     *
     * @ibatorgenerated Mon May 17 15:37:43 CEST 2010
     */
    public String getHeight() {
        return height;
    }

    /**
     * This method was generated by Apache iBATIS ibator.
     * This method sets the value of the database column metabar.humana.height
     *
     * @param height the value for metabar.humana.height
     *
     * @ibatorgenerated Mon May 17 15:37:43 CEST 2010
     */
    public void setHeight(String height) {
        this.height = height;
    }

    /**
     * This method was generated by Apache iBATIS ibator.
     * This method returns the value of the database column metabar.humana.last_meal
     *
     * @return the value of metabar.humana.last_meal
     *
     * @ibatorgenerated Mon May 17 15:37:43 CEST 2010
     */
    public String getLast_meal() {
        return last_meal;
    }

    /**
     * This method was generated by Apache iBATIS ibator.
     * This method sets the value of the database column metabar.humana.last_meal
     *
     * @param last_meal the value for metabar.humana.last_meal
     *
     * @ibatorgenerated Mon May 17 15:37:43 CEST 2010
     */
    public void setLast_meal(String last_meal) {
        this.last_meal = last_meal == null ? null : last_meal.trim();
    }

    /**
     * This method was generated by Apache iBATIS ibator.
     * This method returns the value of the database column metabar.humana.genotype
     *
     * @return the value of metabar.humana.genotype
     *
     * @ibatorgenerated Mon May 17 15:37:43 CEST 2010
     */
    public String getGenotype() {
        return genotype;
    }

    /**
     * This method was generated by Apache iBATIS ibator.
     * This method sets the value of the database column metabar.humana.genotype
     *
     * @param genotype the value for metabar.humana.genotype
     *
     * @ibatorgenerated Mon May 17 15:37:43 CEST 2010
     */
    public void setGenotype(String genotype) {
        this.genotype = genotype == null ? null : genotype.trim();
    }

    /**
     * This method was generated by Apache iBATIS ibator.
     * This method returns the value of the database column metabar.humana.occupation
     *
     * @return the value of metabar.humana.occupation
     *
     * @ibatorgenerated Mon May 17 15:37:43 CEST 2010
     */
    public String getOccupation() {
        return occupation;
    }

    /**
     * This method was generated by Apache iBATIS ibator.
     * This method sets the value of the database column metabar.humana.occupation
     *
     * @param occupation the value for metabar.humana.occupation
     *
     * @ibatorgenerated Mon May 17 15:37:43 CEST 2010
     */
    public void setOccupation(String occupation) {
        this.occupation = occupation == null ? null : occupation.trim();
    }

    /**
     * This method was generated by Apache iBATIS ibator.
     * This method returns the value of the database column metabar.humana.ihmc_medication_code
     *
     * @return the value of metabar.humana.ihmc_medication_code
     *
     * @ibatorgenerated Mon May 17 15:37:43 CEST 2010
     */
    public String getIhmc_medication_code() {
        return ihmc_medication_code;
    }

    /**
     * This method was generated by Apache iBATIS ibator.
     * This method sets the value of the database column metabar.humana.ihmc_medication_code
     *
     * @param ihmc_medication_code the value for metabar.humana.ihmc_medication_code
     *
     * @ibatorgenerated Mon May 17 15:37:43 CEST 2010
     */
    public void setIhmc_medication_code(String ihmc_medication_code) {
        this.ihmc_medication_code = ihmc_medication_code == null ? null : ihmc_medication_code.trim();
    }

    /**
     * This method was generated by Apache iBATIS ibator.
     * This method returns the value of the database column metabar.humana.medic_hist_perform
     *
     * @return the value of metabar.humana.medic_hist_perform
     *
     * @ibatorgenerated Mon May 17 15:37:43 CEST 2010
     */
    public String getMedic_hist_perform() {
        return medic_hist_perform;
    }

    /**
     * This method was generated by Apache iBATIS ibator.
     * This method sets the value of the database column metabar.humana.medic_hist_perform
     *
     * @param medic_hist_perform the value for metabar.humana.medic_hist_perform
     *
     * @ibatorgenerated Mon May 17 15:37:43 CEST 2010
     */
    public void setMedic_hist_perform(String medic_hist_perform) {
        this.medic_hist_perform = medic_hist_perform == null ? null : medic_hist_perform.trim();
    }

    /**
     * This method was generated by Apache iBATIS ibator.
     * This method returns the value of the database column metabar.humana.ihmc_ethnicity
     *
     * @return the value of metabar.humana.ihmc_ethnicity
     *
     * @ibatorgenerated Mon May 17 15:37:43 CEST 2010
     */
    public String getIhmc_ethnicity() {
        return ihmc_ethnicity;
    }

    /**
     * This method was generated by Apache iBATIS ibator.
     * This method sets the value of the database column metabar.humana.ihmc_ethnicity
     *
     * @param ihmc_ethnicity the value for metabar.humana.ihmc_ethnicity
     *
     * @ibatorgenerated Mon May 17 15:37:43 CEST 2010
     */
    public void setIhmc_ethnicity(String ihmc_ethnicity) {
        this.ihmc_ethnicity = ihmc_ethnicity == null ? null : ihmc_ethnicity.trim();
    }

    /**
     * This method was generated by Apache iBATIS ibator.
     * This method returns the value of the database column metabar.humana.oxy_stat_samp
     *
     * @return the value of metabar.humana.oxy_stat_samp
     *
     * @ibatorgenerated Mon May 17 15:37:43 CEST 2010
     */
    public String getOxy_stat_samp() {
        return oxy_stat_samp;
    }

    /**
     * This method was generated by Apache iBATIS ibator.
     * This method sets the value of the database column metabar.humana.oxy_stat_samp
     *
     * @param oxy_stat_samp the value for metabar.humana.oxy_stat_samp
     *
     * @ibatorgenerated Mon May 17 15:37:43 CEST 2010
     */
    public void setOxy_stat_samp(String oxy_stat_samp) {
        this.oxy_stat_samp = oxy_stat_samp == null ? null : oxy_stat_samp.trim();
    }

    /**
     * This method was generated by Apache iBATIS ibator.
     * This method returns the value of the database column metabar.humana.pulse
     *
     * @return the value of metabar.humana.pulse
     *
     * @ibatorgenerated Mon May 17 15:37:43 CEST 2010
     */
    public String getPulse() {
        return pulse;
    }

    /**
     * This method was generated by Apache iBATIS ibator.
     * This method sets the value of the database column metabar.humana.pulse
     *
     * @param pulse the value for metabar.humana.pulse
     *
     * @ibatorgenerated Mon May 17 15:37:43 CEST 2010
     */
    public void setPulse(String pulse) {
        this.pulse = pulse;
    }

    /**
     * This method was generated by Apache iBATIS ibator.
     * This method returns the value of the database column metabar.humana.sex
     *
     * @return the value of metabar.humana.sex
     *
     * @ibatorgenerated Mon May 17 15:37:43 CEST 2010
     */
    public String getSex() {
        return sex;
    }

    /**
     * This method was generated by Apache iBATIS ibator.
     * This method sets the value of the database column metabar.humana.sex
     *
     * @param sex the value for metabar.humana.sex
     *
     * @ibatorgenerated Mon May 17 15:37:43 CEST 2010
     */
    public void setSex(String sex) {
        this.sex = sex == null ? null : sex.trim();
    }

    /**
     * This method was generated by Apache iBATIS ibator.
     * This method returns the value of the database column metabar.humana.perturbation
     *
     * @return the value of metabar.humana.perturbation
     *
     * @ibatorgenerated Mon May 17 15:37:43 CEST 2010
     */
    public String getPerturbation() {
        return perturbation;
    }

    /**
     * This method was generated by Apache iBATIS ibator.
     * This method sets the value of the database column metabar.humana.perturbation
     *
     * @param perturbation the value for metabar.humana.perturbation
     *
     * @ibatorgenerated Mon May 17 15:37:43 CEST 2010
     */
    public void setPerturbation(String perturbation) {
        this.perturbation = perturbation == null ? null : perturbation.trim();
    }

    /**
     * This method was generated by Apache iBATIS ibator.
     * This method returns the value of the database column metabar.humana.samp_salinity
     *
     * @return the value of metabar.humana.samp_salinity
     *
     * @ibatorgenerated Mon May 17 15:37:43 CEST 2010
     */
    public String getSamp_salinity() {
        return samp_salinity;
    }

    /**
     * This method was generated by Apache iBATIS ibator.
     * This method sets the value of the database column metabar.humana.samp_salinity
     *
     * @param samp_salinity the value for metabar.humana.samp_salinity
     *
     * @ibatorgenerated Mon May 17 15:37:43 CEST 2010
     */
    public void setSamp_salinity(String samp_salinity) {
        this.samp_salinity = samp_salinity;
    }

    /**
     * This method was generated by Apache iBATIS ibator.
     * This method returns the value of the database column metabar.humana.samp_store_loc
     *
     * @return the value of metabar.humana.samp_store_loc
     *
     * @ibatorgenerated Mon May 17 15:37:43 CEST 2010
     */
    public String getSamp_store_loc() {
        return samp_store_loc;
    }

    /**
     * This method was generated by Apache iBATIS ibator.
     * This method sets the value of the database column metabar.humana.samp_store_loc
     *
     * @param samp_store_loc the value for metabar.humana.samp_store_loc
     *
     * @ibatorgenerated Mon May 17 15:37:43 CEST 2010
     */
    public void setSamp_store_loc(String samp_store_loc) {
        this.samp_store_loc = samp_store_loc == null ? null : samp_store_loc.trim();
    }

    /**
     * This method was generated by Apache iBATIS ibator.
     * This method returns the value of the database column metabar.humana.samp_store_dur
     *
     * @return the value of metabar.humana.samp_store_dur
     *
     * @ibatorgenerated Mon May 17 15:37:43 CEST 2010
     */
    public String getSamp_store_dur() {
        return samp_store_dur;
    }

    /**
     * This method was generated by Apache iBATIS ibator.
     * This method sets the value of the database column metabar.humana.samp_store_dur
     *
     * @param samp_store_dur the value for metabar.humana.samp_store_dur
     *
     * @ibatorgenerated Mon May 17 15:37:43 CEST 2010
     */
    public void setSamp_store_dur(String samp_store_dur) {
        this.samp_store_dur = samp_store_dur == null ? null : samp_store_dur.trim();
    }

    /**
     * This method was generated by Apache iBATIS ibator.
     * This method returns the value of the database column metabar.humana.smoker
     *
     * @return the value of metabar.humana.smoker
     *
     * @ibatorgenerated Mon May 17 15:37:43 CEST 2010
     */
    public String getSmoker() {
        return smoker;
    }

    /**
     * This method was generated by Apache iBATIS ibator.
     * This method sets the value of the database column metabar.humana.smoker
     *
     * @param smoker the value for metabar.humana.smoker
     *
     * @ibatorgenerated Mon May 17 15:37:43 CEST 2010
     */
    public void setSmoker(String smoker) {
        this.smoker = smoker == null ? null : smoker.trim();
    }

    /**
     * This method was generated by Apache iBATIS ibator.
     * This method returns the value of the database column metabar.humana.tot_mass
     *
     * @return the value of metabar.humana.tot_mass
     *
     * @ibatorgenerated Mon May 17 15:37:43 CEST 2010
     */
    public String getTot_mass() {
        return tot_mass;
    }

    /**
     * This method was generated by Apache iBATIS ibator.
     * This method sets the value of the database column metabar.humana.tot_mass
     *
     * @param tot_mass the value for metabar.humana.tot_mass
     *
     * @ibatorgenerated Mon May 17 15:37:43 CEST 2010
     */
    public void setTot_mass(String tot_mass) {
        this.tot_mass = tot_mass;
    }

    /**
     * This method was generated by Apache iBATIS ibator.
     * This method returns the value of the database column metabar.humana.hiv_stat
     *
     * @return the value of metabar.humana.hiv_stat
     *
     * @ibatorgenerated Mon May 17 15:37:43 CEST 2010
     */
    public String getHiv_stat() {
        return hiv_stat;
    }

    /**
     * This method was generated by Apache iBATIS ibator.
     * This method sets the value of the database column metabar.humana.hiv_stat
     *
     * @param hiv_stat the value for metabar.humana.hiv_stat
     *
     * @ibatorgenerated Mon May 17 15:37:43 CEST 2010
     */
    public void setHiv_stat(String hiv_stat) {
        this.hiv_stat = hiv_stat == null ? null : hiv_stat.trim();
    }

    /**
     * This method was generated by Apache iBATIS ibator.
     * This method returns the value of the database column metabar.humana.drug_usage
     *
     * @return the value of metabar.humana.drug_usage
     *
     * @ibatorgenerated Mon May 17 15:37:43 CEST 2010
     */
    public String getDrug_usage() {
        return drug_usage;
    }

    /**
     * This method was generated by Apache iBATIS ibator.
     * This method sets the value of the database column metabar.humana.drug_usage
     *
     * @param drug_usage the value for metabar.humana.drug_usage
     *
     * @ibatorgenerated Mon May 17 15:37:43 CEST 2010
     */
    public void setDrug_usage(String drug_usage) {
        this.drug_usage = drug_usage == null ? null : drug_usage.trim();
    }

    /**
     * This method was generated by Apache iBATIS ibator.
     * This method returns the value of the database column metabar.humana.weight_loss_3_month
     *
     * @return the value of metabar.humana.weight_loss_3_month
     *
     * @ibatorgenerated Mon May 17 15:37:43 CEST 2010
     */
    public String getWeight_loss_3_month() {
        return weight_loss_3_month;
    }

    /**
     * This method was generated by Apache iBATIS ibator.
     * This method sets the value of the database column metabar.humana.weight_loss_3_month
     *
     * @param weight_loss_3_month the value for metabar.humana.weight_loss_3_month
     *
     * @ibatorgenerated Mon May 17 15:37:43 CEST 2010
     */
    public void setWeight_loss_3_month(String weight_loss_3_month) {
        this.weight_loss_3_month = weight_loss_3_month == null ? null : weight_loss_3_month.trim();
    }

    /**
     * This method was generated by Apache iBATIS ibator.
     * This method returns the value of the database column metabar.humana.pet_farm_animal
     *
     * @return the value of metabar.humana.pet_farm_animal
     *
     * @ibatorgenerated Mon May 17 15:37:43 CEST 2010
     */
    public String getPet_farm_animal() {
        return pet_farm_animal;
    }

    /**
     * This method was generated by Apache iBATIS ibator.
     * This method sets the value of the database column metabar.humana.pet_farm_animal
     *
     * @param pet_farm_animal the value for metabar.humana.pet_farm_animal
     *
     * @ibatorgenerated Mon May 17 15:37:43 CEST 2010
     */
    public void setPet_farm_animal(String pet_farm_animal) {
        this.pet_farm_animal = pet_farm_animal == null ? null : pet_farm_animal.trim();
    }

    /**
     * This method was generated by Apache iBATIS ibator.
     * This method returns the value of the database column metabar.humana.travel_out_six_month
     *
     * @return the value of metabar.humana.travel_out_six_month
     *
     * @ibatorgenerated Mon May 17 15:37:43 CEST 2010
     */
    public String getTravel_out_six_month() {
        return travel_out_six_month;
    }

    /**
     * This method was generated by Apache iBATIS ibator.
     * This method sets the value of the database column metabar.humana.travel_out_six_month
     *
     * @param travel_out_six_month the value for metabar.humana.travel_out_six_month
     *
     * @ibatorgenerated Mon May 17 15:37:43 CEST 2010
     */
    public void setTravel_out_six_month(String travel_out_six_month) {
        this.travel_out_six_month = travel_out_six_month == null ? null : travel_out_six_month.trim();
    }

    /**
     * This method was generated by Apache iBATIS ibator.
     * This method returns the value of the database column metabar.humana.twin_sibling
     *
     * @return the value of metabar.humana.twin_sibling
     *
     * @ibatorgenerated Mon May 17 15:37:43 CEST 2010
     */
    public String getTwin_sibling() {
        return twin_sibling;
    }

    /**
     * This method was generated by Apache iBATIS ibator.
     * This method sets the value of the database column metabar.humana.twin_sibling
     *
     * @param twin_sibling the value for metabar.humana.twin_sibling
     *
     * @ibatorgenerated Mon May 17 15:37:43 CEST 2010
     */
    public void setTwin_sibling(String twin_sibling) {
        this.twin_sibling = twin_sibling == null ? null : twin_sibling.trim();
    }

    /**
     * This method was generated by Apache iBATIS ibator.
     * This method returns the value of the database column metabar.humana.study_complt_stat
     *
     * @return the value of metabar.humana.study_complt_stat
     *
     * @ibatorgenerated Mon May 17 15:37:43 CEST 2010
     */
    public String getStudy_complt_stat() {
        return study_complt_stat;
    }

    /**
     * This method was generated by Apache iBATIS ibator.
     * This method sets the value of the database column metabar.humana.study_complt_stat
     *
     * @param study_complt_stat the value for metabar.humana.study_complt_stat
     *
     * @ibatorgenerated Mon May 17 15:37:43 CEST 2010
     */
    public void setStudy_complt_stat(String study_complt_stat) {
        this.study_complt_stat = study_complt_stat == null ? null : study_complt_stat.trim();
    }

    /**
     * This method was generated by Apache iBATIS ibator.
     * This method returns the value of the database column metabar.humana.pulmonary_disord
     *
     * @return the value of metabar.humana.pulmonary_disord
     *
     * @ibatorgenerated Mon May 17 15:37:43 CEST 2010
     */
    public String getPulmonary_disord() {
        return pulmonary_disord;
    }

    /**
     * This method was generated by Apache iBATIS ibator.
     * This method sets the value of the database column metabar.humana.pulmonary_disord
     *
     * @param pulmonary_disord the value for metabar.humana.pulmonary_disord
     *
     * @ibatorgenerated Mon May 17 15:37:43 CEST 2010
     */
    public void setPulmonary_disord(String pulmonary_disord) {
        this.pulmonary_disord = pulmonary_disord == null ? null : pulmonary_disord.trim();
    }

    /**
     * This method was generated by Apache iBATIS ibator.
     * This method returns the value of the database column metabar.humana.nose_throat_disord
     *
     * @return the value of metabar.humana.nose_throat_disord
     *
     * @ibatorgenerated Mon May 17 15:37:43 CEST 2010
     */
    public String getNose_throat_disord() {
        return nose_throat_disord;
    }

    /**
     * This method was generated by Apache iBATIS ibator.
     * This method sets the value of the database column metabar.humana.nose_throat_disord
     *
     * @param nose_throat_disord the value for metabar.humana.nose_throat_disord
     *
     * @ibatorgenerated Mon May 17 15:37:43 CEST 2010
     */
    public void setNose_throat_disord(String nose_throat_disord) {
        this.nose_throat_disord = nose_throat_disord == null ? null : nose_throat_disord.trim();
    }

    /**
     * This method was generated by Apache iBATIS ibator.
     * This method returns the value of the database column metabar.humana.gestation_state
     *
     * @return the value of metabar.humana.gestation_state
     *
     * @ibatorgenerated Mon May 17 15:37:43 CEST 2010
     */
    public String getGestation_state() {
        return gestation_state;
    }

    /**
     * This method was generated by Apache iBATIS ibator.
     * This method sets the value of the database column metabar.humana.gestation_state
     *
     * @param gestation_state the value for metabar.humana.gestation_state
     *
     * @ibatorgenerated Mon May 17 15:37:43 CEST 2010
     */
    public void setGestation_state(String gestation_state) {
        this.gestation_state = gestation_state == null ? null : gestation_state.trim();
    }

    /**
     * This method was generated by Apache iBATIS ibator.
     * This method returns the value of the database column metabar.humana.blood_blood_disord
     *
     * @return the value of metabar.humana.blood_blood_disord
     *
     * @ibatorgenerated Mon May 17 15:37:43 CEST 2010
     */
    public String getBlood_blood_disord() {
        return blood_blood_disord;
    }

    /**
     * This method was generated by Apache iBATIS ibator.
     * This method sets the value of the database column metabar.humana.blood_blood_disord
     *
     * @param blood_blood_disord the value for metabar.humana.blood_blood_disord
     *
     * @ibatorgenerated Mon May 17 15:37:43 CEST 2010
     */
    public void setBlood_blood_disord(String blood_blood_disord) {
        this.blood_blood_disord = blood_blood_disord == null ? null : blood_blood_disord.trim();
    }

    /**
     * This method was generated by Apache iBATIS ibator.
     * This method returns the value of the database column metabar.humana.maternal_health_stat
     *
     * @return the value of metabar.humana.maternal_health_stat
     *
     * @ibatorgenerated Mon May 17 15:37:43 CEST 2010
     */
    public String getMaternal_health_stat() {
        return maternal_health_stat;
    }

    /**
     * This method was generated by Apache iBATIS ibator.
     * This method sets the value of the database column metabar.humana.maternal_health_stat
     *
     * @param maternal_health_stat the value for metabar.humana.maternal_health_stat
     *
     * @ibatorgenerated Mon May 17 15:37:43 CEST 2010
     */
    public void setMaternal_health_stat(String maternal_health_stat) {
        this.maternal_health_stat = maternal_health_stat == null ? null : maternal_health_stat.trim();
    }

    /**
     * This method was generated by Apache iBATIS ibator.
     * This method returns the value of the database column metabar.humana.foetal_health_stat
     *
     * @return the value of metabar.humana.foetal_health_stat
     *
     * @ibatorgenerated Mon May 17 15:37:43 CEST 2010
     */
    public String getFoetal_health_stat() {
        return foetal_health_stat;
    }

    /**
     * This method was generated by Apache iBATIS ibator.
     * This method sets the value of the database column metabar.humana.foetal_health_stat
     *
     * @param foetal_health_stat the value for metabar.humana.foetal_health_stat
     *
     * @ibatorgenerated Mon May 17 15:37:43 CEST 2010
     */
    public void setFoetal_health_stat(String foetal_health_stat) {
        this.foetal_health_stat = foetal_health_stat == null ? null : foetal_health_stat.trim();
    }

    /**
     * This method was generated by Apache iBATIS ibator.
     * This method returns the value of the database column metabar.humana.kidney_disord
     *
     * @return the value of metabar.humana.kidney_disord
     *
     * @ibatorgenerated Mon May 17 15:37:43 CEST 2010
     */
    public String getKidney_disord() {
        return kidney_disord;
    }

    /**
     * This method was generated by Apache iBATIS ibator.
     * This method sets the value of the database column metabar.humana.kidney_disord
     *
     * @param kidney_disord the value for metabar.humana.kidney_disord
     *
     * @ibatorgenerated Mon May 17 15:37:43 CEST 2010
     */
    public void setKidney_disord(String kidney_disord) {
        this.kidney_disord = kidney_disord == null ? null : kidney_disord.trim();
    }

    /**
     * This method was generated by Apache iBATIS ibator.
     * This method returns the value of the database column metabar.humana.diet_last_six_month
     *
     * @return the value of metabar.humana.diet_last_six_month
     *
     * @ibatorgenerated Mon May 17 15:37:43 CEST 2010
     */
    public String getDiet_last_six_month() {
        return diet_last_six_month;
    }

    /**
     * This method was generated by Apache iBATIS ibator.
     * This method sets the value of the database column metabar.humana.diet_last_six_month
     *
     * @param diet_last_six_month the value for metabar.humana.diet_last_six_month
     *
     * @ibatorgenerated Mon May 17 15:37:43 CEST 2010
     */
    public void setDiet_last_six_month(String diet_last_six_month) {
        this.diet_last_six_month = diet_last_six_month == null ? null : diet_last_six_month.trim();
    }

    /**
     * This method was generated by Apache iBATIS ibator.
     * This method returns the value of the database column metabar.humana.urogenit_tract_disor
     *
     * @return the value of metabar.humana.urogenit_tract_disor
     *
     * @ibatorgenerated Mon May 17 15:37:43 CEST 2010
     */
    public String getUrogenit_tract_disor() {
        return urogenit_tract_disor;
    }

    /**
     * This method was generated by Apache iBATIS ibator.
     * This method sets the value of the database column metabar.humana.urogenit_tract_disor
     *
     * @param urogenit_tract_disor the value for metabar.humana.urogenit_tract_disor
     *
     * @ibatorgenerated Mon May 17 15:37:43 CEST 2010
     */
    public void setUrogenit_tract_disor(String urogenit_tract_disor) {
        this.urogenit_tract_disor = urogenit_tract_disor == null ? null : urogenit_tract_disor.trim();
    }

    /**
     * This method was generated by Apache iBATIS ibator.
     * This method returns the value of the database column metabar.humana.urine_collect_meth
     *
     * @return the value of metabar.humana.urine_collect_meth
     *
     * @ibatorgenerated Mon May 17 15:37:43 CEST 2010
     */
    public String getUrine_collect_meth() {
        return urine_collect_meth;
    }

    /**
     * This method was generated by Apache iBATIS ibator.
     * This method sets the value of the database column metabar.humana.urine_collect_meth
     *
     * @param urine_collect_meth the value for metabar.humana.urine_collect_meth
     *
     * @ibatorgenerated Mon May 17 15:37:43 CEST 2010
     */
    public void setUrine_collect_meth(String urine_collect_meth) {
        this.urine_collect_meth = urine_collect_meth == null ? null : urine_collect_meth.trim();
    }

    /**
     * This method was generated by Apache iBATIS ibator.
     * This method returns the value of the database column metabar.humana.amniotic_fluid_color
     *
     * @return the value of metabar.humana.amniotic_fluid_color
     *
     * @ibatorgenerated Mon May 17 15:37:43 CEST 2010
     */
    public String getAmniotic_fluid_color() {
        return amniotic_fluid_color;
    }

    /**
     * This method was generated by Apache iBATIS ibator.
     * This method sets the value of the database column metabar.humana.amniotic_fluid_color
     *
     * @param amniotic_fluid_color the value for metabar.humana.amniotic_fluid_color
     *
     * @ibatorgenerated Mon May 17 15:37:43 CEST 2010
     */
    public void setAmniotic_fluid_color(String amniotic_fluid_color) {
        this.amniotic_fluid_color = amniotic_fluid_color == null ? null : amniotic_fluid_color.trim();
    }

    /**
     * This method was generated by Apache iBATIS ibator.
     * This method returns the value of the database column metabar.humana.phenotype
     *
     * @return the value of metabar.humana.phenotype
     *
     * @ibatorgenerated Mon May 17 15:37:43 CEST 2010
     */
    public String getPhenotype() {
        return phenotype;
    }

    /**
     * This method was generated by Apache iBATIS ibator.
     * This method sets the value of the database column metabar.humana.phenotype
     *
     * @param phenotype the value for metabar.humana.phenotype
     *
     * @ibatorgenerated Mon May 17 15:37:43 CEST 2010
     */
    public void setPhenotype(String phenotype) {
        this.phenotype = phenotype == null ? null : phenotype.trim();
    }

    /**
     * This method was generated by Apache iBATIS ibator.
     * This method returns the value of the database column metabar.humana.body_product
     *
     * @return the value of metabar.humana.body_product
     *
     * @ibatorgenerated Mon May 17 15:37:43 CEST 2010
     */
    public String getBody_product() {
        return body_product;
    }

    /**
     * This method was generated by Apache iBATIS ibator.
     * This method sets the value of the database column metabar.humana.body_product
     *
     * @param body_product the value for metabar.humana.body_product
     *
     * @ibatorgenerated Mon May 17 15:37:43 CEST 2010
     */
    public void setBody_product(String body_product) {
        this.body_product = body_product == null ? null : body_product.trim();
    }

    /**
     * This method was generated by Apache iBATIS ibator.
     * This method returns the value of the database column metabar.humana.host_body_temp
     *
     * @return the value of metabar.humana.host_body_temp
     *
     * @ibatorgenerated Mon May 17 15:37:43 CEST 2010
     */
    public String getHost_body_temp() {
        return host_body_temp;
    }

    /**
     * This method was generated by Apache iBATIS ibator.
     * This method sets the value of the database column metabar.humana.host_body_temp
     *
     * @param host_body_temp the value for metabar.humana.host_body_temp
     *
     * @ibatorgenerated Mon May 17 15:37:43 CEST 2010
     */
    public void setHost_body_temp(String host_body_temp) {
        this.host_body_temp = host_body_temp;
    }

    /**
     * This method was generated by Apache iBATIS ibator.
     * This method returns the value of the database column metabar.humana.organism_count
     *
     * @return the value of metabar.humana.organism_count
     *
     * @ibatorgenerated Mon May 17 15:37:43 CEST 2010
     */
    public String getOrganism_count() {
        return organism_count;
    }

    /**
     * This method was generated by Apache iBATIS ibator.
     * This method sets the value of the database column metabar.humana.organism_count
     *
     * @param organism_count the value for metabar.humana.organism_count
     *
     * @ibatorgenerated Mon May 17 15:37:43 CEST 2010
     */
    public void setOrganism_count(String organism_count) {
        this.organism_count = organism_count == null ? null : organism_count.trim();
    }

    /**
     * This method was generated by Apache iBATIS ibator.
     * This method returns the value of the database column metabar.humana.samp_store_temp
     *
     * @return the value of metabar.humana.samp_store_temp
     *
     * @ibatorgenerated Mon May 17 15:37:43 CEST 2010
     */
    public String getSamp_store_temp() {
        return samp_store_temp;
    }

    /**
     * This method was generated by Apache iBATIS ibator.
     * This method sets the value of the database column metabar.humana.samp_store_temp
     *
     * @param samp_store_temp the value for metabar.humana.samp_store_temp
     *
     * @ibatorgenerated Mon May 17 15:37:43 CEST 2010
     */
    public void setSamp_store_temp(String samp_store_temp) {
        this.samp_store_temp = samp_store_temp;
    }

    /**
     * This method was generated by Apache iBATIS ibator.
     * This method returns the value of the database column metabar.humana.misc_param
     *
     * @return the value of metabar.humana.misc_param
     *
     * @ibatorgenerated Mon May 17 15:37:43 CEST 2010
     */
    public String getMisc_param() {
        return misc_param;
    }

    /**
     * This method was generated by Apache iBATIS ibator.
     * This method sets the value of the database column metabar.humana.misc_param
     *
     * @param misc_param the value for metabar.humana.misc_param
     *
     * @ibatorgenerated Mon May 17 15:37:43 CEST 2010
     */
    public void setMisc_param(String misc_param) {
        this.misc_param = misc_param == null ? null : misc_param.trim();
    }

	public Humana() {
		super();
		// TODO Auto-generated constructor stub
	}

	public Humana(Long sampleid, String disease_stat,
			String chem_administration, String body_site, String diet,
			String family_relationship, String age, String body_mass_index,
			String host_subject_id, String height, String last_meal,
			String genotype, String occupation, String ihmc_medication_code,
			String medic_hist_perform, String ihmc_ethnicity,
			String oxy_stat_samp, String pulse, String sex,
			String perturbation, String samp_salinity, String samp_store_loc,
			String samp_store_dur, String smoker, String tot_mass,
			String hiv_stat, String drug_usage, String weight_loss_3_month,
			String pet_farm_animal, String travel_out_six_month,
			String twin_sibling, String study_complt_stat,
			String pulmonary_disord, String nose_throat_disord,
			String gestation_state, String blood_blood_disord,
			String maternal_health_stat, String foetal_health_stat,
			String kidney_disord, String diet_last_six_month,
			String urogenit_tract_disor, String urine_collect_meth,
			String amniotic_fluid_color, String phenotype,
			String body_product, String host_body_temp, String organism_count,
			String samp_store_temp, String misc_param) {
		super();
		this.sampleid = sampleid;
		this.disease_stat = disease_stat;
		this.chem_administration = chem_administration;
		this.body_site = body_site;
		this.diet = diet;
		this.family_relationship = family_relationship;
		this.age = age;
		this.body_mass_index = body_mass_index;
		this.host_subject_id = host_subject_id;
		this.height = height;
		this.last_meal = last_meal;
		this.genotype = genotype;
		this.occupation = occupation;
		this.ihmc_medication_code = ihmc_medication_code;
		this.medic_hist_perform = medic_hist_perform;
		this.ihmc_ethnicity = ihmc_ethnicity;
		this.oxy_stat_samp = oxy_stat_samp;
		this.pulse = pulse;
		this.sex = sex;
		this.perturbation = perturbation;
		this.samp_salinity = samp_salinity;
		this.samp_store_loc = samp_store_loc;
		this.samp_store_dur = samp_store_dur;
		this.smoker = smoker;
		this.tot_mass = tot_mass;
		this.hiv_stat = hiv_stat;
		this.drug_usage = drug_usage;
		this.weight_loss_3_month = weight_loss_3_month;
		this.pet_farm_animal = pet_farm_animal;
		this.travel_out_six_month = travel_out_six_month;
		this.twin_sibling = twin_sibling;
		this.study_complt_stat = study_complt_stat;
		this.pulmonary_disord = pulmonary_disord;
		this.nose_throat_disord = nose_throat_disord;
		this.gestation_state = gestation_state;
		this.blood_blood_disord = blood_blood_disord;
		this.maternal_health_stat = maternal_health_stat;
		this.foetal_health_stat = foetal_health_stat;
		this.kidney_disord = kidney_disord;
		this.diet_last_six_month = diet_last_six_month;
		this.urogenit_tract_disor = urogenit_tract_disor;
		this.urine_collect_meth = urine_collect_meth;
		this.amniotic_fluid_color = amniotic_fluid_color;
		this.phenotype = phenotype;
		this.body_product = body_product;
		this.host_body_temp = host_body_temp;
		this.organism_count = organism_count;
		this.samp_store_temp = samp_store_temp;
		this.misc_param = misc_param;
	}
    
	public Humana(Long sampleid) {
		super();
		this.sampleid = sampleid;
	}
}
/*
"urine/kidney disorder";""
"urine/urogenital tract disorder";"text";"history of urogenitaltract disorders; can include multiple disorders"


*/
