# Supplementary material for: MetaBar - a tool for consistent contextual data acquisition and standards compliant submission
Source: BMC Bioinformatics. 2010 Jun 30;11:358. doi: 10.1186/1471-2105-11-358 (PMC2912304; doi:10.1186/1471-2105-11-358)
Supplement: Additional file 1 — MetaBar open source code base under GNU GPL3 license. Zipped open source code base for local installation. A general installation manual can be found in the README.txt. [file 1471-2105-11-358-S1.ZIP › metabar-1.1/src/org/metabar/web/Sediment.java]

/*   Copyright (C) 2009 Wolfgang Hankeln
 *
 *   This file is part of MetaBar.
 *
 *   MetaBar is free software: you can redistribute it and/or modify
 *   it under the terms of the GNU General Public License as published by
 *   the Free Software Foundation version 3 of the License.
 *
 *   MetaBar is distributed in the hope that it will be useful,
 *   but WITHOUT ANY WARRANTY; without even the implied warranty of
 *   MERCHANTABILITY or FITNESS FOR A PARTICULAR PURPOSE.  See the
 *   GNU General Public License for more details.
 *
 *   You should have received a copy of the GNU General Public License
 *   along with MetaBar.  If not, see <http://www.gnu.org/licenses/>.
 */
package org.metabar.web;

public class Sediment {
	 /**
     * This field was generated by Apache iBATIS ibator.
     * This field corresponds to the database column metabar.sediment.sampleid
     *
     * @ibatorgenerated Fri May 14 16:50:11 CEST 2010
     */
    private Long sampleid;

    /**
     * This field was generated by Apache iBATIS ibator.
     * This field corresponds to the database column metabar.sediment.alkalinity
     *
     * @ibatorgenerated Fri May 14 16:50:11 CEST 2010
     */
    private String alkalinity;

    /**
     * This field was generated by Apache iBATIS ibator.
     * This field corresponds to the database column metabar.sediment.aminopept_act
     *
     * @ibatorgenerated Fri May 14 16:50:11 CEST 2010
     */
    private String aminopept_act;

    /**
     * This field was generated by Apache iBATIS ibator.
     * This field corresponds to the database column metabar.sediment.ammonium
     *
     * @ibatorgenerated Fri May 14 16:50:11 CEST 2010
     */
    private String ammonium;

    /**
     * This field was generated by Apache iBATIS ibator.
     * This field corresponds to the database column metabar.sediment.bacteria_carb_prod
     *
     * @ibatorgenerated Fri May 14 16:50:11 CEST 2010
     */
    private String bacteria_carb_prod;

    /**
     * This field was generated by Apache iBATIS ibator.
     * This field corresponds to the database column metabar.sediment.calcium
     *
     * @ibatorgenerated Fri May 14 16:50:11 CEST 2010
     */
    private String calcium;

    /**
     * This field was generated by Apache iBATIS ibator.
     * This field corresponds to the database column metabar.sediment.carb_nitro_ratio
     *
     * @ibatorgenerated Fri May 14 16:50:11 CEST 2010
     */
    private String carb_nitro_ratio;

    /**
     * This field was generated by Apache iBATIS ibator.
     * This field corresponds to the database column metabar.sediment.chlorophyll
     *
     * @ibatorgenerated Fri May 14 16:50:11 CEST 2010
     */
    private String chlorophyll;

    /**
     * This field was generated by Apache iBATIS ibator.
     * This field corresponds to the database column metabar.sediment.density
     *
     * @ibatorgenerated Fri May 14 16:50:11 CEST 2010
     */
    private String density;

    /**
     * This field was generated by Apache iBATIS ibator.
     * This field corresponds to the database column metabar.sediment.diether_lipids
     *
     * @ibatorgenerated Fri May 14 16:50:11 CEST 2010
     */
    private String diether_lipids;

    /**
     * This field was generated by Apache iBATIS ibator.
     * This field corresponds to the database column metabar.sediment.diss_carb_dioxide
     *
     * @ibatorgenerated Fri May 14 16:50:11 CEST 2010
     */
    private String diss_carb_dioxide;

    /**
     * This field was generated by Apache iBATIS ibator.
     * This field corresponds to the database column metabar.sediment.diss_hydrogen
     *
     * @ibatorgenerated Fri May 14 16:50:11 CEST 2010
     */
    private String diss_hydrogen;

    /**
     * This field was generated by Apache iBATIS ibator.
     * This field corresponds to the database column metabar.sediment.diss_org_carb
     *
     * @ibatorgenerated Fri May 14 16:50:11 CEST 2010
     */
    private String diss_org_carb;

    /**
     * This field was generated by Apache iBATIS ibator.
     * This field corresponds to the database column metabar.sediment.diss_oxygen
     *
     * @ibatorgenerated Fri May 14 16:50:11 CEST 2010
     */
    private String diss_oxygen;

    /**
     * This field was generated by Apache iBATIS ibator.
     * This field corresponds to the database column metabar.sediment.chem_administration
     *
     * @ibatorgenerated Fri May 14 16:50:11 CEST 2010
     */
    private String chem_administration;

    /**
     * This field was generated by Apache iBATIS ibator.
     * This field corresponds to the database column metabar.sediment.chloride
     *
     * @ibatorgenerated Fri May 14 16:50:11 CEST 2010
     */
    private String chloride;

    /**
     * This field was generated by Apache iBATIS ibator.
     * This field corresponds to the database column metabar.sediment.alkyl_diethers
     *
     * @ibatorgenerated Fri May 14 16:50:11 CEST 2010
     */
    private String alkyl_diethers;

    /**
     * This field was generated by Apache iBATIS ibator.
     * This field corresponds to the database column metabar.sediment.bishomohopanol
     *
     * @ibatorgenerated Fri May 14 16:50:11 CEST 2010
     */
    private String bishomohopanol;

    /**
     * This field was generated by Apache iBATIS ibator.
     * This field corresponds to the database column metabar.sediment.biomass
     *
     * @ibatorgenerated Fri May 14 16:50:11 CEST 2010
     */
    private String biomass;

    /**
     * This field was generated by Apache iBATIS ibator.
     * This field corresponds to the database column metabar.sediment.bromide
     *
     * @ibatorgenerated Fri May 14 16:50:11 CEST 2010
     */
    private String bromide;

    /**
     * This field was generated by Apache iBATIS ibator.
     * This field corresponds to the database column metabar.sediment.glucosidase_act
     *
     * @ibatorgenerated Fri May 14 16:50:11 CEST 2010
     */
    private String glucosidase_act;

    /**
     * This field was generated by Apache iBATIS ibator.
     * This field corresponds to the database column metabar.sediment.org_nitro
     *
     * @ibatorgenerated Fri May 14 16:50:11 CEST 2010
     */
    private String org_nitro;

    /**
     * This field was generated by Apache iBATIS ibator.
     * This field corresponds to the database column metabar.sediment.magnesium
     *
     * @ibatorgenerated Fri May 14 16:50:11 CEST 2010
     */
    private String magnesium;

    /**
     * This field was generated by Apache iBATIS ibator.
     * This field corresponds to the database column metabar.sediment.mean_frict_vel
     *
     * @ibatorgenerated Fri May 14 16:50:11 CEST 2010
     */
    private String mean_frict_vel;

    /**
     * This field was generated by Apache iBATIS ibator.
     * This field corresponds to the database column metabar.sediment.mean_peak_frict_vel
     *
     * @ibatorgenerated Fri May 14 16:50:11 CEST 2010
     */
    private String mean_peak_frict_vel;

    /**
     * This field was generated by Apache iBATIS ibator.
     * This field corresponds to the database column metabar.sediment.nitrite
     *
     * @ibatorgenerated Fri May 14 16:50:11 CEST 2010
     */
    private String nitrite;

    /**
     * This field was generated by Apache iBATIS ibator.
     * This field corresponds to the database column metabar.sediment.nitro
     *
     * @ibatorgenerated Fri May 14 16:50:11 CEST 2010
     */
    private String nitro;

    /**
     * This field was generated by Apache iBATIS ibator.
     * This field corresponds to the database column metabar.sediment.oxy_stat_samp
     *
     * @ibatorgenerated Fri May 14 16:50:11 CEST 2010
     */
    private String oxy_stat_samp;

    /**
     * This field was generated by Apache iBATIS ibator.
     * This field corresponds to the database column metabar.sediment.particle_class
     *
     * @ibatorgenerated Fri May 14 16:50:11 CEST 2010
     */
    private String particle_class;

    /**
     * This field was generated by Apache iBATIS ibator.
     * This field corresponds to the database column metabar.sediment.part_org_carb
     *
     * @ibatorgenerated Fri May 14 16:50:11 CEST 2010
     */
    private String part_org_carb;

    /**
     * This field was generated by Apache iBATIS ibator.
     * This field corresponds to the database column metabar.sediment.n_alkanes
     *
     * @ibatorgenerated Fri May 14 16:50:11 CEST 2010
     */
    private String n_alkanes;

    /**
     * This field was generated by Apache iBATIS ibator.
     * This field corresponds to the database column metabar.sediment.nitrate
     *
     * @ibatorgenerated Fri May 14 16:50:11 CEST 2010
     */
    private String nitrate;

    /**
     * This field was generated by Apache iBATIS ibator.
     * This field corresponds to the database column metabar.sediment.org_carb
     *
     * @ibatorgenerated Fri May 14 16:50:11 CEST 2010
     */
    private String org_carb;

    /**
     * This field was generated by Apache iBATIS ibator.
     * This field corresponds to the database column metabar.sediment.org_matter
     *
     * @ibatorgenerated Fri May 14 16:50:11 CEST 2010
     */
    private String org_matter;

    /**
     * This field was generated by Apache iBATIS ibator.
     * This field corresponds to the database column metabar.sediment.perturbation
     *
     * @ibatorgenerated Fri May 14 16:50:11 CEST 2010
     */
    private String perturbation;

    /**
     * This field was generated by Apache iBATIS ibator.
     * This field corresponds to the database column metabar.sediment.phosphate
     *
     * @ibatorgenerated Fri May 14 16:50:11 CEST 2010
     */
    private String phosphate;

    /**
     * This field was generated by Apache iBATIS ibator.
     * This field corresponds to the database column metabar.sediment.ph
     *
     * @ibatorgenerated Fri May 14 16:50:11 CEST 2010
     */
    private String ph;

    /**
     * This field was generated by Apache iBATIS ibator.
     * This field corresponds to the database column metabar.sediment.porosity
     *
     * @ibatorgenerated Fri May 14 16:50:11 CEST 2010
     */
    private String porosity;

    /**
     * This field was generated by Apache iBATIS ibator.
     * This field corresponds to the database column metabar.sediment.pressure
     *
     * @ibatorgenerated Fri May 14 16:50:11 CEST 2010
     */
    private String pressure;

    /**
     * This field was generated by Apache iBATIS ibator.
     * This field corresponds to the database column metabar.sediment.redox_potential
     *
     * @ibatorgenerated Fri May 14 16:50:11 CEST 2010
     */
    private String redox_potential;

    /**
     * This field was generated by Apache iBATIS ibator.
     * This field corresponds to the database column metabar.sediment.salinity
     *
     * @ibatorgenerated Fri May 14 16:50:11 CEST 2010
     */
    private String salinity;

    /**
     * This field was generated by Apache iBATIS ibator.
     * This field corresponds to the database column metabar.sediment.samp_store_dur
     *
     * @ibatorgenerated Fri May 14 16:50:11 CEST 2010
     */
    private String samp_store_dur;

    /**
     * This field was generated by Apache iBATIS ibator.
     * This field corresponds to the database column metabar.sediment.samp_store_loc
     *
     * @ibatorgenerated Fri May 14 16:50:11 CEST 2010
     */
    private String samp_store_loc;

    /**
     * This field was generated by Apache iBATIS ibator.
     * This field corresponds to the database column metabar.sediment.samp_store_temp
     *
     * @ibatorgenerated Fri May 14 16:50:11 CEST 2010
     */
    private String samp_store_temp;

    /**
     * This field was generated by Apache iBATIS ibator.
     * This field corresponds to the database column metabar.sediment.sediment_type
     *
     * @ibatorgenerated Fri May 14 16:50:11 CEST 2010
     */
    private String sediment_type;

    /**
     * This field was generated by Apache iBATIS ibator.
     * This field corresponds to the database column metabar.sediment.silicate
     *
     * @ibatorgenerated Fri May 14 16:50:11 CEST 2010
     */
    private String silicate;

    /**
     * This field was generated by Apache iBATIS ibator.
     * This field corresponds to the database column metabar.sediment.potassium
     *
     * @ibatorgenerated Fri May 14 16:50:11 CEST 2010
     */
    private String potassium;

    /**
     * This field was generated by Apache iBATIS ibator.
     * This field corresponds to the database column metabar.sediment.petroleum_hydrocarb
     *
     * @ibatorgenerated Fri May 14 16:50:11 CEST 2010
     */
    private String petroleum_hydrocarb;

    /**
     * This field was generated by Apache iBATIS ibator.
     * This field corresponds to the database column metabar.sediment.phosplipid_fatt_acid
     *
     * @ibatorgenerated Fri May 14 16:50:11 CEST 2010
     */
    private String phosplipid_fatt_acid;

    /**
     * This field was generated by Apache iBATIS ibator.
     * This field corresponds to the database column metabar.sediment.phaeopigments
     *
     * @ibatorgenerated Fri May 14 16:50:11 CEST 2010
     */
    private String phaeopigments;

    /**
     * This field was generated by Apache iBATIS ibator.
     * This field corresponds to the database column metabar.sediment.sulfate
     *
     * @ibatorgenerated Fri May 14 16:50:11 CEST 2010
     */
    private String sulfate;

    /**
     * This field was generated by Apache iBATIS ibator.
     * This field corresponds to the database column metabar.sediment.sulfide
     *
     * @ibatorgenerated Fri May 14 16:50:11 CEST 2010
     */
    private String sulfide;

    /**
     * This field was generated by Apache iBATIS ibator.
     * This field corresponds to the database column metabar.sediment.tot_carb
     *
     * @ibatorgenerated Fri May 14 16:50:11 CEST 2010
     */
    private String tot_carb;

    /**
     * This field was generated by Apache iBATIS ibator.
     * This field corresponds to the database column metabar.sediment.tot_org_carb
     *
     * @ibatorgenerated Fri May 14 16:50:11 CEST 2010
     */
    private String tot_org_carb;

    /**
     * This field was generated by Apache iBATIS ibator.
     * This field corresponds to the database column metabar.sediment.turbidity
     *
     * @ibatorgenerated Fri May 14 16:50:11 CEST 2010
     */
    private String turbidity;

    /**
     * This field was generated by Apache iBATIS ibator.
     * This field corresponds to the database column metabar.sediment.water_content
     *
     * @ibatorgenerated Fri May 14 16:50:11 CEST 2010
     */
    private String water_content;

    /**
     * This field was generated by Apache iBATIS ibator.
     * This field corresponds to the database column metabar.sediment.organism_count
     *
     * @ibatorgenerated Fri May 14 16:50:11 CEST 2010
     */
    private String organism_count;

    /**
     * This field was generated by Apache iBATIS ibator.
     * This field corresponds to the database column metabar.sediment.methane
     *
     * @ibatorgenerated Fri May 14 16:50:11 CEST 2010
     */
    private String methane;

    /**
     * This field was generated by Apache iBATIS ibator.
     * This field corresponds to the database column metabar.sediment.misc_param
     *
     * @ibatorgenerated Fri May 14 16:50:11 CEST 2010
     */
    private String misc_param;

    /**
     * This field was generated by Apache iBATIS ibator.
     * This field corresponds to the database column metabar.sediment.tot_nitro
     *
     * @ibatorgenerated Fri May 14 16:50:11 CEST 2010
     */
    private String tot_nitro;

    /**
     * This method was generated by Apache iBATIS ibator.
     * This method returns the value of the database column metabar.sediment.sampleid
     *
     * @return the value of metabar.sediment.sampleid
     *
     * @ibatorgenerated Fri May 14 16:50:11 CEST 2010
     */
    public Long getSampleid() {
        return sampleid;
    }

    /**
     * This method was generated by Apache iBATIS ibator.
     * This method sets the value of the database column metabar.sediment.sampleid
     *
     * @param sampleid the value for metabar.sediment.sampleid
     *
     * @ibatorgenerated Fri May 14 16:50:11 CEST 2010
     */
    public void setSampleid(Long sampleid) {
        this.sampleid = sampleid;
    }

    /**
     * This method was generated by Apache iBATIS ibator.
     * This method returns the value of the database column metabar.sediment.alkalinity
     *
     * @return the value of metabar.sediment.alkalinity
     *
     * @ibatorgenerated Fri May 14 16:50:11 CEST 2010
     */
    public String getAlkalinity() {
        return alkalinity;
    }

    /**
     * This method was generated by Apache iBATIS ibator.
     * This method sets the value of the database column metabar.sediment.alkalinity
     *
     * @param alkalinity the value for metabar.sediment.alkalinity
     *
     * @ibatorgenerated Fri May 14 16:50:11 CEST 2010
     */
    public void setAlkalinity(String alkalinity) {
        this.alkalinity = alkalinity == null ? null : alkalinity.trim();
    }

    /**
     * This method was generated by Apache iBATIS ibator.
     * This method returns the value of the database column metabar.sediment.aminopept_act
     *
     * @return the value of metabar.sediment.aminopept_act
     *
     * @ibatorgenerated Fri May 14 16:50:11 CEST 2010
     */
    public String getAminopept_act() {
        return aminopept_act;
    }

    /**
     * This method was generated by Apache iBATIS ibator.
     * This method sets the value of the database column metabar.sediment.aminopept_act
     *
     * @param aminopept_act the value for metabar.sediment.aminopept_act
     *
     * @ibatorgenerated Fri May 14 16:50:11 CEST 2010
     */
    public void setAminopept_act(String aminopept_act) {
        this.aminopept_act = aminopept_act == null ? null : aminopept_act.trim();
    }

    /**
     * This method was generated by Apache iBATIS ibator.
     * This method returns the value of the database column metabar.sediment.ammonium
     *
     * @return the value of metabar.sediment.ammonium
     *
     * @ibatorgenerated Fri May 14 16:50:11 CEST 2010
     */
    public String getAmmonium() {
        return ammonium;
    }

    /**
     * This method was generated by Apache iBATIS ibator.
     * This method sets the value of the database column metabar.sediment.ammonium
     *
     * @param ammonium the value for metabar.sediment.ammonium
     *
     * @ibatorgenerated Fri May 14 16:50:11 CEST 2010
     */
    public void setAmmonium(String ammonium) {
        this.ammonium = ammonium == null ? null : ammonium.trim();
    }

    /**
     * This method was generated by Apache iBATIS ibator.
     * This method returns the value of the database column metabar.sediment.bacteria_carb_prod
     *
     * @return the value of metabar.sediment.bacteria_carb_prod
     *
     * @ibatorgenerated Fri May 14 16:50:11 CEST 2010
     */
    public String getBacteria_carb_prod() {
        return bacteria_carb_prod;
    }

    /**
     * This method was generated by Apache iBATIS ibator.
     * This method sets the value of the database column metabar.sediment.bacteria_carb_prod
     *
     * @param bacteria_carb_prod the value for metabar.sediment.bacteria_carb_prod
     *
     * @ibatorgenerated Fri May 14 16:50:11 CEST 2010
     */
    public void setBacteria_carb_prod(String bacteria_carb_prod) {
        this.bacteria_carb_prod = bacteria_carb_prod == null ? null : bacteria_carb_prod.trim();
    }

    /**
     * This method was generated by Apache iBATIS ibator.
     * This method returns the value of the database column metabar.sediment.calcium
     *
     * @return the value of metabar.sediment.calcium
     *
     * @ibatorgenerated Fri May 14 16:50:11 CEST 2010
     */
    public String getCalcium() {
        return calcium;
    }

    /**
     * This method was generated by Apache iBATIS ibator.
     * This method sets the value of the database column metabar.sediment.calcium
     *
     * @param calcium the value for metabar.sediment.calcium
     *
     * @ibatorgenerated Fri May 14 16:50:11 CEST 2010
     */
    public void setCalcium(String calcium) {
        this.calcium = calcium == null ? null : calcium.trim();
    }

    /**
     * This method was generated by Apache iBATIS ibator.
     * This method returns the value of the database column metabar.sediment.carb_nitro_ratio
     *
     * @return the value of metabar.sediment.carb_nitro_ratio
     *
     * @ibatorgenerated Fri May 14 16:50:11 CEST 2010
     */
    public String getCarb_nitro_ratio() {
        return carb_nitro_ratio;
    }

    /**
     * This method was generated by Apache iBATIS ibator.
     * This method sets the value of the database column metabar.sediment.carb_nitro_ratio
     *
     * @param carb_nitro_ratio the value for metabar.sediment.carb_nitro_ratio
     *
     * @ibatorgenerated Fri May 14 16:50:11 CEST 2010
     */
    public void setCarb_nitro_ratio(String carb_nitro_ratio) {
        this.carb_nitro_ratio = carb_nitro_ratio == null ? null : carb_nitro_ratio.trim();
    }

    /**
     * This method was generated by Apache iBATIS ibator.
     * This method returns the value of the database column metabar.sediment.chlorophyll
     *
     * @return the value of metabar.sediment.chlorophyll
     *
     * @ibatorgenerated Fri May 14 16:50:11 CEST 2010
     */
    public String getChlorophyll() {
        return chlorophyll;
    }

    /**
     * This method was generated by Apache iBATIS ibator.
     * This method sets the value of the database column metabar.sediment.chlorophyll
     *
     * @param chlorophyll the value for metabar.sediment.chlorophyll
     *
     * @ibatorgenerated Fri May 14 16:50:11 CEST 2010
     */
    public void setChlorophyll(String chlorophyll) {
        this.chlorophyll = chlorophyll == null ? null : chlorophyll.trim();
    }

    /**
     * This method was generated by Apache iBATIS ibator.
     * This method returns the value of the database column metabar.sediment.density
     *
     * @return the value of metabar.sediment.density
     *
     * @ibatorgenerated Fri May 14 16:50:11 CEST 2010
     */
    public String getDensity() {
        return density;
    }

    /**
     * This method was generated by Apache iBATIS ibator.
     * This method sets the value of the database column metabar.sediment.density
     *
     * @param density the value for metabar.sediment.density
     *
     * @ibatorgenerated Fri May 14 16:50:11 CEST 2010
     */
    public void setDensity(String density) {
        this.density = density == null ? null : density.trim();
    }

    /**
     * This method was generated by Apache iBATIS ibator.
     * This method returns the value of the database column metabar.sediment.diether_lipids
     *
     * @return the value of metabar.sediment.diether_lipids
     *
     * @ibatorgenerated Fri May 14 16:50:11 CEST 2010
     */
    public String getDiether_lipids() {
        return diether_lipids;
    }

    /**
     * This method was generated by Apache iBATIS ibator.
     * This method sets the value of the database column metabar.sediment.diether_lipids
     *
     * @param diether_lipids the value for metabar.sediment.diether_lipids
     *
     * @ibatorgenerated Fri May 14 16:50:11 CEST 2010
     */
    public void setDiether_lipids(String diether_lipids) {
        this.diether_lipids = diether_lipids == null ? null : diether_lipids.trim();
    }

    /**
     * This method was generated by Apache iBATIS ibator.
     * This method returns the value of the database column metabar.sediment.diss_carb_dioxide
     *
     * @return the value of metabar.sediment.diss_carb_dioxide
     *
     * @ibatorgenerated Fri May 14 16:50:11 CEST 2010
     */
    public String getDiss_carb_dioxide() {
        return diss_carb_dioxide;
    }

    /**
     * This method was generated by Apache iBATIS ibator.
     * This method sets the value of the database column metabar.sediment.diss_carb_dioxide
     *
     * @param diss_carb_dioxide the value for metabar.sediment.diss_carb_dioxide
     *
     * @ibatorgenerated Fri May 14 16:50:11 CEST 2010
     */
    public void setDiss_carb_dioxide(String diss_carb_dioxide) {
        this.diss_carb_dioxide = diss_carb_dioxide == null ? null : diss_carb_dioxide.trim();
    }

    /**
     * This method was generated by Apache iBATIS ibator.
     * This method returns the value of the database column metabar.sediment.diss_hydrogen
     *
     * @return the value of metabar.sediment.diss_hydrogen
     *
     * @ibatorgenerated Fri May 14 16:50:11 CEST 2010
     */
    public String getDiss_hydrogen() {
        return diss_hydrogen;
    }

    /**
     * This method was generated by Apache iBATIS ibator.
     * This method sets the value of the database column metabar.sediment.diss_hydrogen
     *
     * @param diss_hydrogen the value for metabar.sediment.diss_hydrogen
     *
     * @ibatorgenerated Fri May 14 16:50:11 CEST 2010
     */
    public void setDiss_hydrogen(String diss_hydrogen) {
        this.diss_hydrogen = diss_hydrogen == null ? null : diss_hydrogen.trim();
    }

    /**
     * This method was generated by Apache iBATIS ibator.
     * This method returns the value of the database column metabar.sediment.diss_org_carb
     *
     * @return the value of metabar.sediment.diss_org_carb
     *
     * @ibatorgenerated Fri May 14 16:50:11 CEST 2010
     */
    public String getDiss_org_carb() {
        return diss_org_carb;
    }

    /**
     * This method was generated by Apache iBATIS ibator.
     * This method sets the value of the database column metabar.sediment.diss_org_carb
     *
     * @param diss_org_carb the value for metabar.sediment.diss_org_carb
     *
     * @ibatorgenerated Fri May 14 16:50:11 CEST 2010
     */
    public void setDiss_org_carb(String diss_org_carb) {
        this.diss_org_carb = diss_org_carb == null ? null : diss_org_carb.trim();
    }

    /**
     * This method was generated by Apache iBATIS ibator.
     * This method returns the value of the database column metabar.sediment.diss_oxygen
     *
     * @return the value of metabar.sediment.diss_oxygen
     *
     * @ibatorgenerated Fri May 14 16:50:11 CEST 2010
     */
    public String getDiss_oxygen() {
        return diss_oxygen;
    }

    /**
     * This method was generated by Apache iBATIS ibator.
     * This method sets the value of the database column metabar.sediment.diss_oxygen
     *
     * @param diss_oxygen the value for metabar.sediment.diss_oxygen
     *
     * @ibatorgenerated Fri May 14 16:50:11 CEST 2010
     */
    public void setDiss_oxygen(String diss_oxygen) {
        this.diss_oxygen = diss_oxygen == null ? null : diss_oxygen.trim();
    }

    /**
     * This method was generated by Apache iBATIS ibator.
     * This method returns the value of the database column metabar.sediment.chem_administration
     *
     * @return the value of metabar.sediment.chem_administration
     *
     * @ibatorgenerated Fri May 14 16:50:11 CEST 2010
     */
    public String getChem_administration() {
        return chem_administration;
    }

    /**
     * This method was generated by Apache iBATIS ibator.
     * This method sets the value of the database column metabar.sediment.chem_administration
     *
     * @param chem_administration the value for metabar.sediment.chem_administration
     *
     * @ibatorgenerated Fri May 14 16:50:11 CEST 2010
     */
    public void setChem_administration(String chem_administration) {
        this.chem_administration = chem_administration == null ? null : chem_administration.trim();
    }

    /**
     * This method was generated by Apache iBATIS ibator.
     * This method returns the value of the database column metabar.sediment.chloride
     *
     * @return the value of metabar.sediment.chloride
     *
     * @ibatorgenerated Fri May 14 16:50:11 CEST 2010
     */
    public String getChloride() {
        return chloride;
    }

    /**
     * This method was generated by Apache iBATIS ibator.
     * This method sets the value of the database column metabar.sediment.chloride
     *
     * @param chloride the value for metabar.sediment.chloride
     *
     * @ibatorgenerated Fri May 14 16:50:11 CEST 2010
     */
    public void setChloride(String chloride) {
        this.chloride = chloride == null ? null : chloride.trim();
    }

    /**
     * This method was generated by Apache iBATIS ibator.
     * This method returns the value of the database column metabar.sediment.alkyl_diethers
     *
     * @return the value of metabar.sediment.alkyl_diethers
     *
     * @ibatorgenerated Fri May 14 16:50:11 CEST 2010
     */
    public String getAlkyl_diethers() {
        return alkyl_diethers;
    }

    /**
     * This method was generated by Apache iBATIS ibator.
     * This method sets the value of the database column metabar.sediment.alkyl_diethers
     *
     * @param alkyl_diethers the value for metabar.sediment.alkyl_diethers
     *
     * @ibatorgenerated Fri May 14 16:50:11 CEST 2010
     */
    public void setAlkyl_diethers(String alkyl_diethers) {
        this.alkyl_diethers = alkyl_diethers == null ? null : alkyl_diethers.trim();
    }

    /**
     * This method was generated by Apache iBATIS ibator.
     * This method returns the value of the database column metabar.sediment.bishomohopanol
     *
     * @return the value of metabar.sediment.bishomohopanol
     *
     * @ibatorgenerated Fri May 14 16:50:11 CEST 2010
     */
    public String getBishomohopanol() {
        return bishomohopanol;
    }

    /**
     * This method was generated by Apache iBATIS ibator.
     * This method sets the value of the database column metabar.sediment.bishomohopanol
     *
     * @param bishomohopanol the value for metabar.sediment.bishomohopanol
     *
     * @ibatorgenerated Fri May 14 16:50:11 CEST 2010
     */
    public void setBishomohopanol(String bishomohopanol) {
        this.bishomohopanol = bishomohopanol == null ? null : bishomohopanol.trim();
    }

    /**
     * This method was generated by Apache iBATIS ibator.
     * This method returns the value of the database column metabar.sediment.biomass
     *
     * @return the value of metabar.sediment.biomass
     *
     * @ibatorgenerated Fri May 14 16:50:11 CEST 2010
     */
    public String getBiomass() {
        return biomass;
    }

    /**
     * This method was generated by Apache iBATIS ibator.
     * This method sets the value of the database column metabar.sediment.biomass
     *
     * @param biomass the value for metabar.sediment.biomass
     *
     * @ibatorgenerated Fri May 14 16:50:11 CEST 2010
     */
    public void setBiomass(String biomass) {
        this.biomass = biomass == null ? null : biomass.trim();
    }

    /**
     * This method was generated by Apache iBATIS ibator.
     * This method returns the value of the database column metabar.sediment.bromide
     *
     * @return the value of metabar.sediment.bromide
     *
     * @ibatorgenerated Fri May 14 16:50:11 CEST 2010
     */
    public String getBromide() {
        return bromide;
    }

    /**
     * This method was generated by Apache iBATIS ibator.
     * This method sets the value of the database column metabar.sediment.bromide
     *
     * @param bromide the value for metabar.sediment.bromide
     *
     * @ibatorgenerated Fri May 14 16:50:11 CEST 2010
     */
    public void setBromide(String bromide) {
        this.bromide = bromide == null ? null : bromide.trim();
    }

    /**
     * This method was generated by Apache iBATIS ibator.
     * This method returns the value of the database column metabar.sediment.glucosidase_act
     *
     * @return the value of metabar.sediment.glucosidase_act
     *
     * @ibatorgenerated Fri May 14 16:50:11 CEST 2010
     */
    public String getGlucosidase_act() {
        return glucosidase_act;
    }

    /**
     * This method was generated by Apache iBATIS ibator.
     * This method sets the value of the database column metabar.sediment.glucosidase_act
     *
     * @param glucosidase_act the value for metabar.sediment.glucosidase_act
     *
     * @ibatorgenerated Fri May 14 16:50:11 CEST 2010
     */
    public void setGlucosidase_act(String glucosidase_act) {
        this.glucosidase_act = glucosidase_act == null ? null : glucosidase_act.trim();
    }

    /**
     * This method was generated by Apache iBATIS ibator.
     * This method returns the value of the database column metabar.sediment.org_nitro
     *
     * @return the value of metabar.sediment.org_nitro
     *
     * @ibatorgenerated Fri May 14 16:50:11 CEST 2010
     */
    public String getOrg_nitro() {
        return org_nitro;
    }

    /**
     * This method was generated by Apache iBATIS ibator.
     * This method sets the value of the database column metabar.sediment.org_nitro
     *
     * @param org_nitro the value for metabar.sediment.org_nitro
     *
     * @ibatorgenerated Fri May 14 16:50:11 CEST 2010
     */
    public void setOrg_nitro(String org_nitro) {
        this.org_nitro = org_nitro == null ? null : org_nitro.trim();
    }

    /**
     * This method was generated by Apache iBATIS ibator.
     * This method returns the value of the database column metabar.sediment.magnesium
     *
     * @return the value of metabar.sediment.magnesium
     *
     * @ibatorgenerated Fri May 14 16:50:11 CEST 2010
     */
    public String getMagnesium() {
        return magnesium;
    }

    /**
     * This method was generated by Apache iBATIS ibator.
     * This method sets the value of the database column metabar.sediment.magnesium
     *
     * @param magnesium the value for metabar.sediment.magnesium
     *
     * @ibatorgenerated Fri May 14 16:50:11 CEST 2010
     */
    public void setMagnesium(String magnesium) {
        this.magnesium = magnesium == null ? null : magnesium.trim();
    }

    /**
     * This method was generated by Apache iBATIS ibator.
     * This method returns the value of the database column metabar.sediment.mean_frict_vel
     *
     * @return the value of metabar.sediment.mean_frict_vel
     *
     * @ibatorgenerated Fri May 14 16:50:11 CEST 2010
     */
    public String getMean_frict_vel() {
        return mean_frict_vel;
    }

    /**
     * This method was generated by Apache iBATIS ibator.
     * This method sets the value of the database column metabar.sediment.mean_frict_vel
     *
     * @param mean_frict_vel the value for metabar.sediment.mean_frict_vel
     *
     * @ibatorgenerated Fri May 14 16:50:11 CEST 2010
     */
    public void setMean_frict_vel(String mean_frict_vel) {
        this.mean_frict_vel = mean_frict_vel == null ? null : mean_frict_vel.trim();
    }

    /**
     * This method was generated by Apache iBATIS ibator.
     * This method returns the value of the database column metabar.sediment.mean_peak_frict_vel
     *
     * @return the value of metabar.sediment.mean_peak_frict_vel
     *
     * @ibatorgenerated Fri May 14 16:50:11 CEST 2010
     */
    public String getMean_peak_frict_vel() {
        return mean_peak_frict_vel;
    }

    /**
     * This method was generated by Apache iBATIS ibator.
     * This method sets the value of the database column metabar.sediment.mean_peak_frict_vel
     *
     * @param mean_peak_frict_vel the value for metabar.sediment.mean_peak_frict_vel
     *
     * @ibatorgenerated Fri May 14 16:50:11 CEST 2010
     */
    public void setMean_peak_frict_vel(String mean_peak_frict_vel) {
        this.mean_peak_frict_vel = mean_peak_frict_vel == null ? null : mean_peak_frict_vel.trim();
    }

    /**
     * This method was generated by Apache iBATIS ibator.
     * This method returns the value of the database column metabar.sediment.nitrite
     *
     * @return the value of metabar.sediment.nitrite
     *
     * @ibatorgenerated Fri May 14 16:50:11 CEST 2010
     */
    public String getNitrite() {
        return nitrite;
    }

    /**
     * This method was generated by Apache iBATIS ibator.
     * This method sets the value of the database column metabar.sediment.nitrite
     *
     * @param nitrite the value for metabar.sediment.nitrite
     *
     * @ibatorgenerated Fri May 14 16:50:11 CEST 2010
     */
    public void setNitrite(String nitrite) {
        this.nitrite = nitrite == null ? null : nitrite.trim();
    }

    /**
     * This method was generated by Apache iBATIS ibator.
     * This method returns the value of the database column metabar.sediment.nitro
     *
     * @return the value of metabar.sediment.nitro
     *
     * @ibatorgenerated Fri May 14 16:50:11 CEST 2010
     */
    public String getNitro() {
        return nitro;
    }

    /**
     * This method was generated by Apache iBATIS ibator.
     * This method sets the value of the database column metabar.sediment.nitro
     *
     * @param nitro the value for metabar.sediment.nitro
     *
     * @ibatorgenerated Fri May 14 16:50:11 CEST 2010
     */
    public void setNitro(String nitro) {
        this.nitro = nitro == null ? null : nitro.trim();
    }

    /**
     * This method was generated by Apache iBATIS ibator.
     * This method returns the value of the database column metabar.sediment.oxy_stat_samp
     *
     * @return the value of metabar.sediment.oxy_stat_samp
     *
     * @ibatorgenerated Fri May 14 16:50:11 CEST 2010
     */
    public String getOxy_stat_samp() {
        return oxy_stat_samp;
    }

    /**
     * This method was generated by Apache iBATIS ibator.
     * This method sets the value of the database column metabar.sediment.oxy_stat_samp
     *
     * @param oxy_stat_samp the value for metabar.sediment.oxy_stat_samp
     *
     * @ibatorgenerated Fri May 14 16:50:11 CEST 2010
     */
    public void setOxy_stat_samp(String oxy_stat_samp) {
        this.oxy_stat_samp = oxy_stat_samp == null ? null : oxy_stat_samp.trim();
    }

    /**
     * This method was generated by Apache iBATIS ibator.
     * This method returns the value of the database column metabar.sediment.particle_class
     *
     * @return the value of metabar.sediment.particle_class
     *
     * @ibatorgenerated Fri May 14 16:50:11 CEST 2010
     */
    public String getParticle_class() {
        return particle_class;
    }

    /**
     * This method was generated by Apache iBATIS ibator.
     * This method sets the value of the database column metabar.sediment.particle_class
     *
     * @param particle_class the value for metabar.sediment.particle_class
     *
     * @ibatorgenerated Fri May 14 16:50:11 CEST 2010
     */
    public void setParticle_class(String particle_class) {
        this.particle_class = particle_class == null ? null : particle_class.trim();
    }

    /**
     * This method was generated by Apache iBATIS ibator.
     * This method returns the value of the database column metabar.sediment.part_org_carb
     *
     * @return the value of metabar.sediment.part_org_carb
     *
     * @ibatorgenerated Fri May 14 16:50:11 CEST 2010
     */
    public String getPart_org_carb() {
        return part_org_carb;
    }

    /**
     * This method was generated by Apache iBATIS ibator.
     * This method sets the value of the database column metabar.sediment.part_org_carb
     *
     * @param part_org_carb the value for metabar.sediment.part_org_carb
     *
     * @ibatorgenerated Fri May 14 16:50:11 CEST 2010
     */
    public void setPart_org_carb(String part_org_carb) {
        this.part_org_carb = part_org_carb == null ? null : part_org_carb.trim();
    }

    /**
     * This method was generated by Apache iBATIS ibator.
     * This method returns the value of the database column metabar.sediment.n_alkanes
     *
     * @return the value of metabar.sediment.n_alkanes
     *
     * @ibatorgenerated Fri May 14 16:50:11 CEST 2010
     */
    public String getN_alkanes() {
        return n_alkanes;
    }

    /**
     * This method was generated by Apache iBATIS ibator.
     * This method sets the value of the database column metabar.sediment.n_alkanes
     *
     * @param n_alkanes the value for metabar.sediment.n_alkanes
     *
     * @ibatorgenerated Fri May 14 16:50:11 CEST 2010
     */
    public void setN_alkanes(String n_alkanes) {
        this.n_alkanes = n_alkanes == null ? null : n_alkanes.trim();
    }

    /**
     * This method was generated by Apache iBATIS ibator.
     * This method returns the value of the database column metabar.sediment.nitrate
     *
     * @return the value of metabar.sediment.nitrate
     *
     * @ibatorgenerated Fri May 14 16:50:11 CEST 2010
     */
    public String getNitrate() {
        return nitrate;
    }

    /**
     * This method was generated by Apache iBATIS ibator.
     * This method sets the value of the database column metabar.sediment.nitrate
     *
     * @param nitrate the value for metabar.sediment.nitrate
     *
     * @ibatorgenerated Fri May 14 16:50:11 CEST 2010
     */
    public void setNitrate(String nitrate) {
        this.nitrate = nitrate == null ? null : nitrate.trim();
    }

    /**
     * This method was generated by Apache iBATIS ibator.
     * This method returns the value of the database column metabar.sediment.org_carb
     *
     * @return the value of metabar.sediment.org_carb
     *
     * @ibatorgenerated Fri May 14 16:50:11 CEST 2010
     */
    public String getOrg_carb() {
        return org_carb;
    }

    /**
     * This method was generated by Apache iBATIS ibator.
     * This method sets the value of the database column metabar.sediment.org_carb
     *
     * @param org_carb the value for metabar.sediment.org_carb
     *
     * @ibatorgenerated Fri May 14 16:50:11 CEST 2010
     */
    public void setOrg_carb(String org_carb) {
        this.org_carb = org_carb == null ? null : org_carb.trim();
    }

    /**
     * This method was generated by Apache iBATIS ibator.
     * This method returns the value of the database column metabar.sediment.org_matter
     *
     * @return the value of metabar.sediment.org_matter
     *
     * @ibatorgenerated Fri May 14 16:50:11 CEST 2010
     */
    public String getOrg_matter() {
        return org_matter;
    }

    /**
     * This method was generated by Apache iBATIS ibator.
     * This method sets the value of the database column metabar.sediment.org_matter
     *
     * @param org_matter the value for metabar.sediment.org_matter
     *
     * @ibatorgenerated Fri May 14 16:50:11 CEST 2010
     */
    public void setOrg_matter(String org_matter) {
        this.org_matter = org_matter == null ? null : org_matter.trim();
    }

    /**
     * This method was generated by Apache iBATIS ibator.
     * This method returns the value of the database column metabar.sediment.perturbation
     *
     * @return the value of metabar.sediment.perturbation
     *
     * @ibatorgenerated Fri May 14 16:50:11 CEST 2010
     */
    public String getPerturbation() {
        return perturbation;
    }

    /**
     * This method was generated by Apache iBATIS ibator.
     * This method sets the value of the database column metabar.sediment.perturbation
     *
     * @param perturbation the value for metabar.sediment.perturbation
     *
     * @ibatorgenerated Fri May 14 16:50:11 CEST 2010
     */
    public void setPerturbation(String perturbation) {
        this.perturbation = perturbation == null ? null : perturbation.trim();
    }

    /**
     * This method was generated by Apache iBATIS ibator.
     * This method returns the value of the database column metabar.sediment.phosphate
     *
     * @return the value of metabar.sediment.phosphate
     *
     * @ibatorgenerated Fri May 14 16:50:11 CEST 2010
     */
    public String getPhosphate() {
        return phosphate;
    }

    /**
     * This method was generated by Apache iBATIS ibator.
     * This method sets the value of the database column metabar.sediment.phosphate
     *
     * @param phosphate the value for metabar.sediment.phosphate
     *
     * @ibatorgenerated Fri May 14 16:50:11 CEST 2010
     */
    public void setPhosphate(String phosphate) {
        this.phosphate = phosphate == null ? null : phosphate.trim();
    }

    /**
     * This method was generated by Apache iBATIS ibator.
     * This method returns the value of the database column metabar.sediment.ph
     *
     * @return the value of metabar.sediment.ph
     *
     * @ibatorgenerated Fri May 14 16:50:11 CEST 2010
     */
    public String getPh() {
        return ph;
    }

    /**
     * This method was generated by Apache iBATIS ibator.
     * This method sets the value of the database column metabar.sediment.ph
     *
     * @param ph the value for metabar.sediment.ph
     *
     * @ibatorgenerated Fri May 14 16:50:11 CEST 2010
     */
    public void setPh(String ph) {
        this.ph = ph == null ? null : ph.trim();
    }

    /**
     * This method was generated by Apache iBATIS ibator.
     * This method returns the value of the database column metabar.sediment.porosity
     *
     * @return the value of metabar.sediment.porosity
     *
     * @ibatorgenerated Fri May 14 16:50:11 CEST 2010
     */
    public String getPorosity() {
        return porosity;
    }

    /**
     * This method was generated by Apache iBATIS ibator.
     * This method sets the value of the database column metabar.sediment.porosity
     *
     * @param porosity the value for metabar.sediment.porosity
     *
     * @ibatorgenerated Fri May 14 16:50:11 CEST 2010
     */
    public void setPorosity(String porosity) {
        this.porosity = porosity == null ? null : porosity.trim();
    }

    /**
     * This method was generated by Apache iBATIS ibator.
     * This method returns the value of the database column metabar.sediment.pressure
     *
     * @return the value of metabar.sediment.pressure
     *
     * @ibatorgenerated Fri May 14 16:50:11 CEST 2010
     */
    public String getPressure() {
        return pressure;
    }

    /**
     * This method was generated by Apache iBATIS ibator.
     * This method sets the value of the database column metabar.sediment.pressure
     *
     * @param pressure the value for metabar.sediment.pressure
     *
     * @ibatorgenerated Fri May 14 16:50:11 CEST 2010
     */
    public void setPressure(String pressure) {
        this.pressure = pressure == null ? null : pressure.trim();
    }

    /**
     * This method was generated by Apache iBATIS ibator.
     * This method returns the value of the database column metabar.sediment.redox_potential
     *
     * @return the value of metabar.sediment.redox_potential
     *
     * @ibatorgenerated Fri May 14 16:50:11 CEST 2010
     */
    public String getRedox_potential() {
        return redox_potential;
    }

    /**
     * This method was generated by Apache iBATIS ibator.
     * This method sets the value of the database column metabar.sediment.redox_potential
     *
     * @param redox_potential the value for metabar.sediment.redox_potential
     *
     * @ibatorgenerated Fri May 14 16:50:11 CEST 2010
     */
    public void setRedox_potential(String redox_potential) {
        this.redox_potential = redox_potential == null ? null : redox_potential.trim();
    }

    /**
     * This method was generated by Apache iBATIS ibator.
     * This method returns the value of the database column metabar.sediment.salinity
     *
     * @return the value of metabar.sediment.salinity
     *
     * @ibatorgenerated Fri May 14 16:50:11 CEST 2010
     */
    public String getSalinity() {
        return salinity;
    }

    /**
     * This method was generated by Apache iBATIS ibator.
     * This method sets the value of the database column metabar.sediment.salinity
     *
     * @param salinity the value for metabar.sediment.salinity
     *
     * @ibatorgenerated Fri May 14 16:50:11 CEST 2010
     */
    public void setSalinity(String salinity) {
        this.salinity = salinity == null ? null : salinity.trim();
    }

    /**
     * This method was generated by Apache iBATIS ibator.
     * This method returns the value of the database column metabar.sediment.samp_store_dur
     *
     * @return the value of metabar.sediment.samp_store_dur
     *
     * @ibatorgenerated Fri May 14 16:50:11 CEST 2010
     */
    public String getSamp_store_dur() {
        return samp_store_dur;
    }

    /**
     * This method was generated by Apache iBATIS ibator.
     * This method sets the value of the database column metabar.sediment.samp_store_dur
     *
     * @param samp_store_dur the value for metabar.sediment.samp_store_dur
     *
     * @ibatorgenerated Fri May 14 16:50:11 CEST 2010
     */
    public void setSamp_store_dur(String samp_store_dur) {
        this.samp_store_dur = samp_store_dur == null ? null : samp_store_dur.trim();
    }

    /**
     * This method was generated by Apache iBATIS ibator.
     * This method returns the value of the database column metabar.sediment.samp_store_loc
     *
     * @return the value of metabar.sediment.samp_store_loc
     *
     * @ibatorgenerated Fri May 14 16:50:11 CEST 2010
     */
    public String getSamp_store_loc() {
        return samp_store_loc;
    }

    /**
     * This method was generated by Apache iBATIS ibator.
     * This method sets the value of the database column metabar.sediment.samp_store_loc
     *
     * @param samp_store_loc the value for metabar.sediment.samp_store_loc
     *
     * @ibatorgenerated Fri May 14 16:50:11 CEST 2010
     */
    public void setSamp_store_loc(String samp_store_loc) {
        this.samp_store_loc = samp_store_loc == null ? null : samp_store_loc.trim();
    }

    /**
     * This method was generated by Apache iBATIS ibator.
     * This method returns the value of the database column metabar.sediment.samp_store_temp
     *
     * @return the value of metabar.sediment.samp_store_temp
     *
     * @ibatorgenerated Fri May 14 16:50:11 CEST 2010
     */
    public String getSamp_store_temp() {
        return samp_store_temp;
    }

    /**
     * This method was generated by Apache iBATIS ibator.
     * This method sets the value of the database column metabar.sediment.samp_store_temp
     *
     * @param samp_store_temp the value for metabar.sediment.samp_store_temp
     *
     * @ibatorgenerated Fri May 14 16:50:11 CEST 2010
     */
    public void setSamp_store_temp(String samp_store_temp) {
        this.samp_store_temp = samp_store_temp == null ? null : samp_store_temp.trim();
    }

    /**
     * This method was generated by Apache iBATIS ibator.
     * This method returns the value of the database column metabar.sediment.sediment_type
     *
     * @return the value of metabar.sediment.sediment_type
     *
     * @ibatorgenerated Fri May 14 16:50:11 CEST 2010
     */
    public String getSediment_type() {
        return sediment_type;
    }

    /**
     * This method was generated by Apache iBATIS ibator.
     * This method sets the value of the database column metabar.sediment.sediment_type
     *
     * @param sediment_type the value for metabar.sediment.sediment_type
     *
     * @ibatorgenerated Fri May 14 16:50:11 CEST 2010
     */
    public void setSediment_type(String sediment_type) {
        this.sediment_type = sediment_type == null ? null : sediment_type.trim();
    }

    /**
     * This method was generated by Apache iBATIS ibator.
     * This method returns the value of the database column metabar.sediment.silicate
     *
     * @return the value of metabar.sediment.silicate
     *
     * @ibatorgenerated Fri May 14 16:50:11 CEST 2010
     */
    public String getSilicate() {
        return silicate;
    }

    /**
     * This method was generated by Apache iBATIS ibator.
     * This method sets the value of the database column metabar.sediment.silicate
     *
     * @param silicate the value for metabar.sediment.silicate
     *
     * @ibatorgenerated Fri May 14 16:50:11 CEST 2010
     */
    public void setSilicate(String silicate) {
        this.silicate = silicate == null ? null : silicate.trim();
    }

    /**
     * This method was generated by Apache iBATIS ibator.
     * This method returns the value of the database column metabar.sediment.potassium
     *
     * @return the value of metabar.sediment.potassium
     *
     * @ibatorgenerated Fri May 14 16:50:11 CEST 2010
     */
    public String getPotassium() {
        return potassium;
    }

    /**
     * This method was generated by Apache iBATIS ibator.
     * This method sets the value of the database column metabar.sediment.potassium
     *
     * @param potassium the value for metabar.sediment.potassium
     *
     * @ibatorgenerated Fri May 14 16:50:11 CEST 2010
     */
    public void setPotassium(String potassium) {
        this.potassium = potassium == null ? null : potassium.trim();
    }

    /**
     * This method was generated by Apache iBATIS ibator.
     * This method returns the value of the database column metabar.sediment.petroleum_hydrocarb
     *
     * @return the value of metabar.sediment.petroleum_hydrocarb
     *
     * @ibatorgenerated Fri May 14 16:50:11 CEST 2010
     */
    public String getPetroleum_hydrocarb() {
        return petroleum_hydrocarb;
    }

    /**
     * This method was generated by Apache iBATIS ibator.
     * This method sets the value of the database column metabar.sediment.petroleum_hydrocarb
     *
     * @param petroleum_hydrocarb the value for metabar.sediment.petroleum_hydrocarb
     *
     * @ibatorgenerated Fri May 14 16:50:11 CEST 2010
     */
    public void setPetroleum_hydrocarb(String petroleum_hydrocarb) {
        this.petroleum_hydrocarb = petroleum_hydrocarb == null ? null : petroleum_hydrocarb.trim();
    }

    /**
     * This method was generated by Apache iBATIS ibator.
     * This method returns the value of the database column metabar.sediment.phosplipid_fatt_acid
     *
     * @return the value of metabar.sediment.phosplipid_fatt_acid
     *
     * @ibatorgenerated Fri May 14 16:50:11 CEST 2010
     */
    public String getPhosplipid_fatt_acid() {
        return phosplipid_fatt_acid;
    }

    /**
     * This method was generated by Apache iBATIS ibator.
     * This method sets the value of the database column metabar.sediment.phosplipid_fatt_acid
     *
     * @param phosplipid_fatt_acid the value for metabar.sediment.phosplipid_fatt_acid
     *
     * @ibatorgenerated Fri May 14 16:50:11 CEST 2010
     */
    public void setPhosplipid_fatt_acid(String phosplipid_fatt_acid) {
        this.phosplipid_fatt_acid = phosplipid_fatt_acid == null ? null : phosplipid_fatt_acid.trim();
    }

    /**
     * This method was generated by Apache iBATIS ibator.
     * This method returns the value of the database column metabar.sediment.phaeopigments
     *
     * @return the value of metabar.sediment.phaeopigments
     *
     * @ibatorgenerated Fri May 14 16:50:11 CEST 2010
     */
    public String getPhaeopigments() {
        return phaeopigments;
    }

    /**
     * This method was generated by Apache iBATIS ibator.
     * This method sets the value of the database column metabar.sediment.phaeopigments
     *
     * @param phaeopigments the value for metabar.sediment.phaeopigments
     *
     * @ibatorgenerated Fri May 14 16:50:11 CEST 2010
     */
    public void setPhaeopigments(String phaeopigments) {
        this.phaeopigments = phaeopigments == null ? null : phaeopigments.trim();
    }

    /**
     * This method was generated by Apache iBATIS ibator.
     * This method returns the value of the database column metabar.sediment.sulfate
     *
     * @return the value of metabar.sediment.sulfate
     *
     * @ibatorgenerated Fri May 14 16:50:11 CEST 2010
     */
    public String getSulfate() {
        return sulfate;
    }

    /**
     * This method was generated by Apache iBATIS ibator.
     * This method sets the value of the database column metabar.sediment.sulfate
     *
     * @param sulfate the value for metabar.sediment.sulfate
     *
     * @ibatorgenerated Fri May 14 16:50:11 CEST 2010
     */
    public void setSulfate(String sulfate) {
        this.sulfate = sulfate == null ? null : sulfate.trim();
    }

    /**
     * This method was generated by Apache iBATIS ibator.
     * This method returns the value of the database column metabar.sediment.sulfide
     *
     * @return the value of metabar.sediment.sulfide
     *
     * @ibatorgenerated Fri May 14 16:50:11 CEST 2010
     */
    public String getSulfide() {
        return sulfide;
    }

    /**
     * This method was generated by Apache iBATIS ibator.
     * This method sets the value of the database column metabar.sediment.sulfide
     *
     * @param sulfide the value for metabar.sediment.sulfide
     *
     * @ibatorgenerated Fri May 14 16:50:11 CEST 2010
     */
    public void setSulfide(String sulfide) {
        this.sulfide = sulfide == null ? null : sulfide.trim();
    }

    /**
     * This method was generated by Apache iBATIS ibator.
     * This method returns the value of the database column metabar.sediment.tot_carb
     *
     * @return the value of metabar.sediment.tot_carb
     *
     * @ibatorgenerated Fri May 14 16:50:11 CEST 2010
     */
    public String getTot_carb() {
        return tot_carb;
    }

    /**
     * This method was generated by Apache iBATIS ibator.
     * This method sets the value of the database column metabar.sediment.tot_carb
     *
     * @param tot_carb the value for metabar.sediment.tot_carb
     *
     * @ibatorgenerated Fri May 14 16:50:11 CEST 2010
     */
    public void setTot_carb(String tot_carb) {
        this.tot_carb = tot_carb == null ? null : tot_carb.trim();
    }

    /**
     * This method was generated by Apache iBATIS ibator.
     * This method returns the value of the database column metabar.sediment.tot_org_carb
     *
     * @return the value of metabar.sediment.tot_org_carb
     *
     * @ibatorgenerated Fri May 14 16:50:11 CEST 2010
     */
    public String getTot_org_carb() {
        return tot_org_carb;
    }

    /**
     * This method was generated by Apache iBATIS ibator.
     * This method sets the value of the database column metabar.sediment.tot_org_carb
     *
     * @param tot_org_carb the value for metabar.sediment.tot_org_carb
     *
     * @ibatorgenerated Fri May 14 16:50:11 CEST 2010
     */
    public void setTot_org_carb(String tot_org_carb) {
        this.tot_org_carb = tot_org_carb == null ? null : tot_org_carb.trim();
    }

    /**
     * This method was generated by Apache iBATIS ibator.
     * This method returns the value of the database column metabar.sediment.turbidity
     *
     * @return the value of metabar.sediment.turbidity
     *
     * @ibatorgenerated Fri May 14 16:50:11 CEST 2010
     */
    public String getTurbidity() {
        return turbidity;
    }

    /**
     * This method was generated by Apache iBATIS ibator.
     * This method sets the value of the database column metabar.sediment.turbidity
     *
     * @param turbidity the value for metabar.sediment.turbidity
     *
     * @ibatorgenerated Fri May 14 16:50:11 CEST 2010
     */
    public void setTurbidity(String turbidity) {
        this.turbidity = turbidity == null ? null : turbidity.trim();
    }

    /**
     * This method was generated by Apache iBATIS ibator.
     * This method returns the value of the database column metabar.sediment.water_content
     *
     * @return the value of metabar.sediment.water_content
     *
     * @ibatorgenerated Fri May 14 16:50:11 CEST 2010
     */
    public String getWater_content() {
        return water_content;
    }

    /**
     * This method was generated by Apache iBATIS ibator.
     * This method sets the value of the database column metabar.sediment.water_content
     *
     * @param water_content the value for metabar.sediment.water_content
     *
     * @ibatorgenerated Fri May 14 16:50:11 CEST 2010
     */
    public void setWater_content(String water_content) {
        this.water_content = water_content == null ? null : water_content.trim();
    }

    /**
     * This method was generated by Apache iBATIS ibator.
     * This method returns the value of the database column metabar.sediment.organism_count
     *
     * @return the value of metabar.sediment.organism_count
     *
     * @ibatorgenerated Fri May 14 16:50:11 CEST 2010
     */
    public String getOrganism_count() {
        return organism_count;
    }

    /**
     * This method was generated by Apache iBATIS ibator.
     * This method sets the value of the database column metabar.sediment.organism_count
     *
     * @param organism_count the value for metabar.sediment.organism_count
     *
     * @ibatorgenerated Fri May 14 16:50:11 CEST 2010
     */
    public void setOrganism_count(String organism_count) {
        this.organism_count = organism_count == null ? null : organism_count.trim();
    }

    /**
     * This method was generated by Apache iBATIS ibator.
     * This method returns the value of the database column metabar.sediment.methane
     *
     * @return the value of metabar.sediment.methane
     *
     * @ibatorgenerated Fri May 14 16:50:11 CEST 2010
     */
    public String getMethane() {
        return methane;
    }

    /**
     * This method was generated by Apache iBATIS ibator.
     * This method sets the value of the database column metabar.sediment.methane
     *
     * @param methane the value for metabar.sediment.methane
     *
     * @ibatorgenerated Fri May 14 16:50:11 CEST 2010
     */
    public void setMethane(String methane) {
        this.methane = methane == null ? null : methane.trim();
    }

    /**
     * This method was generated by Apache iBATIS ibator.
     * This method returns the value of the database column metabar.sediment.misc_param
     *
     * @return the value of metabar.sediment.misc_param
     *
     * @ibatorgenerated Fri May 14 16:50:11 CEST 2010
     */
    public String getMisc_param() {
        return misc_param;
    }

    /**
     * This method was generated by Apache iBATIS ibator.
     * This method sets the value of the database column metabar.sediment.misc_param
     *
     * @param misc_param the value for metabar.sediment.misc_param
     *
     * @ibatorgenerated Fri May 14 16:50:11 CEST 2010
     */
    public void setMisc_param(String misc_param) {
        this.misc_param = misc_param == null ? null : misc_param.trim();
    }

    /**
     * This method was generated by Apache iBATIS ibator.
     * This method returns the value of the database column metabar.sediment.tot_nitro
     *
     * @return the value of metabar.sediment.tot_nitro
     *
     * @ibatorgenerated Fri May 14 16:50:11 CEST 2010
     */
    public String getTot_nitro() {
        return tot_nitro;
    }

    /**
     * This method was generated by Apache iBATIS ibator.
     * This method sets the value of the database column metabar.sediment.tot_nitro
     *
     * @param tot_nitro the value for metabar.sediment.tot_nitro
     *
     * @ibatorgenerated Fri May 14 16:50:11 CEST 2010
     */
    public void setTot_nitro(String tot_nitro) {
        this.tot_nitro = tot_nitro == null ? null : tot_nitro.trim();
    }

	public Sediment() {
		super();
		// TODO Auto-generated constructor stub
	}

	public Sediment(Long sampleid, String alkalinity, String aminopept_act,
			String ammonium, String bacteria_carb_prod, String calcium,
			String carb_nitro_ratio, String chlorophyll, String density,
			String diether_lipids, String diss_carb_dioxide,
			String diss_hydrogen, String diss_org_carb, String diss_oxygen,
			String chem_administration, String chloride, String alkyl_diethers,
			String bishomohopanol, String biomass, String bromide,
			String glucosidase_act, String org_nitro, String magnesium,
			String mean_frict_vel, String mean_peak_frict_vel, String nitrite,
			String nitro, String oxy_stat_samp, String particle_class,
			String part_org_carb, String n_alkanes, String nitrate,
			String org_carb, String org_matter, String perturbation,
			String phosphate, String ph, String porosity, String pressure,
			String redox_potential, String salinity, String samp_store_dur,
			String samp_store_loc, String samp_store_temp,
			String sediment_type, String silicate, String potassium,
			String petroleum_hydrocarb, String phosplipid_fatt_acid,
			String phaeopigments, String sulfate, String sulfide,
			String tot_carb, String tot_org_carb, String turbidity,
			String water_content, String organism_count, String methane,
			String misc_param, String tot_nitro) {
		super();
		this.sampleid = sampleid;
		this.alkalinity = alkalinity;
		this.aminopept_act = aminopept_act;
		this.ammonium = ammonium;
		this.bacteria_carb_prod = bacteria_carb_prod;
		this.calcium = calcium;
		this.carb_nitro_ratio = carb_nitro_ratio;
		this.chlorophyll = chlorophyll;
		this.density = density;
		this.diether_lipids = diether_lipids;
		this.diss_carb_dioxide = diss_carb_dioxide;
		this.diss_hydrogen = diss_hydrogen;
		this.diss_org_carb = diss_org_carb;
		this.diss_oxygen = diss_oxygen;
		this.chem_administration = chem_administration;
		this.chloride = chloride;
		this.alkyl_diethers = alkyl_diethers;
		this.bishomohopanol = bishomohopanol;
		this.biomass = biomass;
		this.bromide = bromide;
		this.glucosidase_act = glucosidase_act;
		this.org_nitro = org_nitro;
		this.magnesium = magnesium;
		this.mean_frict_vel = mean_frict_vel;
		this.mean_peak_frict_vel = mean_peak_frict_vel;
		this.nitrite = nitrite;
		this.nitro = nitro;
		this.oxy_stat_samp = oxy_stat_samp;
		this.particle_class = particle_class;
		this.part_org_carb = part_org_carb;
		this.n_alkanes = n_alkanes;
		this.nitrate = nitrate;
		this.org_carb = org_carb;
		this.org_matter = org_matter;
		this.perturbation = perturbation;
		this.phosphate = phosphate;
		this.ph = ph;
		this.porosity = porosity;
		this.pressure = pressure;
		this.redox_potential = redox_potential;
		this.salinity = salinity;
		this.samp_store_dur = samp_store_dur;
		this.samp_store_loc = samp_store_loc;
		this.samp_store_temp = samp_store_temp;
		this.sediment_type = sediment_type;
		this.silicate = silicate;
		this.potassium = potassium;
		this.petroleum_hydrocarb = petroleum_hydrocarb;
		this.phosplipid_fatt_acid = phosplipid_fatt_acid;
		this.phaeopigments = phaeopigments;
		this.sulfate = sulfate;
		this.sulfide = sulfide;
		this.tot_carb = tot_carb;
		this.tot_org_carb = tot_org_carb;
		this.turbidity = turbidity;
		this.water_content = water_content;
		this.organism_count = organism_count;
		this.methane = methane;
		this.misc_param = misc_param;
		this.tot_nitro = tot_nitro;
	}
    
	public Sediment(Long sampleid) {
		super();
		this.sampleid = sampleid;
	}    
}
