# Supplementary material for: MetaBar - a tool for consistent contextual data acquisition and standards compliant submission
Source: BMC Bioinformatics. 2010 Jun 30;11:358. doi: 10.1186/1471-2105-11-358 (PMC2912304; doi:10.1186/1471-2105-11-358)
Supplement: Additional file 1 — MetaBar open source code base under GNU GPL3 license. Zipped open source code base for local installation. A general installation manual can be found in the README.txt. [file 1471-2105-11-358-S1.ZIP › metabar-1.1/src/org/metabar/web/PermissionChecker.java]

/*   Copyright (C) 2009 Wolfgang Hankeln
 *
 *   This file is part of MetaBar.
 *
 *   MetaBar is free software: you can redistribute it and/or modify
 *   it under the terms of the GNU General Public License as published by
 *   the Free Software Foundation version 3 of the License.
 *
 *   MetaBar is distributed in the hope that it will be useful,
 *   but WITHOUT ANY WARRANTY; without even the implied warranty of
 *   MERCHANTABILITY or FITNESS FOR A PARTICULAR PURPOSE.  See the
 *   GNU General Public License for more details.
 *
 *   You should have received a copy of the GNU General Public License
 *   along with MetaBar.  If not, see <http://www.gnu.org/licenses/>.
 */

package org.metabar.web;
import org.metabar.web.data.FilterHelper;
import org.metabar.web.data.ibatisDataAccessor;
import java.util.*;

import org.metabar.web.Role;
import org.metabar.web.Sample;
import org.metabar.web.Permission;

public class PermissionChecker {
	
	FilterHelper fh = new FilterHelper();
	private boolean permissionError=false;

	public String checkPermission(List<Sample> samples, String username){
		String message="EVERYTHING IS FINE!";
		if(samples.size()!=0){
			for (int i = 0; i < samples.size(); i++) {
					if (    !(fh.testIfOwner(username, samples.get(i)) | 
							fh.testIfReadingPermission(username, samples.get(i))|
							fh.testIfWritingPermission(username, samples.get(i)))){ //|
							//			fh.testIfProjectadmin(username, ida.selectProjectById(ida.selectSampleById(i).getProjectidentifier()).getProjectname()))){
					permissionError=true;
					System.out.println("permissionError: true");
					}
					System.out.println("PERMISSION checking iteration: "+i+" no error. Permission granted");
				}
		}
		
		if (samples.size()==0 | permissionError){;
			System.out.println("ERROR in PermissionChecker");
			if(permissionError){
			message="ERROR: You don't have permission for the selected samples!";	
			}
		
	}
		return (message);
}
	public PermissionChecker() {
		// TODO Auto-generated constructor stub
	}
}
