# Supplementary material for: MetaBar - a tool for consistent contextual data acquisition and standards compliant submission
Source: BMC Bioinformatics. 2010 Jun 30;11:358. doi: 10.1186/1471-2105-11-358 (PMC2912304; doi:10.1186/1471-2105-11-358)
Supplement: Additional file 1 — MetaBar open source code base under GNU GPL3 license. Zipped open source code base for local installation. A general installation manual can be found in the README.txt. [file 1471-2105-11-358-S1.ZIP › metabar-1.1/src/org/metabar/web/Project.java]

/*   Copyright (C) 2009 Wolfgang Hankeln
 *
 *   This file is part of MetaBar.
 *
 *   MetaBar is free software: you can redistribute it and/or modify
 *   it under the terms of the GNU General Public License as published by
 *   the Free Software Foundation version 3 of the License.
 *
 *   MetaBar is distributed in the hope that it will be useful,
 *   but WITHOUT ANY WARRANTY; without even the implied warranty of
 *   MERCHANTABILITY or FITNESS FOR A PARTICULAR PURPOSE.  See the
 *   GNU General Public License for more details.
 *
 *   You should have received a copy of the GNU General Public License
 *   along with MetaBar.  If not, see <http://www.gnu.org/licenses/>.
 */

package org.metabar.web;

import java.io.Serializable;
import java.lang.Comparable;


public class Project implements Serializable, Comparable<Project>{

	public Project() {
	}
	
	private int projectID;
	
	private String projectname;

	private String projectadmin;
	
	private String projectdescription;

	public int getProjectID() {
		return projectID;
	}

	public void setProjectID(int projectID) {
		this.projectID = projectID;
	}
	
	public String getProjectname() {
		return projectname;
	}

	public void setProjectname(String projectname) {
		this.projectname = projectname;
	}

	public String getProjectadmin() {
		return projectadmin;
	}

	public void setProjectadmin(String projectadmin) {
		this.projectadmin = projectadmin;
	}

	public String getProjectdescription() {
		return projectdescription;
	}

	public void setProjectdescription(String projectdescription) {
		this.projectdescription = projectdescription;
	}
	
	public int compareTo(Project comparator) {
		 Long thisProjectIDobj = new Long(this.getProjectID());
		 Long comparatorProjectIDobj = new Long(comparator.getProjectID());
		int cmp = thisProjectIDobj.compareTo(comparatorProjectIDobj);
		return cmp;
	}

	public Project(String projectname, String projectadmin, String projectdescription, int projectID) {
		super();
		System.out.print("################ PROJECT CONSTRUCTION ###############");
		this.projectname = projectname;
		this.projectadmin = projectadmin;
		this.projectdescription = projectdescription;
		this.projectID = projectID;
	}
}
