# Supplementary material for: MetaBar - a tool for consistent contextual data acquisition and standards compliant submission
Source: BMC Bioinformatics. 2010 Jun 30;11:358. doi: 10.1186/1471-2105-11-358 (PMC2912304; doi:10.1186/1471-2105-11-358)
Supplement: Additional file 1 — MetaBar open source code base under GNU GPL3 license. Zipped open source code base for local installation. A general installation manual can be found in the README.txt. [file 1471-2105-11-358-S1.ZIP › metabar-1.1/src/org/metabar/web/MIENS_C.java]

/*   Copyright (C) 2009 Wolfgang Hankeln
 *
 *   This file is part of MetaBar.
 *
 *   MetaBar is free software: you can redistribute it and/or modify
 *   it under the terms of the GNU General Public License as published by
 *   the Free Software Foundation version 3 of the License.
 *
 *   MetaBar is distributed in the hope that it will be useful,
 *   but WITHOUT ANY WARRANTY; without even the implied warranty of
 *   MERCHANTABILITY or FITNESS FOR A PARTICULAR PURPOSE.  See the
 *   GNU General Public License for more details.
 *
 *   You should have received a copy of the GNU General Public License
 *   along with MetaBar.  If not, see <http://www.gnu.org/licenses/>.
 */

package org.metabar.web;

public class MIENS_C {
		
	/**
     * This field was generated by Apache iBATIS ibator.
     * This field corresponds to the database column metabar.miens_c.sampleid
     *
     * @ibatorgenerated Wed May 05 14:35:02 CEST 2010
     */
    private Long sampleid;

    /**
     * This field was generated by Apache iBATIS ibator.
     * This field corresponds to the database column metabar.miens_c.environment
     *
     * @ibatorgenerated Wed May 05 14:35:02 CEST 2010
     */
    private String environment;

    /**
     * This field was generated by Apache iBATIS ibator.
     * This field corresponds to the database column metabar.miens_c.project_name
     *
     * @ibatorgenerated Wed May 05 14:35:02 CEST 2010
     */
    private String project_name;

    /**
     * This field was generated by Apache iBATIS ibator.
     * This field corresponds to the database column metabar.miens_c.lat_lon
     *
     * @ibatorgenerated Wed May 05 14:35:02 CEST 2010
     */
    private String lat_lon;

    /**
     * This field was generated by Apache iBATIS ibator.
     * This field corresponds to the database column metabar.miens_c.trophic_level
     *
     * @ibatorgenerated Wed May 05 14:35:02 CEST 2010
     */
    private String trophic_level;

    /**
     * This field was generated by Apache iBATIS ibator.
     * This field corresponds to the database column metabar.miens_c.alt_elev
     *
     * @ibatorgenerated Wed May 05 14:35:02 CEST 2010
     */
    private String alt_elev;

    /**
     * This field was generated by Apache iBATIS ibator.
     * This field corresponds to the database column metabar.miens_c.country
     *
     * @ibatorgenerated Wed May 05 14:35:02 CEST 2010
     */
    private String country;

    /**
     * This field was generated by Apache iBATIS ibator.
     * This field corresponds to the database column metabar.miens_c.seq_meth
     *
     * @ibatorgenerated Wed May 05 14:35:02 CEST 2010
     */
    private String seq_meth;

    /**
     * This field was generated by Apache iBATIS ibator.
     * This field corresponds to the database column metabar.miens_c.nucl_acid_amp
     *
     * @ibatorgenerated Wed May 05 14:35:02 CEST 2010
     */
    private String nucl_acid_amp;

    /**
     * This field was generated by Apache iBATIS ibator.
     * This field corresponds to the database column metabar.miens_c.source_mat_identifiers
     *
     * @ibatorgenerated Wed May 05 14:35:02 CEST 2010
     */
    private String source_mat_identifiers;

    /**
     * This field was generated by Apache iBATIS ibator.
     * This field corresponds to the database column metabar.miens_c.nucl_acid_ext
     *
     * @ibatorgenerated Wed May 05 14:35:02 CEST 2010
     */
    private String nucl_acid_ext;

    /**
     * This field was generated by Apache iBATIS ibator.
     * This field corresponds to the database column metabar.miens_c.subspecf_gen_lin
     *
     * @ibatorgenerated Wed May 05 14:35:02 CEST 2010
     */
    private String subspecf_gen_lin;

    /**
     * This field was generated by Apache iBATIS ibator.
     * This field corresponds to the database column metabar.miens_c.isol_growth_condt
     *
     * @ibatorgenerated Wed May 05 14:35:02 CEST 2010
     */
    private String isol_growth_condt;

    /**
     * This field was generated by Apache iBATIS ibator.
     * This field corresponds to the database column metabar.miens_c.samp_mat_process
     *
     * @ibatorgenerated Wed May 05 14:35:02 CEST 2010
     */
    private String samp_mat_process;

    /**
     * This field was generated by Apache iBATIS ibator.
     * This field corresponds to the database column metabar.miens_c.biotic_relationship
     *
     * @ibatorgenerated Wed May 05 14:35:02 CEST 2010
     */
    private String biotic_relationship;

    /**
     * This field was generated by Apache iBATIS ibator.
     * This field corresponds to the database column metabar.miens_c.seq_quality_check
     *
     * @ibatorgenerated Wed May 05 14:35:02 CEST 2010
     */
    private String seq_quality_check;

    /**
     * This field was generated by Apache iBATIS ibator.
     * This field corresponds to the database column metabar.miens_c.sop
     *
     * @ibatorgenerated Wed May 05 14:35:02 CEST 2010
     */
    private String sop;

    /**
     * This field was generated by Apache iBATIS ibator.
     * This field corresponds to the database column metabar.miens_c.url
     *
     * @ibatorgenerated Wed May 05 14:35:02 CEST 2010
     */
    private String url;

    /**
     * This field was generated by Apache iBATIS ibator.
     * This field corresponds to the database column metabar.miens_c.samp_collect_device
     *
     * @ibatorgenerated Wed May 05 14:35:02 CEST 2010
     */
    private String samp_collect_device;

    private int extrachrom_elements;

    /**
     * This field was generated by Apache iBATIS ibator.
     * This field corresponds to the database column metabar.miens_c.target_gene
     *
     * @ibatorgenerated Wed May 05 14:35:02 CEST 2010
     */
    private String target_gene;

    /**
     * This field was generated by Apache iBATIS ibator.
     * This field corresponds to the database column metabar.miens_c.pcr_primers
     *
     * @ibatorgenerated Wed May 05 14:35:02 CEST 2010
     */
    private String pcr_primers;

    /**
     * This field was generated by Apache iBATIS ibator.
     * This field corresponds to the database column metabar.miens_c.target_subfragment
     *
     * @ibatorgenerated Wed May 05 14:35:02 CEST 2010
     */
    private String target_subfragment;

    /**
     * This field was generated by Apache iBATIS ibator.
     * This field corresponds to the database column metabar.miens_c.chimera_check
     *
     * @ibatorgenerated Wed May 05 14:35:02 CEST 2010
     */
    private String chimera_check;

    /**
     * This field was generated by Apache iBATIS ibator.
     * This field corresponds to the database column metabar.miens_c.pcr_cond
     *
     * @ibatorgenerated Wed May 05 14:35:02 CEST 2010
     */
    private String pcr_cond;

    /**
     * This field was generated by Apache iBATIS ibator.
     * This field corresponds to the database column metabar.miens_c.rel_to_oxygen
     *
     * @ibatorgenerated Wed May 05 14:35:02 CEST 2010
     */
    private String rel_to_oxygen;

    /**
     * This field was generated by Apache iBATIS ibator.
     * This field corresponds to the database column metabar.miens_c.experimental_factor
     *
     * @ibatorgenerated Wed May 05 14:35:02 CEST 2010
     */
    private String experimental_factor;

	/**
     * This method was generated by Apache iBATIS ibator.
     * This method returns the value of the database column metabar.miens_c.sampleid
     *
     * @return the value of metabar.miens_c.sampleid
     *
     * @ibatorgenerated Wed May 05 14:35:02 CEST 2010
     */
    public Long getSampleid() {
        return sampleid;
    }

    /**
     * This method was generated by Apache iBATIS ibator.
     * This method sets the value of the database column metabar.miens_c.sampleid
     *
     * @param sampleid the value for metabar.miens_c.sampleid
     *
     * @ibatorgenerated Wed May 05 14:35:02 CEST 2010
     */
    public void setSampleid(Long sampleid) {
        this.sampleid = sampleid;
    }

    /**
     * This method was generated by Apache iBATIS ibator.
     * This method returns the value of the database column metabar.miens_c.environment
     *
     * @return the value of metabar.miens_c.environment
     *
     * @ibatorgenerated Wed May 05 14:35:02 CEST 2010
     */
    public String getEnvironment() {
        return environment;
    }

    /**
     * This method was generated by Apache iBATIS ibator.
     * This method sets the value of the database column metabar.miens_c.environment
     *
     * @param environment the value for metabar.miens_c.environment
     *
     * @ibatorgenerated Wed May 05 14:35:02 CEST 2010
     */
    public void setEnvironment(String environment) {
        this.environment = environment == null ? null : environment.trim();
    }

    /**
     * This method was generated by Apache iBATIS ibator.
     * This method returns the value of the database column metabar.miens_c.project_name
     *
     * @return the value of metabar.miens_c.project_name
     *
     * @ibatorgenerated Wed May 05 14:35:02 CEST 2010
     */
    public String getProject_name() {
        return project_name;
    }

    /**
     * This method was generated by Apache iBATIS ibator.
     * This method sets the value of the database column metabar.miens_c.project_name
     *
     * @param project_name the value for metabar.miens_c.project_name
     *
     * @ibatorgenerated Wed May 05 14:35:02 CEST 2010
     */
    public void setProject_name(String project_name) {
        this.project_name = project_name == null ? null : project_name.trim();
    }

    /**
     * This method was generated by Apache iBATIS ibator.
     * This method returns the value of the database column metabar.miens_c.lat_lon
     *
     * @return the value of metabar.miens_c.lat_lon
     *
     * @ibatorgenerated Wed May 05 14:35:02 CEST 2010
     */
    public String getLat_lon() {
        return lat_lon;
    }

    /**
     * This method was generated by Apache iBATIS ibator.
     * This method sets the value of the database column metabar.miens_c.lat_lon
     *
     * @param lat_lon the value for metabar.miens_c.lat_lon
     *
     * @ibatorgenerated Wed May 05 14:35:02 CEST 2010
     */
    public void setLat_lon(String lat_lon) {
        this.lat_lon = lat_lon == null ? null : lat_lon.trim();
    }

    /**
     * This method was generated by Apache iBATIS ibator.
     * This method returns the value of the database column metabar.miens_c.trophic_level
     *
     * @return the value of metabar.miens_c.trophic_level
     *
     * @ibatorgenerated Wed May 05 14:35:02 CEST 2010
     */
    public String getTrophic_level() {
        return trophic_level;
    }

    /**
     * This method was generated by Apache iBATIS ibator.
     * This method sets the value of the database column metabar.miens_c.trophic_level
     *
     * @param trophic_level the value for metabar.miens_c.trophic_level
     *
     * @ibatorgenerated Wed May 05 14:35:02 CEST 2010
     */
    public void setTrophic_level(String trophic_level) {
        this.trophic_level = trophic_level == null ? null : trophic_level.trim();
    }

    /**
     * This method was generated by Apache iBATIS ibator.
     * This method returns the value of the database column metabar.miens_c.alt_elev
     *
     * @return the value of metabar.miens_c.alt_elev
     *
     * @ibatorgenerated Wed May 05 14:35:02 CEST 2010
     */
    public String getAlt_elev() {
        return alt_elev;
    }

    /**
     * This method was generated by Apache iBATIS ibator.
     * This method sets the value of the database column metabar.miens_c.alt_elev
     *
     * @param alt_elev the value for metabar.miens_c.alt_elev
     *
     * @ibatorgenerated Wed May 05 14:35:02 CEST 2010
     */
    public void setAlt_elev(String alt_elev) {
        this.alt_elev = alt_elev == null ? null : alt_elev.trim();
    }

    /**
     * This method was generated by Apache iBATIS ibator.
     * This method returns the value of the database column metabar.miens_c.country
     *
     * @return the value of metabar.miens_c.country
     *
     * @ibatorgenerated Wed May 05 14:35:02 CEST 2010
     */
    public String getCountry() {
        return country;
    }

    /**
     * This method was generated by Apache iBATIS ibator.
     * This method sets the value of the database column metabar.miens_c.country
     *
     * @param country the value for metabar.miens_c.country
     *
     * @ibatorgenerated Wed May 05 14:35:02 CEST 2010
     */
    public void setCountry(String country) {
        this.country = country == null ? null : country.trim();
    }

    /**
     * This method was generated by Apache iBATIS ibator.
     * This method returns the value of the database column metabar.miens_c.seq_meth
     *
     * @return the value of metabar.miens_c.seq_meth
     *
     * @ibatorgenerated Wed May 05 14:35:02 CEST 2010
     */
    public String getSeq_meth() {
        return seq_meth;
    }

    /**
     * This method was generated by Apache iBATIS ibator.
     * This method sets the value of the database column metabar.miens_c.seq_meth
     *
     * @param seq_meth the value for metabar.miens_c.seq_meth
     *
     * @ibatorgenerated Wed May 05 14:35:02 CEST 2010
     */
    public void setSeq_meth(String seq_meth) {
        this.seq_meth = seq_meth == null ? null : seq_meth.trim();
    }

    /**
     * This method was generated by Apache iBATIS ibator.
     * This method returns the value of the database column metabar.miens_c.nucl_acid_amp
     *
     * @return the value of metabar.miens_c.nucl_acid_amp
     *
     * @ibatorgenerated Wed May 05 14:35:02 CEST 2010
     */
    public String getNucl_acid_amp() {
        return nucl_acid_amp;
    }

    /**
     * This method was generated by Apache iBATIS ibator.
     * This method sets the value of the database column metabar.miens_c.nucl_acid_amp
     *
     * @param nucl_acid_amp the value for metabar.miens_c.nucl_acid_amp
     *
     * @ibatorgenerated Wed May 05 14:35:02 CEST 2010
     */
    public void setNucl_acid_amp(String nucl_acid_amp) {
        this.nucl_acid_amp = nucl_acid_amp == null ? null : nucl_acid_amp.trim();
    }

    /**
     * This method was generated by Apache iBATIS ibator.
     * This method returns the value of the database column metabar.miens_c.source_mat_identifiers
     *
     * @return the value of metabar.miens_c.source_mat_identifiers
     *
     * @ibatorgenerated Wed May 05 14:35:02 CEST 2010
     */
    public String getSource_mat_identifiers() {
        return source_mat_identifiers;
    }

    /**
     * This method was generated by Apache iBATIS ibator.
     * This method sets the value of the database column metabar.miens_c.source_mat_identifiers
     *
     * @param source_mat_identifiers the value for metabar.miens_c.source_mat_identifiers
     *
     * @ibatorgenerated Wed May 05 14:35:02 CEST 2010
     */
    public void setSource_mat_identifiers(String source_mat_identifiers) {
        this.source_mat_identifiers = source_mat_identifiers == null ? null : source_mat_identifiers.trim();
    }

    /**
     * This method was generated by Apache iBATIS ibator.
     * This method returns the value of the database column metabar.miens_c.nucl_acid_ext
     *
     * @return the value of metabar.miens_c.nucl_acid_ext
     *
     * @ibatorgenerated Wed May 05 14:35:02 CEST 2010
     */
    public String getNucl_acid_ext() {
        return nucl_acid_ext;
    }

    /**
     * This method was generated by Apache iBATIS ibator.
     * This method sets the value of the database column metabar.miens_c.nucl_acid_ext
     *
     * @param nucl_acid_ext the value for metabar.miens_c.nucl_acid_ext
     *
     * @ibatorgenerated Wed May 05 14:35:02 CEST 2010
     */
    public void setNucl_acid_ext(String nucl_acid_ext) {
        this.nucl_acid_ext = nucl_acid_ext == null ? null : nucl_acid_ext.trim();
    }

    /**
     * This method was generated by Apache iBATIS ibator.
     * This method returns the value of the database column metabar.miens_c.subspecf_gen_lin
     *
     * @return the value of metabar.miens_c.subspecf_gen_lin
     *
     * @ibatorgenerated Wed May 05 14:35:02 CEST 2010
     */
    public String getSubspecf_gen_lin() {
        return subspecf_gen_lin;
    }

    /**
     * This method was generated by Apache iBATIS ibator.
     * This method sets the value of the database column metabar.miens_c.subspecf_gen_lin
     *
     * @param subspecf_gen_lin the value for metabar.miens_c.subspecf_gen_lin
     *
     * @ibatorgenerated Wed May 05 14:35:02 CEST 2010
     */
    public void setSubspecf_gen_lin(String subspecf_gen_lin) {
        this.subspecf_gen_lin = subspecf_gen_lin == null ? null : subspecf_gen_lin.trim();
    }

    /**
     * This method was generated by Apache iBATIS ibator.
     * This method returns the value of the database column metabar.miens_c.isol_growth_condt
     *
     * @return the value of metabar.miens_c.isol_growth_condt
     *
     * @ibatorgenerated Wed May 05 14:35:02 CEST 2010
     */
    public String getIsol_growth_condt() {
        return isol_growth_condt;
    }

    /**
     * This method was generated by Apache iBATIS ibator.
     * This method sets the value of the database column metabar.miens_c.isol_growth_condt
     *
     * @param isol_growth_condt the value for metabar.miens_c.isol_growth_condt
     *
     * @ibatorgenerated Wed May 05 14:35:02 CEST 2010
     */
    public void setIsol_growth_condt(String isol_growth_condt) {
        this.isol_growth_condt = isol_growth_condt == null ? null : isol_growth_condt.trim();
    }

    /**
     * This method was generated by Apache iBATIS ibator.
     * This method returns the value of the database column metabar.miens_c.samp_mat_process
     *
     * @return the value of metabar.miens_c.samp_mat_process
     *
     * @ibatorgenerated Wed May 05 14:35:02 CEST 2010
     */
    public String getSamp_mat_process() {
        return samp_mat_process;
    }

    /**
     * This method was generated by Apache iBATIS ibator.
     * This method sets the value of the database column metabar.miens_c.samp_mat_process
     *
     * @param samp_mat_process the value for metabar.miens_c.samp_mat_process
     *
     * @ibatorgenerated Wed May 05 14:35:02 CEST 2010
     */
    public void setSamp_mat_process(String samp_mat_process) {
        this.samp_mat_process = samp_mat_process == null ? null : samp_mat_process.trim();
    }

    /**
     * This method was generated by Apache iBATIS ibator.
     * This method returns the value of the database column metabar.miens_c.biotic_relationship
     *
     * @return the value of metabar.miens_c.biotic_relationship
     *
     * @ibatorgenerated Wed May 05 14:35:02 CEST 2010
     */
    public String getBiotic_relationship() {
        return biotic_relationship;
    }

    /**
     * This method was generated by Apache iBATIS ibator.
     * This method sets the value of the database column metabar.miens_c.biotic_relationship
     *
     * @param biotic_relationship the value for metabar.miens_c.biotic_relationship
     *
     * @ibatorgenerated Wed May 05 14:35:02 CEST 2010
     */
    public void setBiotic_relationship(String biotic_relationship) {
        this.biotic_relationship = biotic_relationship == null ? null : biotic_relationship.trim();
    }

    /**
     * This method was generated by Apache iBATIS ibator.
     * This method returns the value of the database column metabar.miens_c.seq_quality_check
     *
     * @return the value of metabar.miens_c.seq_quality_check
     *
     * @ibatorgenerated Wed May 05 14:35:02 CEST 2010
     */
    public String getSeq_quality_check() {
        return seq_quality_check;
    }

    /**
     * This method was generated by Apache iBATIS ibator.
     * This method sets the value of the database column metabar.miens_c.seq_quality_check
     *
     * @param seq_quality_check the value for metabar.miens_c.seq_quality_check
     *
     * @ibatorgenerated Wed May 05 14:35:02 CEST 2010
     */
    public void setSeq_quality_check(String seq_quality_check) {
        this.seq_quality_check = seq_quality_check == null ? null : seq_quality_check.trim();
    }

    /**
     * This method was generated by Apache iBATIS ibator.
     * This method returns the value of the database column metabar.miens_c.sop
     *
     * @return the value of metabar.miens_c.sop
     *
     * @ibatorgenerated Wed May 05 14:35:02 CEST 2010
     */
    public String getSop() {
        return sop;
    }

    /**
     * This method was generated by Apache iBATIS ibator.
     * This method sets the value of the database column metabar.miens_c.sop
     *
     * @param sop the value for metabar.miens_c.sop
     *
     * @ibatorgenerated Wed May 05 14:35:02 CEST 2010
     */
    public void setSop(String sop) {
        this.sop = sop == null ? null : sop.trim();
    }

    /**
     * This method was generated by Apache iBATIS ibator.
     * This method returns the value of the database column metabar.miens_c.url
     *
     * @return the value of metabar.miens_c.url
     *
     * @ibatorgenerated Wed May 05 14:35:02 CEST 2010
     */
    public String getUrl() {
        return url;
    }

    /**
     * This method was generated by Apache iBATIS ibator.
     * This method sets the value of the database column metabar.miens_c.url
     *
     * @param url the value for metabar.miens_c.url
     *
     * @ibatorgenerated Wed May 05 14:35:02 CEST 2010
     */
    public void setUrl(String url) {
        this.url = url == null ? null : url.trim();
    }

    /**
     * This method was generated by Apache iBATIS ibator.
     * This method returns the value of the database column metabar.miens_c.samp_collect_device
     *
     * @return the value of metabar.miens_c.samp_collect_device
     *
     * @ibatorgenerated Wed May 05 14:35:02 CEST 2010
     */
    public String getSamp_collect_device() {
        return samp_collect_device;
    }

    /**
     * This method was generated by Apache iBATIS ibator.
     * This method sets the value of the database column metabar.miens_c.samp_collect_device
     *
     * @param samp_collect_device the value for metabar.miens_c.samp_collect_device
     *
     * @ibatorgenerated Wed May 05 14:35:02 CEST 2010
     */
    public void setSamp_collect_device(String samp_collect_device) {
        this.samp_collect_device = samp_collect_device == null ? null : samp_collect_device.trim();
    }

    public int getExtrachrom_elements() {
		return extrachrom_elements;
	}

	public void setExtrachrom_elements(int extrachrom_elements) {
		this.extrachrom_elements = extrachrom_elements;
	}

	/**
     * This method was generated by Apache iBATIS ibator.
     * This method returns the value of the database column metabar.miens_c.target_gene
     *
     * @return the value of metabar.miens_c.target_gene
     *
     * @ibatorgenerated Wed May 05 14:35:02 CEST 2010
     */
    public String getTarget_gene() {
        return target_gene;
    }

    /**
     * This method was generated by Apache iBATIS ibator.
     * This method sets the value of the database column metabar.miens_c.target_gene
     *
     * @param target_gene the value for metabar.miens_c.target_gene
     *
     * @ibatorgenerated Wed May 05 14:35:02 CEST 2010
     */
    public void setTarget_gene(String target_gene) {
        this.target_gene = target_gene == null ? null : target_gene.trim();
    }

    /**
     * This method was generated by Apache iBATIS ibator.
     * This method returns the value of the database column metabar.miens_c.pcr_primers
     *
     * @return the value of metabar.miens_c.pcr_primers
     *
     * @ibatorgenerated Wed May 05 14:35:02 CEST 2010
     */
    public String getPcr_primers() {
        return pcr_primers;
    }

    /**
     * This method was generated by Apache iBATIS ibator.
     * This method sets the value of the database column metabar.miens_c.pcr_primers
     *
     * @param pcr_primers the value for metabar.miens_c.pcr_primers
     *
     * @ibatorgenerated Wed May 05 14:35:02 CEST 2010
     */
    public void setPcr_primers(String pcr_primers) {
        this.pcr_primers = pcr_primers == null ? null : pcr_primers.trim();
    }

    /**
     * This method was generated by Apache iBATIS ibator.
     * This method returns the value of the database column metabar.miens_c.target_subfragment
     *
     * @return the value of metabar.miens_c.target_subfragment
     *
     * @ibatorgenerated Wed May 05 14:35:02 CEST 2010
     */
    public String getTarget_subfragment() {
        return target_subfragment;
    }

    /**
     * This method was generated by Apache iBATIS ibator.
     * This method sets the value of the database column metabar.miens_c.target_subfragment
     *
     * @param target_subfragment the value for metabar.miens_c.target_subfragment
     *
     * @ibatorgenerated Wed May 05 14:35:02 CEST 2010
     */
    public void setTarget_subfragment(String target_subfragment) {
        this.target_subfragment = target_subfragment == null ? null : target_subfragment.trim();
    }

    /**
     * This method was generated by Apache iBATIS ibator.
     * This method returns the value of the database column metabar.miens_c.chimera_check
     *
     * @return the value of metabar.miens_c.chimera_check
     *
     * @ibatorgenerated Wed May 05 14:35:02 CEST 2010
     */
    public String getChimera_check() {
        return chimera_check;
    }

    /**
     * This method was generated by Apache iBATIS ibator.
     * This method sets the value of the database column metabar.miens_c.chimera_check
     *
     * @param chimera_check the value for metabar.miens_c.chimera_check
     *
     * @ibatorgenerated Wed May 05 14:35:02 CEST 2010
     */
    public void setChimera_check(String chimera_check) {
        this.chimera_check = chimera_check == null ? null : chimera_check.trim();
    }

    /**
     * This method was generated by Apache iBATIS ibator.
     * This method returns the value of the database column metabar.miens_c.pcr_cond
     *
     * @return the value of metabar.miens_c.pcr_cond
     *
     * @ibatorgenerated Wed May 05 14:35:02 CEST 2010
     */
    public String getPcr_cond() {
        return pcr_cond;
    }

    /**
     * This method was generated by Apache iBATIS ibator.
     * This method sets the value of the database column metabar.miens_c.pcr_cond
     *
     * @param pcr_cond the value for metabar.miens_c.pcr_cond
     *
     * @ibatorgenerated Wed May 05 14:35:02 CEST 2010
     */
    public void setPcr_cond(String pcr_cond) {
        this.pcr_cond = pcr_cond == null ? null : pcr_cond.trim();
    }

    /**
     * This method was generated by Apache iBATIS ibator.
     * This method returns the value of the database column metabar.miens_c.rel_to_oxygen
     *
     * @return the value of metabar.miens_c.rel_to_oxygen
     *
     * @ibatorgenerated Wed May 05 14:35:02 CEST 2010
     */
    public String getRel_to_oxygen() {
        return rel_to_oxygen;
    }

    /**
     * This method was generated by Apache iBATIS ibator.
     * This method sets the value of the database column metabar.miens_c.rel_to_oxygen
     *
     * @param rel_to_oxygen the value for metabar.miens_c.rel_to_oxygen
     *
     * @ibatorgenerated Wed May 05 14:35:02 CEST 2010
     */
    public void setRel_to_oxygen(String rel_to_oxygen) {
        this.rel_to_oxygen = rel_to_oxygen == null ? null : rel_to_oxygen.trim();
    }

    /**
     * This method was generated by Apache iBATIS ibator.
     * This method returns the value of the database column metabar.miens_c.experimental_factor
     *
     * @return the value of metabar.miens_c.experimental_factor
     *
     * @ibatorgenerated Wed May 05 14:35:02 CEST 2010
     */
    public String getExperimental_factor() {
        return experimental_factor;
    }

    /**
     * This method was generated by Apache iBATIS ibator.
     * This method sets the value of the database column metabar.miens_c.experimental_factor
     *
     * @param experimental_factor the value for metabar.miens_c.experimental_factor
     *
     * @ibatorgenerated Wed May 05 14:35:02 CEST 2010
     */
    public void setExperimental_factor(String experimental_factor) {
        this.experimental_factor = experimental_factor == null ? null : experimental_factor.trim();
    }
    
	 public MIENS_C(Long sampleid,
			String environment, String project_name, String lat_lon,
			String trophic_level, String alt_elev,
			String country, String seq_meth, String nucl_acid_amp,
			String source_mat_identifiers, String nucl_acid_ext,
			String subspecf_gen_lin, String isol_growth_condt,
			String samp_mat_process, String biotic_relationship,
			String seq_quality_check, String sop,
			String url, String samp_collect_device,
			int extrachrom_elements, String target_gene, String pcr_primers,
			String target_subfragment, String chimera_check, String pcr_cond,
			String rel_to_oxygen, String experimental_factor) {
		super();
		this.sampleid = sampleid;
		this.environment = environment;
		this.project_name = project_name;
		this.lat_lon = lat_lon;
		this.trophic_level = trophic_level;
		this.alt_elev = alt_elev;
		this.country = country;
		this.seq_meth = seq_meth;
		this.nucl_acid_amp = nucl_acid_amp;
		this.source_mat_identifiers = source_mat_identifiers;
		this.nucl_acid_ext = nucl_acid_ext;
		this.subspecf_gen_lin = subspecf_gen_lin;
		this.isol_growth_condt = isol_growth_condt;
		this.samp_mat_process = samp_mat_process;
		this.biotic_relationship = biotic_relationship;
		this.seq_quality_check = seq_quality_check;
		this.sop = sop;
		this.url = url;
		this.samp_collect_device = samp_collect_device;
		this.extrachrom_elements = extrachrom_elements;
		this.target_gene = target_gene;
		this.pcr_primers = pcr_primers;
		this.target_subfragment = target_subfragment;
		this.chimera_check = chimera_check;
		this.pcr_cond = pcr_cond;
		this.rel_to_oxygen = rel_to_oxygen;
		this.experimental_factor = experimental_factor;
	}

	public MIENS_C(Long sampleid) {
			super();
			this.sampleid = sampleid;
		}
	 
	public MIENS_C() {
			super();
			// TODO Auto-generated constructor stub
		}

}
