# Supplementary material for: MetaBar - a tool for consistent contextual data acquisition and standards compliant submission
Source: BMC Bioinformatics. 2010 Jun 30;11:358. doi: 10.1186/1471-2105-11-358 (PMC2912304; doi:10.1186/1471-2105-11-358)
Supplement: Additional file 1 — MetaBar open source code base under GNU GPL3 license. Zipped open source code base for local installation. A general installation manual can be found in the README.txt. [file 1471-2105-11-358-S1.ZIP › metabar-1.1/src/org/metabar/web/ORG.java]

/*   Copyright (C) 2009 Wolfgang Hankeln
 *
 *   This file is part of MetaBar.
 *
 *   MetaBar is free software: you can redistribute it and/or modify
 *   it under the terms of the GNU General Public License as published by
 *   the Free Software Foundation version 3 of the License.
 *
 *   MetaBar is distributed in the hope that it will be useful,
 *   but WITHOUT ANY WARRANTY; without even the implied warranty of
 *   MERCHANTABILITY or FITNESS FOR A PARTICULAR PURPOSE.  See the
 *   GNU General Public License for more details.
 *
 *   You should have received a copy of the GNU General Public License
 *   along with MetaBar.  If not, see <http://www.gnu.org/licenses/>.
 */

package org.metabar.web;

public class ORG {
	    /**
	     * This field was generated by Apache iBATIS ibator.
	     * This field corresponds to the database column metabar.org.sampleid
	     *
	     * @ibatorgenerated Tue May 11 15:51:15 CEST 2010
	     */
	    private Long sampleid;

	    /**
	     * This field was generated by Apache iBATIS ibator.
	     * This field corresponds to the database column metabar.org.environment
	     *
	     * @ibatorgenerated Tue May 11 15:51:15 CEST 2010
	     */
	    private String environment;

	    /**
	     * This field was generated by Apache iBATIS ibator.
	     * This field corresponds to the database column metabar.org.project_name
	     *
	     * @ibatorgenerated Tue May 11 15:51:15 CEST 2010
	     */
	    private String project_name;

	    /**
	     * This field was generated by Apache iBATIS ibator.
	     * This field corresponds to the database column metabar.org.lat_lon
	     *
	     * @ibatorgenerated Tue May 11 15:51:15 CEST 2010
	     */
	    private String lat_lon;

	    /**
	     * This field was generated by Apache iBATIS ibator.
	     * This field corresponds to the database column metabar.org.alt_elev
	     *
	     * @ibatorgenerated Tue May 11 15:51:15 CEST 2010
	     */
	    private String alt_elev;

	    /**
	     * This field was generated by Apache iBATIS ibator.
	     * This field corresponds to the database column metabar.org.country
	     *
	     * @ibatorgenerated Tue May 11 15:51:15 CEST 2010
	     */
	    private String country;

	    /**
	     * This field was generated by Apache iBATIS ibator.
	     * This field corresponds to the database column metabar.org.assembly_name
	     *
	     * @ibatorgenerated Tue May 11 15:51:15 CEST 2010
	     */
	    private String assembly_name;

	    /**
	     * This field was generated by Apache iBATIS ibator.
	     * This field corresponds to the database column metabar.org.assembly
	     *
	     * @ibatorgenerated Tue May 11 15:51:15 CEST 2010
	     */
	    private String assembly;

	    /**
	     * This field was generated by Apache iBATIS ibator.
	     * This field corresponds to the database column metabar.org.seq_meth
	     *
	     * @ibatorgenerated Tue May 11 15:51:15 CEST 2010
	     */
	    private String seq_meth;

	    /**
	     * This field was generated by Apache iBATIS ibator.
	     * This field corresponds to the database column metabar.org.nucl_acid_amp
	     *
	     * @ibatorgenerated Tue May 11 15:51:15 CEST 2010
	     */
	    private String nucl_acid_amp;

	    /**
	     * This field was generated by Apache iBATIS ibator.
	     * This field corresponds to the database column metabar.org.source_mat_identifiers
	     *
	     * @ibatorgenerated Tue May 11 15:51:15 CEST 2010
	     */
	    private String source_mat_identifiers;

	    /**
	     * This field was generated by Apache iBATIS ibator.
	     * This field corresponds to the database column metabar.org.nucl_acid_ext
	     *
	     * @ibatorgenerated Tue May 11 15:51:15 CEST 2010
	     */
	    private String nucl_acid_ext;

	    /**
	     * This field was generated by Apache iBATIS ibator.
	     * This field corresponds to the database column metabar.org.subspecf_gen_lin
	     *
	     * @ibatorgenerated Tue May 11 15:51:15 CEST 2010
	     */
	    private String subspecf_gen_lin;

	    /**
	     * This field was generated by Apache iBATIS ibator.
	     * This field corresponds to the database column metabar.org.ref_biomaterial
	     *
	     * @ibatorgenerated Tue May 11 15:51:15 CEST 2010
	     */
	    private String ref_biomaterial;

	    /**
	     * This field was generated by Apache iBATIS ibator.
	     * This field corresponds to the database column metabar.org.estimated_size
	     *
	     * @ibatorgenerated Tue May 11 15:51:15 CEST 2010
	     */
	    private String estimated_size;

	    /**
	     * This field was generated by Apache iBATIS ibator.
	     * This field corresponds to the database column metabar.org.isol_growth_condt
	     *
	     * @ibatorgenerated Tue May 11 15:51:15 CEST 2010
	     */
	    private String isol_growth_condt;

	    /**
	     * This field was generated by Apache iBATIS ibator.
	     * This field corresponds to the database column metabar.org.samp_mat_process
	     *
	     * @ibatorgenerated Tue May 11 15:51:15 CEST 2010
	     */
	    private String samp_mat_process;

	    /**
	     * This field was generated by Apache iBATIS ibator.
	     * This field corresponds to the database column metabar.org.finishing_strategy
	     *
	     * @ibatorgenerated Tue May 11 15:51:15 CEST 2010
	     */
	    private String finishing_strategy;

	    /**
	     * This field was generated by Apache iBATIS ibator.
	     * This field corresponds to the database column metabar.org.sop
	     *
	     * @ibatorgenerated Tue May 11 15:51:15 CEST 2010
	     */
	    private String sop;

	    /**
	     * This field was generated by Apache iBATIS ibator.
	     * This field corresponds to the database column metabar.org.url
	     *
	     * @ibatorgenerated Tue May 11 15:51:15 CEST 2010
	     */
	    private String url;

	    /**
	     * This field was generated by Apache iBATIS ibator.
	     * This field corresponds to the database column metabar.org.samp_collect_device
	     *
	     * @ibatorgenerated Tue May 11 15:51:15 CEST 2010
	     */
	    private String samp_collect_device;

	    /**
	     * This field was generated by Apache iBATIS ibator.
	     * This field corresponds to the database column metabar.org.adapters
	     *
	     * @ibatorgenerated Tue May 11 15:51:15 CEST 2010
	     */
	    private String adapters;

	    /**
	     * This field was generated by Apache iBATIS ibator.
	     * This field corresponds to the database column metabar.org.annot_source
	     *
	     * @ibatorgenerated Tue May 11 15:51:15 CEST 2010
	     */
	    private String annot_source;

	    /**
	     * This field was generated by Apache iBATIS ibator.
	     * This field corresponds to the database column metabar.org.experimental_factor
	     *
	     * @ibatorgenerated Tue May 11 15:51:15 CEST 2010
	     */
	    private String experimental_factor;

	    /**
	     * This field was generated by Apache iBATIS ibator.
	     * This field corresponds to the database column metabar.org.extrachrom_elements
	     *
	     * @ibatorgenerated Tue May 11 15:51:15 CEST 2010
	     */
	    private Integer extrachrom_elements;

	    /**
	     * This method was generated by Apache iBATIS ibator.
	     * This method returns the value of the database column metabar.org.sampleid
	     *
	     * @return the value of metabar.org.sampleid
	     *
	     * @ibatorgenerated Tue May 11 15:51:15 CEST 2010
	     */
	    public Long getSampleid() {
	        return sampleid;
	    }

	    /**
	     * This method was generated by Apache iBATIS ibator.
	     * This method sets the value of the database column metabar.org.sampleid
	     *
	     * @param sampleid the value for metabar.org.sampleid
	     *
	     * @ibatorgenerated Tue May 11 15:51:15 CEST 2010
	     */
	    public void setSampleid(Long sampleid) {
	        this.sampleid = sampleid;
	    }

	    /**
	     * This method was generated by Apache iBATIS ibator.
	     * This method returns the value of the database column metabar.org.environment
	     *
	     * @return the value of metabar.org.environment
	     *
	     * @ibatorgenerated Tue May 11 15:51:15 CEST 2010
	     */
	    public String getEnvironment() {
	        return environment;
	    }

	    /**
	     * This method was generated by Apache iBATIS ibator.
	     * This method sets the value of the database column metabar.org.environment
	     *
	     * @param environment the value for metabar.org.environment
	     *
	     * @ibatorgenerated Tue May 11 15:51:15 CEST 2010
	     */
	    public void setEnvironment(String environment) {
	        this.environment = environment == null ? null : environment.trim();
	    }

	    /**
	     * This method was generated by Apache iBATIS ibator.
	     * This method returns the value of the database column metabar.org.project_name
	     *
	     * @return the value of metabar.org.project_name
	     *
	     * @ibatorgenerated Tue May 11 15:51:15 CEST 2010
	     */
	    public String getProject_name() {
	        return project_name;
	    }

	    /**
	     * This method was generated by Apache iBATIS ibator.
	     * This method sets the value of the database column metabar.org.project_name
	     *
	     * @param project_name the value for metabar.org.project_name
	     *
	     * @ibatorgenerated Tue May 11 15:51:15 CEST 2010
	     */
	    public void setProject_name(String project_name) {
	        this.project_name = project_name == null ? null : project_name.trim();
	    }

	    /**
	     * This method was generated by Apache iBATIS ibator.
	     * This method returns the value of the database column metabar.org.lat_lon
	     *
	     * @return the value of metabar.org.lat_lon
	     *
	     * @ibatorgenerated Tue May 11 15:51:15 CEST 2010
	     */
	    public String getLat_lon() {
	        return lat_lon;
	    }

	    /**
	     * This method was generated by Apache iBATIS ibator.
	     * This method sets the value of the database column metabar.org.lat_lon
	     *
	     * @param lat_lon the value for metabar.org.lat_lon
	     *
	     * @ibatorgenerated Tue May 11 15:51:15 CEST 2010
	     */
	    public void setLat_lon(String lat_lon) {
	        this.lat_lon = lat_lon == null ? null : lat_lon.trim();
	    }

	    /**
	     * This method was generated by Apache iBATIS ibator.
	     * This method returns the value of the database column metabar.org.alt_elev
	     *
	     * @return the value of metabar.org.alt_elev
	     *
	     * @ibatorgenerated Tue May 11 15:51:15 CEST 2010
	     */
	    public String getAlt_elev() {
	        return alt_elev;
	    }

	    /**
	     * This method was generated by Apache iBATIS ibator.
	     * This method sets the value of the database column metabar.org.alt_elev
	     *
	     * @param alt_elev the value for metabar.org.alt_elev
	     *
	     * @ibatorgenerated Tue May 11 15:51:15 CEST 2010
	     */
	    public void setAlt_elev(String alt_elev) {
	        this.alt_elev = alt_elev == null ? null : alt_elev.trim();
	    }

	    /**
	     * This method was generated by Apache iBATIS ibator.
	     * This method returns the value of the database column metabar.org.country
	     *
	     * @return the value of metabar.org.country
	     *
	     * @ibatorgenerated Tue May 11 15:51:15 CEST 2010
	     */
	    public String getCountry() {
	        return country;
	    }

	    /**
	     * This method was generated by Apache iBATIS ibator.
	     * This method sets the value of the database column metabar.org.country
	     *
	     * @param country the value for metabar.org.country
	     *
	     * @ibatorgenerated Tue May 11 15:51:15 CEST 2010
	     */
	    public void setCountry(String country) {
	        this.country = country == null ? null : country.trim();
	    }

	    /**
	     * This method was generated by Apache iBATIS ibator.
	     * This method returns the value of the database column metabar.org.assembly_name
	     *
	     * @return the value of metabar.org.assembly_name
	     *
	     * @ibatorgenerated Tue May 11 15:51:15 CEST 2010
	     */
	    public String getAssembly_name() {
	        return assembly_name;
	    }

	    /**
	     * This method was generated by Apache iBATIS ibator.
	     * This method sets the value of the database column metabar.org.assembly_name
	     *
	     * @param assembly_name the value for metabar.org.assembly_name
	     *
	     * @ibatorgenerated Tue May 11 15:51:15 CEST 2010
	     */
	    public void setAssembly_name(String assembly_name) {
	        this.assembly_name = assembly_name == null ? null : assembly_name.trim();
	    }

	    /**
	     * This method was generated by Apache iBATIS ibator.
	     * This method returns the value of the database column metabar.org.assembly
	     *
	     * @return the value of metabar.org.assembly
	     *
	     * @ibatorgenerated Tue May 11 15:51:15 CEST 2010
	     */
	    public String getAssembly() {
	        return assembly;
	    }

	    /**
	     * This method was generated by Apache iBATIS ibator.
	     * This method sets the value of the database column metabar.org.assembly
	     *
	     * @param assembly the value for metabar.org.assembly
	     *
	     * @ibatorgenerated Tue May 11 15:51:15 CEST 2010
	     */
	    public void setAssembly(String assembly) {
	        this.assembly = assembly == null ? null : assembly.trim();
	    }

	    /**
	     * This method was generated by Apache iBATIS ibator.
	     * This method returns the value of the database column metabar.org.seq_meth
	     *
	     * @return the value of metabar.org.seq_meth
	     *
	     * @ibatorgenerated Tue May 11 15:51:15 CEST 2010
	     */
	    public String getSeq_meth() {
	        return seq_meth;
	    }

	    /**
	     * This method was generated by Apache iBATIS ibator.
	     * This method sets the value of the database column metabar.org.seq_meth
	     *
	     * @param seq_meth the value for metabar.org.seq_meth
	     *
	     * @ibatorgenerated Tue May 11 15:51:15 CEST 2010
	     */
	    public void setSeq_meth(String seq_meth) {
	        this.seq_meth = seq_meth == null ? null : seq_meth.trim();
	    }

	    /**
	     * This method was generated by Apache iBATIS ibator.
	     * This method returns the value of the database column metabar.org.nucl_acid_amp
	     *
	     * @return the value of metabar.org.nucl_acid_amp
	     *
	     * @ibatorgenerated Tue May 11 15:51:15 CEST 2010
	     */
	    public String getNucl_acid_amp() {
	        return nucl_acid_amp;
	    }

	    /**
	     * This method was generated by Apache iBATIS ibator.
	     * This method sets the value of the database column metabar.org.nucl_acid_amp
	     *
	     * @param nucl_acid_amp the value for metabar.org.nucl_acid_amp
	     *
	     * @ibatorgenerated Tue May 11 15:51:15 CEST 2010
	     */
	    public void setNucl_acid_amp(String nucl_acid_amp) {
	        this.nucl_acid_amp = nucl_acid_amp == null ? null : nucl_acid_amp.trim();
	    }

	    /**
	     * This method was generated by Apache iBATIS ibator.
	     * This method returns the value of the database column metabar.org.source_mat_identifiers
	     *
	     * @return the value of metabar.org.source_mat_identifiers
	     *
	     * @ibatorgenerated Tue May 11 15:51:15 CEST 2010
	     */
	    public String getSource_mat_identifiers() {
	        return source_mat_identifiers;
	    }

	    /**
	     * This method was generated by Apache iBATIS ibator.
	     * This method sets the value of the database column metabar.org.source_mat_identifiers
	     *
	     * @param source_mat_identifiers the value for metabar.org.source_mat_identifiers
	     *
	     * @ibatorgenerated Tue May 11 15:51:15 CEST 2010
	     */
	    public void setSource_mat_identifiers(String source_mat_identifiers) {
	        this.source_mat_identifiers = source_mat_identifiers == null ? null : source_mat_identifiers.trim();
	    }

	    /**
	     * This method was generated by Apache iBATIS ibator.
	     * This method returns the value of the database column metabar.org.nucl_acid_ext
	     *
	     * @return the value of metabar.org.nucl_acid_ext
	     *
	     * @ibatorgenerated Tue May 11 15:51:15 CEST 2010
	     */
	    public String getNucl_acid_ext() {
	        return nucl_acid_ext;
	    }

	    /**
	     * This method was generated by Apache iBATIS ibator.
	     * This method sets the value of the database column metabar.org.nucl_acid_ext
	     *
	     * @param nucl_acid_ext the value for metabar.org.nucl_acid_ext
	     *
	     * @ibatorgenerated Tue May 11 15:51:15 CEST 2010
	     */
	    public void setNucl_acid_ext(String nucl_acid_ext) {
	        this.nucl_acid_ext = nucl_acid_ext == null ? null : nucl_acid_ext.trim();
	    }

	    /**
	     * This method was generated by Apache iBATIS ibator.
	     * This method returns the value of the database column metabar.org.subspecf_gen_lin
	     *
	     * @return the value of metabar.org.subspecf_gen_lin
	     *
	     * @ibatorgenerated Tue May 11 15:51:15 CEST 2010
	     */
	    public String getSubspecf_gen_lin() {
	        return subspecf_gen_lin;
	    }

	    /**
	     * This method was generated by Apache iBATIS ibator.
	     * This method sets the value of the database column metabar.org.subspecf_gen_lin
	     *
	     * @param subspecf_gen_lin the value for metabar.org.subspecf_gen_lin
	     *
	     * @ibatorgenerated Tue May 11 15:51:15 CEST 2010
	     */
	    public void setSubspecf_gen_lin(String subspecf_gen_lin) {
	        this.subspecf_gen_lin = subspecf_gen_lin == null ? null : subspecf_gen_lin.trim();
	    }

	    /**
	     * This method was generated by Apache iBATIS ibator.
	     * This method returns the value of the database column metabar.org.ref_biomaterial
	     *
	     * @return the value of metabar.org.ref_biomaterial
	     *
	     * @ibatorgenerated Tue May 11 15:51:15 CEST 2010
	     */
	    public String getRef_biomaterial() {
	        return ref_biomaterial;
	    }

	    /**
	     * This method was generated by Apache iBATIS ibator.
	     * This method sets the value of the database column metabar.org.ref_biomaterial
	     *
	     * @param ref_biomaterial the value for metabar.org.ref_biomaterial
	     *
	     * @ibatorgenerated Tue May 11 15:51:15 CEST 2010
	     */
	    public void setRef_biomaterial(String ref_biomaterial) {
	        this.ref_biomaterial = ref_biomaterial == null ? null : ref_biomaterial.trim();
	    }

	    /**
	     * This method was generated by Apache iBATIS ibator.
	     * This method returns the value of the database column metabar.org.estimated_size
	     *
	     * @return the value of metabar.org.estimated_size
	     *
	     * @ibatorgenerated Tue May 11 15:51:15 CEST 2010
	     */
	    public String getEstimated_size() {
	        return estimated_size;
	    }

	    /**
	     * This method was generated by Apache iBATIS ibator.
	     * This method sets the value of the database column metabar.org.estimated_size
	     *
	     * @param estimated_size the value for metabar.org.estimated_size
	     *
	     * @ibatorgenerated Tue May 11 15:51:15 CEST 2010
	     */
	    public void setEstimated_size(String estimated_size) {
	        this.estimated_size = estimated_size == null ? null : estimated_size.trim();
	    }

	    /**
	     * This method was generated by Apache iBATIS ibator.
	     * This method returns the value of the database column metabar.org.isol_growth_condt
	     *
	     * @return the value of metabar.org.isol_growth_condt
	     *
	     * @ibatorgenerated Tue May 11 15:51:15 CEST 2010
	     */
	    public String getIsol_growth_condt() {
	        return isol_growth_condt;
	    }

	    /**
	     * This method was generated by Apache iBATIS ibator.
	     * This method sets the value of the database column metabar.org.isol_growth_condt
	     *
	     * @param isol_growth_condt the value for metabar.org.isol_growth_condt
	     *
	     * @ibatorgenerated Tue May 11 15:51:15 CEST 2010
	     */
	    public void setIsol_growth_condt(String isol_growth_condt) {
	        this.isol_growth_condt = isol_growth_condt == null ? null : isol_growth_condt.trim();
	    }

	    /**
	     * This method was generated by Apache iBATIS ibator.
	     * This method returns the value of the database column metabar.org.samp_mat_process
	     *
	     * @return the value of metabar.org.samp_mat_process
	     *
	     * @ibatorgenerated Tue May 11 15:51:15 CEST 2010
	     */
	    public String getSamp_mat_process() {
	        return samp_mat_process;
	    }

	    /**
	     * This method was generated by Apache iBATIS ibator.
	     * This method sets the value of the database column metabar.org.samp_mat_process
	     *
	     * @param samp_mat_process the value for metabar.org.samp_mat_process
	     *
	     * @ibatorgenerated Tue May 11 15:51:15 CEST 2010
	     */
	    public void setSamp_mat_process(String samp_mat_process) {
	        this.samp_mat_process = samp_mat_process == null ? null : samp_mat_process.trim();
	    }

	    /**
	     * This method was generated by Apache iBATIS ibator.
	     * This method returns the value of the database column metabar.org.finishing_strategy
	     *
	     * @return the value of metabar.org.finishing_strategy
	     *
	     * @ibatorgenerated Tue May 11 15:51:15 CEST 2010
	     */
	    public String getFinishing_strategy() {
	        return finishing_strategy;
	    }

	    /**
	     * This method was generated by Apache iBATIS ibator.
	     * This method sets the value of the database column metabar.org.finishing_strategy
	     *
	     * @param finishing_strategy the value for metabar.org.finishing_strategy
	     *
	     * @ibatorgenerated Tue May 11 15:51:15 CEST 2010
	     */
	    public void setFinishing_strategy(String finishing_strategy) {
	        this.finishing_strategy = finishing_strategy == null ? null : finishing_strategy.trim();
	    }

	    /**
	     * This method was generated by Apache iBATIS ibator.
	     * This method returns the value of the database column metabar.org.sop
	     *
	     * @return the value of metabar.org.sop
	     *
	     * @ibatorgenerated Tue May 11 15:51:15 CEST 2010
	     */
	    public String getSop() {
	        return sop;
	    }

	    /**
	     * This method was generated by Apache iBATIS ibator.
	     * This method sets the value of the database column metabar.org.sop
	     *
	     * @param sop the value for metabar.org.sop
	     *
	     * @ibatorgenerated Tue May 11 15:51:15 CEST 2010
	     */
	    public void setSop(String sop) {
	        this.sop = sop == null ? null : sop.trim();
	    }

	    /**
	     * This method was generated by Apache iBATIS ibator.
	     * This method returns the value of the database column metabar.org.url
	     *
	     * @return the value of metabar.org.url
	     *
	     * @ibatorgenerated Tue May 11 15:51:15 CEST 2010
	     */
	    public String getUrl() {
	        return url;
	    }

	    /**
	     * This method was generated by Apache iBATIS ibator.
	     * This method sets the value of the database column metabar.org.url
	     *
	     * @param url the value for metabar.org.url
	     *
	     * @ibatorgenerated Tue May 11 15:51:15 CEST 2010
	     */
	    public void setUrl(String url) {
	        this.url = url == null ? null : url.trim();
	    }

	    /**
	     * This method was generated by Apache iBATIS ibator.
	     * This method returns the value of the database column metabar.org.samp_collect_device
	     *
	     * @return the value of metabar.org.samp_collect_device
	     *
	     * @ibatorgenerated Tue May 11 15:51:15 CEST 2010
	     */
	    public String getSamp_collect_device() {
	        return samp_collect_device;
	    }

	    /**
	     * This method was generated by Apache iBATIS ibator.
	     * This method sets the value of the database column metabar.org.samp_collect_device
	     *
	     * @param samp_collect_device the value for metabar.org.samp_collect_device
	     *
	     * @ibatorgenerated Tue May 11 15:51:15 CEST 2010
	     */
	    public void setSamp_collect_device(String samp_collect_device) {
	        this.samp_collect_device = samp_collect_device == null ? null : samp_collect_device.trim();
	    }

	    /**
	     * This method was generated by Apache iBATIS ibator.
	     * This method returns the value of the database column metabar.org.adapters
	     *
	     * @return the value of metabar.org.adapters
	     *
	     * @ibatorgenerated Tue May 11 15:51:15 CEST 2010
	     */
	    public String getAdapters() {
	        return adapters;
	    }

	    /**
	     * This method was generated by Apache iBATIS ibator.
	     * This method sets the value of the database column metabar.org.adapters
	     *
	     * @param adapters the value for metabar.org.adapters
	     *
	     * @ibatorgenerated Tue May 11 15:51:15 CEST 2010
	     */
	    public void setAdapters(String adapters) {
	        this.adapters = adapters == null ? null : adapters.trim();
	    }

	    /**
	     * This method was generated by Apache iBATIS ibator.
	     * This method returns the value of the database column metabar.org.annot_source
	     *
	     * @return the value of metabar.org.annot_source
	     *
	     * @ibatorgenerated Tue May 11 15:51:15 CEST 2010
	     */
	    public String getAnnot_source() {
	        return annot_source;
	    }

	    /**
	     * This method was generated by Apache iBATIS ibator.
	     * This method sets the value of the database column metabar.org.annot_source
	     *
	     * @param annot_source the value for metabar.org.annot_source
	     *
	     * @ibatorgenerated Tue May 11 15:51:15 CEST 2010
	     */
	    public void setAnnot_source(String annot_source) {
	        this.annot_source = annot_source == null ? null : annot_source.trim();
	    }

	    /**
	     * This method was generated by Apache iBATIS ibator.
	     * This method returns the value of the database column metabar.org.experimental_factor
	     *
	     * @return the value of metabar.org.experimental_factor
	     *
	     * @ibatorgenerated Tue May 11 15:51:15 CEST 2010
	     */
	    public String getExperimental_factor() {
	        return experimental_factor;
	    }

	    /**
	     * This method was generated by Apache iBATIS ibator.
	     * This method sets the value of the database column metabar.org.experimental_factor
	     *
	     * @param experimental_factor the value for metabar.org.experimental_factor
	     *
	     * @ibatorgenerated Tue May 11 15:51:15 CEST 2010
	     */
	    public void setExperimental_factor(String experimental_factor) {
	        this.experimental_factor = experimental_factor == null ? null : experimental_factor.trim();
	    }

	    /**
	     * This method was generated by Apache iBATIS ibator.
	     * This method returns the value of the database column metabar.org.extrachrom_elements
	     *
	     * @return the value of metabar.org.extrachrom_elements
	     *
	     * @ibatorgenerated Tue May 11 15:51:15 CEST 2010
	     */
	    public Integer getExtrachrom_elements() {
	        return extrachrom_elements;
	    }

	    /**
	     * This method was generated by Apache iBATIS ibator.
	     * This method sets the value of the database column metabar.org.extrachrom_elements
	     *
	     * @param extrachrom_elements the value for metabar.org.extrachrom_elements
	     *
	     * @ibatorgenerated Tue May 11 15:51:15 CEST 2010
	     */
	    public void setExtrachrom_elements(Integer extrachrom_elements) {
	        this.extrachrom_elements = extrachrom_elements;
	    }

		public ORG() {
			super();
			// TODO Auto-generated constructor stub
		}

		public ORG(Long sampleid,
				String environment, String project_name, String lat_lon,
				String alt_elev, String country,
				String assembly_name, String assembly, String seq_meth,
				String nucl_acid_amp, String source_mat_identifiers,
				String nucl_acid_ext, String subspecf_gen_lin,
				String ref_biomaterial, String estimated_size,
				String isol_growth_condt, String samp_mat_process,
				String finishing_strategy, String sop, String url,
				String samp_collect_device, String adapters,
				String annot_source, String experimental_factor,
				Integer extrachrom_elements) {
			super();
			this.sampleid = sampleid;
			this.environment = environment;
			this.project_name = project_name;
			this.lat_lon = lat_lon;
			this.alt_elev = alt_elev;
			this.country = country;
			this.assembly_name = assembly_name;
			this.assembly = assembly;
			this.seq_meth = seq_meth;
			this.nucl_acid_amp = nucl_acid_amp;
			this.source_mat_identifiers = source_mat_identifiers;
			this.nucl_acid_ext = nucl_acid_ext;
			this.subspecf_gen_lin = subspecf_gen_lin;
			this.ref_biomaterial = ref_biomaterial;
			this.estimated_size = estimated_size;
			this.isol_growth_condt = isol_growth_condt;
			this.samp_mat_process = samp_mat_process;
			this.finishing_strategy = finishing_strategy;
			this.sop = sop;
			this.url = url;
			this.samp_collect_device = samp_collect_device;
			this.adapters = adapters;
			this.annot_source = annot_source;
			this.experimental_factor = experimental_factor;
			this.extrachrom_elements = extrachrom_elements;
		}
	    
		public ORG(Long sampleid){
			super();
			this.sampleid = sampleid;
		}

}
