# Supplementary material for: MetaBar - a tool for consistent contextual data acquisition and standards compliant submission
Source: BMC Bioinformatics. 2010 Jun 30;11:358. doi: 10.1186/1471-2105-11-358 (PMC2912304; doi:10.1186/1471-2105-11-358)
Supplement: Additional file 1 — MetaBar open source code base under GNU GPL3 license. Zipped open source code base for local installation. A general installation manual can be found in the README.txt. [file 1471-2105-11-358-S1.ZIP › metabar-1.1/src/org/metabar/web/ME.java]

/*   Copyright (C) 2009 Wolfgang Hankeln
 *
 *   This file is part of MetaBar.
 *
 *   MetaBar is free software: you can redistribute it and/or modify
 *   it under the terms of the GNU General Public License as published by
 *   the Free Software Foundation version 3 of the License.
 *
 *   MetaBar is distributed in the hope that it will be useful,
 *   but WITHOUT ANY WARRANTY; without even the implied warranty of
 *   MERCHANTABILITY or FITNESS FOR A PARTICULAR PURPOSE.  See the
 *   GNU General Public License for more details.
 *
 *   You should have received a copy of the GNU General Public License
 *   along with MetaBar.  If not, see <http://www.gnu.org/licenses/>.
 */
package org.metabar.web;

public class ME {
	/**
     * This field was generated by Apache iBATIS ibator.
     * This field corresponds to the database column metabar.me.sampleid
     *
     * @ibatorgenerated Wed May 12 10:57:22 CEST 2010
     */
    private Long sampleid;

     /**
     * This field was generated by Apache iBATIS ibator.
     * This field corresponds to the database column metabar.me.environment
     *
     * @ibatorgenerated Wed May 12 10:57:22 CEST 2010
     */
    private String environment;

    /**
     * This field was generated by Apache iBATIS ibator.
     * This field corresponds to the database column metabar.me.project_name
     *
     * @ibatorgenerated Wed May 12 10:57:22 CEST 2010
     */
    private String project_name;

    /**
     * This field was generated by Apache iBATIS ibator.
     * This field corresponds to the database column metabar.me.lat_lon
     *
     * @ibatorgenerated Wed May 12 10:57:22 CEST 2010
     */
    private String lat_lon;

    /**
     * This field was generated by Apache iBATIS ibator.
     * This field corresponds to the database column metabar.me.alt_elev
     *
     * @ibatorgenerated Wed May 12 10:57:22 CEST 2010
     */
    private String alt_elev;

    /**
     * This field was generated by Apache iBATIS ibator.
     * This field corresponds to the database column metabar.me.lib_size
     *
     * @ibatorgenerated Wed May 12 10:57:22 CEST 2010
     */
    private Integer lib_size;

    /**
     * This field was generated by Apache iBATIS ibator.
     * This field corresponds to the database column metabar.me.country
     *
     * @ibatorgenerated Wed May 12 10:57:22 CEST 2010
     */
    private String country;

    /**
     * This field was generated by Apache iBATIS ibator.
     * This field corresponds to the database column metabar.me.assembly
     *
     * @ibatorgenerated Wed May 12 10:57:22 CEST 2010
     */
    private String assembly;

    /**
     * This field was generated by Apache iBATIS ibator.
     * This field corresponds to the database column metabar.me.seq_meth
     *
     * @ibatorgenerated Wed May 12 10:57:22 CEST 2010
     */
    private String seq_meth;

    /**
     * This field was generated by Apache iBATIS ibator.
     * This field corresponds to the database column metabar.me.lib_reads_seqd
     *
     * @ibatorgenerated Wed May 12 10:57:22 CEST 2010
     */
    private Integer lib_reads_seqd;

    /**
     * This field was generated by Apache iBATIS ibator.
     * This field corresponds to the database column metabar.me.lib_vector
     *
     * @ibatorgenerated Wed May 12 10:57:22 CEST 2010
     */
    private String lib_vector;

    /**
     * This field was generated by Apache iBATIS ibator.
     * This field corresponds to the database column metabar.me.nucl_acid_amp
     *
     * @ibatorgenerated Wed May 12 10:57:22 CEST 2010
     */
    private String nucl_acid_amp;

    /**
     * This field was generated by Apache iBATIS ibator.
     * This field corresponds to the database column metabar.me.source_mat_identifiers
     *
     * @ibatorgenerated Wed May 12 10:57:22 CEST 2010
     */
    private String source_mat_identifiers;

    /**
     * This field was generated by Apache iBATIS ibator.
     * This field corresponds to the database column metabar.me.nucl_acid_ext
     *
     * @ibatorgenerated Wed May 12 10:57:22 CEST 2010
     */
    private String nucl_acid_ext;

    /**
     * This field was generated by Apache iBATIS ibator.
     * This field corresponds to the database column metabar.me.ref_biomaterial
     *
     * @ibatorgenerated Wed May 12 10:57:22 CEST 2010
     */
    private String ref_biomaterial;

    /**
     * This field was generated by Apache iBATIS ibator.
     * This field corresponds to the database column metabar.me.samp_mat_process
     *
     * @ibatorgenerated Wed May 12 10:57:22 CEST 2010
     */
    private String samp_mat_process;

    /**
     * This field was generated by Apache iBATIS ibator.
     * This field corresponds to the database column metabar.me.finishing_strategy
     *
     * @ibatorgenerated Wed May 12 10:57:22 CEST 2010
     */
    private String finishing_strategy;

    /**
     * This field was generated by Apache iBATIS ibator.
     * This field corresponds to the database column metabar.me.sop
     *
     * @ibatorgenerated Wed May 12 10:57:22 CEST 2010
     */
    private String sop;

    /**
     * This field was generated by Apache iBATIS ibator.
     * This field corresponds to the database column metabar.me.url
     *
     * @ibatorgenerated Wed May 12 10:57:22 CEST 2010
     */
    private String url;

    /**
     * This field was generated by Apache iBATIS ibator.
     * This field corresponds to the database column metabar.me.lib_screen
     *
     * @ibatorgenerated Wed May 12 10:57:22 CEST 2010
     */
    private String lib_screen;

    /**
     * This field was generated by Apache iBATIS ibator.
     * This field corresponds to the database column metabar.me.samp_collect_device
     *
     * @ibatorgenerated Wed May 12 10:57:22 CEST 2010
     */
    private String samp_collect_device;


    /**
     * This field was generated by Apache iBATIS ibator.
     * This field corresponds to the database column metabar.me.mid
     *
     * @ibatorgenerated Wed May 12 10:57:22 CEST 2010
     */
    private String mid;

    /**
     * This field was generated by Apache iBATIS ibator.
     * This field corresponds to the database column metabar.me.rel_to_oxygen
     *
     * @ibatorgenerated Wed May 12 10:57:22 CEST 2010
     */
    private String rel_to_oxygen;

    /**
     * This field was generated by Apache iBATIS ibator.
     * This field corresponds to the database column metabar.me.experimental_factor
     *
     * @ibatorgenerated Wed May 12 10:57:22 CEST 2010
     */
    private String experimental_factor;

    /**
     * This field was generated by Apache iBATIS ibator.
     * This field corresponds to the database column metabar.me.adapters
     *
     * @ibatorgenerated Wed May 12 10:57:22 CEST 2010
     */
    private String adapters;

    /**
     * This field was generated by Apache iBATIS ibator.
     * This field corresponds to the database column metabar.me.assembly_name
     *
     * @ibatorgenerated Wed May 12 10:57:22 CEST 2010
     */
    private String assembly_name;

    /**
     * This field was generated by Apache iBATIS ibator.
     * This field corresponds to the database column metabar.me.annot_source
     *
     * @ibatorgenerated Wed May 12 10:57:22 CEST 2010
     */
    private String annot_source;

    /**
     * This method was generated by Apache iBATIS ibator.
     * This method returns the value of the database column metabar.me.sampleid
     *
     * @return the value of metabar.me.sampleid
     *
     * @ibatorgenerated Wed May 12 10:57:22 CEST 2010
     */
    public Long getSampleid() {
        return sampleid;
    }

    /**
     * This method was generated by Apache iBATIS ibator.
     * This method sets the value of the database column metabar.me.sampleid
     *
     * @param sampleid the value for metabar.me.sampleid
     *
     * @ibatorgenerated Wed May 12 10:57:22 CEST 2010
     */
    public void setSampleid(Long sampleid) {
        this.sampleid = sampleid;
    }

    /**
     * This method was generated by Apache iBATIS ibator.
     * This method returns the value of the database column metabar.me.environment
     *
     * @return the value of metabar.me.environment
     *
     * @ibatorgenerated Wed May 12 10:57:22 CEST 2010
     */
    public String getEnvironment() {
        return environment;
    }

    /**
     * This method was generated by Apache iBATIS ibator.
     * This method sets the value of the database column metabar.me.environment
     *
     * @param environment the value for metabar.me.environment
     *
     * @ibatorgenerated Wed May 12 10:57:22 CEST 2010
     */
    public void setEnvironment(String environment) {
        this.environment = environment == null ? null : environment.trim();
    }

    /**
     * This method was generated by Apache iBATIS ibator.
     * This method returns the value of the database column metabar.me.project_name
     *
     * @return the value of metabar.me.project_name
     *
     * @ibatorgenerated Wed May 12 10:57:22 CEST 2010
     */
    public String getProject_name() {
        return project_name;
    }

    /**
     * This method was generated by Apache iBATIS ibator.
     * This method sets the value of the database column metabar.me.project_name
     *
     * @param project_name the value for metabar.me.project_name
     *
     * @ibatorgenerated Wed May 12 10:57:22 CEST 2010
     */
    public void setProject_name(String project_name) {
        this.project_name = project_name == null ? null : project_name.trim();
    }

    /**
     * This method was generated by Apache iBATIS ibator.
     * This method returns the value of the database column metabar.me.lat_lon
     *
     * @return the value of metabar.me.lat_lon
     *
     * @ibatorgenerated Wed May 12 10:57:22 CEST 2010
     */
    public String getLat_lon() {
        return lat_lon;
    }

    /**
     * This method was generated by Apache iBATIS ibator.
     * This method sets the value of the database column metabar.me.lat_lon
     *
     * @param lat_lon the value for metabar.me.lat_lon
     *
     * @ibatorgenerated Wed May 12 10:57:22 CEST 2010
     */
    public void setLat_lon(String lat_lon) {
        this.lat_lon = lat_lon == null ? null : lat_lon.trim();
    }

    /**
     * This method was generated by Apache iBATIS ibator.
     * This method returns the value of the database column metabar.me.alt_elev
     *
     * @return the value of metabar.me.alt_elev
     *
     * @ibatorgenerated Wed May 12 10:57:22 CEST 2010
     */
    public String getAlt_elev() {
        return alt_elev;
    }

    /**
     * This method was generated by Apache iBATIS ibator.
     * This method sets the value of the database column metabar.me.alt_elev
     *
     * @param alt_elev the value for metabar.me.alt_elev
     *
     * @ibatorgenerated Wed May 12 10:57:22 CEST 2010
     */
    public void setAlt_elev(String alt_elev) {
        this.alt_elev = alt_elev == null ? null : alt_elev.trim();
    }

    /**
     * This method was generated by Apache iBATIS ibator.
     * This method returns the value of the database column metabar.me.lib_size
     *
     * @return the value of metabar.me.lib_size
     *
     * @ibatorgenerated Wed May 12 10:57:22 CEST 2010
     */
    public Integer getLib_size() {
        return lib_size;
    }

    /**
     * This method was generated by Apache iBATIS ibator.
     * This method sets the value of the database column metabar.me.lib_size
     *
     * @param lib_size the value for metabar.me.lib_size
     *
     * @ibatorgenerated Wed May 12 10:57:22 CEST 2010
     */
    public void setLib_size(Integer lib_size) {
        this.lib_size = lib_size;
    }

    /**
     * This method was generated by Apache iBATIS ibator.
     * This method returns the value of the database column metabar.me.country
     *
     * @return the value of metabar.me.country
     *
     * @ibatorgenerated Wed May 12 10:57:22 CEST 2010
     */
    public String getCountry() {
        return country;
    }

    /**
     * This method was generated by Apache iBATIS ibator.
     * This method sets the value of the database column metabar.me.country
     *
     * @param country the value for metabar.me.country
     *
     * @ibatorgenerated Wed May 12 10:57:22 CEST 2010
     */
    public void setCountry(String country) {
        this.country = country == null ? null : country.trim();
    }

    /**
     * This method was generated by Apache iBATIS ibator.
     * This method returns the value of the database column metabar.me.assembly
     *
     * @return the value of metabar.me.assembly
     *
     * @ibatorgenerated Wed May 12 10:57:22 CEST 2010
     */
    public String getAssembly() {
        return assembly;
    }

    /**
     * This method was generated by Apache iBATIS ibator.
     * This method sets the value of the database column metabar.me.assembly
     *
     * @param assembly the value for metabar.me.assembly
     *
     * @ibatorgenerated Wed May 12 10:57:22 CEST 2010
     */
    public void setAssembly(String assembly) {
        this.assembly = assembly == null ? null : assembly.trim();
    }

    /**
     * This method was generated by Apache iBATIS ibator.
     * This method returns the value of the database column metabar.me.seq_meth
     *
     * @return the value of metabar.me.seq_meth
     *
     * @ibatorgenerated Wed May 12 10:57:22 CEST 2010
     */
    public String getSeq_meth() {
        return seq_meth;
    }

    /**
     * This method was generated by Apache iBATIS ibator.
     * This method sets the value of the database column metabar.me.seq_meth
     *
     * @param seq_meth the value for metabar.me.seq_meth
     *
     * @ibatorgenerated Wed May 12 10:57:22 CEST 2010
     */
    public void setSeq_meth(String seq_meth) {
        this.seq_meth = seq_meth == null ? null : seq_meth.trim();
    }

    /**
     * This method was generated by Apache iBATIS ibator.
     * This method returns the value of the database column metabar.me.lib_reads_seqd
     *
     * @return the value of metabar.me.lib_reads_seqd
     *
     * @ibatorgenerated Wed May 12 10:57:22 CEST 2010
     */
    public Integer getLib_reads_seqd() {
        return lib_reads_seqd;
    }

    /**
     * This method was generated by Apache iBATIS ibator.
     * This method sets the value of the database column metabar.me.lib_reads_seqd
     *
     * @param lib_reads_seqd the value for metabar.me.lib_reads_seqd
     *
     * @ibatorgenerated Wed May 12 10:57:22 CEST 2010
     */
    public void setLib_reads_seqd(Integer lib_reads_seqd) {
        this.lib_reads_seqd = lib_reads_seqd;
    }

    /**
     * This method was generated by Apache iBATIS ibator.
     * This method returns the value of the database column metabar.me.lib_vector
     *
     * @return the value of metabar.me.lib_vector
     *
     * @ibatorgenerated Wed May 12 10:57:22 CEST 2010
     */
    public String getLib_vector() {
        return lib_vector;
    }

    /**
     * This method was generated by Apache iBATIS ibator.
     * This method sets the value of the database column metabar.me.lib_vector
     *
     * @param lib_vector the value for metabar.me.lib_vector
     *
     * @ibatorgenerated Wed May 12 10:57:22 CEST 2010
     */
    public void setLib_vector(String lib_vector) {
        this.lib_vector = lib_vector == null ? null : lib_vector.trim();
    }

    /**
     * This method was generated by Apache iBATIS ibator.
     * This method returns the value of the database column metabar.me.nucl_acid_amp
     *
     * @return the value of metabar.me.nucl_acid_amp
     *
     * @ibatorgenerated Wed May 12 10:57:22 CEST 2010
     */
    public String getNucl_acid_amp() {
        return nucl_acid_amp;
    }

    /**
     * This method was generated by Apache iBATIS ibator.
     * This method sets the value of the database column metabar.me.nucl_acid_amp
     *
     * @param nucl_acid_amp the value for metabar.me.nucl_acid_amp
     *
     * @ibatorgenerated Wed May 12 10:57:22 CEST 2010
     */
    public void setNucl_acid_amp(String nucl_acid_amp) {
        this.nucl_acid_amp = nucl_acid_amp == null ? null : nucl_acid_amp.trim();
    }

    /**
     * This method was generated by Apache iBATIS ibator.
     * This method returns the value of the database column metabar.me.source_mat_identifiers
     *
     * @return the value of metabar.me.source_mat_identifiers
     *
     * @ibatorgenerated Wed May 12 10:57:22 CEST 2010
     */
    public String getSource_mat_identifiers() {
        return source_mat_identifiers;
    }

    /**
     * This method was generated by Apache iBATIS ibator.
     * This method sets the value of the database column metabar.me.source_mat_identifiers
     *
     * @param source_mat_identifiers the value for metabar.me.source_mat_identifiers
     *
     * @ibatorgenerated Wed May 12 10:57:22 CEST 2010
     */
    public void setSource_mat_identifiers(String source_mat_identifiers) {
        this.source_mat_identifiers = source_mat_identifiers == null ? null : source_mat_identifiers.trim();
    }

    /**
     * This method was generated by Apache iBATIS ibator.
     * This method returns the value of the database column metabar.me.nucl_acid_ext
     *
     * @return the value of metabar.me.nucl_acid_ext
     *
     * @ibatorgenerated Wed May 12 10:57:22 CEST 2010
     */
    public String getNucl_acid_ext() {
        return nucl_acid_ext;
    }

    /**
     * This method was generated by Apache iBATIS ibator.
     * This method sets the value of the database column metabar.me.nucl_acid_ext
     *
     * @param nucl_acid_ext the value for metabar.me.nucl_acid_ext
     *
     * @ibatorgenerated Wed May 12 10:57:22 CEST 2010
     */
    public void setNucl_acid_ext(String nucl_acid_ext) {
        this.nucl_acid_ext = nucl_acid_ext == null ? null : nucl_acid_ext.trim();
    }

    /**
     * This method was generated by Apache iBATIS ibator.
     * This method returns the value of the database column metabar.me.ref_biomaterial
     *
     * @return the value of metabar.me.ref_biomaterial
     *
     * @ibatorgenerated Wed May 12 10:57:22 CEST 2010
     */
    public String getRef_biomaterial() {
        return ref_biomaterial;
    }

    /**
     * This method was generated by Apache iBATIS ibator.
     * This method sets the value of the database column metabar.me.ref_biomaterial
     *
     * @param ref_biomaterial the value for metabar.me.ref_biomaterial
     *
     * @ibatorgenerated Wed May 12 10:57:22 CEST 2010
     */
    public void setRef_biomaterial(String ref_biomaterial) {
        this.ref_biomaterial = ref_biomaterial == null ? null : ref_biomaterial.trim();
    }

    /**
     * This method was generated by Apache iBATIS ibator.
     * This method returns the value of the database column metabar.me.samp_mat_process
     *
     * @return the value of metabar.me.samp_mat_process
     *
     * @ibatorgenerated Wed May 12 10:57:22 CEST 2010
     */
    public String getSamp_mat_process() {
        return samp_mat_process;
    }

    /**
     * This method was generated by Apache iBATIS ibator.
     * This method sets the value of the database column metabar.me.samp_mat_process
     *
     * @param samp_mat_process the value for metabar.me.samp_mat_process
     *
     * @ibatorgenerated Wed May 12 10:57:22 CEST 2010
     */
    public void setSamp_mat_process(String samp_mat_process) {
        this.samp_mat_process = samp_mat_process == null ? null : samp_mat_process.trim();
    }

    /**
     * This method was generated by Apache iBATIS ibator.
     * This method returns the value of the database column metabar.me.finishing_strategy
     *
     * @return the value of metabar.me.finishing_strategy
     *
     * @ibatorgenerated Wed May 12 10:57:22 CEST 2010
     */
    public String getFinishing_strategy() {
        return finishing_strategy;
    }

    /**
     * This method was generated by Apache iBATIS ibator.
     * This method sets the value of the database column metabar.me.finishing_strategy
     *
     * @param finishing_strategy the value for metabar.me.finishing_strategy
     *
     * @ibatorgenerated Wed May 12 10:57:22 CEST 2010
     */
    public void setFinishing_strategy(String finishing_strategy) {
        this.finishing_strategy = finishing_strategy == null ? null : finishing_strategy.trim();
    }

    /**
     * This method was generated by Apache iBATIS ibator.
     * This method returns the value of the database column metabar.me.sop
     *
     * @return the value of metabar.me.sop
     *
     * @ibatorgenerated Wed May 12 10:57:22 CEST 2010
     */
    public String getSop() {
        return sop;
    }

    /**
     * This method was generated by Apache iBATIS ibator.
     * This method sets the value of the database column metabar.me.sop
     *
     * @param sop the value for metabar.me.sop
     *
     * @ibatorgenerated Wed May 12 10:57:22 CEST 2010
     */
    public void setSop(String sop) {
        this.sop = sop == null ? null : sop.trim();
    }

    /**
     * This method was generated by Apache iBATIS ibator.
     * This method returns the value of the database column metabar.me.url
     *
     * @return the value of metabar.me.url
     *
     * @ibatorgenerated Wed May 12 10:57:22 CEST 2010
     */
    public String getUrl() {
        return url;
    }

    /**
     * This method was generated by Apache iBATIS ibator.
     * This method sets the value of the database column metabar.me.url
     *
     * @param url the value for metabar.me.url
     *
     * @ibatorgenerated Wed May 12 10:57:22 CEST 2010
     */
    public void setUrl(String url) {
        this.url = url == null ? null : url.trim();
    }

    /**
     * This method was generated by Apache iBATIS ibator.
     * This method returns the value of the database column metabar.me.lib_screen
     *
     * @return the value of metabar.me.lib_screen
     *
     * @ibatorgenerated Wed May 12 10:57:22 CEST 2010
     */
    public String getLib_screen() {
        return lib_screen;
    }

    /**
     * This method was generated by Apache iBATIS ibator.
     * This method sets the value of the database column metabar.me.lib_screen
     *
     * @param lib_screen the value for metabar.me.lib_screen
     *
     * @ibatorgenerated Wed May 12 10:57:22 CEST 2010
     */
    public void setLib_screen(String lib_screen) {
        this.lib_screen = lib_screen == null ? null : lib_screen.trim();
    }

    /**
     * This method was generated by Apache iBATIS ibator.
     * This method returns the value of the database column metabar.me.samp_collect_device
     *
     * @return the value of metabar.me.samp_collect_device
     *
     * @ibatorgenerated Wed May 12 10:57:22 CEST 2010
     */
    public String getSamp_collect_device() {
        return samp_collect_device;
    }

    /**
     * This method was generated by Apache iBATIS ibator.
     * This method sets the value of the database column metabar.me.samp_collect_device
     *
     * @param samp_collect_device the value for metabar.me.samp_collect_device
     *
     * @ibatorgenerated Wed May 12 10:57:22 CEST 2010
     */
    public void setSamp_collect_device(String samp_collect_device) {
        this.samp_collect_device = samp_collect_device == null ? null : samp_collect_device.trim();
    }

    /**
     * This method was generated by Apache iBATIS ibator.
     * This method returns the value of the database column metabar.me.mid
     *
     * @return the value of metabar.me.mid
     *
     * @ibatorgenerated Wed May 12 10:57:22 CEST 2010
     */
    public String getMid() {
        return mid;
    }

    /**
     * This method was generated by Apache iBATIS ibator.
     * This method sets the value of the database column metabar.me.mid
     *
     * @param mid the value for metabar.me.mid
     *
     * @ibatorgenerated Wed May 12 10:57:22 CEST 2010
     */
    public void setMid(String mid) {
        this.mid = mid == null ? null : mid.trim();
    }

    /**
     * This method was generated by Apache iBATIS ibator.
     * This method returns the value of the database column metabar.me.rel_to_oxygen
     *
     * @return the value of metabar.me.rel_to_oxygen
     *
     * @ibatorgenerated Wed May 12 10:57:22 CEST 2010
     */
    public String getRel_to_oxygen() {
        return rel_to_oxygen;
    }

    /**
     * This method was generated by Apache iBATIS ibator.
     * This method sets the value of the database column metabar.me.rel_to_oxygen
     *
     * @param rel_to_oxygen the value for metabar.me.rel_to_oxygen
     *
     * @ibatorgenerated Wed May 12 10:57:22 CEST 2010
     */
    public void setRel_to_oxygen(String rel_to_oxygen) {
        this.rel_to_oxygen = rel_to_oxygen == null ? null : rel_to_oxygen.trim();
    }

    /**
     * This method was generated by Apache iBATIS ibator.
     * This method returns the value of the database column metabar.me.experimental_factor
     *
     * @return the value of metabar.me.experimental_factor
     *
     * @ibatorgenerated Wed May 12 10:57:22 CEST 2010
     */
    public String getExperimental_factor() {
        return experimental_factor;
    }

    /**
     * This method was generated by Apache iBATIS ibator.
     * This method sets the value of the database column metabar.me.experimental_factor
     *
     * @param experimental_factor the value for metabar.me.experimental_factor
     *
     * @ibatorgenerated Wed May 12 10:57:22 CEST 2010
     */
    public void setExperimental_factor(String experimental_factor) {
        this.experimental_factor = experimental_factor == null ? null : experimental_factor.trim();
    }

    /**
     * This method was generated by Apache iBATIS ibator.
     * This method returns the value of the database column metabar.me.adapters
     *
     * @return the value of metabar.me.adapters
     *
     * @ibatorgenerated Wed May 12 10:57:22 CEST 2010
     */
    public String getAdapters() {
        return adapters;
    }

    /**
     * This method was generated by Apache iBATIS ibator.
     * This method sets the value of the database column metabar.me.adapters
     *
     * @param adapters the value for metabar.me.adapters
     *
     * @ibatorgenerated Wed May 12 10:57:22 CEST 2010
     */
    public void setAdapters(String adapters) {
        this.adapters = adapters == null ? null : adapters.trim();
    }

    /**
     * This method was generated by Apache iBATIS ibator.
     * This method returns the value of the database column metabar.me.assembly_name
     *
     * @return the value of metabar.me.assembly_name
     *
     * @ibatorgenerated Wed May 12 10:57:22 CEST 2010
     */
    public String getAssembly_name() {
        return assembly_name;
    }

    /**
     * This method was generated by Apache iBATIS ibator.
     * This method sets the value of the database column metabar.me.assembly_name
     *
     * @param assembly_name the value for metabar.me.assembly_name
     *
     * @ibatorgenerated Wed May 12 10:57:22 CEST 2010
     */
    public void setAssembly_name(String assembly_name) {
        this.assembly_name = assembly_name == null ? null : assembly_name.trim();
    }

    /**
     * This method was generated by Apache iBATIS ibator.
     * This method returns the value of the database column metabar.me.annot_source
     *
     * @return the value of metabar.me.annot_source
     *
     * @ibatorgenerated Wed May 12 10:57:22 CEST 2010
     */
    public String getAnnot_source() {
        return annot_source;
    }
    
	public void setAnnot_source(String annot_source) {
		this.annot_source = annot_source;
	}

	public ME() {
		super();
		// TODO Auto-generated constructor stub
	}

	public ME(Long sampleid,
			String environment, String project_name,
			String lat_lon, String alt_elev, Integer lib_size,
			String country, String assembly, String seq_meth,
			Integer lib_reads_seqd, String lib_vector, String nucl_acid_amp,
			String source_mat_identifiers, String nucl_acid_ext,
			String ref_biomaterial, String samp_mat_process,
			String finishing_strategy, String sop, String url,
			String lib_screen, String samp_collect_device,
			String mid, String rel_to_oxygen, String experimental_factor,
			String adapters, String assembly_name, String annot_source) {
		super();
		this.sampleid = sampleid;
		this.environment = environment;
		this.project_name = project_name;
		this.lat_lon = lat_lon;
		this.alt_elev = alt_elev;
		this.lib_size = lib_size;
		this.country = country;
		this.assembly = assembly;
		this.seq_meth = seq_meth;
		this.lib_reads_seqd = lib_reads_seqd;
		this.lib_vector = lib_vector;
		this.nucl_acid_amp = nucl_acid_amp;
		this.source_mat_identifiers = source_mat_identifiers;
		this.nucl_acid_ext = nucl_acid_ext;
		this.ref_biomaterial = ref_biomaterial;
		this.samp_mat_process = samp_mat_process;
		this.finishing_strategy = finishing_strategy;
		this.sop = sop;
		this.url = url;
		this.lib_screen = lib_screen;
		this.samp_collect_device = samp_collect_device;
		this.mid = mid;
		this.rel_to_oxygen = rel_to_oxygen;
		this.experimental_factor = experimental_factor;
		this.adapters = adapters;
		this.assembly_name = assembly_name;
		this.annot_source = annot_source;
	}
    
	public ME(Long sampleid) {
		super();
		this.sampleid = sampleid;
	}
}
