# Supplementary material for: MetaBar - a tool for consistent contextual data acquisition and standards compliant submission
Source: BMC Bioinformatics. 2010 Jun 30;11:358. doi: 10.1186/1471-2105-11-358 (PMC2912304; doi:10.1186/1471-2105-11-358)
Supplement: Additional file 1 — MetaBar open source code base under GNU GPL3 license. Zipped open source code base for local installation. A general installation manual can be found in the README.txt. [file 1471-2105-11-358-S1.ZIP › metabar-1.1/src/org/metabar/web/Role.java]

/*   Copyright (C) 2009 Wolfgang Hankeln
 *
 *   This file is part of MetaBar.
 *
 *   MetaBar is free software: you can redistribute it and/or modify
 *   it under the terms of the GNU General Public License as published by
 *   the Free Software Foundation version 3 of the License.
 *
 *   MetaBar is distributed in the hope that it will be useful,
 *   but WITHOUT ANY WARRANTY; without even the implied warranty of
 *   MERCHANTABILITY or FITNESS FOR A PARTICULAR PURPOSE.  See the
 *   GNU General Public License for more details.
 *
 *   You should have received a copy of the GNU General Public License
 *   along with MetaBar.  If not, see <http://www.gnu.org/licenses/>.
 */

package org.metabar.web;

import java.io.Serializable;
import java.lang.Comparable;
import org.metabar.web.data.ibatisDataAccessor;


public class Role implements Serializable, Comparable<Role> {

	public Role(){
	}
	
	private int roleID;
	
	private String username;
	
	private String roletype;
	
	private int projectID;

	public int getRoleID() {
		return roleID;
	}

	public void setRoleID(int roleID) {
		this.roleID = roleID;
	}

	public String getUsername() {
		return username;
	}

	public void setUsername(String username) {
		this.username = username;
	}

	public String getRoletype() {
		return roletype;
	}

	public void setRoletype(String roletype) {
		this.roletype = roletype;
	}

	public int getProjectID() {
		return projectID;
	}

	public void setProjectID(int projectID) {
		this.projectID = projectID;
	}
	
	public int compareTo(Role comparator) {
		 Long thisRoleIDobj = new Long(this.getRoleID());
		 Long comparatorRoleIDobj = new Long(comparator.getRoleID());
		int cmp = thisRoleIDobj.compareTo(comparatorRoleIDobj);
		return cmp;
	}
	
	public Role(String username, String roletype, int projectID){
		super();
		int maxid =0;
		ibatisDataAccessor ida = new ibatisDataAccessor();
		try {
		maxid = ida.selectMaxRID().getRoleID()+1;
		} catch (Exception e){
			System.out.println("role table empty: create first roleID: 1");
			maxid =1;
		}
		System.out.println("################ ROLE CONSTRUCTION ###############");
		this.roleID= maxid;
		this.username = username;
		this.roletype =roletype;
		this.projectID = projectID;
	}
}
