# Supplementary material for: MetaBar - a tool for consistent contextual data acquisition and standards compliant submission
Source: BMC Bioinformatics. 2010 Jun 30;11:358. doi: 10.1186/1471-2105-11-358 (PMC2912304; doi:10.1186/1471-2105-11-358)
Supplement: Additional file 1 — MetaBar open source code base under GNU GPL3 license. Zipped open source code base for local installation. A general installation manual can be found in the README.txt. [file 1471-2105-11-358-S1.ZIP › metabar-1.1/src/org/metabar/web/Sample.java]

/*   Copyright (C) 2009 Wolfgang Hankeln
 *
 *   This file is part of MetaBar.
 *
 *   MetaBar is free software: you can redistribute it and/or modify
 *   it under the terms of the GNU General Public License as published by
 *   the Free Software Foundation version 3 of the License.
 *
 *   MetaBar is distributed in the hope that it will be useful,
 *   but WITHOUT ANY WARRANTY; without even the implied warranty of
 *   MERCHANTABILITY or FITNESS FOR A PARTICULAR PURPOSE.  See the
 *   GNU General Public License for more details.
 *
 *   You should have received a copy of the GNU General Public License
 *   along with MetaBar.  If not, see <http://www.gnu.org/licenses/>.
 */

package org.metabar.web;

import java.io.Serializable;
import java.lang.Comparable;
import java.util.Date;


import org.metabar.web.filehandling.*;

/*
 * collectionTime, GPSDatum, siteLatitude, siteLongitude, depth, temperature, volumeCollected, container, comment, accuracy
 */


public class Sample implements Serializable, Comparable<Sample> {

	private long sampleID;

	private String collectionDate;

	private String collectionTime;

	private String gpsdatum;

	private double longitude;

	private double latitude;

	private double waterdepth;

	private double temperature;

	private double volume;

	private String container;

	private String comment;

	private int accuracy;
	
	private Date storageDate;

	private Date collectionTimestamp;

	private String owner;
	
	private int projectidentifier;
	
	private String site;
	
	private String storagelocation;
	
	private String seqID;
	
	private String studytype;
	
	private String envtype;


	public String getStudytype() {
		return studytype;
	}

	public void setStudytype(String studytype) {
		this.studytype = studytype;
	}

	public String getEnvtype() {
		return envtype;
	}

	public void setEnvtype(String envtype) {
		this.envtype = envtype;
	}

	public String getSeqID() {
		return seqID;
	}

	public void setSeqID(String seqID) {
		this.seqID = seqID;
	}

	public String getStoragelocation() {
		return storagelocation;
	}

	public void setStoragelocation(String storagelocation) {
		this.storagelocation = storagelocation;
	}

	public String getSite() {
		return site;
	}

	public void setSite(String site) {
		this.site = site;
	}

	public String getOwner() {
		return owner;
	}

	public void setOwner(String owner) {
		this.owner = owner;
	}

	public void setSampleID(long s) {
		sampleID = s;
	}

	public long getSampleID() {
		return sampleID;
	}

	public void setCollectionDate(String d) {
		collectionDate = d;
	}

	public String getCollectionDate() {
		return collectionDate;
	}

	public void setCollectionTime(String d) {
		collectionTime = d;
	}

	public String getCollectionTime() {
		return collectionTime;
	}

	public Date getCollectionTimstamp() {
		return collectionTimestamp;
	}

	public void setCollectionTimstamp(Date collectionTimstamp) {
		this.collectionTimestamp = collectionTimestamp;
	}

	public Date getStorageDate() {
		return storageDate;
	}

	public void setStorageDate(Date storageDate) {
		this.storageDate = storageDate;
	}

	public String getGpsdatum() {
		return gpsdatum;
	}

	public void setGpsdatum(String gpsdatum) {
		this.gpsdatum = gpsdatum;
	}

	public double getLongitude() {
		return longitude;
	}

	public void setLongitude(double longitude) {
		this.longitude = longitude;
	}

	public double getLatitude() {
		return latitude;
	}

	public void setLatitude(double latitude) {
		this.latitude = latitude;
	}

	public double getWaterdepth() {
		return waterdepth;
	}

	public void setWaterdepth(double waterdepth) {
		this.waterdepth = waterdepth;
	}

	public double getTemperature() {
		return temperature;
	}

	public void setTemperature(double temperature) {
		this.temperature = temperature;
	}

	public double getVolume() {
		return volume;
	}

	public void setVolume(double volume) {
		this.volume = volume;
	}

	public String getContainer() {
		return container;
	}

	public void setContainer(String container) {
		this.container = container;
	}

	public int getAccuracy() {
		return accuracy;
	}

	public void setAccuracy(int accuracy) {
		this.accuracy = accuracy;
	}

	public Sample() {
	}

	public String getComment() {
		return comment;
	}

	public void setComment(String comment) {
		this.comment = comment;
	}
	
	public int getProjectidentifier() {
		return projectidentifier;
	}

	public void setProjectidentifier(int projectidentifier) {
		this.projectidentifier = projectidentifier;
	}

	public int compareTo(Sample comparator) {
		 Long thisSampleIDobj = new Long(this.getSampleID());
		 Long comparatorSampleIDobj = new Long(comparator.getSampleID());
		int cmp = thisSampleIDobj.compareTo(comparatorSampleIDobj);
		//System.out.println("Comparison between "+ thisSampleIDobj +" and "+ comparatorSampleIDobj +" results in: "+cmp);
		return cmp;
	}

	public Sample(long sampleID, Date storageDate, String username, int projectID) {
		super();
		System.out
				.print("#############EMPTY SAMPLE CONSTRUCTION####################### sampleid: ");
		this.sampleID = sampleID;
		System.out.println(sampleID);
		this.storageDate = storageDate;
		this.longitude = 0.0001;
		this.latitude = 0.0001;
		this.waterdepth = 1;
		this.temperature = -1111;
		this.volume = -1;
		this.accuracy = -1;
		this.owner = username;
		this.projectidentifier = projectID;
		this.site = null;
		this.storagelocation = null;
		this.seqID = null;
		this.studytype = null;
		this.envtype = null;
	}
	public Sample(long sampleID, Date collectionTimestamp, String gpsdatum,
			 double latitude,double longitude, double waterdepth,
			double temperature, double volume, String container,
			String comment, int accuracy, Date storageDate, String username, 
			int projectidentifier, String site, String storageLocation, String seqID) {
		super();
		System.out
				.print("SPECIFIC SAMPLE CONSTRUCTION for sampleid: ");
		this.sampleID = sampleID;
		System.out.println(sampleID);
		this.collectionTimestamp = collectionTimestamp;
		String cD = new String();
		ExcelFieldConversionHelper ef = new ExcelFieldConversionHelper();
		String month = "";
		String day = "";
		int mm = collectionTimestamp.getMonth() + 1;
		month = ("" + mm);
		day = ("" + collectionTimestamp.getDate());
		cD = ((collectionTimestamp.getYear() + 1900) + "-"
				+ ef.correctTwoDigitString(month) + "-" + ef
				.correctTwoDigitString(day));
		//System.out.println(cD);
		this.collectionDate = cD;
		String cT = new String();
		String hours = "";
		String minutes = "";
		String seconds = "";
		hours = ("" + collectionTimestamp.getHours());
		minutes = ("" + collectionTimestamp.getMinutes());
		seconds = ("" + collectionTimestamp.getSeconds());
		cT = (ef.correctTwoDigitString(hours) + ":"
				+ ef.correctTwoDigitString(minutes) + ":" + ef
				.correctTwoDigitString(seconds));
		//System.out.println(cT);
		this.collectionTime = cT;
		this.gpsdatum = gpsdatum;
		this.longitude = longitude;
		this.latitude = latitude;
		this.waterdepth = waterdepth;
		this.temperature = temperature;
		this.volume = volume;
		this.container = container;
		this.comment = comment;
		this.accuracy = accuracy;
		this.storageDate = storageDate;
		this.owner = username;
		this.projectidentifier = projectidentifier;
		this.site = site;
		this.storagelocation = storageLocation;
		this.seqID = seqID;
		this.studytype = null;
		this.envtype = null;
	}
	public Sample(long sampleID, Date collectionTimestamp, String gpsdatum,
			 double latitude,double longitude, double waterdepth,
			double temperature, double volume, String container,
			String comment, int accuracy, Date storageDate, String username, 
			int projectidentifier, String site, String storageLocation, String seqID, String studytype, String envtype) {
		super();
		System.out
				.print("SPECIFIC SAMPLE CONSTRUCTION for sampleid: ");
		this.sampleID = sampleID;
		System.out.println(sampleID);
		this.collectionTimestamp = collectionTimestamp;
		String cD = new String();
		ExcelFieldConversionHelper ef = new ExcelFieldConversionHelper();
		String month = "";
		String day = "";
		int mm = collectionTimestamp.getMonth() + 1;
		month = ("" + mm);
		day = ("" + collectionTimestamp.getDate());
		cD = ((collectionTimestamp.getYear() + 1900) + "-"
				+ ef.correctTwoDigitString(month) + "-" + ef
				.correctTwoDigitString(day));
		System.out.println(cD);
		this.collectionDate = cD;
		String cT = new String();
		String hours = "";
		String minutes = "";
		String seconds = "";
		hours = ("" + collectionTimestamp.getHours());
		minutes = ("" + collectionTimestamp.getMinutes());
		seconds = ("" + collectionTimestamp.getSeconds());
		cT = (ef.correctTwoDigitString(hours) + ":"
				+ ef.correctTwoDigitString(minutes) + ":" + ef
				.correctTwoDigitString(seconds));
		System.out.println(cT);
		this.collectionTime = cT;
		this.gpsdatum = gpsdatum;
		this.longitude = longitude;
		this.latitude = latitude;
		this.waterdepth = waterdepth;
		this.temperature = temperature;
		this.volume = volume;
		this.container = container;
		this.comment = comment;
		this.accuracy = accuracy;
		this.storageDate = storageDate;
		this.owner = username;
		this.projectidentifier = projectidentifier;
		this.site = site;
		this.storagelocation = storageLocation;
		this.seqID = seqID;
		this.studytype = studytype;
		this.envtype = envtype;
	}
}
