# Supplementary material for: MetaBar - a tool for consistent contextual data acquisition and standards compliant submission
Source: BMC Bioinformatics. 2010 Jun 30;11:358. doi: 10.1186/1471-2105-11-358 (PMC2912304; doi:10.1186/1471-2105-11-358)
Supplement: Additional file 1 — MetaBar open source code base under GNU GPL3 license. Zipped open source code base for local installation. A general installation manual can be found in the README.txt. [file 1471-2105-11-358-S1.ZIP › metabar-1.1/src/org/metabar/web/MIENS_S.java]

/*   Copyright (C) 2009 Wolfgang Hankeln
 *
 *   This file is part of MetaBar.
 *
 *   MetaBar is free software: you can redistribute it and/or modify
 *   it under the terms of the GNU General Public License as published by
 *   the Free Software Foundation version 3 of the License.
 *
 *   MetaBar is distributed in the hope that it will be useful,
 *   but WITHOUT ANY WARRANTY; without even the implied warranty of
 *   MERCHANTABILITY or FITNESS FOR A PARTICULAR PURPOSE.  See the
 *   GNU General Public License for more details.
 *
 *   You should have received a copy of the GNU General Public License
 *   along with MetaBar.  If not, see <http://www.gnu.org/licenses/>.
 */

package org.metabar.web;

public class MIENS_S {
	
	private long sampleID;
	
	private String environment; //"environment";"(biome [EnvO]; feature [EnvO]; matter [EnvO])";"M"
	
	private String alt_elev; //"geographic location (altitude/elevation)";"(elevation of site [integer,unit]; altitude of sample [integer,unit])";"M"

	private String country; //";"geographic location (country)";"[country:INSDC or GAZ;region:GAZ]";"M"
	
	private int lib_size; //";"library size";"(library size) [integer]";"C"
	
	private String sequencing_meth; //";"sequencing method";"(e.g. dideoxysequencing, pyrosequencing, polony) [OBI]";"M"
	
	private String assembly; //"assembly";"(assembly method [CV]; estimated error rate [unit]; method of calculation [CV])";"C"
	
	private String lib_reads_seqd; //"library reads sequenced";"(number of reads sequenced) [integer]";"C"
	
	private String lib_vector;//"library vector";"(vector) [CV]";"C"
	
	private String nucl_acid_amp; //"nucleic acid amplification";"(amplification method; clean-up method) [PMID, DOI or url]";"C"
	
	private String libr_screen; //"library screening strategy";"(e.g. enriched, screened, normalized) [CV]";"C"
	
	private String nucl_acid_ext; //"nucleic acid extraction";"(extraction method) [PMID, DOI or url]";"C"
	
	private String samp_mat_process; //"sample material processing";"(e.g. filtering of seawater, storing samples in ethanol) [OBI]";"C"
    
	private String seq_quality_check; //"sequence quality check";"[none or manually edited]";"C"
	
	private String sop; //"relevant standard operating procedures";"(SOPs)";"C"
	
	private String url; //"relevant electronic resources";"[url]";"C"
	
	private String experimental_factor; //"experimental factor";"(the experimental design of the study) [EFO and/or OBI]";"C"
	
	private String rel_to_oxygen; //"relationship to oxygen";"(e.g. aerobe, anaerobe) [PATO]";"X"
	
	private String samp_collect_device; //"sample collection device or method";"(e.g. biopsy, niskin bottle, push core)";"C"
	
	private String target_gene; //"target gene";"(e.g. 16S rRNA, 18S rRNA, nif, amoA, rpo)";"M"
	
	private String target_subfragment;//"target subfragment";"(e.g. V6, V9, ITS)";"C"
	
	private String pcr_primers; //"pcr primers";"[FWD: forward primer sequence; REV:reverse primer sequence]";"C"
	
	private String chimera_check;//"chimera check";"[software]";"C"
	
	private String pcr_cond; //"pcr conditions";"[initial denaturation:degrees_minutes; annealing:degrees_minutes; elongation: degrees_minutes; final elongation:degrees_minutes; total cycles]";"C"
	
	private String multiplex_ident; //"multiplex identifiers";"[multiplex identifier sequence]";"C"

	// public MIENS_S(){
//		 System.out
//			.print("#############EMPTY MIENS_S CONSTRUCTION####################### ");
//	 }
	
	public MIENS_S(long sampleid,
			String environment, String alt_elev, String country, int lib_size,
			String sequencing_meth, String assembly, String lib_reads_seqd,
			String lib_vector, String nucl_acid_amp, String libr_screen,
			String nucl_acid_ext, String samp_mat_process,
			String seq_quality_check, String sop, String url,
			String experimental_factor, String rel_to_oxygen,
			String samp_collect_device, String target_gene,
			String target_subfragment, String pcr_primers,
			String chimera_check, String pcr_cond, String multiplex_ident) {
		super();
		System.out
		.print("#############SPECIFIC MIENS_S CONSTRUCTION####################### sampleid: "+sampleid);
		this.sampleID = sampleid;
		this.environment = environment;
		this.alt_elev = alt_elev;
		this.country = country;
		this.lib_size = lib_size;
		this.sequencing_meth = sequencing_meth;
		this.assembly = assembly;
		this.lib_reads_seqd = lib_reads_seqd;
		this.lib_vector = lib_vector;
		this.nucl_acid_amp = nucl_acid_amp;
		this.libr_screen = libr_screen;
		this.nucl_acid_ext = nucl_acid_ext;
		this.samp_mat_process = samp_mat_process;
		this.seq_quality_check = seq_quality_check;
		this.sop = sop;
		this.url = url;
		this.experimental_factor = experimental_factor;
		this.rel_to_oxygen = rel_to_oxygen;
		this.samp_collect_device = samp_collect_device;
		this.target_gene = target_gene;
		this.target_subfragment = target_subfragment;
		this.pcr_primers = pcr_primers;
		this.chimera_check = chimera_check;
		this.pcr_cond = pcr_cond;
		this.multiplex_ident = multiplex_ident;
	}

	public String getEnvironment() {
		return environment;
	}

	public void setEnvironment(String environment) {
		this.environment = environment;
	}

	public String getAlt_elev() {
		return alt_elev;
	}

	public void setAlt_elev(String alt_elev) {
		this.alt_elev = alt_elev;
	}

	public String getCountry() {
		return country;
	}

	public void setCountry(String country) {
		this.country = country;
	}

	public int getLib_size() {
		return lib_size;
	}

	public void setLib_size(int lib_size) {
		this.lib_size = lib_size;
	}

	public String getSequencing_meth() {
		return sequencing_meth;
	}

	public void setSequencing_meth(String sequencing_meth) {
		this.sequencing_meth = sequencing_meth;
	}

	public String getAssembly() {
		return assembly;
	}

	public void setAssembly(String assembly) {
		this.assembly = assembly;
	}

	public String getLib_reads_seqd() {
		return lib_reads_seqd;
	}

	public void setLib_reads_seqd(String lib_reads_seqd) {
		this.lib_reads_seqd = lib_reads_seqd;
	}

	public String getLib_vector() {
		return lib_vector;
	}

	public void setLib_vector(String lib_vector) {
		this.lib_vector = lib_vector;
	}

	public String getNucl_acid_amp() {
		return nucl_acid_amp;
	}

	public void setNucl_acid_amp(String nucl_acid_amp) {
		this.nucl_acid_amp = nucl_acid_amp;
	}

	public String getLibr_screen() {
		return libr_screen;
	}

	public void setLibr_screen(String libr_screen) {
		this.libr_screen = libr_screen;
	}

	public String getNucl_acid_ext() {
		return nucl_acid_ext;
	}

	public void setNucl_acid_ext(String nucl_acid_ext) {
		this.nucl_acid_ext = nucl_acid_ext;
	}

	public String getSamp_mat_process() {
		return samp_mat_process;
	}

	public void setSamp_mat_process(String samp_mat_process) {
		this.samp_mat_process = samp_mat_process;
	}

	public String getSeq_quality_check() {
		return seq_quality_check;
	}

	public void setSeq_quality_check(String seq_quality_check) {
		this.seq_quality_check = seq_quality_check;
	}

	public String getSop() {
		return sop;
	}

	public void setSop(String sop) {
		this.sop = sop;
	}

	public String getUrl() {
		return url;
	}

	public void setUrl(String url) {
		this.url = url;
	}

	public String getExperimental_factor() {
		return experimental_factor;
	}

	public void setExperimental_factor(String experimental_factor) {
		this.experimental_factor = experimental_factor;
	}

	public String getRel_to_oxygen() {
		return rel_to_oxygen;
	}

	public void setRel_to_oxygen(String rel_to_oxygen) {
		this.rel_to_oxygen = rel_to_oxygen;
	}

	public String getSamp_collect_device() {
		return samp_collect_device;
	}

	public void setSamp_collect_device(String samp_collect_device) {
		this.samp_collect_device = samp_collect_device;
	}

	public String getTarget_gene() {
		return target_gene;
	}

	public void setTarget_gene(String target_gene) {
		this.target_gene = target_gene;
	}

	public String getTarget_subfragment() {
		return target_subfragment;
	}

	public void setTarget_subfragment(String target_subfragment) {
		this.target_subfragment = target_subfragment;
	}

	public String getPcr_primers() {
		return pcr_primers;
	}

	public void setPcr_primers(String pcr_primers) {
		this.pcr_primers = pcr_primers;
	}

	public String getChimera_check() {
		return chimera_check;
	}

	public void setChimera_check(String chimera_check) {
		this.chimera_check = chimera_check;
	}

	public String getPcr_cond() {
		return pcr_cond;
	}

	public void setPcr_cond(String pcr_cond) {
		this.pcr_cond = pcr_cond;
	}

	public String getMultiplex_ident() {
		return multiplex_ident;
	}

	public void setMultiplex_ident(String multiplex_ident) {
		this.multiplex_ident = multiplex_ident;
	}

	public long getSID(){
		return sampleID;
	}
	
	public long getSampleID() {
		return sampleID;
	}

	public void setSampleID(long sampleID) {
		this.sampleID = sampleID;
	}

	public MIENS_S(){
	}
	
	public MIENS_S(long sampleid) {
		super();
		this.sampleID = sampleid;
	}
	

		

	// Already in MetaBar core fields"depth";"geographic location (depth)";"[integer,point or interval,unit]";"M"
	// Already in sample object "env_package";"environmental package";"[air,host-associated,human-associated,human-skin,human-oral,human-gut,human-vaginal,microbial mat/biofilm,miscellaneous natural or artificial environment,plant-associated,sediment,soil,wastewater/sludge,water]";"C"
	// Already in MetaBar core fields "collection_date";"collection date";"[ISO8601]";"M"
	// Already in MetaBar core fields "project_name";"project name";"";"M"
	// Already in MetaBar core fields "lat_lon";"geographic location (latitude and longitude)";"[float,point,transect or region]";"M"

 
 
}
