# Supplementary material for: MetaBar - a tool for consistent contextual data acquisition and standards compliant submission
Source: BMC Bioinformatics. 2010 Jun 30;11:358. doi: 10.1186/1471-2105-11-358 (PMC2912304; doi:10.1186/1471-2105-11-358)
Supplement: Additional file 1 — MetaBar open source code base under GNU GPL3 license. Zipped open source code base for local installation. A general installation manual can be found in the README.txt. [file 1471-2105-11-358-S1.ZIP › metabar-1.1/src/org/metabar/web/filehandling/XLvalidator.java]

/*   Copyright (C) 2009 Wolfgang Hankeln
 *
 *   This file is part of MetaBar.
 *
 *   MetaBar is free software: you can redistribute it and/or modify
 *   it under the terms of the GNU General Public License as published by
 *   the Free Software Foundation version 3 of the License.
 *
 *   MetaBar is distributed in the hope that it will be useful,
 *   but WITHOUT ANY WARRANTY; without even the implied warranty of
 *   MERCHANTABILITY or FITNESS FOR A PARTICULAR PURPOSE.  See the
 *   GNU General Public License for more details.
 *
 *   You should have received a copy of the GNU General Public License
 *   along with MetaBar.  If not, see <http://www.gnu.org/licenses/>.
 */

package org.metabar.web.filehandling;

import org.springframework.web.multipart.MultipartFile;
import java.io.IOException;
import java.io.FileInputStream;
import java.io.FileOutputStream;
import java.util.Date;
import java.util.List;
import java.util.Vector;

import org.apache.commons.logging.Log;
import org.apache.commons.logging.LogFactory;
import org.apache.poi.poifs.filesystem.POIFSFileSystem;
import org.apache.poi.hssf.usermodel.*;

public class XLvalidator {

	public XLvalidator() {
		super();
		// TODO Auto-generated constructor stub
	}

	public String checkSize(MultipartFile file)throws UploadHandlingException{
		System.out.println("XLValidator: "+file.getSize());
		if (file.getSize()>1000000){
			throw new UploadHandlingException("<li>File too large!</li>");
			//return ("File too large!");
		}
		return("File size OK");
	}

	
	public String checkName(MultipartFile file)throws UploadHandlingException{
		if (file.getOriginalFilename().contains("~")){
			throw new UploadHandlingException("<li>File "+file.getOriginalFilename()+" is not a XLS Spreadsheet!</li>");
		}
		if (!(file.getOriginalFilename().contains("xls"))){
			throw new UploadHandlingException("<li> File "+file.getOriginalFilename()+" is not a XLS Spreadsheet!</li>");
			//return ("File " +file.getOriginalFilename()+" is not a XLS spreadsheet!");
		}else{
			return("File name is OK");
		}
	}

	public String checkInternalStructure(MultipartFile file, String username)throws UploadHandlingException{
		SpreadsheetHandler sh = new SpreadsheetHandler();
		sh.saveSheetAsFlatFile(file, username);
		String catalinahome = System.getenv("CATALINA_HOME");
		String folder = catalinahome+"/webapps/metabar/data/flatfilestock/"+username;
		String filedescription = folder+"/"+username+"_uploadedSheet.xls";
		try{
			POIFSFileSystem fs = new POIFSFileSystem(new FileInputStream(filedescription));
			HSSFWorkbook wb = new HSSFWorkbook(fs);
			HSSFSheet sheet = wb.getSheetAt(0);
			HSSFRow row = sheet.getRow(1);
			HSSFCell cell0 = row.getCell((short) 0); //parameters:
			HSSFCell cell1 = row.getCell((short) 1); //collection date
			HSSFCell cell2 = row.getCell((short) 2); //collection time
			HSSFCell cell3 = row.getCell((short) 3); //GPS datum
			HSSFCell cell4 = row.getCell((short) 4); //site latitude
			HSSFCell cell5 = row.getCell((short) 5); //site longitude
			HSSFCell cell6 = row.getCell((short) 6); //depth	
			HSSFCell cell7 = row.getCell((short) 7); //temperature
			HSSFCell cell8 = row.getCell((short) 8); //volume collected
			HSSFCell cell9 = row.getCell((short) 9); //container
			HSSFCell cell10 = row.getCell((short)10); //comment
			HSSFCell cell11 = row.getCell((short)11); //accuracy
			if (!(cell0.getStringCellValue().contains("parameters")) &
					!(cell1.getStringCellValue().contains("collection date"))  &
					!(cell2.getStringCellValue().contains("collection time")) &
					!(cell3.getStringCellValue().contains("GPS datum")) &
					!(cell4.getStringCellValue().contains("site latitude")) &
					!(cell5.getStringCellValue().contains("site longitude")) &
					!(cell6.getStringCellValue().contains("depth")) &
					!(cell7.getStringCellValue().contains("temperature")) &
					!(cell8.getStringCellValue().contains("volume collected")) &
					!(cell9.getStringCellValue().contains("container")) &
					!(cell10.getStringCellValue().contains("comment"))  &
					!(cell11.getStringCellValue().contains("accuracy"))
			){
				throw new UploadHandlingException("<li> File The sheet does not have a valid internal structure!"+ cell0.getStringCellValue()+"</li>");
			}	else{
				return("File internal structure OK");
			}
		} catch (Exception e) {
			System.out.println("Exception while checking the internal structure: "+e.getMessage());
			return("<li>  The sheet does not have a valid internal structure!</li>");
		}
	}

	public String checkIfEmpty(MultipartFile file, String username)throws UploadHandlingException{
		String LINE_SEPARATOR = System.getProperty("line.separator");
		String error ="";
		SpreadsheetHandler sh = new SpreadsheetHandler();
		sh.saveSheetAsFlatFile(file, username);
		String catalinahome = System.getenv("CATALINA_HOME");
		
		String folder = catalinahome+"/webapps/metabar/data/flatfilestock/"+username;
		String filedescription = folder+"/"+username+"_uploadedSheet.xls";
		try{
			POIFSFileSystem fs = new POIFSFileSystem(new FileInputStream(filedescription));
			HSSFWorkbook wb = new HSSFWorkbook(fs);
			HSSFSheet sheet = wb.getSheetAt(0);
			HSSFRow row = sheet.getRow(4);
			HSSFCell cell0 = row.getCell((short) 0); 
			HSSFCell cell1 = row.getCell((short) 1); 
			HSSFCell cell2 = row.getCell((short) 2); 
			HSSFCell cell3 = row.getCell((short) 3); //GPS datum
			HSSFCell cell4 = row.getCell((short) 4); //site latitude
			HSSFCell cell5 = row.getCell((short) 5); //site longitude
			HSSFCell cell6 = row.getCell((short) 6); //depth	
			HSSFCell cell7 = row.getCell((short) 7); //temperature
			HSSFCell cell8 = row.getCell((short) 8); //volume collected
			HSSFCell cell9 = row.getCell((short) 9); //container
			HSSFCell cell10 = row.getCell((short)10); //comment
			
			error+=cell0.getCellType()+LINE_SEPARATOR;
			error+=cell1.getCellType()+LINE_SEPARATOR;
			error+=cell2.getCellType()+LINE_SEPARATOR;
			error+=cell3.getCellType()+LINE_SEPARATOR;
			error+=cell4.getCellType()+LINE_SEPARATOR;
			error+=cell5.getCellType()+LINE_SEPARATOR;
			error+=cell6.getCellType()+LINE_SEPARATOR;
			error+=cell7.getCellType()+LINE_SEPARATOR;
			error+=cell8.getCellType()+LINE_SEPARATOR;
			error+=cell9.getCellType()+LINE_SEPARATOR;
			error+=cell10.getCellType()+LINE_SEPARATOR;
			//error+=cell0.getCellType()+LINE_SEPARATOR;

			
			//HSSFCell cell11 = row.getCell((short)11); //accuracy
			
			if (	(int)cell1.getCellType() == 3 &
					(int)cell2.getCellType() == 3 &
					(int)cell4.getCellType() == 3 &
					(int)cell5.getCellType() == 3 &
					(int)cell6.getCellType() == 3 &
					(int)cell7.getCellType() == 3 &
					(int)cell8.getCellType() == 3 &
					(int)cell9.getCellType() == 3 &
					(int)cell10.getCellType() == 3 //&
					//cell11.getCellType() == HSSFCell.CELL_TYPE_BLANK
			) {
				throw new UploadHandlingException("<li> The sheet is empty or does not contain any valid data!</li>");
			}	else{
				return("File ready for persistence.");
			}
			
		
		} catch (Exception e) {
			System.out.println("Exception while checking the internal structure: "+e.getMessage());
			return("<li>  The sheet is empty or does not contain any valid data!</li>");
		}
	}


}
