# Supplementary material for: MetaBar - a tool for consistent contextual data acquisition and standards compliant submission
Source: BMC Bioinformatics. 2010 Jun 30;11:358. doi: 10.1186/1471-2105-11-358 (PMC2912304; doi:10.1186/1471-2105-11-358)
Supplement: Additional file 1 — MetaBar open source code base under GNU GPL3 license. Zipped open source code base for local installation. A general installation manual can be found in the README.txt. [file 1471-2105-11-358-S1.ZIP › metabar-1.1/src/org/metabar/web/filehandling/FileUploadAction.java]

/*   Copyright (C) 2009 Wolfgang Hankeln
 *
 *   This file is part of MetaBar.
 *
 *   MetaBar is free software: you can redistribute it and/or modify
 *   it under the terms of the GNU General Public License as published by
 *   the Free Software Foundation version 3 of the License.
 *
 *   MetaBar is distributed in the hope that it will be useful,
 *   but WITHOUT ANY WARRANTY; without even the implied warranty of
 *   MERCHANTABILITY or FITNESS FOR A PARTICULAR PURPOSE.  See the
 *   GNU General Public License for more details.
 *
 *   You should have received a copy of the GNU General Public License
 *   along with MetaBar.  If not, see <http://www.gnu.org/licenses/>.
 */

package org.metabar.web.filehandling;

import org.metabar.web.data.ibatisDataAccessor;
import org.apache.commons.logging.Log;
import org.apache.commons.logging.LogFactory;
import org.springframework.web.multipart.MultipartFile;
import org.springframework.webflow.action.AbstractAction;
import org.springframework.webflow.core.collection.ParameterMap;
import org.springframework.webflow.execution.Event;
import org.springframework.webflow.execution.RequestContext;


public class FileUploadAction extends AbstractAction {
	/** Logger for this class and subclasses */


	protected final Log logger = LogFactory.getLog(getClass());

	protected Event doExecute(RequestContext context) throws Exception {
		MultipartFile file = context.getRequestParameters().getRequiredMultipartFile("file");
		
		ParameterMap pam = context.getRequestParameters();
		String user = pam.asAttributeMap().getRequiredString("username");
		String uploadMode = pam.asAttributeMap().getRequiredString("uploadMode");
		ibatisDataAccessor ida = new ibatisDataAccessor();
		
		System.out.println("FILEUPLOADACTION user: "+ user);
		if (file.getSize() > 0) {
			String message ="";
			try{
							try {
							XLvalidator xv = new XLvalidator();
							//TODO:
							//additional checks needed: 
							//1. user A tries to upload sheet from user B -> error
							//2. Test if user has writing permissions for samples
							
							System.out.println("1) check size: ");
							message = xv.checkSize(file);
							System.out.println("2) check name: ");
							message =  xv.checkName(file);
							System.out.println("3) check internal structure for user: "+user);
							message = xv.checkInternalStructure(file, user);
							System.out.println("4) check if empty for user: "+user);
							message = xv.checkIfEmpty(file, user);
							System.out.println("5) persisting file: ");
			
							if (message == "File ready for persistence."){
								System.out.println("Trying to persist...");
								
								SpreadsheetHandler sp = new SpreadsheetHandler(user);
								sp.saveSheetAsFlatFile(file, user);
								SPHandler sph = new SPHandler();
								message = sph.parseSheetToDB(uploadMode, user);
								//message = sp.parseSheetToDB(uploadMode);
							}
							System.out.println("persistence went fine!");
							
						} catch (Exception e){
							System.out.println("File Upload Action Exception: "+e.getMessage()+" loc msg: "+e.getLocalizedMessage());
							message = e.getMessage();
							throw new UploadHandlingException("<br /><b> ERROR: </b> Persistence of the spreadsheet failed! Reason:  <ul>" +
									message
									+"</ul><font size=1 color=black><b> Hint:</b><br /> In case you, can't solve this problem, please contact <b>whankeln@mpi-bremen.de</b><br /> and attach spreadsheet and a short description of the steps that ledto the error.</font>");
						}
			}catch(UploadHandlingException ue){
				System.out.println("Unexpected Exception during persistence!");
				message = ue.getMessage();
			}
			
			System.out.println("6) Getting Flashscope: ");
			context.getFlashScope().put("errorMessage", new String(message));
			return success();
		} else {
			return error();
		}
	
	}
}
