# Supplementary material for: MetaBar - a tool for consistent contextual data acquisition and standards compliant submission
Source: BMC Bioinformatics. 2010 Jun 30;11:358. doi: 10.1186/1471-2105-11-358 (PMC2912304; doi:10.1186/1471-2105-11-358)
Supplement: Additional file 1 — MetaBar open source code base under GNU GPL3 license. Zipped open source code base for local installation. A general installation manual can be found in the README.txt. [file 1471-2105-11-358-S1.ZIP › metabar-1.1/src/org/metabar/web/filehandling/SpreadsheetHandler.java]

/*   Copyright (C) 2009 Wolfgang Hankeln
 *
 *   This file is part of MetaBar.
 *
 *   MetaBar is free software: you can redistribute it and/or modify
 *   it under the terms of the GNU General Public License as published by
 *   the Free Software Foundation version 3 of the License.
 *
 *   MetaBar is distributed in the hope that it will be useful,
 *   but WITHOUT ANY WARRANTY; without even the implied warranty of
 *   MERCHANTABILITY or FITNESS FOR A PARTICULAR PURPOSE.  See the
 *   GNU General Public License for more details.
 *
 *   You should have received a copy of the GNU General Public License
 *   along with MetaBar.  If not, see <http://www.gnu.org/licenses/>.
 */

package org.metabar.web.filehandling;

import java.io.*;
import java.util.*;
import java.util.regex.*;
import org.metabar.web.*;
import org.metabar.web.filehandling.*;
import org.metabar.web.data.FilterHelper;
import org.metabar.web.data.ibatisDataAccessor;

import org.springframework.web.multipart.MultipartFile;
import java.io.IOException;
import java.io.FileInputStream;
import java.io.FileOutputStream;
import java.util.Date;
import java.util.List;
import java.util.Vector;

import org.apache.commons.logging.Log;
import org.apache.commons.logging.LogFactory;
import org.apache.poi.poifs.filesystem.POIFSFileSystem;
import org.apache.poi.hssf.usermodel.*;
import org.apache.poi.ss.usermodel.DateUtil;
import org.apache.poi.hssf.util.HSSFColor;


import java.text.SimpleDateFormat;

public class SpreadsheetHandler {
	/** Logger for this class and subclasses */
	protected final Log logger = LogFactory.getLog(getClass());

	private String user = "";
	private int projectid = 1000000;

	public SpreadsheetHandler() {
		
	}

	public SpreadsheetHandler(String username) {
		this();
		this.user = username;
	}
	
	public SpreadsheetHandler(String username, int pid) {
		this();
		this.user = username;
		this.projectid = pid;
	}
	
	String applicationPath = ".";
	String content;
	String catalinahome = System.getenv("CATALINA_HOME");
	String folder = catalinahome + "/webapps/metabar/data/flatfilestock/";
	String genericfolder = catalinahome + "/webapps/metabar/data/generic/";
	File dirName;
	MultipartFile flatfile;
	byte[] data;

	public void createSpreadsheetFlatFile(int numberOfBarcodes) {
		System.out
				.println("################################ createSpreadsheetFlatFile ###############################");
		System.out.println("USERNAME: " + user+" PID "+projectid);
		// allocate barcodes in DB and generate spreadsheet from generic
		// spreadsheet file
		try {
			long instituteID = 1000000000000L; // 12 zeros
			int projectID = projectid; // 6 zeros 2000000 = Angelique (50
										// events) 3000000 = Helgoland (10
										// events)
			BarcodeAllocator ba = new BarcodeAllocator();
			long bID = ba.allocateBarcodesInDB(numberOfBarcodes, projectID,
					instituteID, user);
			// generate flatfile
			POIFSFileSystem fs = new POIFSFileSystem(new FileInputStream(
					genericfolder + "genericsheet.xls"));
			HSSFWorkbook wb = new HSSFWorkbook(fs);
			HSSFSheet sheet = wb.getSheetAt(0);
			HSSFFont font = wb.createFont();
			HSSFCellStyle style = wb.createCellStyle();
		    font.setColor(HSSFColor.BLUE.index);
		    style.setFont(font);
		    HSSFDataFormat format = wb.createDataFormat();
		    style.setDataFormat(format.getFormat("0"));
		    HSSFRow individualisationRow = sheet.getRow(0);
		    HSSFCell uName = individualisationRow.getCell((short)3);
			uName.setCellValue(user);
			uName.setCellStyle(style);
			HSSFCell pname = individualisationRow.getCell((short)6);
			pname.setCellValue(projectID);
			pname.setCellStyle(style);
			
			for (int i = 4; i <= numberOfBarcodes + 3; i++) {
				try {
					HSSFRow row = sheet.getRow(i);
				
					if (row==null){
						row = sheet.createRow(i);
					}
					HSSFCell cell0 = row.getCell((short) 0); // SID
					//style = cell0.getCellStyle();
					if (cell0 == null){
						System.out.println("Cell"+i+" is null!");
			          cell0 =    row.createCell((short) 0);
						cell0.setCellStyle(style);

			          System.out.println("Cell created!");
			          cell0.setCellValue(bID + i - 4);
			          //cell0.setCellStyle(style);
					}else{
						cell0.setCellStyle(style);

						cell0.setCellValue(bID + i - 4);
					}
				} catch (Exception e) {
					System.out.println("Exception when accessing sheet.Row(i): "+ i);
				}
			}

			System.out.println("Making directory: " + folder + user);
			new File(folder + user).mkdir();
			FileOutputStream fileOut = new FileOutputStream(folder + user + "/"
					+ user + "_generatedsheet.xls");
			wb.write(fileOut);
			fileOut.close();
			System.out.println("Generated sheet saved to filesystem.");
		} catch (Exception e) {
			System.out.println("error while allocating samples "
					+ e.getMessage());
			logger.error(e.getMessage());
		}
	}

	public String createCompleteSpreadsheetFlatFile(long from, long to) {
		// Check if 
		// (1) root => is already checked 
		// (2) user is projectadmin for this project
		boolean isProjectadmin = false;
		// (3) user is owner of at least 1 sample
		boolean ownsAtleastOneSample = false;
		// (4) user has writing permissions for at least 1 sample
		boolean hasWritingPermissionForAtleastOneSample = false;
		// else error true => error message
		System.out
				.println("################################ createCompleteSpreadsheetFlatFile ###############################");
		long numberOfBarcodes = to - from;
		System.out.println("Username: "+user+" PID: "+projectid);
		System.out.println("Number of barcodes: " + numberOfBarcodes + " from "+ from + " to " + to);
		int offset = 0;
		try {
			POIFSFileSystem fs = new POIFSFileSystem();
			Xls theChosenOne = new Xls();
			//date after one year of January 1, 1970, 00:00:00 GMT
			Date d = new Date(365L * 24L * 60L * 60L * 1000L);
			Date tempDate = new Date(365L * 24L * 60L * 60L * 1000L);
			boolean dbFileHandling = false;
			ibatisDataAccessor ida = new ibatisDataAccessor();
			List<Role> padminroles = ida.selectAllRolesByRoletype("projectadmin");
			//check if projectadmin
			FilterHelper fh = new FilterHelper();
			String projectname = ida.selectProjectById(projectid).getProjectname();
			System.out.println("IS PA?: "+user+ " " +projectid+" "+projectname);

			isProjectadmin = fh.testIfProjectadmin(user, projectname);
			
			//check if user is owner of at least 1 sample
			List<Sample> ownerSamples = ida.selectAllSamplesByOwner(user);
			if(ownerSamples.size()>0) ownsAtleastOneSample = true;
			//check if user has writing permissions for at least 1 sample
			List<Sample> checkForWritingPermission = ida.selectAllSamplesByPID(projectid);
			for (int i =0; i<checkForWritingPermission.size(); i++){
				List<Permission> permits = ida.selectAllPermissionsBySampleid(checkForWritingPermission.get(i).getSampleID());
				for(int j =0; j< permits.size();j++){
					if (permits.get(j).getUsername().equals(user) & permits.get(j).getPermissiontype().equals("writing"));{
						hasWritingPermissionForAtleastOneSample = true;
					}
				}
			}
			// TODO:seems to be very memory intensive => check 140 xls sheets seems to be upper memory limit
			List<Xls> xlss = new ArrayList<Xls>();
			int uid = ida.selectMemberByName(user).getMemberID();
			System.out.println("SPSHandler UID: "+uid);
			
			// TODO:seems to be very memory intensive => check 
			xlss = ida.selectAllXlsByOwner(uid);
			int oldID =0;
			//Find the one XLS which contains the last uploaded binary data for this Project from this user
			for (int i=0; i< xlss.size(); i++ ){
				//tempDate = xlss.get(i).getUploadtimestamp();
				//& xlss.get(i).getUploadtimestamp().after(tempDate)
				if (xlss.get(i).getProjectidentifier()==projectid 
						
						& xlss.get(i).getXlsID()>oldID
						& xlss.get(i).getUseridentifier() == ida.selectMemberByName(user).getMemberID()){
					System.out.println("the chosen one has been found: "+xlss.get(i).getXlsID() );
					oldID= xlss.get(i).getXlsID();
					tempDate=xlss.get(i).getUploadtimestamp();
					theChosenOne = xlss.get(i);
					System.out.println("TEMP DATE: "+tempDate);
					tempDate=xlss.get(i).getUploadtimestamp();
					dbFileHandling= true;
				}
			}
			//get byte[] from theChosenOne, make flatfile from byte[] and take as template 
			try {
				System.out.println("Writing DB file: Making directory: " + folder + user);
				new File(folder + user).mkdir();
				FileOutputStream fileOut = new FileOutputStream(folder + user + "/" + user
						+ "_uploaded_DB_Sheet.xls");	
				byte[] data =theChosenOne.getData();
				fileOut.write(data);
				fileOut.close();
			} catch (Exception ioe) {
				System.out.println("IOException constructing file from DB" + ioe.getMessage());
			}
			if (dbFileHandling){
				System.out.println("Use: "+ user +"_uploaded_DB_Sheet.xls as template");
			fs = new POIFSFileSystem(new FileInputStream( folder + user + "/"+ user + "_uploaded_DB_Sheet.xls"));	
			}else{
				System.out.println("No previously uploaded sheet in DB from this user. Let's do it from scratch.");
			fs = new POIFSFileSystem(new FileInputStream(
					genericfolder + "/genericsheet.xls"));
			}
			HSSFWorkbook wb = new HSSFWorkbook(fs);
			HSSFSheet sheet = wb.getSheetAt(0);
			HSSFFont font = wb.createFont();
			HSSFCellStyle style = wb.createCellStyle();
		    font.setColor(HSSFColor.BLUE.index);
		    style.setFont(font);
		    HSSFDataFormat format = wb.createDataFormat();
		    style.setDataFormat(format.getFormat("0"));
		    HSSFRow individualisationRow = sheet.getRow(0);
		    HSSFCell uName = individualisationRow.getCell((short)3);
		    //if (!uName.equals(user)){
		    //	return("ERROR: It is not allowed for "+user+" to upload a sheet owned by "+uName);
		    //}
			uName.setCellValue(user);
			uName.setCellStyle(style);
			HSSFCell pname = individualisationRow.getCell((short)6);
			pname.setCellValue(projectid);
			pname.setCellStyle(style);
			boolean access = true;
			System.out.println("Making directory: " + folder + user);
			new File(folder + user).mkdir();
			for (int i = 4; i <= numberOfBarcodes + 4; i++) {
				ibatisDataAccessor idar = new ibatisDataAccessor();
				Sample sample = idar.selectSampleById(from + i - 4);
				if (sample == null) {
					System.out
							.println("ERROR: No Sample found with the sample identifier!");
					//access = false;
				} else {
					//access = true;
				boolean hasWritingPermission = false;
					List<Permission> permits=ida.selectAllPermissionsBySampleid(sample.getSampleID());
				for (int p=0;p<permits.size();p++){
					//System.out.println("P "+p);
					//System.out.println("permits.get(p).getUsername() "+permits.get(p).getUsername()+" uName "+uName);
					//System.out.println("permits.get(p).getPermissiontype() "+permits.get(p).getPermissiontype()+" writing");
					if (uName.getStringCellValue().equals((permits.get(p).getUsername()))){
						System.out.println("gate 1");
						if (permits.get(p).getPermissiontype().contains("writing")) {
							hasWritingPermission = true;
							System.out.println("writing permission true");
						}
					}
				}
				
				if (!sample.getOwner().equals(user) & !user.equals("root") & !isProjectadmin & !hasWritingPermission )
					offset++;
				if (sample.getOwner().equals(user) | user.equals("root") | isProjectadmin | hasWritingPermission) {
					HSSFRow row = sheet.getRow(i - offset);
					if (row==null){
						row = sheet.createRow(i);
					}
					System.out.println("GetRow: " + i);
					HSSFCell cell0 = row.getCell((short) 0); // SID
					HSSFCell cell1 = row.getCell((short) 1); // date
					HSSFCell cell2 = row.getCell((short) 2); // time
					HSSFCell cell3 = row.getCell((short) 3); // gpsDatum
					HSSFCell cell4 = row.getCell((short) 4); // latitude
					HSSFCell cell5 = row.getCell((short) 5); // longitude
					HSSFCell cell6 = row.getCell((short) 6); // depth
					HSSFCell cell7 = row.getCell((short) 7); // temperature
					HSSFCell cell8 = row.getCell((short) 8); // volume
					HSSFCell cell9 = row.getCell((short) 9); // container
					HSSFCell cell10 = row.getCell((short) 10); // comment
					HSSFCell cell11 = row.getCell((short) 11); // accuracy
					HSSFCell cell12 = row.getCell((short) 12); // site
					HSSFCell cell13 = row.getCell((short) 13); // storageLocation	
					HSSFCell cell14 = row.getCell((short) 14); // seqID 
					if (cell0 == null ){
						cell0 = row.createCell((short) 0);
						cell0.setCellStyle(style);
						long temp = from+ i -4;
				          System.out.println("Cells created! with from + i - 4 being: "+temp+" from: "+from+" i: "+i);
				          cell0.setCellValue(temp);
					}
					if (cell1 == null ){cell1 = row.createCell((short) 1);
					System.out.println("cell 1 null");
					}
					if (cell2 == null ){cell2 = row.createCell((short) 2);
					System.out.println("cell 2 null");
					}
					if (cell3 == null ){cell3 = row.createCell((short) 3);
					System.out.println("cell 3 null");
					}
					if (cell4 == null ){cell4 = row.createCell((short) 4);
					System.out.println("cell 4 null");
					}
					if (cell5 == null ){cell5 = row.createCell((short) 5);
					System.out.println("cell 5 null");
					}
					if (cell6 == null ){cell6 = row.createCell((short) 6);
					System.out.println("cell 6 null");
					}
					if (cell7 == null ){cell7 = row.createCell((short) 7);
					System.out.println("cell 7 null");
					}
					if (cell8 == null ){cell8 = row.createCell((short) 8);
					System.out.println("cell 8 null");
					}
					if (cell9 == null ){cell9 = row.createCell((short) 9);
					System.out.println("cell 9 null");
					}
					if (cell10 == null ){cell10 = row.createCell((short) 10);
					System.out.println("cell 10 null");
					}
					if (cell11 == null ){cell11= row.createCell((short) 11);
					System.out.println("cell 11 null");
					}
					if (cell12 == null ){cell12= row.createCell((short) 12);
					System.out.println("cell 12 null");
					}
					if (cell13 == null ){cell13= row.createCell((short) 13);
					System.out.println("cell 13 null");
					}
					if (cell14 == null ){cell14= row.createCell((short) 14);
					System.out.println("cell 14 null");
					}
					long temp = from+ i -4;
					//System.out.println("The regular way with from + i -4 being: "+ temp+" from: "+from+" i: "+i+"to:"+to); 
					cell0.setCellValue(temp);

					String sampleDate = sample.getCollectionDate();
					String sampleTime = sample.getCollectionTime();
					//System.out.println("sampleDate: " + sampleDate + " sampleTime: " + sampleTime);
					if (sampleDate == null & sampleTime == null) {
						System.out.println("Null Handling");
						cell1.setCellValue(" ");
						cell2.setCellValue(" ");
					} else {
						cell1.setCellValue(sample.getCollectionDate()); 
						cell2.setCellValue(sample.getCollectionTime());
					}
					cell3.setCellValue(sample.getGpsdatum());
					cell4.setCellValue(sample.getLatitude());
					cell5.setCellValue(sample.getLongitude());
					cell6.setCellValue(sample.getWaterdepth());
					cell7.setCellValue(sample.getTemperature());
					cell8.setCellValue(sample.getVolume());
					cell9.setCellValue(sample.getContainer());
					cell10.setCellValue(sample.getComment());
					cell11.setCellValue(sample.getAccuracy());
					cell12.setCellValue(sample.getSite());
					cell13.setCellValue(sample.getStoragelocation());
					cell14.setCellValue(sample.getSeqID());
					System.out.println("Generic sheet inserted allocated sample "
									+ (from + i - 4));
				}
				}
			}
			FileOutputStream fileOut = new FileOutputStream(folder + user + "/"
					+ user + "_completesheet.xls");
			wb.write(fileOut);
			fileOut.close();
			System.out.println("Generated sheet saved to filesystem in "
					+ folder + user);
		} catch (Exception e) {
			System.out.println("error while allocating samples "
					+ e.getLocalizedMessage());
			logger.error(e.getMessage());
		}
		if (!ownsAtleastOneSample & !hasWritingPermissionForAtleastOneSample & !isProjectadmin & !user.equals("root")){
			return("ERROR: User doesn't own or has writing permissions for at least one sample and user is not the projectadmin in this project.");
		}else{
		return ("Done!");
		}
	}
	// END: createCompleteSpreadsheetFlatFile

	//TODO:DANGER check personalized storing
	public void saveSheetAsFlatFile(MultipartFile flatfile, String username) {
		FileOutputStream fileOut = null;
		try {
			System.out.println("Making directory: " + folder + username);
			new File(folder + username).mkdir();
			fileOut = new FileOutputStream(folder + username + "/" + username
					+ "_uploadedSheet.xls");
			byte[] data =flatfile.getBytes();
			ibatisDataAccessor ida = new ibatisDataAccessor();
			int userid = ida.selectMemberByName(username).getMemberID();
			fileOut.write(flatfile.getBytes());
			fileOut.close();
			// DETERMINE PID from sheet
			String filedescription = folder + username + "/" + username + "_uploadedSheet.xls";
				try {
					POIFSFileSystem fs = new POIFSFileSystem(new FileInputStream(
							filedescription));
					HSSFWorkbook wb = new HSSFWorkbook(fs);
					HSSFSheet sheet = wb.getSheetAt(0);
					HSSFRow individualisationRow = sheet.getRow(0);
				    HSSFCell pname = individualisationRow.getCell((short)6);
					projectid = (int)pname.getNumericCellValue();
				}catch (Exception e){
					System.out.println("Exception reading the projectid from sheet."+e.getLocalizedMessage());
				}
				System.out.println("Saving sheet as byte[]. USERID: "+userid+" PROJECTID: "+projectid);
				this.saveSheetAsBinaryInDB(data, userid, projectid);
		} catch (Exception ioe) {
			System.out.println("IOException " + ioe.getMessage());
		}
	}

	public void saveSheetAsBinaryInDB(byte[] data, int userid, int projectid){
	// convert file to byte[], save array via ibatis data accessor in DB
		try{
		int xlsID = 0;
		ibatisDataAccessor ida=new ibatisDataAccessor();
		try{
			System.out.println("Selecting Max Xls ID: ");

			xlsID= ida.selectMaxXlsID().getXlsID()+ 1;
			System.out.println("XLSID: "+xlsID);
		//
		} catch (Exception e){
			System.out.println("Exception in  saveSheetAsBinaryInDB(byte[]): "+e.getMessage());
			xlsID = xlsID+1;
		}
		System.out.println("saveSheetAsBinaryInDB xlsID: "+xlsID+" userid "+userid+" projectid "+projectid +" file "+data.length);
		Date timestamp= new Date();
		System.out.println("Date: "+timestamp);
		Xls xls = new Xls(xlsID, userid, projectid, data, timestamp);
		ida.insertXls(xls);
		}catch (Exception ioe){
			System.out.println("IOException in saveSheetAsByteArray" + ioe.getMessage());
		}
	}
	
	public String parseSheetToDB(String uploadMode) {
		System.out
				.println("################################ parseSheetToDB ###############################");
		System.out.println("upload mode: "+uploadMode);
		
		
		String owner = "";
		String filedescription = folder + user + "/" + user
				+ "_uploadedSheet.xls";
		try {
			POIFSFileSystem fs = new POIFSFileSystem(new FileInputStream(
					filedescription));
			HSSFWorkbook wb = new HSSFWorkbook(fs);
			HSSFSheet sheet = wb.getSheetAt(0);
			HSSFRow individualisationRow = sheet.getRow(0);
		    HSSFCell uName = individualisationRow.getCell((short)3);
		    System.out.println("Uname: "+uName);
		    if (!(uName.getStringCellValue().equals(user))){
		    	return("ERROR: "+user+" is not allowed to upload sheet from "+uName+"!");
		    }
			HSSFCell pname = individualisationRow.getCell((short)6);
			projectid = (int)pname.getNumericCellValue();
			boolean terminate = false;
			int sid = 0;
			long sc = 0L;
			int i = 3;
			while (terminate == false) {
				//System.out.println("ITERATION: " + i + " terminate= "
						//+ terminate);
				i++;
				HSSFRow row = sheet.getRow(i);
				HSSFCell cell0 = row.getCell((short) 0); // SID
				FilterHelper fh =new FilterHelper();
				//TODO: add filter for projectadmin
				/*
				try{
				if (!fh.testIfRoot(uName.getStringCellValue()) 
						&!fh.testIfOwner(uName.getStringCellValue(), (long)cell0.getNumericCellValue())
						&!fh.testIfWritingPermission(uName.getStringCellValue(), (long)cell0.getNumericCellValue())){
					return("ERROR: User <b>"+uName.getStringCellValue()+"</b> is not MetaBar admin, not owner and has no write permission for at least one sample in the uploaded sheet <br /> " +
							"Error occured at sample: "+(long)cell0.getNumericCellValue());
				}}catch(Exception e){
					System.out.println("exc in filter: "+e.getMessage());
				}*/
				
				HSSFCell cell1 = row.getCell((short) 1); // date
				HSSFCell cell2 = row.getCell((short) 2); // time
				System.out.println("time cell type: "+cell2.getCellType());
				String dayConcat="";
				String timeConcat="";
				String concat ="";
				boolean dateNumeric=false;

				Date collectionTimestamp = new Date(); //store time and date in one Date object
	
				// PROBABLY more errors due to changed HSSFCellTypes are expected (accuracy & time are safe now!)
				Date day_date=null;
				if (cell1.getCellType()==HSSFCell.CELL_TYPE_NUMERIC ){ 
					System.out.println("date is numeric = 0: "+cell1.getNumericCellValue());
					dateNumeric = true;
					double excelDate = cell1.getNumericCellValue();
					day_date= DateUtil.getJavaDate(excelDate);
					System.out.println("YEAR: "+day_date.getYear());
					System.out.println("MONTH: "+ day_date.getMonth());
					System.out.println("DAY: "+day_date.getDate());
					int year= day_date.getYear();
					year=year-100+2000;
					int month= day_date.getMonth();
					month=month+1;
					int day=day_date.getDate();
					dayConcat=year+"-"+month+"-"+day;
					System.out.println("DATE CONCAT: "+dayConcat);
				}
				
				if (cell2.getCellType()==HSSFCell.CELL_TYPE_NUMERIC ){ //Numeric Cell type (0) 
					System.out.println("time is numeric.type (0): "+cell2.getNumericCellValue());
					double excelDate = cell2.getNumericCellValue();
					Date time= DateUtil.getJavaDate(excelDate);
					String daytime= time.getHours()+":"+time.getMinutes()+":"+time.getSeconds();
					timeConcat = daytime;
					if(daytime.length()<3){
						daytime="00:00:00";
						timeConcat="00:00:00";
						System.out.println("SOLVED!: daytime empty changed to: "+daytime);
						}
					concat = cell1 + " " + daytime;
				System.out.println("Cell type = 0 changed to 1: "+daytime);
				}
				
				// CELL_TYPE_STRING
				if (cell2.getCellType()==HSSFCell.CELL_TYPE_STRING){ //String Cell type (1) 
					System.out.println("time is string type (1): "+cell2.getStringCellValue());

					if(cell2.getStringCellValue().length()<8){
						System.out.println("time is empty -> 00:00:00: LENGTH: "+cell2.getStringCellValue().length());
						concat= cell1+ " "+ "00:00:00";
						System.out.println("Length concat: "+concat.length());
					}else{
				concat = cell1+ " " +cell2;
					}
				}
				
				// Use correctly formatted date values from sheet or construct date from cell String values
				ExcelFieldConversionHelper efch = new ExcelFieldConversionHelper();
				try {
					collectionTimestamp = efch.constructDateFromCells(cell1,
							cell2);
				} catch (Exception e) {
					System.out.println("Date bitches: " + e.getMessage()
							+ " -> use parsed date");
					try {
						System.out.println("CONCAT length: "+concat.length());
						if (concat.length()>10 & concat.length()<18){
							concat=dayConcat+" "+timeConcat;
							System.out.println("PROBLEM: construct new collectionTimestamp");
							//concat=
							concat=dayConcat+" "+"00:00:00";
							Date dtTmp = new SimpleDateFormat("yyyy-MM-ddhh:mm:ss")
							.parse(concat);
					System.out.println("Solved!: DATE and TIME: " + dtTmp+ "Length "+concat.length());
					collectionTimestamp = dtTmp;
						}
					
						
						if (concat.length()>18){ //complete date time pair
						Date dtTmp = new SimpleDateFormat("yyyy-MM-ddhh:mm:ss")
								.parse(concat);
						System.out.println("DATE and TIME: " + dtTmp+ "Length "+concat.length());
						collectionTimestamp = dtTmp;
						}
					} catch (Exception ex) {
						System.out.println("ERROR in DATE Parsing: "+ex.getMessage());
					}
				}
				HSSFCell cell3 = row.getCell((short) 3); // GPSdatum
				HSSFCell cell4 = row.getCell((short) 4); // latitude
				HSSFCell cell5 = row.getCell((short) 5); // longitude
				HSSFCell cell6 = row.getCell((short) 6); // depth
				HSSFCell cell7 = row.getCell((short) 7); // temperature
				HSSFCell cell8 = row.getCell((short) 8); // volume
				HSSFCell cell9 = row.getCell((short) 9); // container
				HSSFCell cell10 = row.getCell((short) 10); // comment
				HSSFCell cell11 = row.getCell((short) 11); // accuracy
				HSSFCell cell12 = row.getCell((short) 12); // site
				HSSFCell cell13 = row.getCell((short) 13); // storageLocation
				HSSFCell cell14 = row.getCell((short) 14); // seqID
				String intermediate_storage =cell13.getStringCellValue();
				String intermediate_seqid = cell14.getStringCellValue();
				//System.out.println("Cell Types: "+cell12.getCellType()+" "+cell12.getStringCellValue() +" "+cell13.getCellType()+" "+cell13.getStringCellValue());
				if ( cell0.getCellType() == HSSFCell.CELL_TYPE_BLANK ) {
					terminate = true;
					System.out.println("TERMINATE: " + i + " = " + terminate);
				}
				long sidconversion = (long) cell0.getNumericCellValue();
				if (sidconversion < 1000000000000L)
					sidconversion = sidconversion + 1000001000000L;
			
				System.out.println("##################SAMPLE IDENTIFIER: " + sidconversion+" #####################");
				System.out.println("storage "+intermediate_storage+" seqid "+ intermediate_seqid);
				sc = sidconversion;
				try {
					int ac = -1;
					System.out.println("Accuracy cell type: "
							+ cell11.getCellType());
					// Conversions in the sheet from String to numeric may  happen, therefore...
					try {
						if (cell11.getCellType() != HSSFCell.CELL_TYPE_BLANK) {
							if (cell11.getCellType() == HSSFCell.CELL_TYPE_NUMERIC) {
								System.out.println("Accuracy is numeric.");
								ac = (int) cell11.getNumericCellValue();
							} else {
								System.out.println("Accuracy is stringbased.");
								ac = Integer.parseInt(cell11.getStringCellValue().trim());
							}
						}
					} catch (Exception e) {
						ac = -1;
					}
					System.out.println("SAMPLE Creation from parsed flatfile line");
					owner = uName.getStringCellValue();
					ibatisDataAccessor ida = new ibatisDataAccessor();
					try{
					 owner = ida.selectSampleById(sidconversion).getOwner();
					 System.out.println("OWNER: "+owner);
					} catch(Exception e){
						System.out.println("Creation from parsed flatfile line: "+e.getMessage());
					}
					
					Sample sample = new Sample(sidconversion,
							collectionTimestamp, cell3.getStringCellValue(),
							cell4.getNumericCellValue(), cell5
									.getNumericCellValue(), cell6
									.getNumericCellValue(), cell7
									.getNumericCellValue(), cell8
									.getNumericCellValue(), cell9
									.getStringCellValue(), cell10
									.getStringCellValue(), ac, new Date(), owner, projectid, cell12.
									getStringCellValue(),intermediate_storage, intermediate_seqid);
					
					
					
					sid = (int) cell0.getNumericCellValue();
					if (!(cell0.getCellType() == HSSFCell.CELL_TYPE_BLANK))
						try {
							try {
								if (sample == null)
									System.out
											.println("sql error occured: Sample could not be created");
							} catch (Exception e) {

							}
							System.out.println("SQL now the flatfile line created should be saved to DB");
							
							try {
								Date d = new Date();
								System.out
										.println(d
												+ " *******************Sql Update or insert***************: "
												+ i);
								if (ida.selectSampleById(sid) != null
										| ida.selectSampleById(sc) != null) {
									System.out
											.println("Sample found! Update forced.");
									
									if(uploadMode.equals("overwrite")){ //OVERWRITE
										Sample temp_sample = ida.selectSampleById(sc);
										System.out.println("OVERWRITE: Overwriting... "+sc);
										// NEW GSC parameter section
										
										try{
										System.out.println("temp_sample studytype: "+temp_sample.getStudytype()+"" +
												" Storage "+ sample.getStoragelocation()+ " seqid "+ sample.getSeqID());
										//sample.setEnvtype(temp_sample.getEnvtype());
										String st=temp_sample.getStudytype();
										sample.setStudytype(st);
										} catch(Exception e){
											System.out.println("Exception in GSC param handling: "+e.getMessage());
											//sample.setEnvtype(null);
											sample.setStudytype(null);
										}
										System.out.println("sample st: "+sample.getStudytype());
										// END new GSC parameter section
										ida.updateSample(sample);
										System.out.println("DB ACTION DONE!");
									}else{ //ADDITIVE: compare attribute by attribute and add new values if attribute is empty or default value
										System.out.println("ADDITIVE: Additive sample update for sample: "+sc);
										Sample dbsample = ida.selectSampleById(sc);
										//Debugging Output
										System.out.println("SAMPLE consists of:");
										System.out.println("1.Waterdepth: "+dbsample.getWaterdepth());
										System.out.println("2.Temperature: "+dbsample.getTemperature());
										System.out.println("3.CollectionTime: "+dbsample.getCollectionTime());
										System.out.println("4.Volume Before in DB: "+dbsample.getVolume());
										System.out.println("5.Longitude Before in DB: "+dbsample.getLongitude());
										System.out.println("6.Container Before in DB: "+dbsample.getContainer());
										System.out.println("7.CollectionDate Before in DB: "+dbsample.getCollectionDate());
										System.out.println("8.Comment Before in DB: "+dbsample.getComment());
										System.out.println("9.Latitude Before in DB: "+dbsample.getLatitude());
										System.out.println("10.Accuracy Before in DB: "+dbsample.getAccuracy());
										System.out.println("11.GpsDatum Before in DB: "+dbsample.getGpsdatum());
										System.out.println("12.Sampling site: "+dbsample.getSite());
										System.out.println("13.Storage location: "+dbsample.getStoragelocation());
										System.out.println("14.SeqID before: "+dbsample.getSeqID());
										
										
										Sample insert = new Sample();
										
										if(dbsample.getWaterdepth()== -1|dbsample.getWaterdepth()==0) {
											//System.out.println("1.Waterdepth Before in DB: "+dbsample.getWaterdepth()+" Afterwards: "+sample.getWaterdepth());
											insert.setWaterdepth(sample.getWaterdepth());
										}else{insert.setWaterdepth(dbsample.getWaterdepth());}
										
										System.out.println("1");
										if(dbsample.getTemperature()==-1111|dbsample.getTemperature()==0) {
											//System.out.println("2.Temperature Before in DB: "+dbsample.getTemperature()+" Afterwards: "+sample.getTemperature());
											insert.setTemperature(sample.getTemperature());
										}else{insert.setTemperature(dbsample.getTemperature());}
										System.out.println("2");
										if(dbsample.getCollectionTime()==null) {
											System.out.println("3.CollectionTime Before in DB: "+dbsample.getCollectionTime()+" Afterwards: "+sample.getCollectionTime());
											insert.setCollectionTime(sample.getCollectionTime());
										}else{insert.setCollectionTime(dbsample.getCollectionTime());}
										System.out.println("3");
										if(dbsample.getVolume()==-1 |dbsample.getVolume()==0) {
											//System.out.println("4.Volume Before in DB: "+dbsample.getVolume()+" Afterwards: "+sample.getVolume());
											insert.setVolume(sample.getVolume());
										}else{insert.setVolume(dbsample.getVolume());}
										System.out.println("4");
										if(dbsample.getLongitude()==0.0001 | dbsample.getLongitude()==0) {
											//System.out.println("5.Longitude Before in DB: "+dbsample.getLongitude()+" Afterwards: "+sample.getLongitude());
											insert.setLongitude(sample.getLongitude());
										}else{insert.setLongitude(dbsample.getLongitude());}
										System.out.println("5");
										Pattern p = Pattern.compile("[a-zA-Z_0-9]?");
										if(dbsample.getContainer()!=null){
											Matcher m =p.matcher(dbsample.getContainer());
											if(m.matches()){											
											System.out.println("6.Container Before in DB: "+dbsample.getContainer()+" Afterwards: "+sample.getContainer());
											insert.setContainer(sample.getContainer());
											}else{insert.setContainer(dbsample.getContainer());};
										}else{
											insert.setContainer(sample.getContainer());
											System.out.println("6.Container Before in DB: "+dbsample.getContainer()+" Afterwards: "+sample.getContainer());
										}
										
										System.out.println("6");
										if(dbsample.getCollectionDate()==null) {
											//System.out.println("7.CollectionDate Before in DB: "+dbsample.getCollectionDate()+" Afterwards: "+sample.getCollectionDate());
											insert.setCollectionDate(sample.getCollectionDate());
										}else{insert.setCollectionDate(dbsample.getCollectionDate());}
										System.out.println("7");
										
										if(dbsample.getComment()!=null){
											Matcher m =p.matcher(dbsample.getComment());
											if(m.matches()) {
											System.out.println("8.Comment Before in DB: "+dbsample.getComment()+" Afterwards: "+sample.getComment());
											insert.setComment(sample.getComment());
											}else{insert.setComment(dbsample.getComment());};
										}else{
											insert.setComment(sample.getComment());
											System.out.println("8.Comment Before in DB: "+dbsample.getComment()+" Afterwards: "+sample.getComment());
										}
										
										System.out.println("8");
										if(dbsample.getLatitude()==0.0001 | dbsample.getLatitude()==0) {
											//System.out.println("9.Latitude Before in DB: "+dbsample.getLatitude()+" Afterwards: "+sample.getLatitude());
											insert.setLatitude(sample.getLatitude());
										}else{insert.setLatitude(dbsample.getLatitude());}
										System.out.println("9");
										if(dbsample.getAccuracy()==-1|dbsample.getAccuracy()==0){
											//System.out.println("10. Accuracy Before in DB: "+dbsample.getAccuracy()+" Afterwards: "+sample.getAccuracy());
											insert.setAccuracy(sample.getAccuracy());
										}else{insert.setAccuracy(dbsample.getAccuracy());}
										System.out.println("10");
										
										if(dbsample.getGpsdatum()!=null){
											Matcher m =p.matcher(dbsample.getGpsdatum());
											if(m.matches()) {
											System.out.println("11.GpsDatum Before in DB: "+dbsample.getGpsdatum()+" Afterwards: "+sample.getGpsdatum());
											insert.setGpsdatum(sample.getGpsdatum());
											}else{insert.setGpsdatum(dbsample.getGpsdatum());};
										}else{
											insert.setGpsdatum(sample.getGpsdatum());
											System.out.println("GPS Datum before in DB: "+dbsample.getGpsdatum()+" Afterwards: "+sample.getGpsdatum());
										}
										
										System.out.println("11");
										if(dbsample.getSite()!=null){
											Matcher m =p.matcher(dbsample.getSite());
											if(m.matches()) {
											System.out.println("12.Sampling site Before in DB: "+dbsample.getSite()+" Afterwards: "+sample.getSite());
											insert.setSite(sample.getSite());
											}else{insert.setSite(dbsample.getSite());};
										}else{
											insert.setSite(sample.getSite());
											System.out.println("Sampling site in DB before: "+dbsample.getSite()+" afterwards: "+ sample.getSite());
										}
										System.out.println("13");
										try {
										if(dbsample.getSite()!=null){
											Matcher m =p.matcher(dbsample.getSeqID());
											if(m.matches()) {
											System.out.println("13.SeqID before in DB: "+dbsample.getSeqID()+" Afterwards: "+sample.getSeqID());
											insert.setSeqID(sample.getSeqID());
											}else{insert.setSeqID((dbsample.getSeqID()));};
										}else{
											insert.setSeqID(sample.getSeqID());
											System.out.println("SeqID in DB before: "+dbsample.getSeqID()+" afterwards: "+ sample.getSeqID());
										}}catch(Exception e){
											System.out.println("Exception seqID not existent before");
											insert.setSeqID(null);
										}
										
										boolean sloc_match = true;
										System.out.println("12");
										if(dbsample.getStoragelocation()!=null){
											System.out.println("storagelocation not null but does the matcher match?");
											Matcher m =p.matcher(dbsample.getStoragelocation());
											if(m.matches()) {
												System.out.println("Yes it does!");
											System.out.println("12.Storagelocation before in DB: "+dbsample.getStoragelocation()+" Afterwards: "+sample.getStoragelocation());
											insert.setStoragelocation(sample.getStoragelocation());
											}else{
												sloc_match = false;
												System.out.println("No it didn't");
												insert.setStoragelocation(dbsample.getStoragelocation());
												};
										}else{
											insert.setStoragelocation(sample.getStoragelocation());
											System.out.println("Storage location in DB before: "+dbsample.getStoragelocation()+" afterwards: "+ sample.getStoragelocation());
										}
										if (dbsample.getStoragelocation()!= null & sloc_match == false){
											System.out.println("exceptional replacement: "+dbsample.getStoragelocation()+" with "+sample.getStoragelocation());
											insert.setStoragelocation(sample.getStoragelocation());
										}
										//NEW for GSC parameters
										insert.setEnvtype(dbsample.getEnvtype());
										insert.setStudytype(dbsample.getStudytype());										/*
										boolean stepover = false;
										if(dbsample.getStoragelocation()!=null){
											Matcher m =p.matcher(dbsample.getStoragelocation());
											if(m.matches()){
												stepover = true;
												System.out.println("MATCHER: 13.Sampling site Before in DB: "+dbsample.getStoragelocation()+" Afterwards: "+intermediate);
												insert.setStoragelocation(intermediate);
											}
										}
										System.out.println("Still running...");
										if(dbsample.getStoragelocation()==null & !stepover ) { //
											System.out.println("13.StorageLocation Before in DB: "+dbsample.getStoragelocation()+" Afterwards: "+intermediate);
											insert.setStoragelocation(" ");
										}else{insert.setStoragelocation(intermediate);}
										//*/
										// keep owner below: OLD version
										//insert.setOwner(user);
										
										insert.setOwner(dbsample.getOwner());
										insert.setProjectidentifier(projectid);
										insert.setSampleID(sc);
										/*ida.deleteSample(sc);
										System.out.println("old dbsample deleted. NewSample will be inserted!");
										ida.insertSample(insert);*/
										ida.updateSample(insert);
										System.out.println("################# UDPATE SUCCESSFULL #################");
									}
								} else if (ida.selectSampleById(sid) == null) {
									System.out
											.println("In this case no Sample found! Insert.");
									ida.insertSample(sample);
								}
							} catch (Exception e) {
								System.out
										.println("Exception occured in UPLOAD:"
												+ e.getMessage()+" Localized: "+ e.getLocalizedMessage());
							}
						} catch (Exception e) {
							Date d = new Date();
							System.out
									.println(d
											+ " Something terrible happened, while saving the account: "
											+ e.getMessage());
						}
				} catch (NullPointerException noe) {
					System.out.println("SQL Exception: " + noe.getMessage());
				}
			}
		} catch (IOException ioe) {
			System.out.println("File not found Exception: "
					+ ioe.getLocalizedMessage());
		}
		return("<b> SUCCESS:</b> Spreadsheet has been stored in the database.");
	} //END: parseSheetToDB

	public int lengthOfSampleVector() {
		int length = 0;
		String filedescription = folder + user + "/uploadedSheet.xls";
		try {
			POIFSFileSystem fs = new POIFSFileSystem(new FileInputStream(
					filedescription));
			HSSFWorkbook wb = new HSSFWorkbook(fs);
			HSSFSheet sheet = wb.getSheetAt(0);
			boolean terminate = false;
			int i = 3;
			while (terminate == false) {
				i++;
				HSSFRow row = sheet.getRow(i);
				HSSFCell cell1 = row.getCell((short) 1); // date
				if (cell1.getCellType() == HSSFCell.CELL_TYPE_BLANK) {
					length = i - 4;
					terminate = true;
				} else {
				}
			}
		} catch (IOException ioe) {
			System.out.println("File not found Exception: "
					+ ioe.getLocalizedMessage());
		}
		System.out.println("Length in length estimation procedure: " + length);
		return (length);
	}


	
	public List<Sample> extractSamplesfromSheet() {

		int length = 0;
		String filedescription = folder + user + "/uploadedSheet.xls";

		List<Sample> al = new Vector<Sample>();
		try {
			POIFSFileSystem fs = new POIFSFileSystem(new FileInputStream(
					filedescription));
			HSSFWorkbook wb = new HSSFWorkbook(fs);
			HSSFSheet sheet = wb.getSheetAt(0);
			boolean terminate = false;
			int i = 3;

			while (terminate == false) {
				i++;
				HSSFRow row = sheet.getRow(i);
				HSSFCell cell0 = row.getCell((short) 0); // SID
				HSSFCell cell1 = row.getCell((short) 1); // date
				HSSFCell cell2 = row.getCell((short) 2); // time
				ExcelFieldConversionHelper efch = new ExcelFieldConversionHelper();
				Date collectionTimestamp = efch.constructDateFromCells(cell1,
						cell2);
				HSSFCell cell3 = row.getCell((short) 3); // GPSdatum
				HSSFCell cell4 = row.getCell((short) 4); // latitude
				HSSFCell cell5 = row.getCell((short) 5); // longitude
				HSSFCell cell6 = row.getCell((short) 6); // depth
				HSSFCell cell7 = row.getCell((short) 7); // temperature
				HSSFCell cell8 = row.getCell((short) 8); // volume
				HSSFCell cell9 = row.getCell((short) 9); // container
				HSSFCell cell10 = row.getCell((short) 10); // comment
				HSSFCell cell11 = row.getCell((short) 11); // accuracy
				HSSFCell cell12 = row.getCell((short) 12); // site
				HSSFCell cell13 = row.getCell((short) 13); // storageLocation
				HSSFCell cell14 = row.getCell((short) 14); // seqID

				if (cell1.getCellType() == HSSFCell.CELL_TYPE_BLANK) {
					length = i - 3;
					terminate = true;
				} else {
				}
				Sample sample = new Sample((int) cell0.getNumericCellValue(),
						collectionTimestamp, cell3.getStringCellValue(), cell4
								.getNumericCellValue(), cell5
								.getNumericCellValue(), cell6
								.getNumericCellValue(), cell7
								.getNumericCellValue(), cell8
								.getNumericCellValue(), cell9
								.getStringCellValue(), cell10
								.getStringCellValue(), 5, new Date(), user, projectid,cell12
								.getStringCellValue(), cell13
								.getStringCellValue(), cell14.getStringCellValue());
				System.out.println(i + " index. Add sample to Arraylist: ");
				al.add(sample);
			}
		} catch (IOException ioe) {
			System.out.println("File not found Exception: "
					+ ioe.getLocalizedMessage());
		}
		System.out.println("Length: " + length);
		return (al);
	}
}
