# Supplementary material for: MetaBar - a tool for consistent contextual data acquisition and standards compliant submission
Source: BMC Bioinformatics. 2010 Jun 30;11:358. doi: 10.1186/1471-2105-11-358 (PMC2912304; doi:10.1186/1471-2105-11-358)
Supplement: Additional file 1 — MetaBar open source code base under GNU GPL3 license. Zipped open source code base for local installation. A general installation manual can be found in the README.txt. [file 1471-2105-11-358-S1.ZIP › metabar-1.1/src/org/metabar/web/filehandling/ExcelFieldConversionHelper.java]

/*   Copyright (C) 2009 Wolfgang Hankeln
 *
 *   This file is part of MetaBar.
 *
 *   MetaBar is free software: you can redistribute it and/or modify
 *   it under the terms of the GNU General Public License as published by
 *   the Free Software Foundation version 3 of the License.
 *
 *   MetaBar is distributed in the hope that it will be useful,
 *   but WITHOUT ANY WARRANTY; without even the implied warranty of
 *   MERCHANTABILITY or FITNESS FOR A PARTICULAR PURPOSE.  See the
 *   GNU General Public License for more details.
 *
 *   You should have received a copy of the GNU General Public License
 *   along with MetaBar.  If not, see <http://www.gnu.org/licenses/>.
 */

package org.metabar.web.filehandling;

import org.apache.poi.hssf.usermodel.*;
import org.apache.poi.ss.usermodel.DateUtil;

import java.text.SimpleDateFormat;
import java.util.Date;

public class ExcelFieldConversionHelper {
	
	public ExcelFieldConversionHelper() {
		super();
	}

	public Date constructDate(HSSFCell cell1, HSSFCell cell2){
		//System.out.println("############ Construct Date from Excel Cells ###########");
		Date collectionTimestamp=null;
		String dayConcat="";
		String timeConcat="";
		String concat=""; //complete concatenation
		Date day_date=null;
		boolean dateNumeric = false;
		boolean timeNumeric = false;
		boolean dateString = false;
		boolean timeString = false;
		boolean timeEmpty =false;
		boolean dateEmpty = false;
		boolean alternativeNull =false;
		
		if (cell1.getCellType()==HSSFCell.CELL_TYPE_NUMERIC ){ //Numeric Cell type (0)
			//System.out.println("DATE numeric: "+cell1.getNumericCellValue());
			dateNumeric = true;
			double excelDate = cell1.getNumericCellValue();
			day_date= DateUtil.getJavaDate(excelDate);
			/*
			System.out.println("YEAR: "+day_date.getYear());
			System.out.println("MONTH: "+ day_date.getMonth());
			System.out.println("DAY: "+day_date.getDate());
			*/
			String year_str="";
			String month_str="";
			String day_str="";
			
			int year= day_date.getYear();
			year=year-100+2000;
			year_str=""+year;
			
			int month= day_date.getMonth();
			month=month+1;
			if(month<10){
				month_str="0"+month;
			}else{
				month_str=""+month;
			}

			int day=day_date.getDate();
			if(day<10){
				day_str="0"+day;
			}else{
				day_str=""+day;
			}
			
			dayConcat=year_str+"-"+month_str+"-"+day_str;
			//System.out.println("DATE CONCAT: "+dayConcat);
		}
		
		if (cell2.getCellType()==HSSFCell.CELL_TYPE_NUMERIC ){ //Numeric Cell type (0) 
			//System.out.println("TIME numeric: "+cell2.getNumericCellValue());
			timeNumeric = true;
			double excelDate = cell2.getNumericCellValue();
			Date time= DateUtil.getJavaDate(excelDate);
			String hours_str="";
			String min_str="";
			String sec_str="";
			
			if(time.getHours()<10){
				hours_str="0"+time.getHours();
			}else{
				hours_str=""+time.getHours();
			}
			
			if(time.getMinutes()<10){
				min_str="0"+time.getMinutes();
			}else{
				min_str=""+time.getMinutes();
			}
			
			if(time.getSeconds()<10){
				sec_str="0"+time.getSeconds();
			}else{
				sec_str=""+time.getSeconds();
			}
			
			String daytime= hours_str+":"+min_str+":"+sec_str;
			timeConcat = daytime;

			if(daytime.length()<3){
				daytime="00:00:00";
				timeConcat="00:00:00";
				System.out.println("SOLVED!: daytime empty changed to: "+daytime);
				}
		//System.out.println("TIME CONCAT: "+timeConcat);
		}
		
		if (cell1.getCellType()==HSSFCell.CELL_TYPE_STRING){ //String Cell type (1) 
			//System.out.println("DATE String: "+cell1.getStringCellValue());
			dateString=true;
			if(cell1.getStringCellValue().length()<8){
				System.out.println("date is empty  "+cell1.getStringCellValue().length());
				dateEmpty=true;
			}
		}
		
		if (cell2.getCellType()==HSSFCell.CELL_TYPE_STRING){ //String Cell type (1) 
			//System.out.println("TIME String: "+cell2.getStringCellValue());
			timeString=true;
			if(cell2.getStringCellValue().length()<8){
				System.out.println("time is empty -> 00:00:00: LENGTH: "+cell2.getStringCellValue().length());
				//concat= cell1+ " "+ "00:00:00";
				timeEmpty=true;
				timeConcat="00:00:00";
				//System.out.println("Length concat: "+concat.length());
			}
		}
		
		if(timeEmpty & dateEmpty)alternativeNull=true;
		
		//RETURN collectiontimestamp
		
		if(dateString & timeString & !alternativeNull){
			System.out.println("CASE 1");
			concat= cell1 +" "+cell2;
			try{
				if (concat.length()>18){
					Date dtTmp = new SimpleDateFormat("yyyy-MM-ddhh:mm:ss")
					.parse(concat);
			//System.out.println("DATE and TIME: " + dtTmp+ "Length "+concat.length());
			collectionTimestamp = dtTmp;
				}else{
					System.out.println("ERROR: concat length in: dateString & timeString");
				}
			}catch(Exception e){
				System.out.println("ERROR in final concat String parsing: "+e.getMessage());
			}
		}
		
		if(dateString & timeNumeric& !alternativeNull){
			System.out.println("CASE 2");
			concat=cell1+" "+timeConcat;
			try{
				if (concat.length()>18){
					Date dtTmp = new SimpleDateFormat("yyyy-MM-ddhh:mm:ss")
					.parse(concat);
			//System.out.println("DATE and TIME: " + dtTmp+ "Length "+concat.length());
			collectionTimestamp = dtTmp;
				}else{
					System.out.println("ERROR: concat length in: dateString & timeNumeric");
				}
			}catch(Exception e){
				System.out.println("ERROR in final concat String parsing: "+e.getMessage());
			}
		}

		if(dateNumeric & timeString& !alternativeNull){
			System.out.println("CASE 3");
			concat=dayConcat+" "+cell2;
			try{
				if (concat.length()>18){
					Date dtTmp = new SimpleDateFormat("yyyy-MM-ddhh:mm:ss")
					.parse(concat);
			System.out.println("DATE and TIME: " + dtTmp+ "Length "+concat.length());
			collectionTimestamp = dtTmp;
				} else{
					System.out.println("ERROR: concat length in: dateNumeric & timeString");
				}
			}catch(Exception e){
				System.out.println("ERROR in final concat String parsing: "+e.getMessage());
			}
		}
		
		if(dateNumeric & timeNumeric& !alternativeNull){
			System.out.println("CASE 4");
			concat=dayConcat+" "+timeConcat;
			try{
				if (concat.length()>18){
					Date dtTmp = new SimpleDateFormat("yyyy-MM-ddhh:mm:ss")
					.parse(concat);
			//System.out.println("DATE and TIME: " + dtTmp+ "Length "+concat.length());
			collectionTimestamp = dtTmp;
				} else{
					System.out.println("ERROR: concat length in: dateNumeric & timeNumeric");
				}
			}catch(Exception e){
				System.out.println("ERROR in final concat String parsing: "+e.getMessage());
			}
			
		}
		if(dateEmpty & timeEmpty){
			System.out.println("CASE 5");
			//System.out.println("TIME and DATE both empty");
			collectionTimestamp = null;
			Date now = new Date();
			return(now);
		}
		
		return(collectionTimestamp);
	}
	
	public HSSFCell checkRow(HSSFRow testrow){
		HSSFCell cell0 = null;
		try{
			//System.out.println("row access test...");
			 cell0 = testrow.getCell((short) 0);
		}catch(Exception e){
			System.out.println("Exception in checkRow: "+e.getMessage());
			return(cell0);
		}
		return (cell0);
	}
	
	public String checkSIDCell(HSSFCell testcell){
		String msg ="";
		double value=0;
		try{
		value=	testcell.getNumericCellValue();
		//System.out.println("SID value: "+value);
		
		if(testcell.getCellType() == HSSFCell.CELL_TYPE_BLANK){
			msg=msg+ " empty";
			return("empty");
		}
			}catch(Exception e){
			System.out.println("Exception in SID cell checking: "+e.getMessage());
		}
			return(msg);
	}
	
	public String extractStringCellValue(HSSFCell testcell){
		String value="";
		try{
		value =	testcell.getStringCellValue();
		}catch(Exception e){
			System.out.println("Exception in extractStringCellValue: "+e.getMessage());
		}
		return(value);
	}
	
	public double extractNumericCellValue(HSSFCell testcell){
		double value=0;
		try{
			value=testcell.getNumericCellValue();
		}catch(Exception e){
			System.out.println("Exception in extractNumericCellValue: "+e.getMessage());
			value=-1234567890;
		}
		return(value);
	}
	
	/*
	public parseCollectionTimestamp(String concat){
		try {
			System.out.println("CONCAT length: "+concat.length());
			if (concat.length()>10 & concat.length()<18){
				concat=dayConcat+" "+timeConcat;
				System.out.println("PROBLEM: construct new collectionTimestamp");
				concat=dayConcat+" "+"00:00:00";
				Date dtTmp = new SimpleDateFormat("yyyy-MM-ddhh:mm:ss")
				.parse(concat);
		System.out.println("Solved!: DATE and TIME: " + dtTmp+ "Length "+concat.length());
		collectionTimestamp = dtTmp;
			}
			if (concat.length()>18){ //complete date time pair
			Date dtTmp = new SimpleDateFormat("yyyy-MM-ddhh:mm:ss")
					.parse(concat);
			System.out.println("DATE and TIME: " + dtTmp+ "Length "+concat.length());
			collectionTimestamp = dtTmp;
			}
		} catch (Exception ex) {
			System.out.println("ERROR in DATE Parsing: "+ex.getMessage());
		}
	}*/
	
	public Date constructDateFromCells(HSSFCell testcell1, HSSFCell testcell2){
		Date testdate = testcell1.getDateCellValue();

		testdate.setYear(testcell1.getDateCellValue().getYear());
		testdate.setMonth(testcell1.getDateCellValue().getMonth());
		testdate.setDate(testcell1.getDateCellValue().getDate());
		testdate.setHours(testcell2.getDateCellValue().getHours());
		testdate.setMinutes(testcell2.getDateCellValue().getMinutes());
		testdate.setSeconds(testcell2.getDateCellValue().getSeconds());
	
		return testdate;
	}		
	
	//maybe not necessary
	public String checkDateStringValidity(String sampleDate){
		String cellDate= sampleDate;
		return cellDate;
	}
	
	//maybe not necessary
	public String checkTimeStringValidity(String sampleTime){
		String cellTime = sampleTime;
		return cellTime;
	}
	
	public String correctTwoDigitString(String toTest){
		String correctedString="";
		if (toTest.length()==1){
			correctedString = "0"+toTest;
		} else {
			correctedString = toTest;
		}
		return correctedString;
	}

	
}
