# Supplementary material for: MetaBar - a tool for consistent contextual data acquisition and standards compliant submission
Source: BMC Bioinformatics. 2010 Jun 30;11:358. doi: 10.1186/1471-2105-11-358 (PMC2912304; doi:10.1186/1471-2105-11-358)
Supplement: Additional file 1 — MetaBar open source code base under GNU GPL3 license. Zipped open source code base for local installation. A general installation manual can be found in the README.txt. [file 1471-2105-11-358-S1.ZIP › metabar-1.1/src/org/metabar/web/filehandling/BarcodeAllocator.java]

/*   Copyright (C) 2009 Wolfgang Hankeln
 *
 *   This file is part of MetaBar.
 *
 *   MetaBar is free software: you can redistribute it and/or modify
 *   it under the terms of the GNU General Public License as published by
 *   the Free Software Foundation version 3 of the License.
 *
 *   MetaBar is distributed in the hope that it will be useful,
 *   but WITHOUT ANY WARRANTY; without even the implied warranty of
 *   MERCHANTABILITY or FITNESS FOR A PARTICULAR PURPOSE.  See the
 *   GNU General Public License for more details.
 *
 *   You should have received a copy of the GNU General Public License
 *   along with MetaBar.  If not, see <http://www.gnu.org/licenses/>.
 */

package org.metabar.web.filehandling;
import java.util.Date;
import org.metabar.web.Sample;
import org.metabar.web.data.ibatisDataAccessor;


public class BarcodeAllocator {
	private long instituteID; 
	private int projectID; 
	private long sID;

	public long getSID() {
		return sID;
	}

	public void setSID(long sid) {
		sID = sid;
	}

	public BarcodeAllocator() {
		super();
	}

	public long allocateBarcodesInDB(int range, int projectID, long instituteID, String username ){
		//retrieve largest ID from DB
		ibatisDataAccessor ib = new ibatisDataAccessor();
		try{
			
			long sampleID = ib.selectMaxSIDfromProject(projectID).getSampleID();
			System.out.println("What we get: "+ib.selectMaxSIDfromProject(projectID).getSampleID());
			long newSID = sampleID+1;
			System.out.println("sampleid: "+ sampleID +" instituteID "+instituteID+ " projectID"+ projectID);

			if (sampleID < instituteID+projectID | sampleID==0 ) { //| sampleID-instituteID>projectID
				System.out.println("First initialisation of barcode in new project");
				sampleID = instituteID+projectID+1;
				newSID = sampleID;
			}
			sID = newSID;
			Sample sample = new Sample(newSID,new Date(), username, projectID);
			ib.insertSample(sample);
			for (int i = 1; i<range; i++){
				Sample s = new Sample(newSID+i,new Date(), username, projectID);
				ib.insertSample(s);
			}
		} catch(Exception e) {
			if (e.getMessage()==null){
				System.out.println("First initialization");
				try{
					ibatisDataAccessor ibb = new ibatisDataAccessor();
					long newSIDD = instituteID+projectID+1;
					sID =newSIDD;
					Sample sample = new Sample(newSIDD,new Date(), username, projectID);
					ibb.insertSample(sample);
					for (int i = 1; i<range; i++){
						Sample s = new Sample(newSIDD+i,new Date(), username, projectID);
						ib.insertSample(s);
					}
				}catch(Exception ex){
					System.out.println("Message: "+ex.getMessage());
				}

			}
			System.out.println("###Message###: "+e.getMessage());
		}
		return (sID);
	}

	public long getInstituteID() {
		return instituteID;
	}

	public void setInstituteID(long instituteID) {
		this.instituteID = instituteID;
	}

	public int getProjectID() {
		return projectID;
	}

	public void setProjectID(int projectID) {
		this.projectID = projectID;
	}
}
