# Supplementary material for: MetaBar - a tool for consistent contextual data acquisition and standards compliant submission
Source: BMC Bioinformatics. 2010 Jun 30;11:358. doi: 10.1186/1471-2105-11-358 (PMC2912304; doi:10.1186/1471-2105-11-358)
Supplement: Additional file 1 — MetaBar open source code base under GNU GPL3 license. Zipped open source code base for local installation. A general installation manual can be found in the README.txt. [file 1471-2105-11-358-S1.ZIP › metabar-1.1/src/org/metabar/web/filehandling/EPL2FileCreator.java]

/*   Copyright (C) 2009 Wolfgang Hankeln
 *
 *   This file is part of MetaBar.
 *
 *   MetaBar is free software: you can redistribute it and/or modify
 *   it under the terms of the GNU General Public License as published by
 *   the Free Software Foundation version 3 of the License.
 *
 *   MetaBar is distributed in the hope that it will be useful,
 *   but WITHOUT ANY WARRANTY; without even the implied warranty of
 *   MERCHANTABILITY or FITNESS FOR A PARTICULAR PURPOSE.  See the
 *   GNU General Public License for more details.
 *
 *   You should have received a copy of the GNU General Public License
 *   along with MetaBar.  If not, see <http://www.gnu.org/licenses/>.
 */

package org.metabar.web.filehandling;

import java.io.BufferedWriter;
import java.io.File;
import java.io.FileWriter;
import java.io.IOException;
import org.metabar.web.*;
import org.metabar.web.data.ibatisDataAccessor;

public class EPL2FileCreator {
	private String user = "";

	public EPL2FileCreator() {
		super();
		// TODO Auto-generated constructor stub
	}

	public EPL2FileCreator(String username) {
		this();
		user = username;
	}

	public void generateEPL2File(long from, long to, int printer,
			int labelsize, int numberOfCopies) {
		System.out.println("############## EPL FILE CREATION ##############");
		ibatisDataAccessor ida = new ibatisDataAccessor();

		String LINE_SEPARATOR = System.getProperty("line.separator");
		String content = "";

		// create print String according to labelsize
		try {
			if (labelsize == 1) { // small
				content = "US1" + LINE_SEPARATOR + "D13" + LINE_SEPARATOR
						+ "q200" + LINE_SEPARATOR; // File INTRO
				for (long i = from; i <= to; i++) { // for each SID add entry in
					for (int j = 0; j < numberOfCopies; j++) {
						// print String
						Sample sample = ida.selectSampleById(i);
						// print String
						if (sample.getOwner().equals(user)
								| user.equals("root")) {
							content = content + "N" + LINE_SEPARATOR
									+ "A12,0,0,1,1,1,N,\"BarcodeBase\""
									+ LINE_SEPARATOR;
							content = content + "B16,12,0,2,2,4,30,B,\"" + i
									+ "\"" + LINE_SEPARATOR + "P1"
									+ LINE_SEPARATOR;
						}
					}
				}
			}
		} catch (Exception e) {
			System.out.println("Exception in Barcode print: " + e.getMessage());
		}

		try {
			if (labelsize == 2) { // large
				content = "US1" + LINE_SEPARATOR + "D13" + LINE_SEPARATOR
						+ "q376" + LINE_SEPARATOR; // File INTRO
				for (long i = from; i <= to; i++) { // for each SID add entry in
					for (int j = 0; j < numberOfCopies; j++) {
						Sample sample = ida.selectSampleById(i);
						// print String
						if (sample.getOwner().equals(user)
								| user.equals("root")) {
							content = content + "N" + LINE_SEPARATOR
									+ "A16,0,0,1,1,1,N,\"BarcodeBase\""
									+ LINE_SEPARATOR;
							content = content + "B32,16,0,1,2,6,50,B,\"" + i
									+ "\"" + LINE_SEPARATOR + "P1"
									+ LINE_SEPARATOR;
						}
					}
				}
			}
		} catch (Exception e) {
			System.out.println("Exception in Barcode print: " + e.getMessage());
		}
		// create file
		String catalinahome = System.getenv("CATALINA_HOME");
		String folder = catalinahome + "/webapps/metabar/data/flatfilestock/"
				+ user;
		System.out.println("Making directory: " + folder);
		new File(folder).mkdir();
		// TODO: automatic name generation
		try {
			BufferedWriter bw = new BufferedWriter(new FileWriter(new File(
					folder + "/" + user + "_labels.epl")));
			bw.write(content);
			bw.flush();
			bw.close();
		} catch (IOException e) {
			System.out
					.println("An Exception occured while generating the EPL2 print file"
							+ e.getMessage());
		}
	}

}
