# Supplementary material for: MetaBar - a tool for consistent contextual data acquisition and standards compliant submission
Source: BMC Bioinformatics. 2010 Jun 30;11:358. doi: 10.1186/1471-2105-11-358 (PMC2912304; doi:10.1186/1471-2105-11-358)
Supplement: Additional file 1 — MetaBar open source code base under GNU GPL3 license. Zipped open source code base for local installation. A general installation manual can be found in the README.txt. [file 1471-2105-11-358-S1.ZIP › metabar-1.1/src/org/metabar/web/filehandling/SPHandler.java]

package org.metabar.web.filehandling;

import java.io.FileInputStream;
import java.io.IOException;
import java.util.ArrayList;
import java.util.Date;
import java.util.regex.Matcher;
import java.util.regex.Pattern;

import org.metabar.web.Sample;
import org.metabar.web.data.ibatisDataAccessor;
import org.metabar.web.filehandling.ExcelFieldConversionHelper;

import org.apache.poi.hssf.usermodel.HSSFCell;
import org.apache.poi.hssf.usermodel.HSSFRow;
import org.apache.poi.hssf.usermodel.HSSFSheet;
import org.apache.poi.hssf.usermodel.HSSFWorkbook;
import org.apache.poi.poifs.filesystem.POIFSFileSystem;

public class SPHandler {

	public SPHandler(){
	}
	
	public String parseSheetToDB(String uploadMode, String username){
		System.out.println("########### SPHandler: parsing sheet to DB #########");
		String owner="";
		int projectid =0;
		String catalinahome = System.getenv("CATALINA_HOME");
		String folder = catalinahome + "/webapps/metabar/data/flatfilestock/";
		String filedescription = folder + username + "/" + username + "_uploadedSheet.xls";
		ArrayList<Sample> spshSamples = new ArrayList<Sample>();
		
		// open spreadsheet file dialogue		
		try{
			POIFSFileSystem fs = new POIFSFileSystem(new FileInputStream(filedescription));
			HSSFWorkbook wb = new HSSFWorkbook(fs);
			HSSFSheet sheet = wb.getSheetAt(0);
			
			// get individualisation (username and project) row from sheet
			HSSFRow individualisationRow = sheet.getRow(0);
		    HSSFCell uName = individualisationRow.getCell((short)3);
		    System.out.println("Username in spreadsheet: "+uName);
		    if (!(uName.getStringCellValue().equals(username))){
		    	return("ERROR: "+username+" is not allowed to upload sheet from "+uName+"!");
		    }
		    owner=uName.getStringCellValue();
		    HSSFCell pid = individualisationRow.getCell((short)6);
			projectid = (int)pid.getNumericCellValue();
			
			// construct sample List from sheet
			boolean terminate = false;
			int i = 3; //row pointer
			ExcelFieldConversionHelper eh = new ExcelFieldConversionHelper();
			
			while (!terminate){
				i++;
				HSSFRow row = sheet.getRow(i);
				HSSFCell cell0=null;
				try{
				 cell0= eh.checkRow(row);
				 if(cell0.equals(null))terminate =true;
				}catch(Exception e){
					System.out.println("Exception caught, terminate while ..");
					terminate=true;
				}
				//if(rowTest.contains("empty"))terminate=true;
				if(!terminate){
				String test = eh.checkSIDCell(cell0);
				if ( cell0.getCellType() == HSSFCell.CELL_TYPE_BLANK | test.contains("empty")) {
					terminate = true;
					System.out.println("TERMINATE: " + i + " = " + terminate);
				}
				//SAMPLE CONSTRUCTION and ADDITION TO "spshSamples" ARRAY
				//reading cell contents
					if(!terminate){
					HSSFCell cell1 = row.getCell((short) 1); // date
					HSSFCell cell2 = row.getCell((short) 2); // time
					HSSFCell cell3 = row.getCell((short) 3); // GPSdatum
					HSSFCell cell4 = row.getCell((short) 4); // latitude
					HSSFCell cell5 = row.getCell((short) 5); // longitude
					HSSFCell cell6 = row.getCell((short) 6); // depth
					HSSFCell cell7 = row.getCell((short) 7); // temperature
					HSSFCell cell8 = row.getCell((short) 8); // volume
					HSSFCell cell9 = row.getCell((short) 9); // container
					HSSFCell cell10 = row.getCell((short) 10); // comment
					HSSFCell cell11 = row.getCell((short) 11); // accuracy
					HSSFCell cell12 = row.getCell((short) 12); // site
					HSSFCell cell13 = row.getCell((short) 13); // storageLocation
					HSSFCell cell14 = row.getCell((short) 14); // seqID
					
					//FILTER empty cells and replace with sample constructable values
					//CONVERT cell contents into Sample FORMAT
					long sid = (long) cell0.getNumericCellValue();
					Date collectionTimestamp = new Date(); //store time and date in one Date object
					collectionTimestamp = eh.constructDate(cell1, cell2);
					String gpsdatum = eh.extractStringCellValue(cell3); //GPSdatum
					double latitude = eh.extractNumericCellValue(cell4); //latitude
					double longitude =eh.extractNumericCellValue(cell5); //longitude
					double waterdepth=eh.extractNumericCellValue(cell6); //depth
					double temperature=eh.extractNumericCellValue(cell7); //temperature
					double volume=eh.extractNumericCellValue(cell8); //volume
					String container=eh.extractStringCellValue(cell9); //container
					String comment=eh.extractStringCellValue(cell10);  //comment
					int accuracy = (int)eh.extractNumericCellValue(cell11); //accuracy
					String site=eh.extractStringCellValue(cell12); //site
					String storageLocation=eh.extractStringCellValue(cell13); //storageLocation
					String seqID=eh.extractStringCellValue(cell14); //seqID
					
					//SAMPLE CONSTRUCTION
					Sample tempSample = new Sample(	sid,
												collectionTimestamp, 
												gpsdatum,
												latitude, 
												longitude, 
												waterdepth, 
												temperature, 
												volume, 
												container, 
												comment, 
												accuracy, 
												new Date(), 
												owner, 
												projectid, 
												site,
												storageLocation, 
												seqID);
					spshSamples.add(tempSample);
					}//END: if(!terminate)
				}//END: if cell0 !=null;
			}//END:while iterating over spreadsheet
			System.out.println("########## spshSamples array construction finished ##########");
		    
		} catch (IOException ioe) {
			System.out.println("File not found Exception: "+ ioe.getLocalizedMessage());
			return("ERROR: "+ioe.getLocalizedMessage());
		}

		
        if(uploadMode.equals("overwrite")) {
            	System.out.println("OVERWRITE"); 
        		// for each sample overwrite DB content
            	System.out.println("Size of spshsamples array: "+spshSamples.size());
            	Sample temp = new Sample();
            	ibatisDataAccessor ida = new ibatisDataAccessor();
            	for(int i=0;i<spshSamples.size();i++){
            		temp = spshSamples.get(i);
            		try{
            			if (ida.selectSampleById(temp.getSampleID())!=null){
            				System.out.println("Sample found: "+temp.getSampleID()+" update");
            				//Conserve studytype and envtype
            				Sample dbsample = ida.selectSampleById(temp.getSampleID());
            				temp.setStudytype(dbsample.getStudytype());
            				temp.setEnvtype(dbsample.getEnvtype());
            				ida.updateSample(temp);
            			}else{
            				System.out.println("No sample: insert: "+ temp.getSampleID());
            				ida.insertSample(temp);
            			}
            		}catch(Exception e){
            			System.out.println("Exception in overwrite upload: "+e.getLocalizedMessage());
            			return("ERROR: Persistence failed: "+e.getMessage());
            		}
            	}
            	return("Persistence successful: Spreadsheet has been stored to the database.");
        	}
         
        if(uploadMode.equals("additive")) {
            	System.out.println("ADDITITVE"); 
        		// for each sample update DB content
            	Sample temp = new Sample();
            	Sample dbsample = new Sample();
            	Sample update = new Sample();
            	boolean dbsample_present=true;

            	ibatisDataAccessor ida = new ibatisDataAccessor();
            	System.out.println("Number of iterations: "+spshSamples.size());
            	for(int i=0;i<spshSamples.size();i++){
            		temp = spshSamples.get(i);
                	//SAMPLE consists of:
            		System.out.println("#######################################");
    				System.out.println("spsh SAMPLE consists of:");
    				System.out.println("1.Waterdepth: "+temp.getWaterdepth());
    				System.out.println("2.Temperature: "+temp.getTemperature());
    				System.out.println("3.CollectionTime: "+temp.getCollectionTime());
    				System.out.println("4.Volume: "+temp.getVolume());
    				System.out.println("5.Longitude : "+temp.getLongitude());
    				System.out.println("6.Container : "+temp.getContainer());
    				System.out.println("7.CollectionDate : "+temp.getCollectionDate());
    				System.out.println("8.Comment : "+temp.getComment());
    				System.out.println("9.Latitude : "+temp.getLatitude());
    				System.out.println("10.Accuracy : "+temp.getAccuracy());
    				System.out.println("11.GpsDatum : "+temp.getGpsdatum());
    				System.out.println("12.Sampling site: "+temp.getSite());
    				System.out.println("13.Storage location: "+temp.getStoragelocation());
    				System.out.println("14.SeqID : "+temp.getSeqID());
    				System.out.println("15.Report type : "+temp.getStudytype());
    				System.out.println("16.Environmental package: "+temp.getEnvtype());
    				
            		try{
            			try{
            				System.out.println("Trying to select db sample: "+temp.getSampleID());
            		dbsample= ida.selectSampleById(temp.getSampleID());
            				System.out.println("...successfully");
            				if (dbsample == null){
            					dbsample_present = false;
            				}
            					}catch(Exception e){
            				dbsample_present =false;
            				System.out.println("DB sample does not exist!: "+e.getLocalizedMessage());
            			}
					//Debugging Output
            			if(dbsample_present){
            		System.out.println("#######################################");
					System.out.println("DB SAMPLE consists of:");
					System.out.println("1.Waterdepth: "+dbsample.getWaterdepth());
					System.out.println("2.Temperature: "+dbsample.getTemperature());
					System.out.println("3.CollectionTime: "+dbsample.getCollectionTime());
					System.out.println("4.Volume Before in DB: "+dbsample.getVolume());
					System.out.println("5.Longitude Before in DB: "+dbsample.getLongitude());
					System.out.println("6.Container Before in DB: "+dbsample.getContainer());
					System.out.println("7.CollectionDate Before in DB: "+dbsample.getCollectionDate());
					System.out.println("8.Comment Before in DB: "+dbsample.getComment());
					System.out.println("9.Latitude Before in DB: "+dbsample.getLatitude());
					System.out.println("10.Accuracy Before in DB: "+dbsample.getAccuracy());
					System.out.println("11.GpsDatum Before in DB: "+dbsample.getGpsdatum());
					System.out.println("12.Sampling site Before: "+dbsample.getSite());
					System.out.println("13.Storage location Before: "+dbsample.getStoragelocation());
					System.out.println("14.SeqID Before: "+dbsample.getSeqID());
    				System.out.println("15.Report type Before: "+dbsample.getStudytype());
    				System.out.println("16.Environmental package Before: "+dbsample.getEnvtype());
    				
    				//SET temp sample fields accordingly (update only empty fields)
    				//SET ID  & OWNER & projectID initially
					Pattern p = Pattern.compile("[a-zA-Z_0-9]?"); //Pattern to match DB contents
    				update.setSampleID(temp.getSampleID());
    				update.setOwner(dbsample.getOwner());
    				update.setProjectidentifier(dbsample.getProjectidentifier());
    				//1.Waterdepth
					if(dbsample.getWaterdepth()==0 | dbsample.getWaterdepth()==1) {
						update.setWaterdepth(temp.getWaterdepth());
					}else{update.setWaterdepth(dbsample.getWaterdepth());}
					//2.Temperature
					if(dbsample.getTemperature()==-1111|dbsample.getTemperature()==0) {
						update.setTemperature(temp.getTemperature());
					}else{update.setTemperature(dbsample.getTemperature());}
    				//3.CollectionTime
					if(dbsample.getCollectionTime()==null) {
						update.setCollectionTime(temp.getCollectionTime());
					}else{update.setCollectionTime(dbsample.getCollectionTime());}
					//4.Volume
					if(dbsample.getVolume()==-1 |dbsample.getVolume()==0) {
						update.setVolume(temp.getVolume());
					}else{update.setVolume(dbsample.getVolume());}
					//5.Longitude
					if(dbsample.getLongitude()==0.0001 | dbsample.getLongitude()==0) {
						update.setLongitude(temp.getLongitude());
					}else{update.setLongitude(dbsample.getLongitude());}
					//6.Container
					if(dbsample.getContainer()!=null){
						Matcher m =p.matcher(dbsample.getContainer());
						if(m.matches()){											
						update.setContainer(temp.getContainer());
						}else{update.setContainer(dbsample.getContainer());};
					}else{
						update.setContainer(temp.getContainer());
					}
					//7.CollectionDate 
					if(dbsample.getCollectionDate()==null) {
						update.setCollectionDate(temp.getCollectionDate());
					}else{update.setCollectionDate(dbsample.getCollectionDate());}
					//8.Comment  
					if(dbsample.getComment()!=null){
						Matcher m =p.matcher(dbsample.getComment());
						if(m.matches()) {
						update.setComment(temp.getComment());
						}else{update.setComment(dbsample.getComment());};
					}else{
						update.setComment(temp.getComment());
					}
					//9.Latitude
					if(dbsample.getLatitude()==0.0001 | dbsample.getLatitude()==0) {
						update.setLatitude(temp.getLatitude());
					}else{update.setLatitude(dbsample.getLatitude());}
					//10.Accuracy Before in DB: 
					if(dbsample.getAccuracy()==-1|dbsample.getAccuracy()==0){
						update.setAccuracy(temp.getAccuracy());
					}else{update.setAccuracy(dbsample.getAccuracy());}
					//11.GpsDatum 
					if(dbsample.getGpsdatum()!=null){
						Matcher m =p.matcher(dbsample.getGpsdatum());
						if(m.matches()) {
						update.setGpsdatum(temp.getGpsdatum());
						}else{update.setGpsdatum(dbsample.getGpsdatum());};
					}else{
						update.setGpsdatum(temp.getGpsdatum());
					}
					//12.Sampling site  
					if(dbsample.getSite()!=null){
						Matcher m =p.matcher(dbsample.getSite());
						if(m.matches()) {
						update.setSite(temp.getSite());
						}else{update.setSite(dbsample.getSite());};
					}else{
						update.setSite(temp.getSite());
					}
					//13.Storage location 
					if(dbsample.getStoragelocation()!=null){
						Matcher m =p.matcher(dbsample.getStoragelocation());
						if(m.matches()) {
						update.setStoragelocation(temp.getStoragelocation());
						}else{update.setStoragelocation(dbsample.getStoragelocation());};
					}else{
						update.setStoragelocation(temp.getStoragelocation());
					}
					//14.SeqID 
					try {
						if(dbsample.getSeqID()!=null){
							Matcher m =p.matcher(dbsample.getSeqID());
							if(m.matches()) {
							update.setSeqID(temp.getSeqID());
							}else{update.setSeqID((dbsample.getSeqID()));};
						}else{
							update.setSeqID(temp.getSeqID());
						}}catch(Exception e){
							System.out.println("Exception seqID not existent before");
							update.setSeqID(null);
						}
					//15.report type
						if(dbsample.getStudytype()!=null){
							Matcher m =p.matcher(dbsample.getStudytype());
							if(m.matches()) {
							update.setStudytype(temp.getStudytype());
							}else{update.setStudytype(dbsample.getStudytype());};
						}else{
							update.setStudytype(temp.getStudytype());
						}	
					//16.Environmental package Before: "
						if(dbsample.getEnvtype()!=null){
							Matcher m =p.matcher(dbsample.getEnvtype());
							if(m.matches()) {
							update.setEnvtype(temp.getStudytype());
							}else{update.setEnvtype(dbsample.getEnvtype());};
						}else{
							update.setEnvtype(temp.getEnvtype());
						}	
						
					//Updating DB entry
						System.out.println("#######################################");
						System.out.println("UPDATE SAMPLE consists of:");
						System.out.println("1.Waterdepth: "+update.getWaterdepth());
						System.out.println("2.Temperature: "+update.getTemperature());
						System.out.println("3.CollectionTime: "+update.getCollectionTime());
						System.out.println("4.Volume Before in DB: "+update.getVolume());
						System.out.println("5.Longitude Before in DB: "+update.getLongitude());
						System.out.println("6.Container Before in DB: "+update.getContainer());
						System.out.println("7.CollectionDate Before in DB: "+update.getCollectionDate());
						System.out.println("8.Comment Before in DB: "+update.getComment());
						System.out.println("9.Latitude Before in DB: "+update.getLatitude());
						System.out.println("10.Accuracy Before in DB: "+update.getAccuracy());
						System.out.println("11.GpsDatum Before in DB: "+update.getGpsdatum());
						System.out.println("12.Sampling site Before: "+update.getSite());
						System.out.println("13.Storage location Before: "+update.getStoragelocation());
						System.out.println("14.SeqID Before: "+update.getSeqID());
	    				System.out.println("15.Report type Before: "+update.getStudytype());
	    				System.out.println("16.Environmental package Before: "+update.getEnvtype());
	    				ida.updateSample(update);
            			}else{
            				System.out.println("No DB Sample present -> INSERT");
            				update = temp;
            				update.setOwner(username);
            				update.setProjectidentifier(projectid);
            				ida.insertSample(update);
            			}
            			
            			
            		}catch(Exception e){
            			System.out.println("Exception in additive upload: "+e.getLocalizedMessage());
            			return("ERROR: Persistence failed: "+e.getMessage());
            		}
            	}
            	return("Persistence successful: Spreadsheet has been stored to the database.");
        }
        return("No persistence: upload Mode undefined!");
	}
}
