# Supplementary material for: MetaBar - a tool for consistent contextual data acquisition and standards compliant submission
Source: BMC Bioinformatics. 2010 Jun 30;11:358. doi: 10.1186/1471-2105-11-358 (PMC2912304; doi:10.1186/1471-2105-11-358)
Supplement: Additional file 1 — MetaBar open source code base under GNU GPL3 license. Zipped open source code base for local installation. A general installation manual can be found in the README.txt. [file 1471-2105-11-358-S1.ZIP › metabar-1.1/src/org/metabar/web/data/SequinStructuredCommentGenerator.java]

/*   Copyright (C) 2009 Wolfgang Hankeln
 *
 *   This file is part of MetaBar.
 *
 *   MetaBar is free software: you can redistribute it and/or modify
 *   it under the terms of the GNU General Public License as published by
 *   the Free Software Foundation version 3 of the License.
 *
 *   MetaBar is distributed in the hope that it will be useful,
 *   but WITHOUT ANY WARRANTY; without even the implied warranty of
 *   MERCHANTABILITY or FITNESS FOR A PARTICULAR PURPOSE.  See the
 *   GNU General Public License for more details.
 *
 *   You should have received a copy of the GNU General Public License
 *   along with MetaBar.  If not, see <http://www.gnu.org/licenses/>.
 */

package org.metabar.web.data;

import java.io.*;
import java.util.*;
import org.metabar.web.Sample;
import org.metabar.web.data.FilterHelper;
import org.metabar.web.*;

public class SequinStructuredCommentGenerator {
	// vars
	String catalinahome = System.getenv("CATALINA_HOME");
	String folder = catalinahome + "/webapps/metabar/data/generic/";
	String ls = System.getProperty("line.separator");

	private String collected_by; // username
	private String collectionTime;
	private String collectionDate;
	private double depth;
	private String geodetic_datum;
	private String latlongDetails; // accuracy "Electronically recorded with
	// uncertainty of x meters"
	private double lat; // seperate to concat
	private double lng;
	private String latlonConcat; // dd.dd N/S dd.dd W/E (for later)
	private String projectname;
	private double sample_volume;
	private String temperature;
	private String site;
	private String container;

	private int columnNumber = 0;
	private Sample tempSample = null;

	public SequinStructuredCommentGenerator() {
		super();
	}
	
	public boolean checkStudyTypeEnvPackageCoherence(List<Sample> samples){
		Boolean coherent =true;
		String output="";
		Sample old = samples.get(0);
		for(int i=1; i<samples.size(); i++){
			if(!old.getStudytype().equals(samples.get(i).getStudytype())){
				output=output+"\n ERROR: type of study doesn't match!";
				coherent=false;
			}
			if(!old.getEnvtype().equals(samples.get(i).getEnvtype())){
				output=output+"\n ERROR: environmental package doesn't match!";
				coherent=false;
			}
			old=samples.get(i);
		}
		return(coherent);
	}
	

	public String extendHeader(Sample sample) {
		String output = "";
		boolean env = true;
		boolean stu = true;
		
		try {
			sample.getStudytype().equals("test");
		} catch (Exception e){
		System.out.println("NO STUDYTYPE");
		stu = false;
		}
		
		try {
			sample.getEnvtype().equals("test");
		} catch (Exception e){
		System.out.println("NO ENV PACKAGE");
		env = false;
		}
		
		try{
			if(stu){
			if (sample.getStudytype().equals("miens_s")) {
				System.out.println("MIENS_S extension");
				output = "\t investigation_type "+"\t"	//1
				+" environment "+"\t"					//2
				+" alt_elev "+"\t"						//3
				+" country "+"\t"						//4
				+" lib_size "+"\t"						//5
				+" sequencing"+"\t"						//6
				+" assembly "+"\t"						//7
				+" lib_reads_seqd "+"\t"				//8
				+" kib_vector "+"\t"					//9
				+" nucl_acid_amp "+"\t"					//10
				+" libr_screen "+"\t"					//11
				+" nucl_acid_ext "+"\t"					//12
				+" samp_mat_process"+"\t"				//13
				+ "quality_check "+"\t"					//14
				+" sop "+"\t"							//15
				+" url "+"\t"							//16
				+" experimental_factor "+"\t"			//17
				+" rel_to_oxygen "+"\t"					//18
				+" samp_collect_device"+"\t"			//19
				+" samp_size() "+"\t"					//20
				+" target_gene "+"\t"					//21
				+" target_subfragment "+"\t"			//22
				+" pcr_primers "+"\t"					//23
				+" chimera_check "+"\t"					//24
				+" pcr_cond()"+"\t"						//25
				+" multiplex_ident "+"\t";				//26
			}
			
			if(sample.getStudytype().equals("miens_c")){
				System.out.println("MIENS culture");
				output = "\t project_name"+"\t"			//1
				+"experimental_factor"+"\t"				//2
				+"alt_elev"+"\t"						//3
				+"country"+"\t"							//4
				+"environment"+"\t"						//5
				+"subspecf_gen_lin"+"\t"				//6
				+"extrachrom_elements"+"\t"				//7
				+"source_mat_identifiers"+"\t"			//8
				+"biotic_relationship"+"\t"				//9
				+"trophic_level"+"\t"					//10
				+"ref_to_oxygen"+"\t"					//11
				+"isol_growth_condt"+"\t"				//12
				+"samp_collect_device"+"\t"				//13
				+"samp_mat_process"+"\t"				//14
				+"nucl_acid_ext"+"\t"					//15
				+"nucl_acid_amp"+"\t"					//16
				+"target_gene"+"\t"						//17
				+"target_subfragment"+"\t"				//18
				+"pcr_primers"+"\t"						//19
				+"pcr_cond"+"\t"						//20
				+"seq_meth"+"\t"						//21
				+"seq_quality_check"+"\t"				//22
				+"chimera_check"+"\t"					//23
				+"url"+"\t"								//24
				+"sop"+"\t";							//25
			}
			
			if(sample.getStudytype().equals("eu")){
				System.out.println("eukaryotes (eu)");
				output = "\t investigation_type"+"\t"	//1
				+"experimental_factor"+"\t"				//2
				+"alt_elev"+"\t"						//3
				+"country"+"\t"							//4
				+"environment"+"\t"						//5
				+"subspecf_gen_lin"+"\t"				//6
				+"ploidy"+"\t"							//7
				+"num_replicons"+"\t"					//8
				+"extrachrom_elements"+"\t"				//9
				+"estimated_size"+"\t"					//10
				+"ref_biomaterial"+"\t"					//11
				+"source_mat_identifiers"+"\t"			//12
				+"pathogenicity"+"\t"					//13
				+"biotic_relationship"+"\t"				//14
				+"specific_host"+"\t"					//15
				+"host_spec_range"+"\t"					//16
				+"health_disease_stat"+"\t"				//17
				+"trophic_level"+"\t"					//18
				+"propagation"+"\t"						//19
				+"isol_growth_condt"+"\t"				//20
				+"samp_collect_device"+"\t"				//21
				+"samp_mat_process"+"\t"				//22
				+"samp_size"+"\t"						//23
				+"nucl_acid_ext"+"\t"					//24
				+"nucl_acid_amp"+"\t"					//25
				+"adapters"+"\t"						//26
				+"seq_meth"+"\t"						//27
				+"assembly"+"\t"						//28
				+"assembly_name"+"\t"					//29
				+"finishing_strategy"+"\t"				//30
				+"annot_source"+"\t"					//31
				+"url"+"\t"								//32
				+"sop"+"\t";							//33
			}
			
			if (sample.getStudytype().equals("ba")) {
				System.out.println("bacteria and archaea (ba)");
				output = "\t project_name"+"\t"			//1
						+"experimental_factor"+"\t"		//2
						+"alt_elev"+"\t" 				//3
						+"country"+"\t" 				//4
						+"environment"+"\t"				//5
						+"subspecf_gen_lin"+"\t"		//6
						+"num_replicons"+"\t"			//7
						+"extrachrom_elements"+"\t"		//8
						+"estimated_size"+"\t"			//9
						+"ref_biomaterial"+"\t"			//10
						+"source_mat_identifiers"+"\t"	//11
						+"pathogenicity"+"\t"			//12
						+"biotic_relationship"+"\t"		//13
						+"specific_host "+"\t"			//14
						+"host_spec_range"+"\t" 		//15
						+"health_disease_stat"+"\t"		//16
						+"trophic_level"+"\t"			//17
						+"encoded_traits"+"\t"			//18
						+"rel_to_oxygen"+"\t"			//19
						+"isol_growth_condt"+"\t"		//20
						+"samp_collect_device"+"\t"		//21
						+"samp_mat_process"+"\t"		//22
						+"nucl_acid_ext"+"\t"			//23
						+"nucl_acid_amp"+"\t"			//24
						+"adapters"+"\t"				//25
						+"seq_meth"+"\t"				//26
						+"assembly"+"\t"				//27
						+"assembly_name"+"\t"			//28
						+"finishing_strategy"+"\t"		//29
						+"annot_source"+"\t"			//30
						+"url"+"\t"						//31
						+"sop"+"\t";					//32

			}
			
			if (sample.getStudytype().equals("pl")) {
				System.out.println("plasmid (pl)");
				output = "\t project_name"+"\t"			//1
						+"experimental_factor"+"\t"		//2
						+"alt_elev"+"\t" 				//3
						+"country"+"\t" 				//4
						+"environment"+"\t"				//5
						+"subspecf_gen_lin"+"\t"		//6
						+"estimated_size"+"\t"			//7
						+"ref_biomaterial"+"\t"			//8
						+"source_mat_identifiers"+"\t"	//9
						+"specific_host"+"\t"			//10
						+"host_spec_range"+"\t"			//11
						+"propagation"+"\t"				//12
						+"encoded_traits"+"\t"			//13
						+"isol_growth_condt "+"\t"		//14
						+"samp_collect_device"+"\t" 	//15
						+"samp_mat_process"+"\t"		//16
						+"nucl_acid_ext"+"\t"			//17
						+"nucl_acid_amp"+"\t"			//18
						+"adapters"+"\t"				//19
						+"seq_meth"+"\t"				//20
						+"assembly"+"\t"				//21
						+"assembly_name"+"\t"			//22
						+"finishing_strategy"+"\t"		//23
						+"annot_source"+"\t"			//24
						+"url"+"\t"						//25
						+"sop"+"\t"; 					//26
			}
				
			if (sample.getStudytype().equals("vi")) {
				System.out.println("virus (vi)");
				output = "\t project_name"+"\t"			//1
						+"experimental_factor"+"\t"		//2
						+"alt_elev"+"\t" 				//3
						+"country"+"\t" 				//4
						+"environment"+"\t"				//5
						+"subspecf_gen_lin"+"\t"		//6
						+"num_replicons"+"\t"			//7
						+"estimated_size"+"\t"			//8
						+"ref_biomaterial"+"\t"			//9
						+"source_mat_identifiers"+"\t"	//10
						+"pathogenicity"+"\t"			//11
						+"biotic_relationship"+"\t"		//12
						+"specific_host"+"\t"			//13
						+"host_spec_range "+"\t"		//14
						+"health_disease_stat"+"\t" 	//15
						+"propagation"+"\t"				//16
						+"encoded_traits"+"\t"			//17
						+"isol_growth_condt"+"\t"		//18
						+"samp_collect_device"+"\t"		//19
						+"samp_mat_process"+"\t"		//20
						+"nucl_acid_ext"+"\t"			//21
						+"nucl_acid_amp"+"\t"			//22
						+"adapters"+"\t"				//23
						+"seq_meth"+"\t"				//24
						+"assembly"+"\t"				//25
						+"assembly_name"+"\t"			//26
						+"finishing_strategy"+"\t"		//27
						+"annot_source"+"\t"			//28
						+"url"+"\t"						//29
						+"sop"+"\t"; 					//30
			}
			
			if (sample.getStudytype().equals("organelle")) {
				System.out.println("organelle (org)");
				output = "\t project_name"+"\t"			//1
						+"experimental_factor"+"\t"		//2
						+"alt_elev"+"\t" 				//3
						+"country"+"\t" 				//4
						+"environment"+"\t"				//5
						+"subspecf_gen_lin"+"\t"		//6
						+"extrachrom_elements"+"\t"		//7
						+"estimated_size"+"\t"			//8
						+"ref_biomaterial"+"\t"			//9
						+"source_mat_identifiers"+"\t"	//10
						+"isol_growth_condt"+"\t"		//11
						+"samp_collect_device"+"\t"		//12
						+"samp_mat_process"+"\t"		//13
						+"nucl_acid_ext "+"\t"			//14
						+"nucl_acid_amp"+"\t" 			//15
						+"adapters"+"\t"				//16
						+"seq_meth"+"\t"				//17
						+"assembly"+"\t"				//18
						+"assembly_name"+"\t"			//19
						+"finishing_strategy"+"\t"		//20
						+"annot_source"+"\t"			//21
						+"url"+"\t"						//22
						+"sop"+"\t";					//23
			}
			
			if (sample.getStudytype().equals("me")) {
				System.out.println("metagenome (me)");
				output = "\t project_name"+"\t"			//1
						+"experimental_factor"+"\t"		//2
						+"alt_elev"+"\t" 				//3
						+"country"+"\t" 				//4
						+"environment"+"\t"				//5
						+"ref_biomaterial"+"\t"			//6
						+"source_mat_identifiers"+"\t"	//7
						+"rel_to_oxygen"+"\t"			//8
						+"samp_collect_device"+"\t"		//9
						+"samp_mat_process"+"\t"		//10
						+"nucl_acid_ext"+"\t"			//11
						+"nucl_acid_amp"+"\t"			//12
						+"lib_size"+"\t"				//13
						+"lib_reads_seqd "+"\t"			//14
						+"lib_screen"+"\t" 				//15
						+"mid"+"\t"						//16
						+"adapters"+"\t"				//17
						+"seq_meth"+"\t"				//18
						+"assembly"+"\t"				//19
						+"assembly_name"+"\t"			//20
						+"finishing_strategy"+"\t"		//21
						+"annot_source"+"\t"			//22
						+"url"+"\t"						//23
						+"sop"+"\t";					//24
				}
			} //end if stu
			//... end: if-cases for types of study ...

			//TODO: begin env params
			// begin: environmental parameters
			if(env){
			if (sample.getEnvtype().equals("water")){
				System.out.println("WATER extension");
				output = output+"\t Diether_lipids"+"\t"//1
				+"Aminopeptidase_activity"+ "\t"		//2
				+"Atmospheric_data"+"\t"				//3
				+"Bacterial_carbon_production"+"\t"		//4
				+"Alkalinity"+"\t"						//5
				+"Ammonium"+"\t"						//6
				+"Calcium"+"\t"							//7
				+"Carbon_to_nitrogen_ratio"+"\t"		//8
				+"Chlorophyll"+"\t"						//9
				+"Density"+"\t"							//10
				+"Dissolved_oxygen"+"\t"				//11
				+"Chemical_administration"+"\t"			//12
				+"Chloride"+"\t"						//13
				+"Current"+"\t"							//14
				+"Dissolved_carbon_dioxide"+"\t"		//15
				+"Dissolved_hydrogen"+"\t"				//16
				+"Dissolved_inorganic_phosphorus"+"\t"	//17
				+"Dissolved_inorganic_nitrogen"+"\t"	//18
				+"Dissolved_organic_carbon"+"\t"		//19
				+"Alkyl_diethers"+"\t"					//20
				+"Bishomohopanol"+"\t"					//21
				+"Biomass"+"\t"							//22
				+"Bromide"+"\t"							//23
				+"Glucosidase_activity"+"\t"			//24
				+"Light_intensity"+"\t"					//25
				+"Magnesium"+"\t"						//26
				+"Mean_friction_velocity"+"\t"			//27
				+"Mean_peak_friction_velocity"+"\t"		//28
				+"Nitrite"+"\t"							//29
				+"Nitrogen"+"\t"						//30
				+"Organic_nitrogen"+"\t"				//31
				+"Oxygenation_status_of_sample"+"\t"	//32
				+"Particulate_organic_carbon"+"\t"		//33
				+"Particulate_organic_nitrogen"+"\t"	//34
				+"N_alkanes"+"\t"						//35	
				+"Nitrate"+"\t"							//36
				+"Organic_carbon"+"\t"					//37
				+"Organic_matter"+"\t"					//38
				+"Perturbation"+"\t"					//39
				+"Photon_flux"+"\t"						//40
				+"Ph"+"\t"								//41
				+"Sample_storage_duration"+"\t"			//42
				+"Sample_storage_location"+"\t"			//43
				+"Sample_storage_temperature"+"\t"		//44
				+"Sample_storage_temperature"+"\t"		//45
				+"Potassium"+"\t"						//46
				+"Petroleum_hydrocarbon"+"\t"			//47
				+"Phosphate"+"\t"						//48
				+"Phospholipid_fatty_acid"+"\t"			//49
				+"Pressure"+"\t"						//50
				+"Primary_production"+"\t"				//51
				+"Phaeopigments"+"\t"					//52
				+"Redox_potential"+"\t"					//53
				+"Salinity"+"\t"						//54
				+"Silicate"+"\t"						//55
				+"Soluble_reactive_phosphorus"+"\t"		//56
				+"Suspended_particulate_matter"+"\t"	//57
				+"Sulfate"+"\t"							//58
				+"Sulfide"+"\t"							//59
				+"Total_depth_of_water_column"+"\t"		//60
				+"Temperature"+"\t"						//61
				+"Total_inorganic_nitrogen"+"\t"		//62
				+"Total_particulate_carbon"+"\t"		//63
				+"Total_phosphorus"+"\t"				//64
				+"Miscellaneous_parameter"+"\t"			//65
				+"Total_nitrogen"; 						//66
			}
			
			if (sample.getEnvtype().equals("wastew")) {
				System.out.println("WASTEWATER extension");
				output = output+"\t Alkalinity" + "\t"	//1
				+"Chem_administration"+ "\t"			//2
				+"Chem_oxygen_dem"+ "\t"				//3
				+"Efficiency_percent"+ "\t"				//4
				+"Emulsions"+ "\t"						//5
				+"Gaseous_substances"+ "\t"				//6
				+"Biochem_oxygen_dem"+ "\t"				//7
				+"Indust_eff_percent"+ "\t"				//8
				+"Inorg_particles"+ "\t"				//9
				+"Oxy_stat_samp"+ "\t"					//10
				+"Nitrate"+ "\t"						//11
				+"Org_particles"+ "\t"					//12
				+"Perturbation"+ "\t"					//13
				+"Ph"+ "\t"								//14
				+"Samp_salinity"+ "\t"					//15
				+"Samp_store_dur"+ "\t"					//16
				+"Samp_store_loc"+ "\t"					//17
				+"Samp_salinity"+ "\t"					//18
				+"Phosphate"+ "\t"						//19
				+"Pre_treatment"+ "\t"					//20
				+"Reactor_type"+ "\t"					//21
				+"Secondary_treatment"+ "\t"			//22
				+"Sewage_type"+ "\t"					//23
				+"Sludge_retent_time"+ "\t"				//24
				+"Primary_treatment"+ "\t"				//25
				+"Soluble_inorg_mat"+ "\t"				//26
				+"Soluble_org_mat"+ "\t"				//27
				+"Suspend_solids"+ "\t"					//28
				+"Tertiary_treatment"+ "\t"				//29
				+"Tot_phosphate"+ "\t"					//30
				+"Wastewater_type"+ "\t"				//31
				+"Tot_nitro"+ "\t"						//32
				+"Organism_count"+ "\t"					//33
				+"Misc_param"; 							//34
			}	
			
			if (sample.getEnvtype().equals("soil")) {
				System.out.println("SOIL extension");
				output = output+"\t Cur_land_use" + "\t"//1
				+ "Cur_vegetation"+ "\t"				//2
				+ "Cur_vegetation_meth"+ "\t"			//3
				+ "Previous_land_use"+ "\t"				//4
				+ "Previous_land_use_meth"+ "\t"		//5
				+ "Crop_rotation"+ "\t"					//6
				+ "Agrochem_addition"+ "\t"				//7
				+ "Tillage"+ "\t"						//8
				+ "Fire"+ "\t"							//9
				+ "Flooding"+ "\t"						//10
				+ "Extreme_event"+ "\t"					//11
				+ "Other"+ "\t"							//12
				+ "Horizon"+ "\t"						//13
				+ "Horizon_meth"+ "\t"					//14
				+ "Sieving"+ "\t"						//15
				+ "Water_content_soil"+ "\t"			//16
				+ "Water_content_soil_meth"+ "\t"		//17
				+ "Samp_weight_dna_ext"+ "\t"			//18
				+ "Pool_dna_extracts"+ "\t"				//19
				+ "Store_cond"+ "\t"					//20
				+ "Link_climate_info"+ "\t"				//21
				+ "Annual_season_temp"+ "\t"			//22
				+ "Annual_season_precpt"+ "\t"			//23
				+ "Link_class_info"+ "\t"				//24
				+ "Fao_class"+ "\t"						//25
				+ "Local_class"+ "\t"					//26
				+ "Local_class_meth"+ "\t"				//27
				+ "Soil_type"+ "\t"						//28
				+ "Soil_type_meth"+ "\t"				//29
				+ "Slope_gradient"+ "\t"				//30
				+ "Slope_aspect"+ "\t"					//31
				+ "Profile_position"+ "\t"				//32
				+ "Drainage_class"+ "\t"				//33
				+ "Texture"+ "\t"						//34
				+ "Texture_meth"+ "\t"					//35
				+ "Ph"+ "\t"							//36
				+ "Ph_meth"+ "\t"						//37
				+ "Tot_org_c"+ "\t"						//38
				+ "Tot_org_c_meth"+ "\t"				//39
				+ "Tot_n"+ "\t"							//40
				+ "Tot_n_meth"+ "\t"					//41
				+ "Microbial_biomass"+ "\t"				//42
				+ "Microbial_biomass_meth"+ "\t"		//43
				+ "Link_addit_analys"+ "\t"				//44
				+ "Extreme_salinity"+ "\t"				//45
				+ "Salinity_meth"+ "\t"					//46
				+ "Heavy_metals"+ "\t"					//47
				+ "Heavy_metals_meth"+ "\t"				//48
				+ "Al_sat"+ "\t"						//49
				+ "Al_sat_meth"+ "\t"					//50
				+ "Misc_param"; 						//51
			}
			
			
			if (sample.getEnvtype().equals("sediment")) {
				System.out.println("SEDIMENT extension");
				output = output+"\t alkalinity" + "\t"	//1
				+ "aminopeptidase_activity"+ "\t"		//2
				+ "ammonium"+ "\t"						//3
				+ "bacterial_carbon_production"+ "\t"	//4
				+ "calcium"+ "\t"						//5
				+ "carbon_to_nitrogen_ratio"+ "\t"		//6
				+ "chlorophyll"+ "\t"					//7
				+ "density"+ "\t"						//8
				+ "diether_lipids"+ "\t"				//9
				+ "dissolved_carbon_dioxide"+ "\t"		//10
				+ "dissolved_hydrogen"+ "\t"			//11
				+ "dissolved_organic_carbon"+ "\t"		//12
				+ "dissolved_oxygen"+ "\t"				//13
				+ "chemical_administration"+ "\t"		//14
				+ "chloride"+ "\t"						//15
				+ "alkyl_diethers"+ "\t"				//16
				+ "bishomohopanol"+ "\t"				//17
				+ "biomass"+ "\t"						//18
				+ "bromide"+ "\t"						//19
				+ "glucosidase_activity"+ "\t"			//20
				+ "organic_nitrogen"+ "\t"				//21
				+ "magnesium"+ "\t"						//22
				+ "mean_friction_velocity"+ "\t"		//23
				+ "mean_peak_friction_velocity"+ "\t"	//24
				+ "nitrite"+ "\t"						//25
				+ "nitrogen"+ "\t"						//26
				+ "oxygenation_status_of_sample"+ "\t"	//27
				+ "particle_classification"+ "\t"		//28	
				+ "particulate_organic_carbon"+ "\t"	//29
				+ "n-alkanes"+ "\t"						//30
				+ "nitrate"+ "\t"						//31
				+ "organic_carbon"+ "\t"				//32
				+ "organic_matter"+ "\t"				//33
				+ "perturbation"+ "\t"					//34
				+ "phosphate"+ "\t"						//35
				+ "pH"+ "\t"							//36
				+ "porosity"+ "\t"						//37
				+ "pressure"+ "\t"						//38
				+ "redox_potential"+ "\t"				//39
				+ "salinity"+ "\t"						//40
				+ "sample_storage_duration"+ "\t"		//41
				+ "sample_storage_location"+ "\t"		//42
				+ "sample_storage_temperature"+ "\t"	//43
				+ "sedimentment_type"+ "\t"				//44
				+ "silicate"+ "\t"						//45
				+ "potassium"+ "\t"						//46
				+ "petroleum_hydrocarbon"+ "\t"			//47
				+ "phospholipid_fatty_acid"+ "\t"		//48
				+ "phaeopigments"+ "\t"					//49
				+ "sulfate"+ "\t"						//50
				+ "sulfide"+ "\t"						//51
				+ "total_carbon"+ "\t"					//52
				+ "total_organic_carbon"+ "\t"			//53
				+ "turbidity"+ "\t"						//54
				+ "water_content"+ "\t"					//55
				+ "organism_count"+ "\t"				//56
				+ "methane"+ "\t"						//57
				+ "miscellaneous_parameter"+ "\t"		//58
				+ "total_nitrogen";						//59
			} 
			
			if (sample.getEnvtype().equals("planta")) {
				System.out.println("PLANT ASSOCIATED extension");
				output = output+"\t " 					//
				+ "dry_mass"+ "\t"						//1
				+ "chemical_administration"+ "\t"		//2
				+ "chemical_mutagen"+ "\t"				//3
				+ "climate_environment"+ "\t"			//4
				+ "disease_status"+ "\t"				//5
				+ "fertilizer_regimen"+ "\t"			//6
				+ "fungicide_regimen"+ "\t"				//7
				+ "gaseous_environment"+ "\t"			//8
				+ "antibiotic_regimen"+ "\t"			//9
				+ "air_temperature_regimen"+ "\t"		//10
				+ "genotype"+ "\t"						//11
				+ "height_or_length"+ "\t"				//12
				+ "plant_body_site"+ "\t"				//13
				+ "host_common_name"+ "\t"				//14
				+ "host_taxid"+ "\t"					//15
				+ "gravity"+ "\t"						//16
				+ "growth_hormone_regimen"+ "\t"		//17
				+ "growth_media"+ "\t"					//18
				+ "herbicide_regimen"+ "\t"				//19
				+ "humidity_regimen"+ "\t"				//20
				+ "oxygenation_status_of_sample"+ "\t"	//21
				+ "mechanical_damage"+ "\t"				//22
				+ "mineral_nutrient_regimen"+ "\t"		//23
				+ "non-mineral_nutrient_regimen"+ "\t"	//24
				+ "perturbation"+ "\t"					//25
				+ "age"+ "\t"							//26
				+ "sample_salinity"+ "\t"				//27
				+ "sample_storage_duration"+ "\t"		//28
				+ "sample_storage_temperature"+ "\t"	//29
				+ "pH"+ "\t"							//30
				+ "regimen"+ "\t"						//31 
				+ "pesticide_regimen"+ "\t"				//32
				+ "radiation_regimen"+ "\t"				//33
				+ "rainfall_regimen"+ "\t"				//34
				+ "salt_regimen"+ "\t"					//35
				+ "seasonal_environment"+ "\t"			//36
				+ "infra_specific_name"+ "\t"			//37
				+ "standing_water_regimen"+ "\t"		//38
				+ "total_mass"+ "\t"					//39
				+ "tissue_culture_growth_media"+ "\t"	//40
				+ "wet_mass"+ "\t"						//41
				+ "water_temperature_regimen"+ "\t"		//42
				+ "watering_regimen"+ "\t"				//43
				+ "body_product"+ "\t"					//44
				+ "phenotype"+ "\t"						//45
				+ "plant_product"+ "\t"					//46
				+ "organism_count"+ "\t"				//47
				+ "miscellaneous_parameter"+ "\t"		//48
				+ "life_stage"+ "\t"					//49 
				+ "infra_specific_rank";				//50
			}
			
			if (sample.getEnvtype().equals("misc")) {
				System.out.println("MISCELLANEOUS extension");
				output = output+"\t "					//1
				+ "pH"+ "\t"							//2
				+ "potassium"+ "\t"						//3
				+ "alkalinity"+ "\t"					//4
				+ "ammonium"+ "\t"						//5
				+ "calcium"+ "\t"						//6
				+ "chlorophyll"+ "\t"					//7
				+ "sulfate"+ "\t"						//8
				+ "sulfide"+ "\t"						//9
				+ "diether_lipids"+ "\t"				//10
				+ "dissolved_oxygen"+ "\t"				//11
				+ "nitrite"+ "\t"						//12
				+ "nitrogen"+ "\t"						//13
				+ "organic_nitrogen"+ "\t"				//14
				+ "organism_count"+ "\t"				//15
				+ "oxygenation_status_of_sample"+ "\t"	//16
				+ "perturbation"+ "\t"					//17
				+ "sample_storage_duration"+ "\t"		//18
				+ "sample_storage_location"+ "\t"		//19
				+ "sample_storage_temperature"+ "\t"	//20
				+ "miscellaneous_parameter"+ "\t"		//21
				+ "density"+ "\t"						//22
				+ "nitrate"+ "\t"						//23
				+ "chemical_administration"+ "\t"		//24
				+ "chloride"+ "\t"						//25
				+ "current"+ "\t"						//26
				+ "dissolved_carbon_dioxide"+ "\t"		//27
				+ "dissolved_hydrogen"+ "\t"			//28
				+ "organic_carbon"+ "\t"				//29
				+ "organic_matter"+ "\t"				//30
				+ "phosphate"+ "\t"						//31
				+ "phospholipid_fatty_acid"+ "\t"		//32
				+ "pressure"+ "\t"						//33
				+ "biomass"+ "\t"						//34
				+ "bromide"+ "\t"						//35
				+ "salinity"+ "\t"						//36
				+ "silicate";							//37
			}
			
			if (sample.getEnvtype().equals("biofilm")) {
				System.out.println("BIOFILM extension");
				output = output+"\t water_content" + "\t"	//1
				+ "potassium"+ "\t"							//2
				+ "pressure"+ "\t"							//3
				+ "chemical_administration"+ "\t"			//4
				+ "alkyl_diethers"+ "\t"					//5
				+ "bishomohopanol"+ "\t"					//6
				+ "biomass"+ "\t"							//7
				+ "bromide"+ "\t"							//8
				+ "alkalinity"+ "\t"						//9
				+ "aminopeptidase_activity"+ "\t"			//10
				+ "ammonium"+ "\t"							//11
				+ "bacterial_carbon_production"+ "\t"		//12
				+ "calcium"+ "\t"							//13
				+ "carbon/nitrogen_ratio"+ "\t"				//14
				+ "redox_potential"+ "\t"					//15
				+ "salinity"+ "\t"							//16
				+ "sample_storage_duration"+ "\t"			//17
				+ "sample_storage_location"+ "\t"			//18
				+ "chlorophyll"+ "\t"						//19
				+ "chloride"+ "\t"							//20
				+ "diether_lipids"+ "\t"					//21
				+ "dissolved_carbon_dioxide"+ "\t"			//22
				+ "dissolved_hydrogen"+ "\t"				//23
				+ "dissolved_organic_carbon"+ "\t"			//24
				+ "dissolved_oxygen"+ "\t"					//25
				+ "glucosidase_activity"+ "\t"				//26
				+ "magnesium"+ "\t"							//27
				+ "mean_friction_velocity"+ "\t"			//28
				+ "mean_peak_friction_velocity"+ "\t"		//29
				+ "organic_nitrogen"+ "\t"					//30
				+ "pH"+ "\t"								//31
				+ "n-alkanes"+ "\t"							//32
				+ "organic_carbon"+ "\t"					//33
				+ "organic_matter"+ "\t"					//34
				+ "petroleum_hydrocarbon"+ "\t"				//35
				+ "phospholipid_fatty_acid"+ "\t"			//36
				+ "phaeopigments"+ "\t"						//37
				+ "nitrite"+ "\t"							//38
				+ "nitrogen"+ "\t"							//39
				+ "organism_count"+ "\t"					//40
				+ "oxygenation_status_of_sample"+ "\t"		//41
				+ "particulate_organic_carbon"+ "\t"		//42
				+ "perturbation"+ "\t"						//43
				+ "phosphate"+ "\t"							//44
				+ "methane"+ "\t"							//45
				+ "nitrate"+ "\t"							//46
				+ "sample_storage_temperature"+ "\t"		//47
				+ "silicate"+ "\t"							//48
				+ "total_carbon"+ "\t"						//49
				+ "total_organic_carbon"+ "\t"				//50
				+ "turbidity"+ "\t"							//51
				+ "sulfate"+ "\t"							//52
				+ "sulfide"+ "\t"							//53
				+ "miscellaneous_parameter"+ "\t"			//54
				+ "total_nitrogen";							//55
			}
			
			if (sample.getEnvtype().equals("humanv")) {
				System.out.println("HUMAN VAGINAL extension");
				output = output+"\t menarche" + "\t"	//1
				+ "sexual_activity"+ "\t"				//2
				+ "pregnancy"+ "\t"						//3
				+ "douche"+ "\t"						//4
				+ "birth_control"+ "\t"					//5
				+ "menopause"+ "\t"						//6
				+ "HRT"+ "\t"							//7
				+ "hysterectomy"+ "\t"					//8
				+ "gynecological_disorder"+ "\t"		//9
				+ "urogenital_disorder"+ "\t"			//10
				+ "host_subject_id"+ "\t"				//11
				+ "age"+ "\t"							//12
				+ "sex"+ "\t"							//13
				+ "disease_status"+ "\t"				//14
				+ "IHMC_medication_code"+ "\t"			//15
				+ "chemical_administration"+ "\t"		//16
				+ "body_site"+ "\t"						//17
				+ "body_product"+ "\t"					//18
				+ "total_mass"+ "\t"					//19
				+ "height"+ "\t"						//20
				+ "diet"+ "\t"							//21
				+ "last_meal"+ "\t"						//22
				+ "family_relationship"+ "\t"			//23
				+ "genotype"+ "\t"						//24
				+ "phenotype"+ "\t"						//25
				+ "host_body_temperature"+ "\t"			//26
				+ "body-mass_index"+ "\t"				//27
				+ "IHMC_ethnicity"+ "\t"				//28
				+ "occupation"+ "\t"					//29
				+ "medical_history_performed"+ "\t"		//30
				+ "pulse"+ "\t"							//31
				+ "perturbation"+ "\t"					//32
				+ "sample_salinity"+ "\t"				//33
				+ "oxygenation_status_of_sample"+ "\t"	//34
				+ "organism_count"+ "\t"				//35
				+ "sample_storage_temperature"+ "\t"	//36
				+ "sample_storage_location"+ "\t"		//37 
				+ "sample_storage_duration"+ "\t"		//38
				+ "miscellaneous_parameter";			//39
			}
			
			if (sample.getEnvtype().equals("humans")) {
				System.out.println("HUMAN SKIN extension");
				output = output+"\t dermatology disorder" + "\t"//1
				+ "time_since_last_wash"+ "\t"					//2
				+ "dominant_hand"+ "\t"							//3
				+ "host_subject_id"+ "\t"						//4
				+ "age"+ "\t"									//5
				+ "sex"+ "\t"									//6
				+ "disease_status"+ "\t"						//7
				+ "IHMC_medication_code"+ "\t"					//8
				+ "chemical_administration"+ "\t"				//9
				+ "body_site"+ "\t"								//10
				+ "body_product"+ "\t"							//11
				+ "total_mass"+ "\t"							//12
				+ "height"+ "\t"								//13
				+ "diet"+ "\t"									//14
				+ "last_meal"+ "\t"								//15
				+ "family_relationship"+ "\t"					//16
				+ "genotype"+ "\t"								//17
				+ "phenotype"+ "\t"								//18
				+ "host_body_temperature"+ "\t"					//19
				+ "body-mass_index"+ "\t"						//20
				+ "IHMC_ethnicity"+ "\t"						//21
				+ "occupation"+ "\t"							//22
				+ "medical_history_performed"+ "\t"				//23
				+ "pulse"+ "\t"									//24
				+ "perturbation"+ "\t"							//25
				+ "sample_salinity"+ "\t"						//26
				+ "oxygenation_status_of_sample"+ "\t"			//27
				+ "organism_count"+ "\t"						//28
				+ "sample_storage_temperature"+ "\t"			//29
				+ "sample_storage_duration"+ "\t"				//30
				+ "sample storage location"+ "\t"				//31
				+ "miscellaneous_parameter";					//32
			}			
			
			if (sample.getEnvtype().equals("humano")) {
				System.out.println("HUMAN ORAL extension");
				output = output+"\t nose/mouth/teeth/throat_disorder" + "\t"	//1
				+ "time_since_last_wash"+ "\t"									//2
				+ "host_subject_id"+ "\t"										//3
				+ "age"+ "\t"													//4
				+ "sex"+ "\t"													//5
				+ "disease_status"+ "\t"										//6
				+ "IHMC_medication_code"+ "\t"									//7
				+ "chemical_administration"+ "\t"								//8
				+ "body_site"+ "\t"												//9
				+ "body_product"+ "\t"											//10
				+ "total_mass"+ "\t"											//11
				+ "height"+ "\t"												//12
				+ "diet"+ "\t"													//13
				+ "last_meal"+ "\t"												//14
				+ "family_relationship"+ "\t"									//15
				+ "genotype"+ "\t"												//16
				+ "phenotype"+ "\t"												//17
				+ "host_body_temperature"+ "\t"									//18
				+ "body-mass_index"+ "\t"										//19
				+ "IHMC_ethnicity"+ "\t"										//20
				+ "occupation"+ "\t"											//21
				+ "medical_history_performed"+ "\t"								//22
				+ "pulse"+ "\t"													//23
				+ "perturbation"+ "\t"											//24
				+ "sample_salinity"+ "\t"										//25
				+ "oxygenation_status_of_sample"+ "\t"							//26
				+ "organism_count"+ "\t"										//27
				+ "sample_storage_temperature"+ "\t"							//28
				+ "sample_storage_duration"+ "\t"								//29
				+ "sample_storage_location"+ "\t"								//30
				+ "miscellaneous parameter";									//31
			}		
			
			if (sample.getEnvtype().equals("humang")) {
				System.out.println("HUMAN GUT extension");
				output = output+"\t gastrointestinal_tract_disorder" + "\t"	//1
				+ "liver_disorder"+ "\t"									//2
				+ "special_diet"+ "\t"										//3
				+ "host_subject_id"+ "\t"									//4
				+ "age"+ "\t"												//5
				+ "sex"+ "\t"												//6
				+ "disease_status"+ "\t"									//7
				+ "IHMC_medication_code"+ "\t"								//8
				+ "chemical_administration"+ "\t"							//9
				+ "body_site"+ "\t"											//10
				+ "body_product"+ "\t"										//11
				+ "total_mass"+ "\t"										//12
				+ "height"+ "\t"											//13
				+ "diet"+ "\t"												//14
				+ "last_meal"+ "\t"											//15
				+ "family_relationship"+ "\t"								//16
				+ "genotype"+ "\t"											//17
				+ "phenotype"+ "\t"											//18
				+ "host_body_temperature"+ "\t"								//19
				+ "body-mass_index"+ "\t"									//20
				+ "IHMC_ethnicity"+ "\t"									//21
				+ "occupation"+ "\t"										//22
				+ "medical_history_performed"+ "\t"							//23
				+ "pulse"+ "\t"												//24
				+ "perturbation"+ "\t"										//25
				+ "sample_salinity"+ "\t"									//26
				+ "oxygenation_status_of_sample"+ "\t"						//27
				+ "organism_count"+ "\t"									//28
				+ "sample_storage_temperature"+ "\t"						//29
				+ "sample_storage_duration"+ "\t"							//30
				+ "sample_storage_location"+ "\t"							//31
				+ "miscellaneous_parameter";								//32
			}	
			
			if (sample.getEnvtype().equals("humana")) {
				System.out.println("HUMAN ASSOCIATED extension");
				output = output+"\t host_subject_id" + "\t"				//1
				+ "age"+ "\t"											//2
				+ "sex"+ "\t"											//3
				+ "disease_status"+ "\t"								//4
				+ "IHMC_medication_code"+ "\t"							//5
				+ "chemical_administration"+ "\t"						//6
				+ "body_site"+ "\t"										//7
				+ "body_product"+ "\t"									//8
				+ "total_mass"+ "\t"									//9
				+ "height"+ "\t"										//10
				+ "diet"+ "\t"											//11
				+ "last_meal"+ "\t"										//12
				+ "family_relationship"+ "\t"							//13
				+ "genotype"+ "\t"										//14
				+ "phenotype"+ "\t"										//15
				+ "host_body_temperature"+ "\t"							//16
				+ "smoker"+ "\t"										//17
				+ "HIV_status"+ "\t"									//18
				+ "drug_usage"+ "\t"									//19
				+ "body-mass_index"+ "\t"								//20
				+ "major_diet_change_in_last_six_months"+ "\t"			//21
				+ "weight_loss_in_last_three_months"+ "\t"				//22
				+ "IHMC_ethnicity"+ "\t"								//23
				+ "occupation"+ "\t"									//24
				+ "presence_of_pets_or_farm_animals"+ "\t"				//25
				+ "travel_outside_the_country_in_last_six_months"+ "\t"	//26
				+ "twin_sibling_presence"+ "\t"							//27
				+ "medical_history_performed"+ "\t"						//28
				+ "study_completion_status"+ "\t"						//29
				+ "lung/pulmonary_disorder"+ "\t"						//30
				+ "lung/nose-throat_disorder"+ "\t"						//31
				+ "blood/blood_disorder"+ "\t"							//32
				+ "pulse"+ "\t"											//33
				+ "amniotic_fluid/gestation_state"+ "\t"				//34
				+ "amniotic_fluid/maternal_health_status"+ "\t"			//35
				+ "amniotic_fluid/foetal_health_status"+ "\t"			//36
				+ "amniotic_fluid/color"+ "\t"							//37
				+ "urine/kidney_disorder"+ "\t"							//38
				+ "urine/urogenital_tract_disorder"+ "\t"				//39
				+ "urine/collection_method"+ "\t"						//40
				+ "perturbation"+ "\t"									//41
				+ "sample_salinity"+ "\t"								//42
				+ "oxygenation_status_of_sample"+ "\t"					//43
				+ "organism_count"+ "\t"								//44
				+ "sample_storage_temperature"+ "\t"					//45
				+ "sample_storage_duration"+ "\t"						//46
				+ "sample_storage_location"+ "\t"						//47
				+ "miscellaneous_parameter";							//48
			}
			
			if (sample.getEnvtype().equals("hosta")) {
				System.out.println("HOST ASSOCIATED extension");
				output = output+"\t host common name" + "\t"	//1
				+ "host_taxid"+ "\t"							//2
				+ "host_subject_id"+ "\t"						//3
				+ "age"+ "\t"									//4
				+ "life_stage"+ "\t"							//5
				+ "sex"+ "\t"									//6
				+ "disease_status"+ "\t"						//7
				+ "chemical_administration"+ "\t"				//8
				+ "body_habitat"+ "\t"							//9
				+ "body_site"+ "\t"								//10
				+ "body_product"+ "\t"							//11
				+ "total_mass"+ "\t"							//12
				+ "height_or_length"+ "\t"						//13
				+ "diet"+ "\t"									//14
				+ "last_meal"+ "\t"								//15
				+ "host_growth_conditions"+ "\t"				//16
				+ "substrate"+ "\t"								//17
				+ "family_relationship"+ "\t"					//18
				+ "infra_specific_name"+ "\t"					//19
				+ "infra_specific_rank"+ "\t"					//20
				+ "genotype"+ "\t"								//21
				+ "phenotype"+ "\t"								//22
				+ "host_body_temperature"+ "\t"					//23
				+ "dry_mass"+ "\t"								//24
				+ "blood_pressure_diastolic"+ "\t"				//25
				+ "blood_pressure_systolic"+ "\t"				//26
				+ "host_color"+ "\t"							//27
				+ "host_shape"+ "\t"							//28
				+ "gravidity"+ "\t"								//29
				+ "perturbation"+ "\t"							//30
				+ "sample_salinity"+ "\t"						//31
				+ "oxygenation_status_of_sample"+ "\t"			//32
				+ "organism_count"+ "\t"						//33
				+ "sample_storage_temperature"+ "\t"			//34
				+ "sample_storage_duration"+ "\t"				//35
				+ "sample_storage_location"+ "\t"				//36
				+ "miscellaneous_parameter";					//37
			}
			
			if (sample.getEnvtype().equals("air")) {
				System.out.println("AIR extension");
				output = output+"\t carbon_dioxide" + "\t"	//1
				+ "carbon_monoxide"+ "\t"					//2
				+ "chemical_administration"+ "\t"			//3
				+ "barometric_pressure"+ "\t"				//4
				+ "humidity"+ "\t"							//5
				+ "oxygenation_status_of_sample"+ "\t"		//6
				+ "methane"+ "\t"							//7
				+ "oxygen"+ "\t"							//8
				+ "perturbation"+ "\t"						//9
				+ "sample_salinity"+ "\t"					//10
				+ "sample_storage_duration"+ "\t"			//11
				+ "sample_storage_location"+ "\t"			//12
				+ "sample_storage_temperature"+ "\t"		//13
				+ "pollutants"+ "\t"						//14
				+ "respirable_particulate_matter"+ "\t"		//15
				+ "solar_irradiance"+ "\t"					//16
				+ "ventilation_rate"+ "\t"					//17
				+ "ventilation_type"+ "\t"					//18
				+ "volatile_organic_compounds"+ "\t"		//19
				+ "wind_direction"+ "\t"					//20
				+ "wind_speed"+ "\t"						//21
				+ "organism_count"+ "\t"					//22
				+ "miscellaneous_parameter";				//23
			}
			// if-cases for other environmental packages ...
			} //end: if env
			
			//TODO: EXCEPTION HANDLING
		} catch (Exception e) {
				System.out.println("Exception in Header: "+e.getMessage());
		}
		return output;
	}

	public String generateTypeOfStudyString(Sample sample) {
		String output = "";
		ibatisDataAccessor ida = new ibatisDataAccessor();
		try {
			
			if (sample.getStudytype().equals("miens_s")) {
				
				MIENS_S miens_s = ida.selectMIENS_SBySampleID(sample
						.getSampleID());
				output = "\t"
						+ miens_s.getEnvironment() + "\t"			//2
						+ miens_s.getAlt_elev() + "\t" 				//3
						+ miens_s.getCountry() + "\t" 				//4
						+ miens_s.getLib_size() + "\t"				//5
						+ miens_s.getSequencing_meth() + "\t"		//6
						+ miens_s.getAssembly() + "\t"				//7
						+ miens_s.getLib_reads_seqd() + "\t"		//8
						+ miens_s.getLib_vector() + "\t"			//9
						+ miens_s.getNucl_acid_amp() + "\t"			//10
						+ miens_s.getLibr_screen() + "\t"			//11
						+ miens_s.getNucl_acid_ext() + "\t"			//12
						+ miens_s.getSamp_mat_process() + "\t"		//13
						+ miens_s.getSeq_quality_check() + "\t"		//14
						+ miens_s.getSop() + "\t" 					//15
						+ miens_s.getUrl() + "\t"					//16
						+ miens_s.getExperimental_factor() + "\t"	//17
						+ miens_s.getRel_to_oxygen() + "\t"			//18
						+ miens_s.getSamp_collect_device() + "\t"	//19
						+ miens_s.getTarget_gene() + "\t"			//20
						+ miens_s.getTarget_subfragment() + "\t"	//21
						+ miens_s.getPcr_primers() + "\t"			//22
						+ miens_s.getChimera_check() + "\t"			//23
						+ miens_s.getPcr_cond() + "\t"				//24
						+ miens_s.getMultiplex_ident();				//25
			}
			
			if (sample.getStudytype().equals("miens_c")) {
				
				MIENS_C miens_c = ida.selectMIENS_CBySampleID(sample
						.getSampleID());
				output = "\t" + miens_c.getProject_name() + "\t"	//1
						+ miens_c.getExperimental_factor() + "\t"	//2
						+ miens_c.getAlt_elev() + "\t" 				//3
						+ miens_c.getCountry() + "\t" 				//4
						+ miens_c.getEnvironment() + "\t"			//5
						+ miens_c.getSubspecf_gen_lin() + "\t"		//6
						+ miens_c.getExtrachrom_elements() + "\t"	//7
						+ miens_c.getSource_mat_identifiers() + "\t"//8
						+ miens_c.getBiotic_relationship() + "\t"	//9
						+ miens_c.getTrophic_level() + "\t"			//10
						+ miens_c.getRel_to_oxygen() + "\t"			//11
						+ miens_c.getIsol_growth_condt() + "\t"		//12
						+ miens_c.getSamp_collect_device() + "\t"	//13
						+ miens_c.getSamp_mat_process()  + "\t"		//14
						+ miens_c.getNucl_acid_ext() + "\t" 		//15
						+ miens_c.getNucl_acid_amp() + "\t"			//16
						+ miens_c.getTarget_gene() + "\t"			//17
						+ miens_c.getTarget_subfragment() + "\t"	//18
						+ miens_c.getPcr_primers() + "\t"			//19
						+ miens_c.getPcr_cond() + "\t"				//20
						+ miens_c.getSeq_meth() + "\t"				//21
						+ miens_c.getSeq_quality_check() + "\t"		//22
						+ miens_c.getChimera_check() + "\t"			//23
						+ miens_c.getUrl() + "\t"					//24
						+ miens_c.getSop();							//25

			}
			
			if (sample.getStudytype().equals("eu")) {
				EU eu = ida.selectEUBySampleID(sample.getSampleID());
				
				output="\t"/*+eu.getInvestigation_type()+"\t"*/ +	//1
						eu.getExperimental_factor()+"\t"+				//2
						eu.getAlt_elev()+"\t"+							//3
						eu.getCountry()+"\t"+							//4
						eu.getEnvironment()+"\t"+						//5
						eu.getSubspecf_gen_lin()+"\t"+					//6
						eu.getPloidy()+"\t"+							//7
						eu.getNum_replicons()+"\t"+						//8
						eu.getExtrachrom_elements()+"\t"+				//9
						eu.getEstimated_size()+"\t"+					//10
						eu.getRef_biomaterial()+"\t"+					//11
						eu.getSource_mat_identifiers()+"\t"+			//12
						eu.getPathogenicity()+"\t"+						//13
						eu.getBiotic_relationship()+"\t"+				//14
						eu.getSpecific_host()+"\t"+						//15
						eu.getHost_spec_range()+"\t"+					//16
						eu.getHealth_disease_stat()+"\t"+				//17
						eu.getTrophic_level()+"\t"+						//18
						eu.getPropagation()+"\t"+						//19
						eu.getIsol_growth_condt()+"\t"+					//20
						eu.getSamp_collect_device()+"\t"+				//21
						eu.getSamp_mat_process()+"\t"+					//22
						eu.getNucl_acid_ext()+"\t"+						//23
						eu.getNucl_acid_amp()+"\t"+						//24
						eu.getAdapters()+"\t"+							//25
						eu.getSeq_meth()+"\t"+							//26
						eu.getAssembly()+"\t"+ 							//27
						eu.getAssembly_name()+"\t"+						//28
						eu.getFinishing_strategy()+"\t"+				//29
						eu.getAnnot_source()+"\t"+						//30
						eu.getUrl()+"\t"+								//31
						eu.getSop()+"\t";								//32
			}
			
			if (sample.getStudytype().equals("ba")) {
				
				BA ba = ida.selectBABySampleID(sample
						.getSampleID());
				output = "\t" + ba.getProject_name() + "\t"		//1
						+ ba.getExperimental_factor() + "\t"	//2
						+ ba.getAlt_elev() + "\t" 				//3
						+ ba.getCountry() + "\t" 				//4
						+ ba.getEnvironment() + "\t"			//5
						+ ba.getSubspecf_gen_lin() + "\t"		//6
						+ ba.getNum_replicons() + "\t"			//7
						+ ba.getExtrachrom_elements() + "\t"	//8
						+ ba.getEstimated_size() + "\t"			//9
						+ ba.getRef_biomaterial() + "\t"		//10
						+ ba.getSource_mat_identifiers() + "\t"	//11
						+ ba.getPathogenicity() + "\t"			//12
						+ ba.getBiotic_relationship() + "\t"	//13
						+ ba.getSpecific_host()  + "\t"			//14
						+ ba.getHost_spec_range() + "\t" 		//15
						+ ba.getHealth_disease_stat() + "\t"	//16
						+ ba.getTrophic_level() + "\t"			//17
						+ ba.getEncoded_traits() + "\t"			//18
						+ ba.getRel_to_oxygen() + "\t"			//19
						+ ba.getIsol_growth_condt() + "\t"		//20
						+ ba.getSamp_collect_device() + "\t"	//21
						+ ba.getSamp_mat_process() + "\t"		//22
						+ ba.getNucl_acid_ext() + "\t"			//23
						+ ba.getNucl_acid_amp() + "\t"			//24
						+ ba.getAdapters() + "\t"				//25
						+ ba.getSeq_meth() + "\t"				//26
						+ ba.getAssembly() + "\t"				//27
						+ ba.getAssembly_name() + "\t"			//28
						+ ba.getFinishing_strategy() + "\t"		//29
						+ ba.getAnnot_source() + "\t"			//30
						+ ba.getUrl() + "\t"					//31
						+ ba.getSop();							//32

			}
			
			if (sample.getStudytype().equals("pl")) {
				
				PL pl = ida.selectPLBySampleID(sample
						.getSampleID());
				output = "\t" + pl.getProject_name() + "\t"		//1
						+ pl.getExperimental_factor() + "\t"	//2
						+ pl.getAlt_elev() + "\t" 				//3
						+ pl.getCountry() + "\t" 				//4
						+ pl.getEnvironment() + "\t"			//5
						+ pl.getSubspecf_gen_lin() + "\t"		//6
						+ pl.getEstimated_size() + "\t"			//7
						+ pl.getRef_biomaterial() + "\t"		//8
						+ pl.getSource_mat_identifiers() + "\t"	//9
						+ pl.getSpecific_host() + "\t"			//10
						+ pl.getHost_spec_range() + "\t"		//11
						+ pl.getPropagation() + "\t"			//12
						+ pl.getEncoded_traits() + "\t"			//13
						+ pl.getIsol_growth_condt()  + "\t"		//14
						+ pl.getSamp_collect_device() + "\t" 	//15
						+ pl.getSamp_mat_process() + "\t"		//16
						+ pl.getNucl_acid_ext() + "\t"			//17
						+ pl.getNucl_acid_amp() + "\t"			//18
						+ pl.getAdapters() + "\t"				//19
						+ pl.getSeq_meth() + "\t"				//20
						+ pl.getAssembly() + "\t"				//21
						+ pl.getAssembly_name() + "\t"			//22
						+ pl.getFinishing_strategy() + "\t"		//23
						+ pl.getAnnot_source() + "\t"			//24
						+ pl.getUrl() + "\t"					//25
						+ pl.getSop(); 							//26
			}
			
			if (sample.getStudytype().equals("vi")) {
				
				VI vi = ida.selectVIBySampleID(sample
						.getSampleID());
				output = "\t" + vi.getProject_name() + "\t"		//1
						+ vi.getExperimental_factor() + "\t"	//2
						+ vi.getAlt_elev() + "\t" 				//3
						+ vi.getCountry() + "\t" 				//4
						+ vi.getEnvironment() + "\t"			//5
						+ vi.getSubspecf_gen_lin() + "\t"		//6
						+ vi.getNum_replicons() + "\t"			//7
						+ vi.getEstimated_size() + "\t"			//8
						+ vi.getRef_biomaterial() + "\t"		//9
						+ vi.getSource_mat_identifiers() + "\t"	//10
						+ vi.getPathogenicity() + "\t"			//11
						+ vi.getBiotic_relationship() + "\t"	//12
						+ vi.getSpecific_host() + "\t"			//13
						+ vi.getHost_spec_range()  + "\t"		//14
						+ vi.getHealth_disease_stat() + "\t" 	//15
						+ vi.getPropagation() + "\t"			//16
						+ vi.getEncoded_traits() + "\t"			//17
						+ vi.getIsol_growth_condt() + "\t"		//18
						+ vi.getSamp_collect_device() + "\t"	//19
						+ vi.getSamp_mat_process() + "\t"		//20
						+ vi.getNucl_acid_ext() + "\t"			//21
						+ vi.getNucl_acid_amp() + "\t"			//22
						+ vi.getAdapters() + "\t"				//23
						+ vi.getSeq_meth() + "\t"				//24
						+ vi.getAssembly() + "\t"				//25
						+ vi.getAssembly_name() + "\t"			//26
						+ vi.getFinishing_strategy() + "\t"		//27
						+ vi.getAnnot_source() + "\t"			//28
						+ vi.getUrl() + "\t"					//29
						+ vi.getSop(); 							//30
			}
			
			if (sample.getStudytype().equals("organelle")) {
				
				ORG organelle = ida.selectORGBySampleID(sample
						.getSampleID());
				output = "\t" + organelle.getProject_name() + "\t"		//1
						+ organelle.getExperimental_factor() + "\t"		//2
						+ organelle.getAlt_elev() + "\t" 				//3
						+ organelle.getCountry() + "\t" 				//4
						+ organelle.getEnvironment() + "\t"				//5
						+ organelle.getSubspecf_gen_lin() + "\t"		//6
						+ organelle.getExtrachrom_elements() + "\t"		//7
						+ organelle.getEstimated_size() + "\t"			//8
						+ organelle.getRef_biomaterial() + "\t"			//9
						+ organelle.getSource_mat_identifiers() + "\t"	//10
						+ organelle.getIsol_growth_condt() + "\t"		//11
						+ organelle.getSamp_collect_device() + "\t"		//12
						+ organelle.getSamp_mat_process() + "\t"		//13
						+ organelle.getNucl_acid_ext()  + "\t"			//14
						+ organelle.getNucl_acid_amp() + "\t" 			//15
						+ organelle.getAdapters() + "\t"				//16
						+ organelle.getSeq_meth() + "\t"				//17
						+ organelle.getAssembly() + "\t"				//18
						+ organelle.getAssembly_name() + "\t"			//19
						+ organelle.getFinishing_strategy() + "\t"		//20
						+ organelle.getAnnot_source() + "\t"			//21
						+ organelle.getUrl() + "\t"						//22
						+ organelle.getSop();							//23
			}
			
			if (sample.getStudytype().equals("me")) {
				
				ME me = ida.selectMEBySampleID(sample
						.getSampleID());
				output = "\t" + me.getProject_name() + "\t"		//1
						+ me.getExperimental_factor() + "\t"	//2
						+ me.getAlt_elev() + "\t" 				//3
						+ me.getCountry() + "\t" 				//4
						+ me.getEnvironment() + "\t"			//5
						+ me.getRef_biomaterial() + "\t"		//6
						+ me.getSource_mat_identifiers() + "\t"	//7
						+ me.getRel_to_oxygen() + "\t"			//8
						+ me.getSamp_collect_device() + "\t"	//9
						+ me.getSamp_mat_process() + "\t"		//10
						+ me.getNucl_acid_ext() + "\t"			//11
						+ me.getNucl_acid_amp() + "\t"			//12
						+ me.getLib_size() + "\t"				//13
						+ me.getLib_reads_seqd()  + "\t"		//14
						+ me.getLib_screen() + "\t" 			//15
						+ me.getMid() + "\t"					//16
						+ me.getAdapters() + "\t"				//17
						+ me.getSeq_meth() + "\t"				//18
						+ me.getAssembly() + "\t"				//19
						+ me.getAssembly_name() + "\t"			//20
						+ me.getFinishing_strategy() + "\t"		//21
						+ me.getAnnot_source() + "\t"			//22
						+ me.getUrl() + "\t"					//23
						+ me.getSop();							//24
			}
			
			// end: report types ...
		} catch (Exception e) {
			System.out.println("Exception in generateTypeOfStudyString: "
					+ e.getMessage());

				System.out.println("No Studytype in content generation");
				output="\t";
			
		}

		return output;
	}

	public String generateEnvPackageString(Sample sample) {
		String output = "";
		try{
			ibatisDataAccessor ida = new ibatisDataAccessor();
			
			if(sample.getEnvtype().equals(null)){
				System.out.println("No env package content generation.");
			}
			
			if (sample.getEnvtype().equals("water")) {
			Water water = ida.selectWATERBySampleID(sample.getSampleID());
			output = "\t"+ water.getDiether_lipids()+ "\t"		//1
			+water.getAminopeptidase_activity() + "\t"			//2
			+water.getAtmospheric_data()+ "\t"					//3
			+water.getBacterial_carbon_production()+ "\t"		//4
			+water.getAlkalinity()+ "\t"						//5
			+water.getAmmonium()+ "\t"							//6
			+water.getCalcium()+ "\t"							//7
			+water.getCarbon_to_nitrogen_ratio()+ "\t"			//8
			+water.getChlorophyll()+ "\t"						//9
			+water.getDensity()+ "\t"							//10
			+water.getDissolved_oxygen()+ "\t"					//11
			+water.getChemical_administration()+ "\t"			//12
			+water.getChloride() + "\t"							//13
			+water.getCurrent()+ "\t"							//14
			+water.getDissolved_carbon_dioxide()+ "\t"			//15
			+water.getDissolved_hydrogen()+ "\t"				//16
			+water.getDissolved_inorganic_phosphorus()+ "\t"	//17
			+water.getDissolved_inorganic_nitrogen()+ "\t"		//18
			+water.getDissolved_organic_carbon()+ "\t"			//19
			+water.getAlkyl_diethers()+ "\t"					//20
			+water.getBishomohopanol()+ "\t"					//21
			+water.getBiomass()+ "\t"							//22
			+water.getBromide()+ "\t"							//23
			+water.getGlucosidase_activity()+ "\t"				//24
			+water.getLight_intensity()+ "\t"					//25
			+water.getMagnesium()+ "\t"							//26
			+water.getMean_friction_velocity()+ "\t"			//27
			+water.getMean_peak_friction_velocity()+ "\t"		//28
			+water.getNitrite()+ "\t"							//29
			+water.getNitrogen()+ "\t"							//30
			+water.getOrganic_nitrogen()+ "\t"					//31
			+water.getOxygenation_status_of_sample()+ "\t"		//32
			+water.getParticulate_organic_carbon() + "\t"		//33
			+water.getParticulate_organic_nitrogen()+ "\t"		//34
			+water.getN_alkanes()+ "\t"							//35	
			+water.getNitrate()+ "\t"							//36
			+water.getOrganic_carbon()+ "\t"					//37
			+water.getOrganic_matter()+ "\t"					//38
			+water.getPerturbation()+ "\t"						//39
			+water.getPhoton_flux()+ "\t"						//40
			+water.getPh()+ "\t"								//41
			+water.getSample_storage_duration()+ "\t"			//42
			+water.getSample_storage_location()+ "\t"			//43
			+water.getSample_storage_temperature()+ "\t"		//44
			+water.getSample_storage_temperature()+ "\t"		//45
			+water.getPotassium()+ "\t"							//46
			+water.getPetroleum_hydrocarbon()+ "\t"				//47
			+water.getPhosphate()+ "\t"							//48
			+water.getPhospholipid_fatty_acid()+ "\t"			//49
			+water.getPressure()+ "\t"							//50
			+water.getPrimary_production()+ "\t"				//51
			+water.getPhaeopigments()+ "\t"						//52
			+water.getRedox_potential()+ "\t"					//53
			+water.getSalinity()+ "\t"							//54
			+water.getSilicate() + "\t"							//55
			+water.getSuspended_particulate_matter()+ "\t"		//57
			+water.getSulfate() + "\t"							//58
			+water.getSulfide()+ "\t"							//59
			+water.getTotal_depth_of_water_column() + "\t"		//60
			//+water.getTemperature()+ "\t"						//61
			+water.getTotal_inorganic_nitrogen()+ "\t"			//62
			+water.getTotal_particulate_carbon()+ "\t"			//63
			+water.getTotal_phosphorus()+ "\t"					//64
			+water.getMiscellaneous_parameter() + "\t"			//65
			+water.getTotal_nitrogen(); 						//66
			}
			
			if (sample.getEnvtype().equals("wastew")) {
				Wastew wastew = ida.selectWASTEWBySampleID(sample.getSampleID());
				output = "\t"+ wastew.getAlkalinity()+ "\t"		//1
				+ wastew.getChem_administration()+ "\t"			//2
				+ wastew.getChem_oxygen_dem()+ "\t"				//3
				+ wastew.getEfficiency_percent()+ "\t"			//4
				+ wastew.getEmulsions()+ "\t"					//5
				+ wastew.getGaseous_substances()+ "\t"			//6
				+ wastew.getBiochem_oxygen_dem()+ "\t"			//7
				+ wastew.getIndust_eff_percent()+ "\t"			//8
				+ wastew.getInorg_particles()+ "\t"				//9
				+ wastew.getOxy_stat_samp()+ "\t"				//10
				+ wastew.getNitrate()+ "\t"						//11
				+ wastew.getOrg_particles()+ "\t"				//12
				+ wastew.getPerturbation()+ "\t"				//13
				+ wastew.getPh()+ "\t"							//14
				+ wastew.getSamp_salinity()+ "\t"				//15
				+ wastew.getSamp_store_dur()+ "\t"				//16
				+ wastew.getSamp_store_loc()+ "\t"				//17
				+ wastew.getSamp_salinity()+ "\t"				//18
				+ wastew.getPhosphate()+ "\t"					//19
				+ wastew.getPre_treatment()+ "\t"				//20
				+ wastew.getReactor_type()+ "\t"				//21
				+ wastew.getSecondary_treatment()+ "\t"			//22
				+ wastew.getSewage_type()+ "\t"					//23
				+ wastew.getSludge_retent_time()+ "\t"			//24
				+ wastew.getPrimary_treatment()+ "\t"			//25
				+ wastew.getSoluble_inorg_mat()+ "\t"			//26
				+ wastew.getSoluble_org_mat()+ "\t"				//27
				+ wastew.getSuspend_solids()+ "\t"				//28
				+ wastew.getTertiary_treatment()+ "\t"			//29
				+ wastew.getTot_phosphate()+ "\t"				//30
				+ wastew.getWastewater_type()+ "\t"				//31
				+ wastew.getTot_nitro()+ "\t"					//32
				+ wastew.getOrganism_count()+ "\t"				//33
				+wastew.getMisc_param(); 						//34
			}
			
			if (sample.getEnvtype().equals("soil")) {
				Soil soil = ida.selectSOILBySampleID(sample.getSampleID());
				output = "\t"+ soil.getCur_land_use()+ "\t"		//1
				+ soil.getCur_vegetation()+ "\t"				//2
				+ soil.getCur_vegetation_meth()+ "\t"			//3
				+ soil.getPrevious_land_use()+ "\t"				//4
				+ soil.getPrevious_land_use_meth()+ "\t"		//5
				+ soil.getCrop_rotation()+ "\t"					//6
				+ soil.getAgrochem_addition()+ "\t"				//7
				+ soil.getTillage()+ "\t"						//8
				+ soil.getFire()+ "\t"							//9
				+ soil.getFlooding()+ "\t"						//10
				+ soil.getExtreme_event()+ "\t"					//11
				+ soil.getOther()+ "\t"							//12
				+ soil.getHorizon()+ "\t"						//13
				+ soil.getHorizon_meth()+ "\t"					//14
				+ soil.getSieving()+ "\t"						//15
				+ soil.getWater_content_soil()+ "\t"			//16
				+ soil.getWater_content_soil_meth()+ "\t"		//17
				+ soil.getSamp_weight_dna_ext()+ "\t"			//18
				+ soil.getPool_dna_extracts()+ "\t"				//19
				+ soil.getStore_cond()+ "\t"					//20
				+ soil.getLink_climate_info()+ "\t"				//21
				+ soil.getAnnual_season_temp()+ "\t"			//22
				+ soil.getAnnual_season_precpt()+ "\t"			//23
				+ soil.getLink_class_info()+ "\t"				//24
				+ soil.getFao_class()+ "\t"						//25
				+ soil.getLocal_class()+ "\t"					//26
				+ soil.getLocal_class_meth()+ "\t"				//27
				+ soil.getSoil_type()+ "\t"						//28
				+ soil.getSoil_type_meth()+ "\t"				//29
				+ soil.getSlope_gradient()+ "\t"				//30
				+ soil.getSlope_aspect()+ "\t"					//31
				+ soil.getProfile_position()+ "\t"				//32
				+ soil.getDrainage_class()+ "\t"				//33
				+ soil.getTexture()+ "\t"						//34
				+ soil.getTexture_meth()+ "\t"					//35
				+ soil.getPh()+ "\t"							//36
				+ soil.getPh_meth()+ "\t"						//37
				+ soil.getTot_org_c()+ "\t"						//38
				+ soil.getTot_org_c_meth()+ "\t"				//39
				+ soil.getTot_n()+ "\t"							//40
				+ soil.getTot_n_meth()+ "\t"					//41
				+ soil.getMicrobial_biomass()+ "\t"				//42
				+ soil.getMicrobial_biomass_meth()+ "\t"		//43
				+ soil.getLink_addit_analys()+ "\t"				//44
				+ soil.getExtreme_salinity()+ "\t"				//45
				+ soil.getSalinity_meth()+ "\t"					//46
				+ soil.getHeavy_metals()+ "\t"					//47
				+ soil.getHeavy_metals_meth()+ "\t"				//48
				+ soil.getAl_sat()+ "\t"						//49
				+ soil.getAl_sat_meth()+ "\t"					//50
				+ soil.getMisc_param(); 						//51
			}
			
			if (sample.getEnvtype().equals("sediment")) {
				Sediment sediment = ida.selectSEDIMENTBySampleID(sample.getSampleID());
				output = "\t"+ sediment.getAlkalinity()+ "\t"		//1
				+ sediment.getAminopept_act()+ "\t"					//2
				+ sediment.getAmmonium()+ "\t"						//3
				+ sediment.getBacteria_carb_prod()+ "\t"			//4
				+ sediment.getCalcium()+ "\t"						//5
				+ sediment.getCarb_nitro_ratio()+ "\t"				//6
				+ sediment.getChlorophyll()+ "\t"					//7
				+ sediment.getDensity()+ "\t"						//8
				+ sediment.getDiether_lipids()+ "\t"				//9
				+ sediment.getDiss_carb_dioxide()+ "\t"				//10
				+ sediment.getDiss_hydrogen()+ "\t"					//11
				+ sediment.getDiss_org_carb()+ "\t"					//12
				+ sediment.getDiss_oxygen()+ "\t"					//13
				+ sediment.getChem_administration()+ "\t"			//14
				+ sediment.getChloride()+ "\t"						//15
				+ sediment.getAlkyl_diethers()+ "\t"				//16
				+ sediment.getBishomohopanol()+ "\t"				//17
				+ sediment.getBiomass()+ "\t"						//18
				+ sediment.getBromide()+ "\t"						//19
				+ sediment.getGlucosidase_act()+ "\t"				//20
				+ sediment.getOrg_nitro()+ "\t"						//21
				+ sediment.getMagnesium()+ "\t"						//22
				+ sediment.getMean_frict_vel()+ "\t"				//23
				+ sediment.getMean_peak_frict_vel()+ "\t"			//24
				+ sediment.getNitrite()+ "\t"						//25
				+ sediment.getNitro()+ "\t"							//26
				+ sediment.getOxy_stat_samp()+ "\t"					//27
				+ sediment.getParticle_class()+ "\t"				//28
				+ sediment.getPart_org_carb()+ "\t"					//29
				+ sediment.getN_alkanes()+ "\t"						//30
				+ sediment.getNitrate()+ "\t"						//31
				+ sediment.getOrg_carb()+ "\t"						//32
				+ sediment.getOrg_matter()+ "\t"					//33
				+ sediment.getPerturbation()+ "\t"					//34
				+ sediment.getPhosphate()+ "\t"						//35
				+ sediment.getPh()+ "\t"							//36
				+ sediment.getPorosity()+ "\t"						//37
				+ sediment.getPressure()+ "\t"						//38
				+ sediment.getRedox_potential()+ "\t"				//39
				+ sediment.getSalinity()+ "\t"						//40
				+ sediment.getSamp_store_dur()+ "\t"				//41
				+ sediment.getSamp_store_loc()+ "\t"				//42
				+ sediment.getSamp_store_temp()+ "\t"				//43
				+ sediment.getSediment_type()+ "\t"					//44
				+ sediment.getSilicate()+ "\t"						//45
				+ sediment.getPotassium()+ "\t"						//46
				+ sediment.getPetroleum_hydrocarb()+ "\t"			//47
				+ sediment.getPhosplipid_fatt_acid()+ "\t"			//48
				+ sediment.getPhaeopigments()+ "\t"					//49
				+ sediment.getSulfate()+ "\t"						//50
				+ sediment.getSulfide()+ "\t"						//51
				+ sediment.getTot_carb()+ "\t"						//52
				+ sediment.getTot_org_carb()+ "\t"					//53
				+ sediment.getTurbidity()+ "\t"						//54
				+ sediment.getWater_content()+ "\t"					//55
				+ sediment.getOrganism_count()+ "\t"				//56
				+ sediment.getMethane()+ "\t"						//57
				+ sediment.getMisc_param()+ "\t"					//58
				+ sediment.getTot_nitro(); 							//59
			}
			
			//TODO: ENV PARAMETERS
			if (sample.getEnvtype().equals("planta")) {
				Planta planta = ida.selectPLANTABySampleID(sample.getSampleID());
				output = "\t"+ planta.getDry_mass()+ "\t"		//1
				+ planta.getChem_administration()+ "\t"			//2
				+ planta.getChem_mutagen()+ "\t"				//3
				+ planta.getClimate_environment()+ "\t"			//4
				+ planta.getDisease_stat()+ "\t"				//5
				+ planta.getFertilizer_regm()+ "\t"				//6
				+ planta.getFungicide_regm()+ "\t"				//7
				+ planta.getGaseous_environment()+ "\t"			//8
				+ planta.getAntibiotic_regm()+ "\t"				//9
				+ planta.getAir_temp_regm()+ "\t"				//10
				+ planta.getGenotype()+ "\t"					//11
				+ planta.getHeight_or_length()+ "\t"			//12
				+ planta.getPlant_body_site()+ "\t"				//13
				+ planta.getHost_common_name()+ "\t"			//14
				+ planta.getHost_taxid()+ "\t"					//15
				+ planta.getGravity()+ "\t"						//16
				+ planta.getGrowth_hormone_regm()+ "\t"			//17
				+ planta.getGrowth_med()+ "\t"					//18
				+ planta.getHerbicide_regm()+ "\t"				//19
				+ planta.getHumidity_regm()+ "\t"				//20
				+ planta.getOxy_stat_samp()+ "\t"				//21
				+ planta.getMechanical_damage()+ "\t"			//22
				+ planta.getMineral_nutr_regm()+ "\t"			//23
				+ planta.getNon_mineral_nutr_regm()+ "\t"		//24
				+ planta.getPerturbation()+ "\t"				//25
				+ planta.getAge()+ "\t"							//26
				+ planta.getSamp_salinity()+ "\t"				//27
				+ planta.getSamp_store_dur()+ "\t"				//28
				+ planta.getSamp_store_loc()+ "\t"				//29
				+ planta.getSamp_store_temp()+ "\t"				//30
				+ planta.getPh_regm()+ "\t"						//31
				+ planta.getPesticide_regm()+ "\t"				//32
				+ planta.getRadiation_regm()+ "\t"				//33
				+ planta.getRainfall_regm()+ "\t"				//34
				+ planta.getSalt_regm()+ "\t"					//35
				+ planta.getSeason_environment()+ "\t"			//36
				+ planta.getInfra_specific_name()+ "\t"			//37
				+ planta.getStanding_water_regm()+ "\t"			//38
				+ planta.getTot_mass()+ "\t"					//39
				+ planta.getTiss_cult_growth_med()+ "\t"		//40
				+ planta.getWet_mass()+ "\t"					//41
				+ planta.getWater_temp_regm()+ "\t"				//42
				+ planta.getWatering_regm()+ "\t"				//43
				+ planta.getBody_product()+ "\t"				//44
				+ planta.getPhenotype()+ "\t"					//45
				+ planta.getPlant_product()+ "\t"				//46
				+ planta.getOrganism_count()+ "\t"				//47
				+ planta.getMisc_param()+ "\t"					//48
				+ planta.getLife_stage()+ "\t"					//49
				+ planta.getInfra_specific_rank(); 				//50
			}
			
			if (sample.getEnvtype().equals("misc")) {
				Misc misc = ida.selectMISCBySampleID(sample.getSampleID());
				output = "\t"+ misc.getPh()+ "\t"		//1
				+ misc.getPotassium()+ "\t"				//3
				+ misc.getAlkalinity()+ "\t"			//4
				+ misc.getCalcium()+ "\t"				//5
				+ misc.getChlorophyll()+ "\t"			//6
				+ misc.getSulfate()+ "\t"				//7
				+ misc.getSulfide()+ "\t"				//8
				+ misc.getDiether_lipids()+ "\t"		//9
				+ misc.getDiss_oxygen()+ "\t"			//10
				+ misc.getNitrite()+ "\t"				//11
				+ misc.getNitro()+ "\t"					//12
				+ misc.getOrg_nitro()+ "\t"				//13
				+ misc.getOrganism_count()+ "\t"		//14
				+ misc.getOxy_stat_samp()+ "\t"			//15
				+ misc.getPerturbation()+ "\t"			//16
				+ misc.getSamp_store_dur()+ "\t"		//17
				+ misc.getSamp_store_loc()+ "\t"		//18
				+ misc.getSamp_store_temp()+ "\t"		//19
				+ misc.getMisc_param()+ "\t"			//20
				+ misc.getDensity()+ "\t"				//21
				+ misc.getNitrate()+ "\t"				//22
				+ misc.getChem_administration()+ "\t"	//23
				+ misc.getChloride()+ "\t"				//24
				+ misc.getCurrent()+ "\t"				//25
				+ misc.getDiss_carb_dioxide()+ "\t"		//26
				+ misc.getDiss_hydrogen()+ "\t"			//27
				+ misc.getOrg_carb()+ "\t"				//28
				+ misc.getOrg_matter()+ "\t"			//29
				+ misc.getPhosphate()+ "\t"				//30
				+ misc.getPhosplipid_fatt_acid()+ "\t"	//31
				+ misc.getPressure()+ "\t"				//32
				+ misc.getBiomass()+ "\t"				//33
				+ misc.getBromide()+ "\t"				//34
				+ misc.getSalinity()+ "\t"				//35
				+ misc.getSilicate(); 					//36
			}
			
			if (sample.getEnvtype().equals("biofilm")) {
				Biofilm biofilm = ida.selectBIOFILMBySampleID(sample.getSampleID());
				output = "\t"+ biofilm.getWater_content()+ "\t"		//1
				+ biofilm.getPotassium()+ "\t"						//2
				+ biofilm.getPressure()+ "\t"						//3
				+ biofilm.getChem_administration()+ "\t"			//4
				+ biofilm.getAlkyl_diethers()+ "\t"					//5
				+ biofilm.getBishomohopanol()+ "\t"					//6
				+ biofilm.getBiomass()+ "\t"						//7
				+ biofilm.getBromide()+ "\t"						//8
				+ biofilm.getAlkalinity()+ "\t"						//9
				+ biofilm.getAminopept_act()+ "\t"					//10
				+ biofilm.getAmmonium()+ "\t"						//11
				+ biofilm.getBacteria_carb_prod()+ "\t"				//12
				+ biofilm.getCalcium()+ "\t"						//13
				+ biofilm.getCarb_nitro_ratio()+ "\t"				//14
				+ biofilm.getRedox_potential()+ "\t"				//15
				+ biofilm.getSalinity()+ "\t"						//16
				+ biofilm.getSamp_store_dur()+ "\t"					//17
				+ biofilm.getSamp_store_loc()+ "\t"					//18
				+ biofilm.getChlorophyll()+ "\t"					//19
				+ biofilm.getChloride()+ "\t"						//20
				+ biofilm.getDiether_lipids()+ "\t"					//21
				+ biofilm.getDiss_carb_dioxide()+ "\t"				//22
				+ biofilm.getDiss_hydrogen()+ "\t"					//23
				+ biofilm.getDiss_org_carb()+ "\t"					//24
				+ biofilm.getDiss_oxygen()+ "\t"					//25
				+ biofilm.getGlucosidase_act()+ "\t"				//26
				+ biofilm.getMagnesium()+ "\t"						//27
				+ biofilm.getMean_frict_vel()+ "\t"					//28
				+ biofilm.getMean_peak_frict_vel()+ "\t"			//29
				+ biofilm.getOrg_nitro()+ "\t"						//30
				+ biofilm.getPh()+ "\t"								//31
				+ biofilm.getN_alkanes()+ "\t"						//32
				+ biofilm.getOrg_carb()+ "\t"						//33
				+ biofilm.getOrg_matter()+ "\t"						//34
				+ biofilm.getPetroleum_hydrocarb()+ "\t"			//35
				+ biofilm.getPhosplipid_fatt_acid()+ "\t"			//36
				+ biofilm.getPhaeopigments()+ "\t"					//37
				+ biofilm.getNitrite()+ "\t"						//38
				+ biofilm.getNitro()+ "\t"							//39
				+ biofilm.getOrganism_count()+ "\t"					//40
				+ biofilm.getOxy_stat_samp()+ "\t"					//41
				+ biofilm.getPart_org_carb()+ "\t"					//42
				+ biofilm.getPerturbation()+ "\t"					//43
				+ biofilm.getPhosphate()+ "\t"						//44
				+ biofilm.getMethane()+ "\t"						//45
				+ biofilm.getNitrate()+ "\t"						//46
				+ biofilm.getSamp_store_temp()+ "\t"				//47
				+ biofilm.getSilicate()+ "\t"						//48
				+ biofilm.getTot_carb()+ "\t"						//49
				+ biofilm.getTot_org_carb()+ "\t"					//50
				+ biofilm.getTurbidity()+ "\t"						//51
				+ biofilm.getSulfate()+ "\t"						//52
				+ biofilm.getSulfide()+ "\t"						//53
				+ biofilm.getMisc_param()+ "\t"						//54
				+ biofilm.getTot_nitro(); 							//55
			}
			
			if (sample.getEnvtype().equals("humanv")) {	
				Humanv humanv = ida.selectHUMANVBySampleID(sample.getSampleID());
				output = "\t"+ humanv.getMenarche()+ "\t"		//1
				+humanv.getSexual_act()+ "\t"					//2
				+humanv.getPregnancy()+ "\t"					//3
				+humanv.getDouche()+ "\t"						//4
				+humanv.getBirth_control()+ "\t"				//5
				+humanv.getMenopause()+ "\t"					//6
				+humanv.getHrt()+ "\t"							//7
				+humanv.getHysterectomy()+ "\t"					//8
				+humanv.getGynecologic_disord()+ "\t"			//9
				+humanv.getUrogenit_disord()+ "\t"				//10
				+humanv.getHost_subject_id()+ "\t"				//11
				+humanv.getAge()+ "\t"							//12
				+humanv.getSex()+ "\t"							//13
				+humanv.getDisease_stat()+ "\t"					//14
				+humanv.getIhmc_medication_code()+ "\t"			//15
				+humanv.getChem_administration()+ "\t"			//16
				+humanv.getBody_site()+ "\t"					//17
				+humanv.getBody_product()+ "\t"					//18
				+humanv.getTot_mass()+ "\t"						//19
				+humanv.getHeight()+ "\t"						//20
				+humanv.getDiet()+ "\t"							//21
				+humanv.getLast_meal()+ "\t"					//22
				+humanv.getFamily_relationship()+ "\t"			//23
				+humanv.getGenotype()+ "\t"						//24
				+humanv.getPhenotype()+ "\t"					//25
				+humanv.getHost_body_temp()+ "\t"				//26
				+humanv.getBody_mass_index()+ "\t"				//27
				+humanv.getIhmc_ethnicity()+ "\t"				//28
				+humanv.getOccupation()+ "\t"					//29
				+humanv.getMedic_hist_perform()+ "\t"			//30
				+humanv.getPulse()+ "\t"						//31
				+humanv.getPerturbation()+ "\t"					//32
				+humanv.getSamp_salinity()+ "\t"				//33
				+humanv.getOxy_stat_samp()+ "\t"				//34
				+humanv.getOrganism_count()+ "\t"				//35
				+humanv.getSamp_store_temp()+ "\t"				//36
				+humanv.getSamp_store_loc()+ "\t"				//37
				+humanv.getSamp_store_dur()+ "\t"				//38
				+humanv.getMisc_param(); 						//39
			}
			
			if (sample.getEnvtype().equals("humans")) {	
				Humans humans = ida.selectHUMANSBySampleID(sample.getSampleID());
				output = "\t"+ humans.getDermatology_disord()+ "\t"	//1
				+humans.getTime_since_last_wash()+ "\t"				//2
				+humans.getDominant_hand()+ "\t"					//3
				+humans.getHost_subject_id()+ "\t"					//4
				+humans.getAge()+ "\t"								//5
				+humans.getSex()+ "\t"								//6
				+humans.getDisease_stat()+ "\t"						//7
				+humans.getIhmc_medication_code()+ "\t"				//8
				+humans.getChem_administration()+ "\t"				//9
				+humans.getBody_site()+ "\t"						//10
				+humans.getBody_product()+ "\t"						//11
				+humans.getTot_mass()+ "\t"							//12
				+humans.getHeight()+ "\t"							//13
				+humans.getDiet()+ "\t"								//14
				+humans.getLast_meal()+ "\t"						//15
				+humans.getFamily_relationship()+ "\t"				//16
				+humans.getGenotype()+ "\t"							//17
				+humans.getPhenotype()+ "\t"						//18
				+humans.getHost_body_temp()+ "\t"					//19
				+humans.getBody_mass_index()+ "\t"					//20
				+humans.getIhmc_ethnicity()+ "\t"					//21
				+humans.getOccupation()+ "\t"						//22
				+humans.getMedic_hist_perform()+ "\t"				//23
				+humans.getPulse()+ "\t"							//24
				+humans.getPerturbation()+ "\t"						//25
				+humans.getSamp_salinity()+ "\t"					//26
				+humans.getOxy_stat_samp()+ "\t"					//27
				+humans.getOrganism_count()+ "\t"					//28
				+humans.getSamp_store_temp()+ "\t"					//29
				+humans.getSamp_store_dur()+ "\t"					//30
				+humans.getSamp_store_loc()+ "\t"					//31
				+humans.getMisc_param();							//32 
			}
			
		if (sample.getEnvtype().equals("humano")) {	
				Humano humano = ida.selectHUMANOBySampleID(sample.getSampleID());
				output = "\t"+ humano.getNose_mouth_teeth_throat_disord()+ "\t"	//1
				+humano.getTime_last_toothbrush()+ "\t"							//2
				+humano.getHost_subject_id()+ "\t"								//3
				+humano.getAge()+ "\t"											//4
				+humano.getSex()+ "\t"											//5
				+humano.getDisease_stat()+ "\t"									//6
				+humano.getIhmc_medication_code()+ "\t"							//7
				+humano.getChem_administration()+ "\t"							//8
				+humano.getBody_site()+ "\t"									//9
				+humano.getBody_product()+ "\t"									//10
				+humano.getTot_mass()+ "\t"										//11
				+humano.getHeight()+ "\t"										//12
				+humano.getDiet()+ "\t"											//13
				+humano.getLast_meal()+ "\t"									//14
				+humano.getFamily_relationship()+ "\t"							//15
				+humano.getGenotype()+ "\t"										//16
				+humano.getPhenotype()+ "\t"									//17
				+humano.getHost_body_temp()+ "\t"								//18
				+humano.getBody_mass_index()+ "\t"								//19
				+humano.getIhmc_ethnicity()+ "\t"								//20
				+humano.getOccupation()+ "\t"									//21
				+humano.getMedic_hist_perform()+ "\t"							//22
				+humano.getPulse()+ "\t"										//23
				+humano.getPerturbation()+ "\t"									//24
				+humano.getSamp_salinity()+ "\t"								//25
				+humano.getOxy_stat_samp()+ "\t"								//26
				+humano.getOrganism_count()+ "\t"								//27
				+humano.getSamp_store_temp()+ "\t"								//28
				+humano.getSamp_store_dur()+ "\t"								//29
				+humano.getSamp_store_loc()+ "\t"								//30
				+humano.getMisc_param(); 										//31
		}
		
		if (sample.getEnvtype().equals("humang")) {	
			Humang humang = ida.selectHUMANGBySampleID(sample.getSampleID());
			output = "\t"+ humang.getGastrointest_disord()+ "\t"	//1
			+humang.getLiver_disord()+ "\t"							//2
			+humang.getSpecial_diet()+ "\t"							//3
			+humang.getHost_subject_id()+ "\t"						//4
			+humang.getAge()+ "\t"									//5
			+humang.getSex()+ "\t"									//6
			+humang.getDisease_stat()+ "\t"							//7
			+humang.getIhmc_medication_code()+ "\t"					//8
			+humang.getChem_administration()+ "\t"					//9
			+humang.getBody_site()+ "\t"							//10
			+humang.getBody_product()+ "\t"							//11
			+humang.getTot_mass()+ "\t"								//12
			+humang.getHeight()+ "\t"								//13
			+humang.getDiet()+ "\t"									//14
			+humang.getLast_meal()+ "\t"							//15
			+humang.getFamily_relationship()+ "\t"					//16
			+humang.getGenotype()+ "\t"								//17
			+humang.getPhenotype()+ "\t"							//18
			+humang.getHost_body_temp()+ "\t"						//19
			+humang.getBody_mass_index()+ "\t"						//20
			+humang.getIhmc_ethnicity()+ "\t"						//21
			+humang.getOccupation()+ "\t"							//22
			+humang.getMedic_hist_perform()+ "\t"					//23
			+humang.getPulse()+ "\t"								//24
			+humang.getPerturbation()+ "\t"							//25
			+humang.getSamp_salinity()+ "\t"						//26
			+humang.getOxy_stat_samp()+ "\t"						//27
			+humang.getOrganism_count()+ "\t"						//28
			+humang.getSamp_store_temp()+ "\t"						//29
			+humang.getSamp_store_dur()+ "\t"						//30
			+humang.getSamp_store_loc()+ "\t"						//31
			+humang.getMisc_param();								//32 
		}
		
		if (sample.getEnvtype().equals("humana")) {	
			Humana humana = ida.selectHUMANABySampleID(sample.getSampleID());
			output = "\t"+ humana.getHost_subject_id()+ "\t"	//1
			+humana.getAge()+ "\t"								//2
			+humana.getSex()+ "\t"								//3
			+humana.getDisease_stat()+ "\t"						//4
			+humana.getIhmc_medication_code()+ "\t"				//5
			+humana.getChem_administration()+ "\t"				//6
			+humana.getBody_site()+ "\t"						//7
			+humana.getBody_product()+ "\t"						//8
			+humana.getTot_mass()+ "\t"							//9
			+humana.getHeight()+ "\t"							//10
			+humana.getDiet()+ "\t"								//11
			+humana.getLast_meal()+ "\t"						//12
			+humana.getFamily_relationship()+ "\t"				//13
			+humana.getGenotype()+ "\t"							//14
			+humana.getPhenotype()+ "\t"						//15
			+humana.getHost_body_temp()+ "\t"					//16
			+humana.getSmoker()+ "\t"							//17
			+humana.getHiv_stat()+ "\t"							//18
			+humana.getDrug_usage()+ "\t"						//19
			+humana.getBody_mass_index()+ "\t"					//20
			+humana.getDiet_last_six_month()+ "\t"				//21
			+humana.getWeight_loss_3_month()+ "\t"				//22
			+humana.getIhmc_ethnicity()+ "\t"					//23
			+humana.getOccupation()+ "\t"						//24
			+humana.getPet_farm_animal()+ "\t"					//25
			+humana.getTravel_out_six_month()+ "\t"				//26
			+humana.getTwin_sibling()+ "\t"						//27
			+humana.getMedic_hist_perform()+ "\t"				//28
			+humana.getStudy_complt_stat()+ "\t"				//29
			+humana.getPulmonary_disord()+ "\t"					//30
			+humana.getNose_throat_disord()+ "\t"				//31
			+humana.getBlood_blood_disord()+ "\t"				//32
			+humana.getPulse()+ "\t"							//33
			+humana.getGestation_state()+ "\t"					//34
			+humana.getMaternal_health_stat()+ "\t"				//35
			+humana.getFoetal_health_stat()+ "\t"				//36
			+humana.getAmniotic_fluid_color()+ "\t"				//37
			+humana.getKidney_disord()+ "\t"					//38
			+humana.getUrogenit_tract_disor()+ "\t"				//39
			+humana.getUrine_collect_meth()+ "\t"				//40
			+humana.getPerturbation()+ "\t"						//41
			+humana.getSamp_salinity()+ "\t"					//42
			+humana.getOxy_stat_samp()+ "\t"					//43
			+humana.getOrganism_count()+ "\t"					//44
			+humana.getSamp_store_temp()+ "\t"					//45
			+humana.getSamp_store_dur()+ "\t"					//46
			+humana.getSamp_store_loc()+ "\t"					//47
			+humana.getMisc_param(); 							//48				
		}
		
		if (sample.getEnvtype().equals("hosta")) {	
			Hosta hosta = ida.selectHOSTABySampleID(sample.getSampleID());
			output = "\t"+ hosta.getHost_common_name()+ "\t"	//1
			+hosta.getHost_taxid()+ "\t"						//2
			+hosta.getHost_subject_id()+ "\t"					//3
			+hosta.getAge()+ "\t"								//4
			+hosta.getLife_stage()+ "\t"						//5
			+hosta.getSex()+ "\t"								//6
			+hosta.getDisease_stat()+ "\t"						//7
			+hosta.getChem_administration()+ "\t"				//8
			+hosta.getBody_habitat()+ "\t"						//9
			+hosta.getBody_site()+ "\t"							//10
			+hosta.getBody_product()+ "\t"						//11
			+hosta.getTot_mass()+ "\t"							//12
			+hosta.getHeight_or_length()+ "\t"					//13
			+hosta.getDiet()+ "\t"								//14
			+hosta.getLast_meal()+ "\t"							//15
			+hosta.getHost_growth_cond()+ "\t"					//16
			+hosta.getSubstrate()+ "\t"							//17
			+hosta.getFamily_relationship()+ "\t"				//18
			+hosta.getInfra_specific_name()+ "\t"				//19
			+hosta.getInfra_specific_rank()+ "\t"				//20
			+hosta.getGenotype()+ "\t"							//21
			+hosta.getPhenotype()+ "\t"							//22
			+hosta.getHost_body_temp()+ "\t"					//23
			+hosta.getDry_mass()+ "\t"							//24
			+hosta.getBlood_press_diast()+ "\t"					//25
			+hosta.getBlood_press_syst()+ "\t"					//26
			+hosta.getHost_color()+ "\t"						//27
			+hosta.getHost_shape()+ "\t"						//28
			+hosta.getGravidity()+ "\t"							//29
			+hosta.getPerturbation()+ "\t"						//30
			+hosta.getSamp_salinity()+ "\t"						//31
			+hosta.getOxy_stat_samp()+ "\t"						//32
			+hosta.getOrganism_count()+ "\t"					//33
			+hosta.getSamp_store_temp()+ "\t"					//34
			+hosta.getSamp_store_dur()+ "\t"					//35
			+hosta.getSamp_store_loc()+ "\t"					//36
			+hosta.getMisc_param();								//37
			}
		
		if (sample.getEnvtype().equals("air")){
			Air air = ida.selectAIRBySampleID(sample.getSampleID());
			output = "\t"+ air.getCarb_dioxide()+ "\t"	//1
			+air.getCarb_monoxide()+  "\t"				//2
			+air.getChem_administration()+ "\t"			//3
			+air.getBarometric_press()+ "\t"			//4
			+air.getHumidity()+ "\t"					//5
			+air.getOxy_stat_samp()+ "\t"				//6
			+air.getMethane()+ "\t"						//7
			+air.getOxygen()+ "\t"						//8
			+air.getPerturbation()+ "\t"				//9
			+air.getSamp_salinity()+ "\t"				//10
			+air.getSamp_store_dur()+ "\t"				//11
			+air.getSamp_store_loc()+ "\t"				//12
			+air.getSamp_store_temp()+ "\t"				//13
			+air.getPollutants()+ "\t"					//14
			+air.getResp_part_matter()+ "\t"			//15
			+air.getSolar_irradiance()+ "\t"			//16
			+air.getVentilation_rate()+ "\t"			//17
			+air.getVentilation_type()+ "\t"			//18
			+air.getVolatile_org_comp()+ "\t"			//19
			+air.getWind_direction()+ "\t"				//20
			+air.getWind_speed()+ "\t"					//21
			+air.getOrganism_count()+ "\t"				//22
			+air.getMisc_param();						//23
		}
			
		}catch(Exception e){
			System.out.println("Exception in generateEnvPackageString: "+ e.getMessage());
		}
	
		//end: env types
		return output;
	}

	
	/*
	 * Master method using other substitutional methods
	 */
	public String generateTabFile(List<Sample> samples, String username) {
		// iterates over samples => generates structured comment block for each
		// sample

		// write <SeqID>.cmt file
		/*
		 * structure
		 * 
		 * <header1>TAB<header2>TAB<header3> ... <header_n> <seqID_1>TAB<value_1>TAB<value_2>
		 * ... <value_n> <seqID_2>TAB<value_1>TAB<value_2> ... <value_n>
		 * 
		 */
		boolean error = false;
		
		
		
		FilterHelper fh = new FilterHelper();

		try {
			// PERMISSION CHECK

			samples = fh.filterNotGeoreferenced(samples);
			//samples = fh.filterNotAnnotated(samples);
			samples = fh.filterNoSeqID(samples);
			boolean permissionError = false;

			if (samples.size() != 0) {
				for (int i = 0; i < samples.size(); i++) {
					if (!(fh.testIfOwner(username, samples.get(i))
							| fh.testIfReadingPermission(username, samples
									.get(i)) | fh.testIfWritingPermission(
							username, samples.get(i)))) { // |
						// fh.testIfProjectadmin(username,
						// ida.selectProjectById(ida.selectSampleById(i).getProjectidentifier()).getProjectname()))){
						permissionError = true;
						System.out.println("permissionError: true");
					}
					System.out.println("PERMISSION checking iteration: " + i
							+ " no error. Permission granted");
				}
			}
			if (samples.size() == 0 | permissionError) {
				error = true;
				System.out.println("ERROR = true");
				if (permissionError) {
					return ("ERROR: You don't have permission for the selected samples!");
				}
				return ("ERROR: selected samples not sufficiently annotated!");
			}
			
			// EXTENDED GSC parameters check
			if(!this.checkStudyTypeEnvPackageCoherence(samples)){
				error = true;
				System.out.println("ERROR in checkStudyTypeEnvPackageCoherence");
				return ("ERROR the extended GSC parameters of the selected samples don't match. " +
						"Please select a range of samples with the same selected <b> type of study </b> " +
						"and <b> environmental package </b>!");
			}

			System.out.println("file writing...");
			if (error == false) {
				System.out.println("HERE!");
				String text = "";
				// structured comment file CONTENT CREATION starts here:
				System.out
						.println("No error in filtering and permission check. sequin tab file creation starts.");
				String header = "SeqID" + "\t" + "metabar_barcode" +"\t"+ "collection_date" + "\t"
						+ "collection_time" + "\t" + "latitude" + "\t"
						+ "longitude" + "\t" + "geodetic_datum" + "\t"
						+ "lat_long_details" + "\t" + "site" + "\t" + "depth"
						+ "\t" + "sample_volume" + "\t" + "temperature" + "\t"
						+ "container"  +this.extendHeader(samples.get(0))+ ls;
				//header=header+this.extendHeader(samples.get(0));
				text = header;
				System.out.println("text " + text + " sample size: "
						+ samples.size());
				
				// ADD multi-SeqID functionality 
				
				for (int i = 0; i < samples.size(); i++) {
					//using a StringTokenizer to separate SeqID substrings
				     StringTokenizer st = new StringTokenizer(samples.get(i).getSeqID(), ",");
				     while (st.hasMoreTokens()) { // iteration per token (SeqID)
				        //System.out.println(st.nextToken().trim());

					// generateTypeOfStudyString()
					// generateEnvPackageString()
				    // cases 1) only sample data 2) sample + studytype 3) sample + envpackage 4) all 
				    	 
				    if (this.generateTypeOfStudyString(samples.get(i)).equals("null")){
						System.out.println(i + " no studytype itr " + samples.size());
						text = text + st.nextToken().trim() + "\t"
								+ samples.get(i).getSampleID() + "\t"
								+ samples.get(i).getCollectionDate() + "\t"
								+ samples.get(i).getCollectionTime() + "\t"
								+ samples.get(i).getLatitude() + "\t"
								+ samples.get(i).getLongitude() + "\t"
								+ samples.get(i).getGpsdatum() + "\t"
								+ samples.get(i).getAccuracy()
								+ " m recorded accuracy\t"
								+ samples.get(i).getSite() + "\t"
								+ samples.get(i).getWaterdepth() + " m \t"
								+ samples.get(i).getVolume() + " ml \t"
								+ samples.get(i).getTemperature() + " degrees Celsius \t"
								+ samples.get(i).getContainer() 
								+this.generateEnvPackageString(samples.get(i))+ls;;
				    }else{
					System.out.println(i + " else itr " + samples.size());
					text = text + st.nextToken().trim() + "\t"
							+ samples.get(i).getSampleID() + "\t"
							+ samples.get(i).getCollectionDate() + "\t"
							+ samples.get(i).getCollectionTime() + "\t"
							+ samples.get(i).getLatitude() + "\t"
							+ samples.get(i).getLongitude() + "\t"
							+ samples.get(i).getGpsdatum() + "\t"
							+ samples.get(i).getAccuracy()
							+ " m recorded accuracy\t"
							+ samples.get(i).getSite() + "\t"
							+ samples.get(i).getWaterdepth() + " m \t"
							+ samples.get(i).getVolume() + " ml \t"
							+ samples.get(i).getTemperature() + " degrees Celsius \t"
							+ samples.get(i).getContainer() 
							+this.generateTypeOfStudyString(samples.get(i))
							+this.generateEnvPackageString(samples.get(i))+ls;;
				     	}//end: else
				     }
				}
				System.out.println(text);
				Writer output = null;
				File file = new File(catalinahome
						+ "/webapps/metabar/data/flatfilestock/" + username
						+ "_sequin.cmt");
				output = new BufferedWriter(new FileWriter(file));
				output.write(text);
				output.close();
				System.out.println("Your file has been written");
			}
		} catch (Exception e) {
			System.out.println("ERROR in Structured Comment File writer:"
					+ e.getMessage());
		}
		return ("Success!");
	}

}
