# Supplementary material for: MetaBar - a tool for consistent contextual data acquisition and standards compliant submission
Source: BMC Bioinformatics. 2010 Jun 30;11:358. doi: 10.1186/1471-2105-11-358 (PMC2912304; doi:10.1186/1471-2105-11-358)
Supplement: Additional file 1 — MetaBar open source code base under GNU GPL3 license. Zipped open source code base for local installation. A general installation manual can be found in the README.txt. [file 1471-2105-11-358-S1.ZIP › metabar-1.1/src/org/metabar/web/data/M3Generator.java]

/*   Copyright (C) 2009 Wolfgang Hankeln
 *
 *   This file is part of MetaBar.
 *
 *   MetaBar is free software: you can redistribute it and/or modify
 *   it under the terms of the GNU General Public License as published by
 *   the Free Software Foundation version 3 of the License.
 *
 *   MetaBar is distributed in the hope that it will be useful,
 *   but WITHOUT ANY WARRANTY; without even the implied warranty of
 *   MERCHANTABILITY or FITNESS FOR A PARTICULAR PURPOSE.  See the
 *   GNU General Public License for more details.
 *
 *   You should have received a copy of the GNU General Public License
 *   along with MetaBar.  If not, see <http://www.gnu.org/licenses/>.
 */

// creates the MIGS / MIMS / MIENS compliant excel spsh for download and fills in the values from the DB
package org.metabar.web.data;

import java.io.*;
import java.util.*;

import org.apache.poi.hssf.usermodel.HSSFCell;
import org.apache.poi.hssf.usermodel.HSSFRow;
import org.apache.poi.hssf.usermodel.HSSFSheet;
import org.apache.poi.hssf.usermodel.HSSFWorkbook;
import org.apache.poi.poifs.filesystem.POIFSFileSystem;
import org.metabar.web.Sample;
import org.metabar.web.data.FilterHelper;

public class M3Generator {
	// vars
	String catalinahome = System.getenv("CATALINA_HOME");
	String folder = catalinahome + "/webapps/metabar/data/generic/";

	private String collected_by; // username
	private String collectionTime;
	private String collectionDate;
	private double depth;
	private String geodetic_datum;
	private String latlongDetails; // accuracy "Electronically recorded with
	// uncertainty of x meters"
	private double lat; // seperate to concat
	private double lng;
	private String latlonConcat; // dd.dd N/S dd.dd W/E (for later)
	private String projectname;
	private double sample_volume;
	private String temperature;
	private String site;
	private String container;

	private int columnNumber = 0;
	private Sample tempSample = null;
	public M3Generator() {
		super();
	}

	public String generateM3spreadsheet(List<Sample> samples, String username) {
		boolean error = false;
		FilterHelper fh = new FilterHelper();

		try {
			// PERMISSION CHECK
			samples = fh.filterNotGeoreferenced(samples);
			samples = fh.filterNotAnnotated(samples);
			boolean permissionError = false;
			if (samples.size() != 0) {
				System.out.println("sample size: " + samples.size());
				for (int i = 0; i < samples.size(); i++) {
					System.out.println("PERMISSION checking iteration: " + i);
					if (!(fh.testIfOwner(username, samples.get(i))
							| fh.testIfReadingPermission(username, samples
									.get(i)) | fh.testIfWritingPermission(
							username, samples.get(i)))) { 
						permissionError = true;
						System.out.println("permissionError: true");
					}
				}
			}
			if (samples.size() == 0 | permissionError) {
				error = true;
				System.out.println("ERROR = true");
				if (permissionError) {
					return ("ERROR: You don't have permission for the selected samples!");
				}
				return ("ERROR: selected samples not sufficiently annotated!");
			}
			
			POIFSFileSystem fs = new POIFSFileSystem(new FileInputStream(
					folder + "migs_mims_miens_v2_rk_wohuman.xls"));
			HSSFWorkbook wb = new HSSFWorkbook(fs);
			HSSFSheet sheet = wb.getSheetAt(0);// ++ MIENS ++
			
		if (error == false){
		System.out.println("M3 spreadsheet creation begins...");
		for (int i = 0; i < samples.size(); i++) {
			System.out.println(i+ " itr "+samples.size());
			columnNumber=i+13;
			tempSample=samples.get(i);
			ibatisDataAccessor ibat = new ibatisDataAccessor();
			projectname = ibat.selectProjectById(tempSample.getProjectidentifier()).getProjectname();
			/* In ++ MIENS ++ 
			 * row 3: project name
			 * row 6: geographic location (lat,lng,depth,geodetic datum,accuracy) 
			 * row 7: collection date
			 * row 34: sample device 
			 * row 36: amount or size of sample collected
			 */

			//System.out.println("Projectname: "+projectname);
			HSSFRow r3 = sheet.getRow(3);
			HSSFCell projectname_cell = r3.getCell((short) columnNumber);
			if (projectname_cell == null){
				projectname_cell =    this.createCell(3, columnNumber, sheet);
			}
			projectname_cell.setCellValue(projectname);//setCellValue(projectname);
			
			HSSFRow r5 = sheet.getRow(5);
			HSSFCell geographic_location = r5.getCell((short) columnNumber);
			if (geographic_location == null){
				geographic_location =  this.createCell(5, columnNumber, sheet);
			}			
			geographic_location.setCellValue("lat: "+tempSample.getLatitude()+", long: "+tempSample.getLongitude()+", geodetic datum: "+tempSample.getGpsdatum()+", accuracy of the signal: "+tempSample.getAccuracy()+"m, depth: "+tempSample.getWaterdepth()+"m");
			
			HSSFRow r6 = sheet.getRow(6);
			HSSFCell collection_date = r6.getCell((short) columnNumber);
			if (collection_date == null){
				collection_date = this.createCell(6, columnNumber, sheet);
			}
			collection_date.setCellValue(tempSample.getCollectionDate()+" "+tempSample.getCollectionTime());

			HSSFRow r33 = sheet.getRow(33);
			HSSFCell sample_device = r33.getCell((short) columnNumber);
			if (sample_device == null){
				sample_device = this.createCell(33, columnNumber, sheet);
			}
			sample_device.setCellValue(tempSample.getContainer());

			HSSFRow r35 = sheet.getRow(35);
			HSSFCell volume = r35.getCell((short) columnNumber);
			if (volume == null){
				volume = this.createCell(35, columnNumber, sheet);
			}
			volume.setCellValue(tempSample.getVolume()+ "ml");
				}
		}	
			
		
		FileOutputStream fileOut = new FileOutputStream(catalinahome + "/webapps/metabar/data/flatfilestock/"+username+"_migs_mims_miens.xls");
		wb.write(fileOut);
		fileOut.close();
		System.out.println("still no error");
		System.out.println("Generated sheet saved to filesystem in "
				+ folder);
		
		} catch (Exception e) {
			System.out.println("ERROR in M3Generator:"
					+ e.getMessage());
		}
		return ("Success!");
	}
	
	public HSSFCell createCell(int row, int column, HSSFSheet sheet){
		HSSFRow r = sheet.getRow(row);
		HSSFCell cell = r.createCell((short)column);
		System.out.println("Cell created: "+row+" , "+column);
		return cell;
	}
	
}
