# Supplementary material for: MetaBar - a tool for consistent contextual data acquisition and standards compliant submission
Source: BMC Bioinformatics. 2010 Jun 30;11:358. doi: 10.1186/1471-2105-11-358 (PMC2912304; doi:10.1186/1471-2105-11-358)
Supplement: Additional file 1 — MetaBar open source code base under GNU GPL3 license. Zipped open source code base for local installation. A general installation manual can be found in the README.txt. [file 1471-2105-11-358-S1.ZIP › metabar-1.1/src/org/metabar/web/data/GCDMLGenerator.java]

/*   Copyright (C) 2009 Wolfgang Hankeln
 *
 *   This file is part of MetaBar.
 *
 *   MetaBar is free software: you can redistribute it and/or modify
 *   it under the terms of the GNU General Public License as published by
 *   the Free Software Foundation version 3 of the License.
 *
 *   MetaBar is distributed in the hope that it will be useful,
 *   but WITHOUT ANY WARRANTY; without even the implied warranty of
 *   MERCHANTABILITY or FITNESS FOR A PARTICULAR PURPOSE.  See the
 *   GNU General Public License for more details.
 *
 *   You should have received a copy of the GNU General Public License
 *   along with MetaBar.  If not, see <http://www.gnu.org/licenses/>.
 */

package org.metabar.web.data;

import java.io.*;
import java.text.DateFormat;
import java.text.SimpleDateFormat;
import java.util.*;

import org.metabar.web.Sample;
import org.metabar.web.data.FilterHelper;
import org.w3c.dom.Attr;
import org.w3c.dom.Document;
import org.w3c.dom.Element;

import com.sun.org.apache.bcel.internal.classfile.Attribute;

import javax.xml.parsers.DocumentBuilder;
import javax.xml.parsers.DocumentBuilderFactory;
import javax.xml.transform.Result;
import javax.xml.transform.Source;
import javax.xml.transform.Transformer;
import javax.xml.transform.TransformerFactory;
import javax.xml.transform.dom.DOMSource;
import javax.xml.transform.stream.StreamResult;

public class GCDMLGenerator {
	String catalinahome = System.getenv("CATALINA_HOME");
	String folder = catalinahome + "/webapps/metabar/data/flatfilestock/";

	public long id; // TODO: introduce later
	public String name;
	public String comment;
	public double lat;
	public double lng;
	public String type;
	public double temperature;
	public double depth;
	public double volume;
	public String collectionDateAndTime;
	Document doc = null;
	Transformer aTransformer = null;

	public GCDMLGenerator() {
		super();
		DocumentBuilderFactory factory = DocumentBuilderFactory.newInstance();
		try {
			DocumentBuilder builder = factory.newDocumentBuilder();
			TransformerFactory tranFactory = TransformerFactory.newInstance();
			aTransformer = tranFactory.newTransformer();
			doc = builder.newDocument();
		} catch (Exception e) {
			System.out
					.println("Exception in GCDMLGenerator: " + e.getMessage());
		}

	}

	public Element createMeasure(String elementname, String value, String unitOfMeasurement) {
		Element elem = doc.createElement(elementname);
		Attr values = doc.createAttribute("values");
		values.setValue(value);
		Attr uom = doc.createAttribute("uom");
		uom.setValue(unitOfMeasurement);
		elem.setAttributeNode(values);
		elem.setAttributeNode(uom);
		return (elem);
	}

	public String generateGCDMLFile(List<Sample> samples, String username) {
		boolean error =false;
		FilterHelper fh = new FilterHelper();

		try {
			//ibatisDataAccessor ida = new ibatisDataAccessor();
			Element root = doc.createElement("sampleCollection");
			root.setAttribute("xmlns",
							"http://gensc.sourceforge.net/ns/gcdml/1.7.0/base/gcdml.xsd");
			doc.appendChild(root);
			//PERMISSION CHECK
			samples = fh.filterNotGeoreferenced(samples);
			samples = fh.filterNotAnnotated(samples);
			boolean permissionError = false;
			if(samples.size()!=0){
				System.out.println("sample size: "+samples.size());
			for (int i = 0; i < samples.size(); i++) {
				System.out.println("PERMISSION checking iteration: "+i);
					if (    !(fh.testIfOwner(username, samples.get(i)) | 
							fh.testIfReadingPermission(username, samples.get(i))|
							fh.testIfWritingPermission(username, samples.get(i)))){ //|
							//			fh.testIfProjectadmin(username, ida.selectProjectById(ida.selectSampleById(i).getProjectidentifier()).getProjectname()))){
					permissionError=true;
					System.out.println("permissionError: true");
					}
				}
			}
			
			if (samples.size()==0 | permissionError){
				error = true;
				System.out.println("ERROR = true");
				if(permissionError){
				return("ERROR: You don't have permission for the selected samples!");	
				}
				return("ERROR: selected samples not sufficiently annotated!");
			}
			System.out.println("Sample size: "+samples.size()+" go... error= "+error);
			
			
			if (error == false){
				System.out.println ("no error GCDML generation starts: ");
			
	            for (int i = 0; i < samples.size(); i++) {
	            		                    System.out.println("Sample "+i);
	            		                    Element physicalMaterial = doc
	            		                            .createElement("physicalMaterial");
	            		                    root.appendChild(physicalMaterial);
	            		                    Element samplingTime = doc.createElement("samplingTime");
	            		                    Element instance = doc.createElement("instance");
	            		                    String concat = (samples.get(i).getCollectionDate()+"T"+samples.get(i).getCollectionTime());
	            		                    instance.setTextContent(concat);
	            		                    samplingTime.appendChild(instance);
	            		                    physicalMaterial.appendChild(samplingTime);
	            		                    Element location = doc.createElement("location");
	            		                    Element name = doc.createElement("name");
	            		                    name.setTextContent(samples.get(i).getSite());
	            		                    location.appendChild(name);
	            		                    Element lat = doc.createElement("lat");
	            		                    lat.setTextContent(new Double(samples.get(i).getLatitude())
	            		                            .toString());
	            		                    location.appendChild(lat);
	            		                    Element lon = doc.createElement("lon");
	            		                    lon.setTextContent(new Double(samples.get(i).getLongitude())
	            		                            .toString());
	            		                    location.appendChild(lon);
	            		                    physicalMaterial.appendChild(location);
	            		                    Element amount = doc.createElement("amount");
	            		                    amount.appendChild(this.createMeasure("measure",new Double(samples.get(i)
	            		                            .getVolume()).toString(), "ml"));
	            		                    physicalMaterial.appendChild(amount);
	            		                    Element habitat = doc.createElement("habitat");
	            		                    Element aquatic = doc.createElement("aquatic");
	            		                    Element waterBody = doc.createElement("waterBody");
	            		                    aquatic.appendChild(waterBody);
	            		                    Element depth = doc.createElement("depth");
	            		                    depth.appendChild(this.createMeasure("measure",new Double (Math.abs(samples.get(i)
	            		                            .getWaterdepth())).toString(), "m"));
	            		                    waterBody.appendChild(depth);
	            		                    Element temperature = doc.createElement("temperature");
	            		                    temperature = this.createMeasure("temperature",new Double(samples
	            		                            .get(i).getTemperature()).toString(), "C");
	            		                    waterBody.appendChild(temperature);
	            		                    habitat.appendChild(aquatic);
	            		                    physicalMaterial.appendChild(habitat);
	            		            }
			Source src = new DOMSource(doc);
			Result dest = new StreamResult(new File(folder + "samples.xml"));
			aTransformer.transform(src, dest);
			System.out.println("GCDML generation Completed.....");
			}
		} catch (Exception e) {
			System.out.println("ERROR in GCDML Generator:" + e.getMessage());
		}
		
		return ("Success!");
		
	}

}
