# Supplementary material for: MetaBar - a tool for consistent contextual data acquisition and standards compliant submission
Source: BMC Bioinformatics. 2010 Jun 30;11:358. doi: 10.1186/1471-2105-11-358 (PMC2912304; doi:10.1186/1471-2105-11-358)
Supplement: Additional file 1 — MetaBar open source code base under GNU GPL3 license. Zipped open source code base for local installation. A general installation manual can be found in the README.txt. [file 1471-2105-11-358-S1.ZIP › metabar-1.1/src/org/metabar/web/data/FilterHelper.java]

/*   Copyright (C) 2009 Wolfgang Hankeln
 *
 *   This file is part of MetaBar.
 *
 *   MetaBar is free software: you can redistribute it and/or modify
 *   it under the terms of the GNU General Public License as published by
 *   the Free Software Foundation version 3 of the License.
 *
 *   MetaBar is distributed in the hope that it will be useful,
 *   but WITHOUT ANY WARRANTY; without even the implied warranty of
 *   MERCHANTABILITY or FITNESS FOR A PARTICULAR PURPOSE.  See the
 *   GNU General Public License for more details.
 *
 *   You should have received a copy of the GNU General Public License
 *   along with MetaBar.  If not, see <http://www.gnu.org/licenses/>.
 */

package org.metabar.web.data;

//TODO:cklockow can see metabarUser1 samples in project anonymous: Find reason

import java.util.*;
import java.util.regex.*;

import org.metabar.web.Sample;
import org.metabar.web.Project;
import org.metabar.web.Permission;
import org.metabar.web.Role;
import org.metabar.web.MIENS_S;

public class FilterHelper {

	public boolean testIfRoot(String username) {
		if (username.equals("root")) {
			return true;
		} else {
			return false;
		}
	}

	public boolean testIfProjectadmin(String username, String projectname) {
		boolean isPadmin = false;
		ibatisDataAccessor ida = new ibatisDataAccessor();
		try {
			int pid = ida.selectProjectByProjectname(projectname)
					.getProjectID();
			List<Project> adminprojects = ida
					.selectAllProjectsByProjectadmin(username);
			List<String> projectnames = new ArrayList<String>();
			for (int i = 0; i < adminprojects.size(); i++) {
				projectnames.add(adminprojects.get(i).getProjectname());
			}
			List<Role> roles = ida.selectAllRolesByMembername(username);
			for (int j = 0; j < roles.size(); j++) {
				if (roles.get(j).getProjectID() == pid
						& roles.get(j).getUsername().equals(username)
						& roles.get(j).getRoletype().equals("projectadmin")) {
					// System.out.println("testIfProjectadmin: "+username+ " is
					// projectadmin in "+projectname);
					return (true);
				}
			}
		} catch (Exception e) {
			System.out.println(e.getMessage());
		}
		return (false);
	}
	public boolean testIfProjectadmin(String username, int pid) { //erroneous
		boolean isPadmin = false;
		
		ibatisDataAccessor ida = new ibatisDataAccessor();
		try {
			List<Project> adminprojects = ida
					.selectAllProjectsByProjectadmin(username);
			List<String> projectnames = new ArrayList<String>();
			for (int i = 0; i < adminprojects.size(); i++) {
				projectnames.add(adminprojects.get(i).getProjectname());
			}
			List<Role> roles = ida.selectAllRolesByMembername(username);
			for (int j = 0; j < roles.size(); j++) {
				if (roles.get(j).getProjectID() == pid
						& roles.get(j).getUsername().equals(username)
						& roles.get(j).getRoletype().equals("projectadmin")) {
					// System.out.println("testIfProjectadmin: "+username+ " is
					// projectadmin in "+projectname);
					return (true);
				}
			}
		} catch (Exception e) {
			System.out.println(e.getMessage());
		}
		return (false);
	}

	public boolean testIfOwner(String username, Sample sample) {
		if (sample.getOwner().equals(username)) {
			return true;
		} else {
			return false;
		}
	}
	
	public boolean testIfOwner(String username, long sid) {
		ibatisDataAccessor ida = new ibatisDataAccessor();
		Sample sample = new Sample();
		try{
		 sample = ida.selectSampleById(sid);
		}catch (Exception e){
			System.out.println("ERROR: in testIfOwner: "+e.getLocalizedMessage());
		}
		 if (sample.getOwner().equals(username)) {
			return true;
		} else {
			return false;
		}
	}

	public boolean testIfWritingPermission(String username, Sample sample) {
		boolean writingPermission = false;
		ibatisDataAccessor ida = new ibatisDataAccessor();
		try {
			List<Permission> permissions = ida
					.selectAllPermissionsBySampleid(sample.getSampleID());
			for (int i = 0; i <= permissions.size(); i++) {
				if (permissions.get(i).getUsername().equals(username)
						& permissions.get(i).getPermissiontype().equals(
								"writing")) {
					writingPermission = true;

				}
			}
		} catch (Exception e) {
			System.out.println(e.getMessage());
		}
		return (writingPermission);
	}	
	
	public boolean testIfWritingPermission(String username, long sid) {
		boolean writingPermission = false;
		ibatisDataAccessor ida = new ibatisDataAccessor();
		try {
			List<Permission> permissions = ida.selectAllPermissionsBySampleid(sid);
			for (int i = 0; i <= permissions.size(); i++) {
				if (permissions.get(i).getUsername().equals(username)
						& permissions.get(i).getPermissiontype().equals(
								"writing")) {
					writingPermission = true;

				}
			}
		} catch (Exception e) {
			System.out.println(e.getMessage());
		}
		return (writingPermission);
	}
	
	public boolean testIfReadingPermission(String username, Sample sample) {
		boolean readingPermission = false;
		ibatisDataAccessor ida = new ibatisDataAccessor();
		try {
			List<Permission> permissions = ida
					.selectAllPermissionsBySampleid(sample.getSampleID());
			for (int i = 0; i <= permissions.size(); i++) {
				if (permissions.get(i).getUsername().equals(username)
						& permissions.get(i).getPermissiontype().equals(
								"reading")) {
					// System.out.println("Reading permission true: "+
					// username+" , "+permissions.get(i).getPermissiontype()+" ,
					// "+permissions.get(i).getSampleID());
					readingPermission = true;
				}
			}
		} catch (Exception e) {
			System.out.println(e.getMessage());
		}
		return (readingPermission);
	}	
	
	public boolean testIfReadingPermission(String username, long sid) {
		boolean readingPermission = false;
		ibatisDataAccessor ida = new ibatisDataAccessor();
		try {
			List<Permission> permissions = ida
					.selectAllPermissionsBySampleid(sid);
			for (int i = 0; i <= permissions.size(); i++) {
				if (permissions.get(i).getUsername().equals(username)
						& permissions.get(i).getPermissiontype().equals(
								"reading")) {
					// System.out.println("Reading permission true: "+
					// username+" , "+permissions.get(i).getPermissiontype()+" ,
					// "+permissions.get(i).getSampleID());
					readingPermission = true;
				}
			}
		} catch (Exception e) {
			System.out.println(e.getMessage());
		}
		return (readingPermission);
	}

	public ArrayList removeDuplicate(ArrayList<Sample> arlList) {
		// System.out.println("the array list contains" +arlList.size()+ "
		// elements");
		ArrayList<Sample> nl = arlList;
		Sample temp = new Sample();
		for (int j = 0; j < arlList.size(); j++) {
			int counter = 0;
			temp = nl.get(j);
			for (int i = 0; i < arlList.size(); i++) {
				if (nl.get(i).getSampleID() == temp.getSampleID())
					counter++;
				if (counter > 1)
					arlList.remove(i);
			}
		}
		// System.out.println("the filtered list contains "+arlList.size()+"
		// elements.");
		Collections.sort(arlList);
		return (arlList);
	}

	public ArrayList filterNotGeoreferenced(List<Sample> tobeFiltered) {
		Pattern p = Pattern.compile("[a-zA-Z_0-9]?");
		ArrayList<Sample> filtered = new ArrayList<Sample>();
		Sample ts = new Sample();
		for (int i = 0; i < tobeFiltered.size(); i++) {
			ts = tobeFiltered.get(i);
			// System.out.println("Iteration: "+i+" gpsdatum
			// "+ts.getGpsdatum());
			// Matcher m =p.matcher(ts.getGpsdatum());
			if (!((ts.getLongitude() == 0.0001 | ts.getLongitude() == 0)
					& (ts.getLatitude() == 0.0001 | ts.getLatitude() == 0) & (ts
					.getAccuracy() == -1 | ts.getAccuracy() == 0))) {
				Matcher m = p.matcher(ts.getGpsdatum());
				if (!m.matches()) {
					filtered.add(ts);
				}
			}
		}
		return (filtered);
	}

	/*TODO: filter for empty fields:
	System.out.println("2.Temperature: "+dbsample.getTemperature());
	System.out.println("3.CollectionTime: "+dbsample.getCollectionTime());
	System.out.println("4.Volume Before in DB: "+dbsample.getVolume());
	System.out.println("6.Container Before in DB: "+dbsample.getContainer());
	System.out.println("7.CollectionDate Before in DB: "+dbsample.getCollectionDate());
	System.out.println("8.Comment Before in DB: "+dbsample.getComment());
	System.out.println("10.Accuracy Before in DB: "+dbsample.getAccuracy());
	System.out.println("12.Sampling site: "+dbsample.getSite());
	System.out.println("13.Storage location: "+dbsample.getStoragelocation());
	System.out.println("14.SeqID before: "+dbsample.getSeqID());
	 */
	public ArrayList filterNotAnnotated(List<Sample> tobeFiltered) {
		Pattern p = Pattern.compile("[a-zA-Z_0-9]?");
		ArrayList<Sample> filtered = new ArrayList<Sample>();
		Sample ts = new Sample();
		for (int i = 0; i < tobeFiltered.size(); i++) {
			ts = tobeFiltered.get(i);
			// System.out.println("Iteration: "+i+" gpsdatum
			// "+ts.getGpsdatum());
			// Matcher m =p.matcher(ts.getGpsdatum());
			if (!((ts.getTemperature() == -1111 | ts.getTemperature() == 0)
					| (ts.getVolume() == -1 | ts.getVolume() == 0)
					| (ts.getAccuracy() == -1 | ts.getAccuracy() == 0))) {
				//if (ts.getComment() != null) {
				/*
				 * | (ts.getLongitude() == 0.0001 | ts.getLongitude() == 0)
				 * ts.getWaterdepth() == -1 | ts.getWaterdepth() == 0)
					| 
					| (ts.getLatitude() == 0.0001 | ts.getLatitude() == 0)
				 */
					//Matcher m = p.matcher(ts.getComment());
					//if (!m.matches()) {
						filtered.add(ts);
					//}
				//}
			}
		}
		return (filtered);
	}

	public ArrayList filterNoSeqID(List<Sample> tobeFiltered) {
		Pattern p = Pattern.compile("[a-zA-Z_0-9]?");
		ArrayList<Sample> filtered = new ArrayList<Sample>();
		Sample ts = new Sample();
		for (int i = 0; i < tobeFiltered.size(); i++) {
			ts = tobeFiltered.get(i);
			if (ts.getSeqID() != null) {
				Matcher m = p.matcher(ts.getSeqID());
				if (!m.matches()) {
					filtered.add(ts);
				}
			}
		}
		return (filtered);
	}

	public ArrayList filterProjectListForMembership(List<Project> tobeFiltered,
			String membername) {
		ibatisDataAccessor ida = new ibatisDataAccessor();
		ArrayList<Project> filtered = new ArrayList<Project>();
		Project temp = new Project();
		List<Role> roles = new ArrayList<Role>();
		try {
			roles = ida.selectAllRolesByMembername(membername);
		} catch (Exception e) {
			// System.out.println("An Error occured in
			// filterProjectListForMembership: "+e.getMessage());
		}
		for (int j = 0; j < roles.size(); j++) {
			for (int i = 0; i < tobeFiltered.size(); i++) {
				temp = tobeFiltered.get(i);
				if (roles.get(j).getRoletype().equals("member")
						& roles.get(j).getProjectID() == temp.getProjectID()) {
					filtered.add(temp);
				}
			}
		}
		return (filtered);
	}

	public ArrayList filter(List<Sample> tobeFiltered, String username,
			String projectname) {
		ArrayList<Sample> noDuplicates = new ArrayList<Sample>();

		try {
			ibatisDataAccessor ida = new ibatisDataAccessor();
			boolean isRoot = this.testIfRoot(username);
			boolean isPadmin = this.testIfProjectadmin(username, projectname);

			int pid = ida.selectProjectByProjectname(projectname)
					.getProjectID();

			// projectspecific filtering
			if (isRoot | isPadmin) {
				for (int k = 0; k < tobeFiltered.size(); k++) {
					if (tobeFiltered.get(k).getProjectidentifier() == pid) {
						noDuplicates.add(tobeFiltered.get(k));
					}
				}
				noDuplicates = this.removeDuplicate(noDuplicates);
			}

			if (!isRoot & !isPadmin) {
				// projectspecific filtering

				for (int k = 0; k < tobeFiltered.size(); k++) {
					if (tobeFiltered.get(k).getProjectidentifier() == pid) {
						noDuplicates.add(tobeFiltered.get(k));
					}
				}
				// noDuplicates =this.removeDuplicate(noDuplicates);

				// System.out.println("number of samples (projectSamples):
				// "+noDuplicates.size());
				ArrayList<Sample> doubleDuplicates = new ArrayList<Sample>();
				for (int p = 0; p < noDuplicates.size(); p++) {
					doubleDuplicates.add(p, noDuplicates.get(p));
				}

				Sample temp = new Sample();

				for (int z = 0; z < doubleDuplicates.size(); z++) {
					// System.out.println(z+" Sample:
					// "+doubleDuplicates.get(z).getSampleID());
					temp = doubleDuplicates.get(z);
					if (!(this.testIfOwner(username, temp)
							| this.testIfWritingPermission(username, temp) | this
							.testIfReadingPermission(username, temp))) {
						// System.out.println("Sample: "+temp.getSampleID() + "
						// will be removed: not owner, no writing, no reading
						// permission!");
						noDuplicates.remove(temp);
					}
				}
			}

		} catch (Exception e) {
			System.out.println("Exception: " + e.getMessage());
		}
		return (noDuplicates);
	}
	
	public boolean checkIfMIENS_SPresesent(Sample sample){
		boolean checkResult=false;
		try{
			ibatisDataAccessor ibat= new ibatisDataAccessor();
			MIENS_S miens_s = ibat.selectMIENS_SBySampleID(sample.getSampleID());
			System.out.println("checkIfMIENS_SPresesent Object found: "+miens_s.getSampleID());
			checkResult =true;
		}catch (Exception e){
			checkResult =false;
			System.out.println("ERROR in checkIfMIENS_SPresent: "+e.getMessage());
			return(checkResult);
		}
		return checkResult;
	}
	
	public boolean checkIfStudyTypePresesent(Sample sample){
		boolean checkResult=false;
		try{
			String testString = sample.getStudytype();
			if (!testString.equals("null")){
				checkResult=true;
			}
			/*
			ibatisDataAccessor ibat= new ibatisDataAccessor();
			MIENS_S miens_s = ibat.selectMIENS_SBySampleID(sample.getSampleID());
			System.out.println("checkIfMIENS_SPresesent Object found: "+miens_s.getSampleID());
			checkResult =true;*/
		}catch (Exception e){
			checkResult =false;
			System.out.println("ERROR in checkIfStudyTypePresent: "+e.getMessage());
			return(checkResult);
		}
		return checkResult;
	}
	
	public boolean checkIfEnvPackage(Sample sample){
		boolean checkResult=false;
		try{
			String testString = sample.getEnvtype();
			if (!testString.equals("null")){
				checkResult=true;
			}
			/*
			ibatisDataAccessor ibat= new ibatisDataAccessor();
			MIENS_S miens_s = ibat.selectMIENS_SBySampleID(sample.getSampleID());
			System.out.println("checkIfMIENS_SPresesent Object found: "+miens_s.getSampleID());
			checkResult =true;*/
		}catch (Exception e){
			checkResult =false;
			System.out.println("ERROR in checkIfEnvPackagePresent: "+e.getMessage());
			return(checkResult);
		}
		return checkResult;
	}
	

	public FilterHelper() {
		super();
		// TODO Auto-generated constructor stub
	}
}
