# Supplementary material for: MetaBar - a tool for consistent contextual data acquisition and standards compliant submission
Source: BMC Bioinformatics. 2010 Jun 30;11:358. doi: 10.1186/1471-2105-11-358 (PMC2912304; doi:10.1186/1471-2105-11-358)
Supplement: Additional file 1 — MetaBar open source code base under GNU GPL3 license. Zipped open source code base for local installation. A general installation manual can be found in the README.txt. [file 1471-2105-11-358-S1.ZIP › metabar-1.1/src/org/metabar/web/data/KMLGenerator.java]

/*   Copyright (C) 2009 Wolfgang Hankeln
 *
 *   This file is part of MetaBar.
 *
 *   MetaBar is free software: you can redistribute it and/or modify
 *   it under the terms of the GNU General Public License as published by
 *   the Free Software Foundation version 3 of the License.
 *
 *   MetaBar is distributed in the hope that it will be useful,
 *   but WITHOUT ANY WARRANTY; without even the implied warranty of
 *   MERCHANTABILITY or FITNESS FOR A PARTICULAR PURPOSE.  See the
 *   GNU General Public License for more details.
 *
 *   You should have received a copy of the GNU General Public License
 *   along with MetaBar.  If not, see <http://www.gnu.org/licenses/>.
 */

package org.metabar.web.data;

import java.io.*;
import java.util.*;

import org.metabar.web.Sample;
import org.metabar.web.Role;
import org.metabar.web.Project;
import org.metabar.web.data.FilterHelper;
import org.metabar.web.data.ibatisDataAccessor;

import javax.xml.parsers.DocumentBuilder;
import javax.xml.parsers.DocumentBuilderFactory;
import javax.xml.transform.Result;
import javax.xml.transform.Source;
import javax.xml.transform.Transformer;
import javax.xml.transform.TransformerFactory;
import javax.xml.transform.dom.DOMSource;
import javax.xml.transform.stream.StreamResult;

//import com.google.marker;
import org.w3c.dom.Document;
import org.w3c.dom.Element;

public class KMLGenerator {
	String catalinahome = System.getenv("CATALINA_HOME");
	String folder = catalinahome + "/webapps/metabar/data/flatfilestock/";

	public long id;
	public String name;
	public String comment;
	public double lat;
	public double lng;
	public String type;

	public String generateKMLFile(List<Sample> samples, String username) {
		boolean error = false;
		FilterHelper fh = new FilterHelper();

		try {
			//PERMISSION CHECK
			samples = fh.filterNotGeoreferenced(samples);
			samples = fh.filterNotAnnotated(samples);
			boolean permissionError = false;
			if(samples.size()!=0){
				System.out.println("sample size: "+samples.size());
			for (int i = 0; i < samples.size(); i++) {
				System.out.println("PERMISSION checking iteration: "+i);
					if (    !(fh.testIfOwner(username, samples.get(i)) | 
							fh.testIfReadingPermission(username, samples.get(i))|
							fh.testIfWritingPermission(username, samples.get(i)))){ //|
							//			fh.testIfProjectadmin(username, ida.selectProjectById(ida.selectSampleById(i).getProjectidentifier()).getProjectname()))){
					permissionError=true;
					System.out.println("permissionError: true");
					}
				}
			}
			// check if projectadmin
			// get PID for sample check if username is padmin for PID project -> permissionError false
			ibatisDataAccessor ida = new ibatisDataAccessor();
			List<Role> paroles = ida.selectAllRolesByProjectID(samples.get(0).getProjectidentifier());
			System.out.println("Projectadmin roles: "+paroles.size());
			System.out.println("username: "+username);
			for( int i = 0; i< paroles.size();i++){
				if (paroles.get(i).getUsername().equals(username) && paroles.get(i).getRoletype().equals("projectadmin"))
					permissionError =false;
				System.out.println("ERROR = false");
			}
			
			if (samples.size()==0 | permissionError){
				error = true;
				System.out.println("ERROR = true");
				if(permissionError){
				return("ERROR: You don't have permission for the selected samples!");	
				}
				return("ERROR: selected samples not sufficiently annotated!");
			}


			DocumentBuilderFactory factory = DocumentBuilderFactory
					.newInstance();
			DocumentBuilder builder = factory.newDocumentBuilder();
			TransformerFactory tranFactory = TransformerFactory.newInstance();
			Transformer aTransformer = tranFactory.newTransformer();

			Document doc = builder.newDocument();
			Element root = doc.createElement("kml");
			root.setAttribute("xmlns", "http://earth.google.com/kml/2.1");
			doc.appendChild(root);
			Element dnode = doc.createElement("Document");
			root.appendChild(dnode);


			if (error == false){
				System.out.println ("no error KML generation starts: ");
			for (int i = 0; i < samples.size(); i++) {
				this.id = samples.get(i).getSampleID();
				this.name = samples.get(i).getSite();
				this.comment = ("collected: "+samples.get(i).getCollectionDate()+" T"+samples.get(i).getCollectionTime()+", "+samples.get(i).getComment());
				this.lat = samples.get(i).getLatitude();
				this.lng = samples.get(i).getLongitude();
				this.type = samples.get(i).getContainer();

				Element placemark = doc.createElement("Placemark");
				dnode.appendChild(placemark);
				Element name = doc.createElement("name");
				name.appendChild(doc.createTextNode(this.name));
				placemark.appendChild(name);
				Element descrip = doc.createElement("description");
				descrip.appendChild(doc.createTextNode(this.comment
						+ ", visit http://www.megx.net/gms"));
				placemark.appendChild(descrip);
				Element styleUrl = doc.createElement("styleUrl");
				styleUrl.appendChild(doc.createTextNode("#" + this.type
						+ "Style"));
				placemark.appendChild(styleUrl);
				Element point = doc.createElement("Point");
				Element coordinates = doc.createElement("coordinates");
				coordinates.appendChild(doc.createTextNode(this.lng + ","
						+ this.lat));
				point.appendChild(coordinates);
				placemark.appendChild(point);
			}
			Source src = new DOMSource(doc);
			Result dest = new StreamResult(new File(folder + "sites.kml"));

			aTransformer.transform(src, dest);
			System.out.println("KML generation Completed.....");
			
			}
		} catch (Exception e) {
			System.out.println("ERROR in KML Generator:" + e.getMessage());
		}
		return("Success!");
	}

	public KMLGenerator() {
		super();
		// TODO Auto-generated constructor stub
	}

}
