# Supplementary material for: MetaBar - a tool for consistent contextual data acquisition and standards compliant submission
Source: BMC Bioinformatics. 2010 Jun 30;11:358. doi: 10.1186/1471-2105-11-358 (PMC2912304; doi:10.1186/1471-2105-11-358)
Supplement: Additional file 1 — MetaBar open source code base under GNU GPL3 license. Zipped open source code base for local installation. A general installation manual can be found in the README.txt. [file 1471-2105-11-358-S1.ZIP › metabar-1.1/src/org/metabar/web/data/ibatisDataAccessor.java]

/*   Copyright (C) 2009 Wolfgang Hankeln
 *
 *   This file is part of MetaBar.
 *
 *   MetaBar is free software: you can redistribute it and/or modify
 *   it under the terms of the GNU General Public License as published by
 *   the Free Software Foundation version 3 of the License.
 *
 *   MetaBar is distributed in the hope that it will be useful,
 *   but WITHOUT ANY WARRANTY; without even the implied warranty of
 *   MERCHANTABILITY or FITNESS FOR A PARTICULAR PURPOSE.  See the
 *   GNU General Public License for more details.
 *
 *   You should have received a copy of the GNU General Public License
 *   along with MetaBar.  If not, see <http://www.gnu.org/licenses/>.
 */

package org.metabar.web.data;

import com.ibatis.sqlmap.client.SqlMapClient;
import com.ibatis.sqlmap.client.SqlMapClientBuilder;
import com.ibatis.common.resources.Resources;
import org.metabar.web.Sample;
import org.metabar.web.Xls;
import org.metabar.web.Member;
import org.metabar.web.Role;
import org.metabar.web.Project;
import org.metabar.web.Permission;
import org.metabar.web.MIENS_S;
import org.metabar.web.MIENS_C;
import org.metabar.web.EU;
import org.metabar.web.BA;
import org.metabar.web.PL;
import org.metabar.web.VI;
import org.metabar.web.ORG;
import org.metabar.web.ME;

import org.metabar.web.Water;
import org.metabar.web.Wastew;
import org.metabar.web.Soil;
import org.metabar.web.Sediment;
import org.metabar.web.Planta;
import org.metabar.web.Misc;
import org.metabar.web.Biofilm;
import org.metabar.web.Humanv;
import org.metabar.web.Humans;
import org.metabar.web.Humano;
import org.metabar.web.Humang;
import org.metabar.web.Humana;
import org.metabar.web.Hosta;
import org.metabar.web.Air;

import java.io.Reader;
import java.io.IOException;
import java.util.List;
import java.sql.SQLException;

public class ibatisDataAccessor {
	/**
	 * SqlMapClient instances are thread safe, so you only need one.
	 * In this case, we'll use a static singleton.  So sue me.  ;-)
	 */
	private static SqlMapClient sqlMapper;

	/**
	 * It's not a good idea to put code that can fail in a class initializer,
	 * but for sake of argument, here's how you configure an SQL Map.
	 */
	static {
		try {
			//Reader reader = Resources.getResourceAsReader(System.getenv("HOME")+"../SqlMapConfig.xml");

			Reader reader = Resources.getResourceAsReader("../SqlMapConfig.xml");
			sqlMapper = SqlMapClientBuilder.buildSqlMapClient(reader);
			reader.close(); 
		} catch (IOException e) {
			// Fail fast.
			throw new RuntimeException("Something bad happened while building the SqlMapClient instance." + e.getMessage());
		}
	}
	
	//WATER related instance creation/manipulation methods
	public static Water selectWATERBySampleID (long sampleID)throws SQLException {
		return (Water) sqlMapper.queryForObject("selectWATERBySampleID", sampleID);
	}
	public static List<Water> selectAllWATERs () throws SQLException {
		return sqlMapper.queryForList("selectAllWATERs");
	}
	public static void insertWATER (Water water)throws SQLException {
		sqlMapper.insert("insertWATER", water);
	}
	public static void updateWATER (Water water) throws SQLException {
		sqlMapper.update("updateWATER", water);
	}
	public static void deleteWATER (long sampleID) throws SQLException {
		sqlMapper.delete("deleteWATERBySampleId", sampleID);
	}
	
	//WASTEW related instance creation/manipulation methods
	public static Wastew selectWASTEWBySampleID (long sampleid)throws SQLException {
		return (Wastew) sqlMapper.queryForObject("selectWASTEWBySampleID", sampleid);
	}
	public static List<Wastew> selectAllWASTEWs () throws SQLException {
		return sqlMapper.queryForList("selectAllWASTEWs");
	}
	public static void insertWASTEW (Wastew wastew)throws SQLException {
		sqlMapper.insert("insertWASTEW", wastew);
	}
	public static void updateWASTEW (Wastew wastew) throws SQLException {
		sqlMapper.update("updateWASTEW", wastew);
	}
	public static void deleteWASTEW (long sampleid) throws SQLException {
		sqlMapper.delete("deleteWASTEWBySampleId", sampleid);
	}
	
	//SOIL related instance creation/manipulation methods
	public static Soil selectSOILBySampleID (long sampleid)throws SQLException {
		return (Soil) sqlMapper.queryForObject("selectSOILBySampleID", sampleid);
	}
	public static List<Soil> selectAllSOILs () throws SQLException {
		return sqlMapper.queryForList("selectAllSOILs");
	}
	public static void insertSOIL (Soil soil)throws SQLException {
		sqlMapper.insert("insertSOIL", soil);
	}
	public static void updateSOIL (Soil soil) throws SQLException {
		sqlMapper.update("updateSOIL", soil);
	}
	public static void deleteSOIL (long sampleid) throws SQLException {
		sqlMapper.delete("deleteSOILBySampleId", sampleid);
	}
	
	//SEDIMENT related instance creation/manipulation methods
	public static Sediment selectSEDIMENTBySampleID (long sampleid)throws SQLException {
		return (Sediment) sqlMapper.queryForObject("selectSEDIMENTBySampleID", sampleid);
	}
	public static List<Sediment> selectAllSEDIMENTs () throws SQLException {
		return sqlMapper.queryForList("selectAllSEDIMENTs");
	}
	public static void insertSEDIMENT (Sediment sediment)throws SQLException {
		sqlMapper.insert("insertSEDIMENT", sediment);
	}
	public static void updateSEDIMENT (Sediment sediment) throws SQLException {
		sqlMapper.update("updateSEDIMENT", sediment);
	}
	public static void deleteSEDIMENT (long sampleid) throws SQLException {
		sqlMapper.delete("deleteSEDIMENTBySampleId", sampleid);
	}
	
	//PLANTA related instance creation/manipulation methods
	public static Planta selectPLANTABySampleID (long sampleid)throws SQLException {
		return (Planta) sqlMapper.queryForObject("selectPLANTABySampleID", sampleid);
	}
	public static List<Planta> selectAllPLANTAs () throws SQLException {
		return sqlMapper.queryForList("selectAllPLANTAs");
	}
	public static void insertPLANTA (Planta planta)throws SQLException {
		sqlMapper.insert("insertPLANTA", planta);
	}
	public static void updatePLANTA (Planta planta) throws SQLException {
		sqlMapper.update("updatePLANTA", planta);
	}
	public static void deletePLANTA (long sampleid) throws SQLException {
		sqlMapper.delete("deletePLANTABySampleId", sampleid);
	}
	
	//MISC related instance creation/manipulation methods
	public static Misc selectMISCBySampleID (long sampleid)throws SQLException {
		return (Misc) sqlMapper.queryForObject("selectMISCBySampleID", sampleid);
	}
	public static List<Misc> selectAllMISCs () throws SQLException {
		return sqlMapper.queryForList("selectAllMISCs");
	}
	public static void insertMISC (Misc misc)throws SQLException {
		sqlMapper.insert("insertMISC", misc);
	}
	public static void updateMISC (Misc misc) throws SQLException {
		sqlMapper.update("updateMISC", misc);
	}
	public static void deleteMISC (long sampleid) throws SQLException {
		sqlMapper.delete("deleteMISCBySampleId", sampleid);
	}
	
	//BIOFILM related instance creation/manipulation methods
	public static Biofilm selectBIOFILMBySampleID (long sampleid)throws SQLException {
		return (Biofilm) sqlMapper.queryForObject("selectBIOFILMBySampleID", sampleid);
	}
	public static List<Biofilm> selectAllBIOFILMs () throws SQLException {
		return sqlMapper.queryForList("selectAllBIOFILMs");
	}
	public static void insertBIOFILM (Biofilm biofilm)throws SQLException {
		sqlMapper.insert("insertBIOFILM", biofilm);
	}
	public static void updateBIOFILM (Biofilm biofilm) throws SQLException {
		sqlMapper.update("updateBIOFILM", biofilm);
	}
	public static void deleteBIOFILM (long sampleid) throws SQLException {
		sqlMapper.delete("deleteBIOFILMBySampleId", sampleid);
	}
	
	//HUMANV related instance creation/manipulation methods
	public static Humanv selectHUMANVBySampleID (long sampleid)throws SQLException {
		return (Humanv) sqlMapper.queryForObject("selectHUMANVBySampleID", sampleid);
	}
	public static List<Humanv> selectAllHUMANVs () throws SQLException {
		return sqlMapper.queryForList("selectAllHUMANVs");
	}
	public static void insertHUMANV (Humanv humanv)throws SQLException {
		sqlMapper.insert("insertHUMANV", humanv);
	}
	public static void updateHUMANV (Humanv humanv) throws SQLException {
		sqlMapper.update("updateHUMANV", humanv);
	}
	public static void deleteHUMANV (long sampleid) throws SQLException {
		sqlMapper.delete("deleteHUMANVBySampleId", sampleid);
	}
	
	//HUMANS related instance creation/manipulation methods
	public static Humans selectHUMANSBySampleID (long sampleid)throws SQLException {
		return (Humans) sqlMapper.queryForObject("selectHUMANSBySampleID", sampleid);
	}
	public static List<Humans> selectAllHUMANSs () throws SQLException {
		return sqlMapper.queryForList("selectAllHUMANSs");
	}
	public static void insertHUMANS (Humans humans)throws SQLException {
		sqlMapper.insert("insertHUMANS", humans);
	}
	public static void updateHUMANS (Humans humans) throws SQLException {
		sqlMapper.update("updateHUMANS", humans);
	}
	public static void deleteHUMANS (long sampleid) throws SQLException {
		sqlMapper.delete("deleteHUMANSBySampleId", sampleid);
	}
	
	//HUMANO related instance creation/manipulation methods
	public static Humano selectHUMANOBySampleID (long sampleid)throws SQLException {
		return (Humano) sqlMapper.queryForObject("selectHUMANOBySampleID", sampleid);
	}
	public static List<Humano> selectAllHUMANOs () throws SQLException {
		return sqlMapper.queryForList("selectAllHUMANOs");
	}
	public static void insertHUMANO (Humano humano)throws SQLException {
		sqlMapper.insert("insertHUMANO", humano);
	}
	public static void updateHUMANO (Humano humano) throws SQLException {
		sqlMapper.update("updateHUMANO", humano);
	}
	public static void deleteHUMANO (long sampleid) throws SQLException {
		sqlMapper.delete("deleteHUMANOBySampleId", sampleid);
	}
	
	//HUMANG related instance creation/manipulation methods
	public static Humang selectHUMANGBySampleID (long sampleid)throws SQLException {
		return (Humang) sqlMapper.queryForObject("selectHUMANGBySampleID", sampleid);
	}
	public static List<Humang> selectAllHUMANGs () throws SQLException {
		return sqlMapper.queryForList("selectAllHUMANGs");
	}
	public static void insertHUMANG (Humang humang)throws SQLException {
		sqlMapper.insert("insertHUMANG", humang);
	}
	public static void updateHUMANG (Humang humang) throws SQLException {
		sqlMapper.update("updateHUMANG", humang);
	}
	public static void deleteHUMANG (long sampleid) throws SQLException {
		sqlMapper.delete("deleteHUMANGBySampleId", sampleid);
	}
	
	//HUMANA related instance creation/manipulation methods
	public static Humana selectHUMANABySampleID (long sampleid)throws SQLException {
		return (Humana) sqlMapper.queryForObject("selectHUMANABySampleID", sampleid);
	}
	public static List<Humana> selectAllHUMANAs () throws SQLException {
		return sqlMapper.queryForList("selectAllHUMANAs");
	}
	public static void insertHUMANA (Humana humana)throws SQLException {
		sqlMapper.insert("insertHUMANA", humana);
	}
	public static void updateHUMANA (Humana humana) throws SQLException {
		sqlMapper.update("updateHUMANA", humana);
	}
	public static void deleteHUMANA (long sampleid) throws SQLException {
		sqlMapper.delete("deleteHUMANABySampleId", sampleid);
	}
	
	//HOSTA related instance creation/manipulation methods
	public static Hosta selectHOSTABySampleID (long sampleid)throws SQLException {
		return (Hosta) sqlMapper.queryForObject("selectHOSTABySampleID", sampleid);
	}
	public static List<Hosta> selectAllHOSTAs () throws SQLException {
		return sqlMapper.queryForList("selectAllHOSTAs");
	}
	public static void insertHOSTA (Hosta hosta)throws SQLException {
		sqlMapper.insert("insertHOSTA", hosta);
	}
	public static void updateHOSTA (Hosta hosta) throws SQLException {
		sqlMapper.update("updateHOSTA", hosta);
	}
	public static void deleteHOSTA (long sampleid) throws SQLException {
		sqlMapper.delete("deleteHOSTABySampleId", sampleid);
	}
	
	//AIR related instance creation/manipulation methods
	public static Air selectAIRBySampleID (long sampleid)throws SQLException {
		return (Air) sqlMapper.queryForObject("selectAIRBySampleID", sampleid);
	}
	public static List<Air> selectAllAIRs () throws SQLException {
		return sqlMapper.queryForList("selectAllAIRs");
	}
	public static void insertAIR (Air air)throws SQLException {
		sqlMapper.insert("insertAIR", air);
	}
	public static void updateAIR (Air air) throws SQLException {
		sqlMapper.update("updateAIR", air);
	}
	public static void deleteAIR (long sampleid) throws SQLException {
		sqlMapper.delete("deleteAIRBySampleId", sampleid);
	}
	
	
	// MIENS_S related instance creation/manipulation methods
	public static MIENS_S selectMIENS_SBySampleID (long sampleID)throws SQLException {
		return (MIENS_S) sqlMapper.queryForObject("selectMIENS_SBySampleID", sampleID);
	}
	public static List<MIENS_S> selectAllMIENS_Ss () throws SQLException {
		return sqlMapper.queryForList("selectAllMIENS_Ss");
	}
	public static void insertMIENS_S (MIENS_S miens_s)throws SQLException {
		sqlMapper.insert("insertMIENS_S", miens_s);
	}
	public static void updateMIENS_S (MIENS_S miens_s) throws SQLException {
		sqlMapper.update("updateMIENS_S", miens_s);
	}
	public static void deleteMIENS_S (long sampleID) throws SQLException {
		sqlMapper.delete("deleteMIENS_SBySampleId", sampleID);
	}
	
	// MIENS_C related instance creation/manipulation methods
	public static MIENS_C selectMIENS_CBySampleID (long sampleID)throws SQLException {
		return (MIENS_C) sqlMapper.queryForObject("selectMIENS_CBySampleID", sampleID);
	}
	public static List<MIENS_C> selectAllMIENS_Cs () throws SQLException {
		return sqlMapper.queryForList("selectAllMIENS_Cs");
	}
	public static void insertMIENS_C (MIENS_C miens_c)throws SQLException {
		sqlMapper.insert("insertMIENS_C", miens_c);
	}
	public static void updateMIENS_C (MIENS_C miens_c) throws SQLException {
		sqlMapper.update("updateMIENS_C", miens_c);
	}
	public static void deleteMIENS_C (long sampleID) throws SQLException {
		sqlMapper.delete("deleteMIENS_CBySampleId", sampleID);
	}
	
	// EU related instance creation/manipulation methods
	public static EU selectEUBySampleID (long sampleID)throws SQLException {
		return (EU) sqlMapper.queryForObject("selectEUBySampleID", sampleID);
	}
	public static List<EU> selectAllEUs () throws SQLException {
		return sqlMapper.queryForList("selectAllEUs");
	}
	public static void insertEU (EU eu)throws SQLException {
		sqlMapper.insert("insertEU", eu);
	}
	public static void updateEU (EU eu) throws SQLException {
		sqlMapper.update("updateEU", eu);
	}
	public static void deleteEU (long sampleID) throws SQLException {
		sqlMapper.delete("deleteEUBySampleId", sampleID);
	}
	
	// BA related instance creation/manipulation methods
	public static BA selectBABySampleID (long sampleID)throws SQLException {
		return (BA) sqlMapper.queryForObject("selectBABySampleID", sampleID);
	}
	public static List<BA> selectAllBAs () throws SQLException {
		return sqlMapper.queryForList("selectAllBAs");
	}
	public static void insertBA (BA ba)throws SQLException {
		sqlMapper.insert("insertBA", ba);
	}
	public static void updateBA (BA ba) throws SQLException {
		sqlMapper.update("updateBA", ba);
	}
	public static void deleteBA (long sampleID) throws SQLException {
		sqlMapper.delete("deleteBABySampleId", sampleID);
	}	
	
	// PL related instance creation/manipulation methods
	public static PL selectPLBySampleID (long sampleID)throws SQLException {
		return (PL) sqlMapper.queryForObject("selectPLBySampleID", sampleID);
	}
	public static List<PL> selectAllPLs () throws SQLException {
		return sqlMapper.queryForList("selectAllPLs");
	}
	public static void insertPL (PL pl)throws SQLException {
		sqlMapper.insert("insertPL", pl);
	}
	public static void updatePL (PL pl) throws SQLException {
		sqlMapper.update("updatePL", pl);
	}
	public static void deletePL (long sampleID) throws SQLException {
		sqlMapper.delete("deletePLBySampleId", sampleID);
	}	
	
	// VI related instance creation/manipulation methods
	public static VI selectVIBySampleID (long sampleID)throws SQLException {
		return (VI) sqlMapper.queryForObject("selectVIBySampleID", sampleID);
	}
	public static List<VI> selectAllVIs () throws SQLException {
		return sqlMapper.queryForList("selectAllVIs");
	}
	public static void insertVI (VI vi)throws SQLException {
		sqlMapper.insert("insertVI", vi);
	}
	public static void updateVI (VI vi) throws SQLException {
		sqlMapper.update("updateVI", vi);
	}
	public static void deleteVI (long sampleID) throws SQLException {
		sqlMapper.delete("deleteVIBySampleId", sampleID);
	}
	
	// ORG related instance creation/manipulation methods
	public static ORG selectORGBySampleID (long sampleID)throws SQLException {
		return (ORG) sqlMapper.queryForObject("selectORGBySampleID", sampleID);
	}
	public static List<ORG> selectAllORGs () throws SQLException {
		return sqlMapper.queryForList("selectAllORGs");
	}
	public static void insertORG (ORG organelle)throws SQLException {
		sqlMapper.insert("insertORG", organelle);
	}
	public static void updateORG (ORG organelle) throws SQLException {
		sqlMapper.update("updateORG", organelle);
	}
	public static void deleteORG (long sampleID) throws SQLException {
		sqlMapper.delete("deleteORGBySampleId", sampleID);
	}
	
	// ME related instance creation/manipulation methods
	public static ME selectMEBySampleID (long sampleID)throws SQLException {
		return (ME) sqlMapper.queryForObject("selectMEBySampleID", sampleID);
	}
	public static List<ME> selectAllMEs () throws SQLException {
		return sqlMapper.queryForList("selectAllMEs");
	}
	public static void insertME (ME me)throws SQLException {
		sqlMapper.insert("insertME", me);
	}
	public static void updateME (ME me) throws SQLException {
		sqlMapper.update("updateME", me);
	}
	public static void deleteME (long sampleID) throws SQLException {
		sqlMapper.delete("deleteMEBySampleId", sampleID);
	}
	
	// XLS related instance creation/manipulation methods
	public static Xls selectXlsById  (int id) throws SQLException {
		return (Xls) sqlMapper.queryForObject("selectXlsById", id);
	}
	public static List<Xls> selectAllXls () throws SQLException {
		return sqlMapper.queryForList("selectAllXls");
	}
	public static List<Xls> selectAllXlsByOwner (int userid) throws SQLException {
		return sqlMapper.queryForList("selectAllXlsByOwner",userid);
	}
	public static Xls selectMaxXlsID ()throws SQLException{
		return (Xls) sqlMapper.queryForObject("selectMaxXlsID");
	}
	public static void insertXls (Xls xls)throws SQLException {
		sqlMapper.insert("insertXls", xls);
	}
	public static void updateXls (Xls xls) throws SQLException {
		sqlMapper.update("updateXls", xls);
	}
	public static void deleteXls (long id) throws SQLException {
		sqlMapper.delete("deleteXlsById", id);
	}
	

	// SAMPLE related instance creation/manipulation methods
	public static List<Sample> selectAllSamples () throws SQLException {
		return sqlMapper.queryForList("selectAllSamples");
	}
	public static List<Sample> selectAllSamplesByOwner (String owner) throws SQLException {
		return sqlMapper.queryForList("selectAllSamplesByOwner",owner);
	}
	public static List<Sample> selectAllSamplesByPID (int projectid) throws SQLException {
		return sqlMapper.queryForList("selectAllSamplesByPID",projectid);
	}
	public static Sample selectMaxSID ()throws SQLException{
		return (Sample) sqlMapper.queryForObject("selectMaxSID");
	}
	public static Sample selectMaxSIDfromProject(int pid)throws SQLException{
		return (Sample) sqlMapper.queryForObject("selectMaxSIDfromProject",pid);
	}
	public static Sample selectMinSID ()throws SQLException{
		return (Sample) sqlMapper.queryForObject("selectMinSID");
	}
	public static Sample selectMinSIDfromProject(int pid)throws SQLException{
		return (Sample) sqlMapper.queryForObject("selectMinSIDfromProject",pid);
	}
	public static Sample selectSampleById  (long id) throws SQLException {
		return (Sample) sqlMapper.queryForObject("selectSampleById", id);
	}
	public static void insertSample (Sample sample)throws SQLException {
		sqlMapper.insert("insertSample", sample);
	}
	public static void updateSample (Sample sample) throws SQLException {
		sqlMapper.update("updateSample", sample);
	}
	public static void deleteSample (long id) throws SQLException {
		sqlMapper.delete("deleteSampleById", id);
	}

	// MEMBER related instance creation/manipulation methods
	public static List<Member> selectAllMembers () throws SQLException {
		return sqlMapper.queryForList("selectAllMembers");
	}
	public static Member selectMaxMID ()throws SQLException{
		return (Member) sqlMapper.queryForObject("selectMaxMID");
	}
	public static Member selectMemberById  (int id) throws SQLException {
		return (Member) sqlMapper.queryForObject("selectMemberById", id);
	}
	public static Member selectMemberByName  (String name) throws SQLException {
		return (Member) sqlMapper.queryForObject("selectMemberByName", name);
	}
	public static void createMember (Member member) throws SQLException {
		sqlMapper.insert("createMember", member);
	}
	public static void updateMember (Member member) throws SQLException {
		sqlMapper.update("updateMember", member);
	}
	public static void deleteMember (int id) throws SQLException {
		sqlMapper.delete("deleteMemberById", id);
	}
	
	// ROLE related instance creation/manipulation methods
	public static List<Role> selectAllRoles () throws SQLException {
		return sqlMapper.queryForList("selectAllRoles");
	}
	public static Role selectMaxRID ()throws SQLException{
		return (Role) sqlMapper.queryForObject("selectMaxRID");
	}
	public static Role selectRoleById  (int id) throws SQLException {
		return (Role) sqlMapper.queryForObject("selectRoleById", id);
	}
	public static List<Role> selectAllRolesByProjectID (int projectid) throws SQLException {
		return sqlMapper.queryForList("selectAllRolesByProjectID",projectid );
	}
	public static List<Role> selectAllRolesByMembername (String membername) throws SQLException {
		return sqlMapper.queryForList("selectAllRolesByMembername",membername );
	}
	public static List<Role> selectAllRolesByRoletype (String roletype) throws SQLException {
		return sqlMapper.queryForList("selectAllRolesByRoletype",roletype );
	}
	public static void deleteRole (int id) throws SQLException {
		sqlMapper.delete("deleteRoleById", id);
	}
	public static void createProjectAdminRoleForMember (Role role) throws SQLException {
		sqlMapper.insert("createProjectAdminRoleForMember", role);
	}
	public static void createProjectMemberRoleForMember (Role role) throws SQLException {
		sqlMapper.insert("createProjectMemberRoleForMember", role);
	}
	
	
	// PROJECT related instance creation/manipulation methods
	public static List<Project> selectAllProjects () throws SQLException {
		return sqlMapper.queryForList("selectAllProjects");
	}
	public static Project selectMaxPID ()throws SQLException{
		return (Project) sqlMapper.queryForObject("selectMaxPID");
	}
	public static Project selectProjectById  (int id) throws SQLException {
		return (Project) sqlMapper.queryForObject("selectProjectById", id);
	}
	public static Project selectProjectByProjectname  (String name) throws SQLException {
		return (Project) sqlMapper.queryForObject("selectProjectByProjectname", name);
	}
	public static List<Project> selectAllProjectsByProjectadmin (String membername) throws SQLException {
		return sqlMapper.queryForList("selectAllProjectsByProjectadmin",membername );
	}
	public static void deleteProject (int id) throws SQLException {
		sqlMapper.delete("deleteProjectById", id);
	}
	public static void createProject (Project project) throws SQLException {
		sqlMapper.insert("createProject", project);
	}
	public static void updateProject (Project project) throws SQLException {
		sqlMapper.update("updateProject", project);
	}
	
	// PERMISSION related instance creation/manipulation methods
	public static Permission selectPermissionByID  (int id) throws SQLException {
		return (Permission) sqlMapper.queryForObject("selectPermissionByID", id);
	}
	public static Permission selectMaxPERMID ()throws SQLException{
		return (Permission) sqlMapper.queryForObject("selectMaxPERMID");
	}
	public static List<Permission> selectAllPermissions () throws SQLException {
		return sqlMapper.queryForList("selectAllPermissions");
	}
	public static List<Permission> selectAllPermissionsByMembername (String name) throws SQLException {
		return sqlMapper.queryForList("selectAllPermissionsByMembername", name);
	}
	public static List<Permission> selectAllPermissionsBySampleid (long id) throws SQLException {
		return sqlMapper.queryForList("selectAllPermissionsBySampleid", id);
	}
	public static void deletePermissionById (int id) throws SQLException {
		sqlMapper.delete("deletePermissionById", id);
	}
	public static void deletePermissionForMember (String name) throws SQLException {
		sqlMapper.delete("deletePermissionForMember", name);
	}
	public static void createPermissionForMember (Permission permission) throws SQLException {
		sqlMapper.insert("createPermissionForMember", permission);
	}
	
	
	public ibatisDataAccessor() {
		setSqlMapper(sqlMapper);
	}

	public static SqlMapClient getSqlMapper() {
		return sqlMapper;
	}

	public static void setSqlMapper(SqlMapClient sqlMapper) {
		ibatisDataAccessor.sqlMapper = sqlMapper;
	}
}
