# Supplementary material for: MetaBar - a tool for consistent contextual data acquisition and standards compliant submission
Source: BMC Bioinformatics. 2010 Jun 30;11:358. doi: 10.1186/1471-2105-11-358 (PMC2912304; doi:10.1186/1471-2105-11-358)
Supplement: Additional file 1 — MetaBar open source code base under GNU GPL3 license. Zipped open source code base for local installation. A general installation manual can be found in the README.txt. [file 1471-2105-11-358-S1.ZIP › metabar-1.1/src/org/metabar/web/data/ARBSILVApipelineFiller.java]

/*   Copyright (C) 2009 Wolfgang Hankeln
 *
 *   This file is part of MetaBar.
 *
 *   MetaBar is free software: you can redistribute it and/or modify
 *   it under the terms of the GNU General Public License as published by
 *   the Free Software Foundation version 3 of the License.
 *
 *   MetaBar is distributed in the hope that it will be useful,
 *   but WITHOUT ANY WARRANTY; without even the implied warranty of
 *   MERCHANTABILITY or FITNESS FOR A PARTICULAR PURPOSE.  See the
 *   GNU General Public License for more details.
 *
 *   You should have received a copy of the GNU General Public License
 *   along with MetaBar.  If not, see <http://www.gnu.org/licenses/>.
 */

package org.metabar.web.data;

import java.io.*;
import java.util.*;
import java.util.regex.*;
import org.metabar.web.*;
import org.metabar.web.data.FilterHelper;
import org.metabar.web.data.ibatisDataAccessor;

import org.springframework.web.multipart.MultipartFile;
import java.io.IOException;
import java.io.FileInputStream;
import java.io.FileOutputStream;
import java.util.Date;
import java.util.List;
import java.util.Vector;

import org.apache.commons.logging.Log;
import org.apache.commons.logging.LogFactory;
import org.apache.poi.poifs.filesystem.POIFSFileSystem;
import org.apache.poi.hssf.usermodel.*;
import org.apache.poi.hssf.util.HSSFColor;

import java.text.SimpleDateFormat;

public class ARBSILVApipelineFiller {
	String catalinahome = System.getenv("CATALINA_HOME");
	String folder = catalinahome + "/webapps/metabar/data/generic/";

	public String collected_by; // username
	public String collectionTime;
	public String collectionDate;
	public double depth;
	public String geodetic_datum;
	public String latlongDetails; //accuracy "Electronically recorded with uncertainty of x meters"
	public double lat; // seperate to concat
	public double lng;
	public String latlonConcat; // dd.dd N/S dd.dd W/E
	public String projectname;
	public double sample_volume;
	public String temperature;
	
	public int columnNumber =0;
	public Sample tempSample = null;

	public ARBSILVApipelineFiller() {
		super();
		// TODO Auto-generated constructor stub
	}

	public String generateSpreadsheet(List<Sample> samples, String username){
		boolean error =false;
		FilterHelper fh = new FilterHelper();

		try {
			//PERMISSION CHECK
			samples = fh.filterNotGeoreferenced(samples);
			samples = fh.filterNotAnnotated(samples);
			boolean permissionError = false;
			if(samples.size()!=0){
				System.out.println("sample size: "+samples.size());
			for (int i = 0; i < samples.size(); i++) {
				System.out.println("PERMISSION checking iteration: "+i);
					if (    !(fh.testIfOwner(username, samples.get(i)) | 
							fh.testIfReadingPermission(username, samples.get(i))|
							fh.testIfWritingPermission(username, samples.get(i)))){ //|
							//			fh.testIfProjectadmin(username, ida.selectProjectById(ida.selectSampleById(i).getProjectidentifier()).getProjectname()))){
					permissionError=true;
					System.out.println("permissionError: true");
					}
				}
			}
			if (samples.size()==0 | permissionError){
				error = true;
				System.out.println("ERROR = true");
				if(permissionError){
				return("ERROR: You don't have permission for the selected samples!");	
				}
				return("ERROR: selected samples not sufficiently annotated!");
			}

			POIFSFileSystem fs = new POIFSFileSystem(new FileInputStream(
					folder + "rRNA_contextual_data_spreadsheet_v_1_03.xls"));
			HSSFWorkbook wb = new HSSFWorkbook(fs);
			HSSFSheet sheet = wb.getSheetAt(2);//  ++ Contextual Data Sets ++
			
			if (error == false){
				System.out.println ("no error ARB SILVA PIPELINE spsh generation starts: ");
			for (int i = 0; i < samples.size(); i++) {
				System.out.println(i+ " itr "+samples.size());
				columnNumber=i+5;
				tempSample=samples.get(i);
				// get row, get cell, fill value
				 // collected by r7
				HSSFRow r7 = sheet.getRow(7);
				HSSFCell collected_by_cell = r7.getCell((short) columnNumber);
				collected_by_cell.setCellValue(tempSample.getOwner());
				 //* collection time r8
				HSSFRow r8 = sheet.getRow(8);
				HSSFCell collection_time_cell = r8.getCell((short) columnNumber);
				collection_time_cell.setCellValue(tempSample.getCollectionTime());
				 //* collection date r9
				HSSFRow r9 = sheet.getRow(9);
				HSSFCell collection_date_cell = r9.getCell((short) columnNumber);
				collection_date_cell.setCellValue(tempSample.getCollectionDate());
				 //* depth r12
				HSSFRow r12 = sheet.getRow(12);
				HSSFCell depth_cell = r12.getCell((short) columnNumber);
				depth_cell.setCellValue(tempSample.getWaterdepth());
				 //* geodetic_datum r17
				HSSFRow r17 = sheet.getRow(17);
				HSSFCell geodetic_datum_cell = r17.getCell((short) columnNumber);
				geodetic_datum_cell.setCellValue(tempSample.getGpsdatum());
				 //* latlongdetails r23
				HSSFRow r23 = sheet.getRow(23);
				HSSFCell latlongdetails_cell = r23.getCell((short) columnNumber);
				latlongdetails_cell.setCellValue("Electronically recorded with an inaccuracy in meters: "+tempSample.getAccuracy());
				 //* latlongconcat r24
				HSSFRow r24 = sheet.getRow(24);
				HSSFCell latlonconcat_cell = r24.getCell((short) columnNumber);
				latlonconcat_cell.setCellValue(tempSample.getLatitude()+" "+tempSample.getLongitude());
				 //* projectname r31
				HSSFRow r31 = sheet.getRow(31);
				HSSFCell projectname_cell = r31.getCell((short) columnNumber);
				projectname_cell.setCellValue(tempSample.getProjectidentifier());
				 //* sampleid r35
				HSSFRow r35 = sheet.getRow(35);
				HSSFCell sampleid_cell = r35.getCell((short) columnNumber);
				sampleid_cell.setCellValue(tempSample.getSampleID());
				 //* sample_volume r37
				HSSFRow r37 = sheet.getRow(37);
				HSSFCell volume_cell = r37.getCell((short) columnNumber);
				volume_cell.setCellValue(tempSample.getVolume());
				 //* temperature r43
				HSSFRow r42 = sheet.getRow(42);
				HSSFCell temperature_cell = r42.getCell((short) columnNumber);
				temperature_cell.setCellValue(tempSample.getTemperature());
				
				
			}
			FileOutputStream fileOut = new FileOutputStream(catalinahome + "/webapps/metabar/data/flatfilestock/"+username+"_contextual_data_sheet.xls");
			wb.write(fileOut);
			fileOut.close();
			System.out.println("Generated sheet saved to filesystem in "
					+ folder);
			}
		} catch (Exception e) {
			System.out.println("ERROR in ARB/SILVA pipeline filler:" + e.getMessage());
		}
		return("Success!");
	}
	
}
