# Supplementary material for: MetaBar - a tool for consistent contextual data acquisition and standards compliant submission
Source: BMC Bioinformatics. 2010 Jun 30;11:358. doi: 10.1186/1471-2105-11-358 (PMC2912304; doi:10.1186/1471-2105-11-358)
Supplement: Additional file 1 — MetaBar open source code base under GNU GPL3 license. Zipped open source code base for local installation. A general installation manual can be found in the README.txt. [file 1471-2105-11-358-S1.ZIP › metabar-1.1/src/org/metabar/web/controller/FinderStatusRemovalController.java]

/*   Copyright (C) 2009 Wolfgang Hankeln
 *
 *   This file is part of MetaBar.
 *
 *   MetaBar is free software: you can redistribute it and/or modify
 *   it under the terms of the GNU General Public License as published by
 *   the Free Software Foundation version 3 of the License.
 *
 *   MetaBar is distributed in the hope that it will be useful,
 *   but WITHOUT ANY WARRANTY; without even the implied warranty of
 *   MERCHANTABILITY or FITNESS FOR A PARTICULAR PURPOSE.  See the
 *   GNU General Public License for more details.
 *
 *   You should have received a copy of the GNU General Public License
 *   along with MetaBar.  If not, see <http://www.gnu.org/licenses/>.
 */

package org.metabar.web.controller;

import java.io.IOException;

import javax.servlet.ServletException;
import javax.servlet.http.HttpServletRequest;
import javax.servlet.http.HttpServletResponse;

import org.springframework.web.servlet.ModelAndView;
import org.springframework.web.servlet.mvc.AbstractController;

public class FinderStatusRemovalController extends AbstractController{
	public ModelAndView handleRequestInternal(HttpServletRequest request,
			HttpServletResponse response) throws ServletException, IOException {
		return new ModelAndView("finderstatusremoval");
	}
}
