# Supplementary material for: MetaBar - a tool for consistent contextual data acquisition and standards compliant submission
Source: BMC Bioinformatics. 2010 Jun 30;11:358. doi: 10.1186/1471-2105-11-358 (PMC2912304; doi:10.1186/1471-2105-11-358)
Supplement: Additional file 1 — MetaBar open source code base under GNU GPL3 license. Zipped open source code base for local installation. A general installation manual can be found in the README.txt. [file 1471-2105-11-358-S1.ZIP › metabar-1.1/war/css/style1.css]

/*   Copyright (C) 2009 Wolfgang Hankeln
 *
 *   This file is part of MetaBar.
 *
 *   MetaBar is free software: you can redistribute it and/or modify
 *   it under the terms of the GNU General Public License as published by
 *   the Free Software Foundation version 3 of the License.
 *
 *   MetaBar is distributed in the hope that it will be useful,
 *   but WITHOUT ANY WARRANTY; without even the implied warranty of
 *   MERCHANTABILITY or FITNESS FOR A PARTICULAR PURPOSE.  See the
 *   GNU General Public License for more details.
 *
 *   You should have received a copy of the GNU General Public License
 *   along with MetaBar.  If not, see <http://www.gnu.org/licenses/>.
 */
 
@charset "iso-8859-1";
/* Colors */
*.bg-default     { background-color:#ffffff; }
*.bg-medium-emph { background-color:#6600ff; }
*.bg-lightest    { background-color:#f7f7ff; }
*.bg-heap	 	 { background-color:#ccccff;}
*.bg-lighter     { background-color:#ddddff; }
*.bg-light       { background-color:#9999ff; }
*.bg-medium      { background-color:#6666ff; }
*.bg-dark        { background-color:#0000ff; }
*.bg-darker      { background-color:#0000cc; }
*.bg-darkest     { background-color:#000066; }

#codeBlock { background-color:#f7f7ff; border:1px solid #ccccff;
             padding:10px; width:40%; margin-left:5%; }

.body { background-color:#ffffff }

a,acronym,abbr,address,b,bdo,big,blockquote,body,center,
dd,def,del,dfn,dir,dl,dt,em,h1,h2,h3,h4,h5,h6,i,img,ins,
li,menu,ol,p,samp,site,small,span,strike,strong,sub,sup,
td,th,u,ul,var                                           { font-family:Verdana,sans-serife; }

a,acronym,abbr,address,b,bdo,blockquote,body,center,dd,
def,del,dfn,dir,dl,dt,em,i,img,ins,li,menu,ol,p,samp,site,
small,span,strike,strong,td,th,u,ul,var                  { font-size:1.0em; }

code,kbd,tt                                              { font-family:monospace; }

big   { font-size:1.1em; }
small { font-size:0.9em; }
sub   { font-size:0.6em; }
sup   { font-size:0.6em; }

/* Links */

a.menustyle{color:white;text-decoration:none;}
li{padding:2px;}
a         { text-decoration:none; font-weight:bold; }
a:hover   { color:#000000; background-color:#f9f9f9; }
a:focus   { color:#000000; background-color:#c3d3ea; }

/* Codeblocks */
code { white-space:pre; }

/* Header */
h1,h2,h3,h4,h5,h6 { background-color:#9999ff; /* text-indent:10%; #333366 */
                    font-variant:small-caps;
                    font-weight:bold;
                    line-height:1.2em;
                    
                    text-shadow:black; }
h6 { font-size:1.1em; }
h5 { font-size:1.3em; }
h4 { font-size:1.5em; }
h3 { font-size:1.7em; }
h2 { font-size:1.9em; }
h1 { font-size:2.1em; }

.navlinks {  font-family: Verdana, Arial, Helvetica, sans-serif; font-size: 11px; font-weight: bold; color: #101010; border: none}
.navoben { font-family: Verdana, Arial, Helvetica, sans-serif; font-size: 10px; font-weight: bold ; color: #101010; text-decoration: none}
.fliesstext {  font-family: Verdana, Arial, Helvetica, sans-serif; font-size: 10px; color: #101010; line-height: 16px; text-align: left}

img{border:none;}

body { font-family: Verdana, Arial, Helvetica, sans-serif; font-size: 12px; color: #101010; line-height: 16px; text-align: left }

#hor-minimalist-b
{
	font-family: "Lucida Sans Unicode", "Lucida Grande", Sans-Serif;
	font-size: 10px;
	background: #fff;
	width: 480px;
	border-collapse: collapse;

}
#hor-minimalist-b th
{
	font-size: 12px;
	font-weight: bold;
	color: #000;
	padding: 4px 4px;
	border-bottom: 2px solid #333366;
}
#hor-minimalist-b td
{
	border-bottom: 1px solid #ccc;
	color: #333;
	padding: 1px 4px;
	text-align: center;
}
#hor-minimalist-b tbody tr:hover td
{
	color: #000;
}
