# Supplementary material for: MetaBar - a tool for consistent contextual data acquisition and standards compliant submission
Source: BMC Bioinformatics. 2010 Jun 30;11:358. doi: 10.1186/1471-2105-11-358 (PMC2912304; doi:10.1186/1471-2105-11-358)
Supplement: Additional file 1 — MetaBar open source code base under GNU GPL3 license. Zipped open source code base for local installation. A general installation manual can be found in the README.txt. [file 1471-2105-11-358-S1.ZIP › metabar-1.1/war/WEB-INF/metabar-servlet.xml]

<?xml version="1.0" encoding="UTF-8"?>
<!--Copyright (C) 2009 Wolfgang Hankeln -->
<!--    This file is part of MetaBar. -->
<!--    MetaBar is free software: you can redistribute it and/or modify-->
<!--    it under the terms of the GNU General Public License as published by-->
<!--    the Free Software Foundation version 3 of the License.-->
<!--    MetaBar is distributed in the hope that it will be useful,-->
<!--    but WITHOUT ANY WARRANTY; without even the implied warranty of-->
<!--    MERCHANTABILITY or FITNESS FOR A PARTICULAR PURPOSE.  See the-->
<!--    GNU General Public License for more details. -->
<!--    You should have received a copy of the GNU General Public License -->
<!--    along with MetaBar.  If not, see <http://www.gnu.org/licenses/>. -->
<beans xmlns="http://www.springframework.org/schema/beans"
	xmlns:xsi="http://www.w3.org/2001/XMLSchema-instance"
	xmlns:flow="http://www.springframework.org/schema/webflow-config"
	xsi:schemaLocation="
		http://www.springframework.org/schema/beans
		http://www.springframework.org/schema/beans/spring-beans-2.0.xsd
        http://www.springframework.org/schema/webflow-config
        http://www.springframework.org/schema/webflow-config/spring-webflow-config-1.0.xsd
        http://www.springframework.org/schema/beans/spring-beans.xsd">

<!-- FILE UPLOAD WEB FLOW -->              
	<bean name="/admin.htm" class="org.springframework.webflow.executor.mvc.FlowController">
		<property name="flowExecutor" ref="flowExecutor" />
	</bean>

	<!-- Launches new flow executions and resumes existing executions. -->
	<flow:executor id="flowExecutor" registry-ref="flowRegistry" repository-type="singlekey"/>

	<!-- Creates the registry of flow definitions for this application -->
	<flow:registry id="flowRegistry">
		<flow:location path="/WEB-INF/fileupload.xml" />
	</flow:registry>
	
	<!-- 
		Support for multipart requests using commons file upload
		Make sure you have the commons-fileupload.jar in your classpath
	-->
	<bean id="multipartResolver" class="org.springframework.web.multipart.commons.CommonsMultipartResolver">
		<!-- Limit uploads to small (500KB) files for this sample -->
		<property name="maxUploadSize" value="500120" />
	</bean>
	
	<!-- Resolves view names to .jsp templates -->
	<bean id="viewResolver" class="org.springframework.web.servlet.view.InternalResourceViewResolver">
		<property name="prefix" value="/WEB-INF/jsp/" />
		<property name="suffix" value=".jsp" />
	</bean>
	
	<bean id="uploadAction" class="org.metabar.web.filehandling.FileUploadAction" /> 
	
<!-- CONTROLLERS -->
	<bean id="metabarController"
		class="org.metabar.web.indexcontrol.MetabarController">
	</bean>

	<bean id="authenticationController"
		class="org.metabar.web.indexcontrol.AuthenticationController">
	</bean>
	
<!-- USER FEATURES -->
	<bean id="PwdChangeController"
		class="org.metabar.web.PwdChangeController">
	</bean>

	<bean id="ChangePwdController"
		class="org.metabar.web.ChangePwdController">
	</bean>
	
	<bean id="UFDeflectorController"
		class="org.metabar.web.UFDeflectorController">
	</bean>
	
	<bean id="mainController"
		class="org.metabar.web.MainController">
	</bean>
	
	<bean id="creationController"
		class="org.metabar.web.CreationController">
	</bean>
	
	<bean id="printController"
		class="org.metabar.web.PrintController">
	</bean>
	
	<bean id="exportController"
		class="org.metabar.web.ExportController">
	</bean>
	
	<bean id="spshDownloadController"
		class="org.metabar.web.SpshDownloadController">
	</bean>
	
	<bean id="sheetDownloadController"
		class="org.metabar.web.SheetDownloadController">
	</bean>
	
	<bean id="searchController"
		class="org.metabar.web.SearchController">
	</bean>
	
	<bean id="permissionMgmtController"
		class="org.metabar.web.PermissionMgmtController"> 
	</bean>
	
	<bean id="MapitController"
		class="org.metabar.web.MapitController"> 
	</bean>
	
<!-- ADMIN FEATURES -->
	<bean id="AdminDeflectorController"
	class="org.metabar.web.AdminDeflectorController">
	</bean>
	
	<bean id="sampleDeletionController" 
	class="org.metabar.web.SampleDeletionController">
	</bean>
	
	<bean id="userDeletionController"
		class="org.metabar.web.UserDeletionController">
	</bean>
	
	<bean id="projectDeleteController"
		class="org.metabar.web.ProjectDeleteController">
	</bean>
	
	<bean id="projectDeletionController"
		class="org.metabar.web.ProjectDeletionController">
	</bean>
	
	<bean id="userStorageController"
		class="org.metabar.web.UserStorageController">
	</bean>
	
	<bean id="projectStorageController"
		class="org.metabar.web.ProjectStorageController">
	</bean>
	
	<bean id="projectadminAssignmentController"
		class="org.metabar.web.ProjectadminAssignmentController">
	</bean>	
	
	<bean id="PGWController"
		class="org.metabar.web.PGWController">
	</bean>	
	
<!-- PROJECT ADMIN FEATURES -->
	<bean id="PAFDeflectorController"
		class="org.metabar.web.PAFDeflectorController">
	</bean>		
	
	<bean id="ProjectEditingController"
		class="org.metabar.web.ProjectEditingController">
	</bean>	
	
	<bean id="User2ProjectAssignmentController"
		class="org.metabar.web.User2ProjectAssignmentController">
	</bean>	
	
	<bean id="UserProjectWithdrawalController"
		class="org.metabar.web.UserProjectWithdrawalController">
	</bean>	
	
	<bean id="OwnershipTransferController"
		class="org.metabar.web.OwnershipTransferController">
	</bean>	
	
	
	<!-- NAVPLAIN URL RESOLVING -->
	<bean id="aboutController"
		class="org.metabar.web.indexcontrol.AboutController">
	</bean>
	
	<bean id="newsController"
		class="org.metabar.web.indexcontrol.NewsController">
	</bean>	
	
	<bean id="screenshotsController"
		class="org.metabar.web.indexcontrol.ScreenshotsController">
	</bean>
	
	<bean id="documentationController"
		class="org.metabar.web.indexcontrol.DocumentationController">
	</bean>
	
	<bean id="faqController"
		class="org.metabar.web.indexcontrol.FAQController">
	</bean>

	<bean id="sampleService" class="org.metabar.web.SampleDAO">
		<property name="entityManagerFactory"
			ref="entityManagerFactory" />
	</bean>
	
	<bean id="entityManagerFactory"
		class="org.springframework.orm.jpa.LocalContainerEntityManagerFactoryBean">
		<property name="dataSource" ref="dataSource" />
		<property name="jpaVendorAdapter">
			<bean
				class="org.springframework.orm.jpa.vendor.TopLinkJpaVendorAdapter">
				<property name="showSql" value="true" />
				<property name="generateDdl" value="true" />
				<property name="databasePlatform"
					value="oracle.toplink.essentials.platform.database.PostgreSQLPlatform" />

			</bean>
		</property>

		<property name="loadTimeWeaver">
			<bean
				class="org.springframework.instrument.classloading.SimpleLoadTimeWeaver" />
		</property>
	</bean>

	<bean id="dataSource"
		class="org.springframework.jdbc.datasource.DriverManagerDataSource">
		<!-- PostgreSQL -->
		<property name="driverClassName" value="org.postgresql.Driver" />
		<property name="url" value="jdbc:postgresql://<IP_to_DB_server/schemaname>" />
		<property name="username" value="<USERNAME>" />
		<property name="password" value="<PASSWORD>" />
	</bean>

	<bean id="transactionManager"
		class="org.springframework.orm.jpa.JpaTransactionManager">
		<property name="entityManagerFactory"
			ref="entityManagerFactory" />
		<property name="dataSource" ref="dataSource" />
	</bean>

	<bean id="messageSource"
		class="org.springframework.context.support.ResourceBundleMessageSource">
		<property name="basename">
			<value>messages</value>
		</property>
	</bean>

	<bean id="urlMapping"
		class="org.springframework.web.servlet.handler.SimpleUrlHandlerMapping">
		<property name="mappings">
			<props>
				<prop key="/login.htm">metabarController</prop>
				<prop key="/internal/authenticate.htm">authenticationController</prop>
				
				<!-- MetaBar admin features -->
				<prop key="/internal/deletesamples.htm">sampleDeletionController</prop>
			    <prop key="/internal/userdeletion.htm">userDeletionController</prop>
   			    <prop key="/internal/deleteproject.htm">projectDeleteController</prop>
   			    <prop key="/internal/projectadminassignment.htm">projectadminAssignmentController</prop>
			    <prop key="/internal/projectdeletion.htm">projectDeletionController</prop>			    
				<prop key="/internal/userstorage.htm">userStorageController</prop>
				<prop key="/internal/projectstorage.htm">projectStorageController</prop>
				<prop key="/internal/projectgrantwithdrawal.htm">PGWController</prop>
				
				<!-- project admin features -->
				<prop key="/internal/adminfeaturesdeflector.htm">AdminDeflectorController</prop>
				<prop key="/internal/projectadminfeaturesdeflector.htm">PAFDeflectorController</prop>				
				<prop key="/internal/projectediting.htm">ProjectEditingController</prop>				
				<prop key="/internal/user2projectassignment.htm">User2ProjectAssignmentController</prop>
				<prop key="/internal/userprojectwithdrawal.htm">UserProjectWithdrawalController</prop>
				<prop key="/internal/ownershiptransfer.htm">OwnershipTransferController</prop>
				
				<!-- user features -->
				<prop key="/internal/userfeaturedeflector.htm">UFDeflectorController</prop>								
				<prop key="/internal/main.htm">mainController</prop>
				<prop key="/internal/internal/main.jsp">mainController</prop> <!-- possibly redundant -->
				<prop key="/internal/creation.htm">creationController</prop>
				<prop key="/internal/print.htm">printController</prop>
				<prop key="/internal/spshdownload.htm">spshDownloadController</prop>
				<prop key="/internal/export.htm">exportController</prop>
				<prop key="/internal/search.htm">searchController</prop>
				<prop key="/internal/permissionmgmt.htm">permissionMgmtController</prop>
				<prop key="/internal/mapit.htm">MapitController</prop>
				<prop key="/internal/pwdChange.htm">ChangePwdController</prop>
				<prop key="/internal/changePwd.htm">PwdChangeController</prop>
				
				
				<!-- documentation -->
				<prop key="/about.htm">aboutController</prop>
				<prop key="/news.htm">newsController</prop>
				<prop key="/screenshots.htm">screenshotsController</prop>
				<prop key="/documentation.htm">documentationController</prop>
				<prop key="/faq.htm">faqController</prop>	
				<prop key="/internal/admin.htm">/admin.htm</prop>
				<prop key="/internal/sheet1.htm">sheetDownloadController</prop>
			</props>
		</property>
	</bean>


</beans>
