# Supplementary material for: MetaBar - a tool for consistent contextual data acquisition and standards compliant submission
Source: BMC Bioinformatics. 2010 Jun 30;11:358. doi: 10.1186/1471-2105-11-358 (PMC2912304; doi:10.1186/1471-2105-11-358)
Supplement: Additional file 1 — MetaBar open source code base under GNU GPL3 license. Zipped open source code base for local installation. A general installation manual can be found in the README.txt. [file 1471-2105-11-358-S1.ZIP › metabar-1.1/war/WEB-INF/SqlMapConfig.xml]

<?xml version="1.0" encoding="UTF-8" ?>
<!--Copyright (C) 2009 Wolfgang Hankeln

    This file is part of MetaBar.

    MetaBar is free software: you can redistribute it and/or modify
    it under the terms of the GNU General Public License as published by
    the Free Software Foundation version 3 of the License.

    MetaBar is distributed in the hope that it will be useful,
    but WITHOUT ANY WARRANTY; without even the implied warranty of
    MERCHANTABILITY or FITNESS FOR A PARTICULAR PURPOSE.  See the
    GNU General Public License for more details.

    You should have received a copy of the GNU General Public License
    along with MetaBar.  If not, see <http://www.gnu.org/licenses/>.
-->

<!DOCTYPE sqlMapConfig      
    PUBLIC "-//ibatis.apache.org//DTD SQL Map Config 2.0//EN"      
    "http://ibatis.apache.org/dtd/sql-map-config-2.dtd">

<sqlMapConfig>

  <!-- Configure a built-in transaction manager.  If you're using an 
       app server, you probably want to use its transaction manager 
       and a managed datasource -->
  <transactionManager type="JDBC" commitRequired="false">
    <dataSource type="SIMPLE">
    <!--org.hsqldb.jdbcDriver -->
      <property name="JDBC.Driver" value="org.postgresql.Driver"/>
      <!-- jdbc:hsqldb:. -->
      <property name="JDBC.ConnectionURL" value="jdbc:postgresql://<IP_of_DB_server/schema_name>"/>
      <property name="JDBC.Username" value="<USERNAME>"/>
      <property name="JDBC.Password" value="<PASSWORD>"/>
    </dataSource>
  </transactionManager>

  <!-- List the SQL Map XML files. They can be loaded from the 
       classpath, as they are here (com.domain.data...) -->
  <sqlMap resource="../Sample.xml"/>
  <sqlMap resource="../Member.xml"/>
  <sqlMap resource="../Role.xml"/>
  <sqlMap resource="../Project.xml"/>
  <sqlMap resource="../Permission.xml"/>
  <sqlMap resource="../Xls.xml"/>
  <!-- List more here...
  <sqlMap resource="org/mydomain/data/Documents.xml"/>
  -->

</sqlMapConfig>
