# Supplementary material for: MetaBar - a tool for consistent contextual data acquisition and standards compliant submission
Source: BMC Bioinformatics. 2010 Jun 30;11:358. doi: 10.1186/1471-2105-11-358 (PMC2912304; doi:10.1186/1471-2105-11-358)
Supplement: Additional file 1 — MetaBar open source code base under GNU GPL3 license. Zipped open source code base for local installation. A general installation manual can be found in the README.txt. [file 1471-2105-11-358-S1.ZIP › metabar-1.1/war/WEB-INF/web.xml]

<?xml version="1.0" encoding="ISO-8859-1"?>
<!--Copyright (C) 2009 Wolfgang Hankeln

    This file is part of MetaBar.

    MetaBar is free software: you can redistribute it and/or modify
    it under the terms of the GNU General Public License as published by
    the Free Software Foundation version 3 of the License.

    MetaBar is distributed in the hope that it will be useful,
    but WITHOUT ANY WARRANTY; without even the implied warranty of
    MERCHANTABILITY or FITNESS FOR A PARTICULAR PURPOSE.  See the
    GNU General Public License for more details.

    You should have received a copy of the GNU General Public License
    along with MetaBar.  If not, see <http://www.gnu.org/licenses/>.
-->

<web-app xmlns="http://java.sun.com/xml/ns/j2ee"
	xmlns:xsi="http://www.w3.org/2001/XMLSchema-instance"
	xsi:schemaLocation="http://java.sun.com/xml/ns/j2ee http://java.sun.com/xml/ns/j2ee/web-app_2_4.xsd"
	version="2.4">

	<servlet>
		<servlet-name>metabar</servlet-name>
		<servlet-class>
			org.springframework.web.servlet.DispatcherServlet
		</servlet-class>
		<load-on-startup>1</load-on-startup>
	</servlet>

	<servlet-mapping>
		<servlet-name>metabar</servlet-name>
		<url-pattern>*.htm</url-pattern>
	</servlet-mapping>

	<welcome-file-list>
		<welcome-file>/WEB-INF/jsp/index.jsp</welcome-file>
	</welcome-file-list>

	<filter>
		<filter-name>CAS Filter</filter-name>
		<filter-class>
			edu.yale.its.tp.cas.client.filter.CASFilter
		</filter-class>
		<init-param>
			<param-name>
				edu.yale.its.tp.cas.client.filter.loginUrl
			</param-name>
			<param-value>
		<https://URL:port_to_CAS_installation>/cas/login
			</param-value>
		</init-param>
		<init-param>
			<param-name>
				edu.yale.its.tp.cas.client.filter.validateUrl
			</param-name>
			<param-value>
                <https://URL:port_to_CAS_installation>/cas/serviceValidate
			</param-value>
		</init-param>
		<init-param>
			<param-name>
				edu.yale.its.tp.cas.client.filter.serviceUrl
			</param-name>
			<param-value>
                <https://URL:port_to_CAS_installation>/metabar/internal/main.htm
			</param-value>
		</init-param>
	</filter>

	<filter-mapping>
		<filter-name>CAS Filter</filter-name>
		<url-pattern>/internal/*</url-pattern>
	</filter-mapping>

</web-app>
