# Supplementary material for: MetaBar - a tool for consistent contextual data acquisition and standards compliant submission
Source: BMC Bioinformatics. 2010 Jun 30;11:358. doi: 10.1186/1471-2105-11-358 (PMC2912304; doi:10.1186/1471-2105-11-358)
Supplement: Additional file 1 — MetaBar open source code base under GNU GPL3 license. Zipped open source code base for local installation. A general installation manual can be found in the README.txt. [file 1471-2105-11-358-S1.ZIP › metabar-1.1/war/WEB-INF/pager-taglib.tld]

<?xml version="1.0" encoding="ISO-8859-1" ?>
<!DOCTYPE taglib
  PUBLIC "-//Sun Microsystems, Inc.//DTD JSP Tag Library 1.1//EN"
  "http://java.sun.com/j2ee/dtds/web-jsptaglibrary_1_1.dtd">

<taglib>
  <tlibversion>1.0</tlibversion>
  <jspversion>1.1</jspversion>
  <shortname>pg</shortname>
  <uri>http://jsptags.com/tags/navigation/pager</uri>
  <info>
    The Pager Tag Library is the easy and flexible way to implement paging of
    large data sets in JavaServer Pages (JSP). It can emulate all currently
    known paging styles with minimal effort. It also includes re-usable index
    styles that emulate the search result navigators of popular web sites
    such as Google[sm], AltaVista® and Yahoo!. The Pager Tag Library does most
    of the work for you by dynamically organizing your data set into pages and
    generating a browsable index with virtually any look desired.
  </info>

  <tag>
    <name>pager</name>
    <tagclass>com.jsptags.navigation.pager.PagerTag</tagclass>
    <teiclass>com.jsptags.navigation.pager.PagerTagExtraInfo</teiclass>
    <bodycontent>JSP</bodycontent>
    <attribute>
      <name>id</name>
      <required>false</required>
      <rtexprvalue>true</rtexprvalue>
    </attribute>
    <attribute>
      <name>url</name>
      <required>false</required>
      <rtexprvalue>true</rtexprvalue>
    </attribute>
    <attribute>
      <name>items</name>
      <required>false</required>
      <rtexprvalue>true</rtexprvalue>
    </attribute>
    <attribute>
      <name>maxItems</name>
      <required>false</required>
      <rtexprvalue>true</rtexprvalue>
    </attribute>
    <attribute>
      <name>maxPageItems</name>
      <required>false</required>
      <rtexprvalue>true</rtexprvalue>
    </attribute>
    <attribute>
      <name>maxIndexPages</name>
      <required>false</required>
      <rtexprvalue>true</rtexprvalue>
    </attribute>
    <attribute>
      <name>isOffset</name>
      <required>false</required>
      <rtexprvalue>true</rtexprvalue>
    </attribute>
    <attribute>
      <name>index</name>
      <required>false</required>
      <rtexprvalue>true</rtexprvalue>
    </attribute>
    <attribute>
      <name>export</name>
      <required>false</required>
      <rtexprvalue>true</rtexprvalue>
    </attribute>
    <attribute>
      <name>scope</name>
      <required>false</required>
      <rtexprvalue>true</rtexprvalue>
    </attribute>
  </tag>

  <tag>
    <name>param</name>
    <tagclass>com.jsptags.navigation.pager.ParamTag</tagclass>
    <bodycontent>empty</bodycontent>
    <attribute>
      <name>id</name>
      <required>false</required>
      <rtexprvalue>true</rtexprvalue>
    </attribute>
    <attribute>
      <name>name</name>
      <required>true</required>
      <rtexprvalue>true</rtexprvalue>
    </attribute>
    <attribute>
      <name>value</name>
      <required>false</required>
      <rtexprvalue>true</rtexprvalue>
    </attribute>
  </tag>

  <tag>
    <name>item</name>
    <tagclass>com.jsptags.navigation.pager.ItemTag</tagclass>
    <bodycontent>JSP</bodycontent>
    <attribute>
      <name>id</name>
      <required>false</required>
      <rtexprvalue>true</rtexprvalue>
    </attribute>
  </tag>

  <tag>
    <name>index</name>
    <tagclass>com.jsptags.navigation.pager.IndexTag</tagclass>
    <teiclass>com.jsptags.navigation.pager.IndexTagExtraInfo</teiclass>
    <bodycontent>JSP</bodycontent>
    <attribute>
      <name>id</name>
      <required>false</required>
      <rtexprvalue>true</rtexprvalue>
    </attribute>
    <attribute>
      <name>export</name>
      <required>false</required>
      <rtexprvalue>false</rtexprvalue>
    </attribute>
  </tag>

  <tag>
    <name>first</name>
    <tagclass>com.jsptags.navigation.pager.FirstTag</tagclass>
    <teiclass>com.jsptags.navigation.pager.JumpTagExtraInfo</teiclass>
    <bodycontent>JSP</bodycontent>
    <attribute>
      <name>id</name>
      <required>false</required>
      <rtexprvalue>true</rtexprvalue>
    </attribute>
    <attribute>
      <name>export</name>
      <required>false</required>
      <rtexprvalue>false</rtexprvalue>
    </attribute>
    <attribute>
      <name>unless</name>
      <required>false</required>
      <rtexprvalue>true</rtexprvalue>
    </attribute>
  </tag>

  <tag>
    <name>prev</name>
    <tagclass>com.jsptags.navigation.pager.PrevTag</tagclass>
    <teiclass>com.jsptags.navigation.pager.PageTagExtraInfo</teiclass>
    <bodycontent>JSP</bodycontent>
    <attribute>
      <name>id</name>
      <required>false</required>
      <rtexprvalue>true</rtexprvalue>
    </attribute>
    <attribute>
      <name>export</name>
      <required>false</required>
      <rtexprvalue>false</rtexprvalue>
    </attribute>
    <attribute>
      <name>ifnull</name>
      <required>false</required>
      <rtexprvalue>true</rtexprvalue>
    </attribute>
  </tag>

  <tag>
    <name>page</name>
    <tagclass>com.jsptags.navigation.pager.PageTag</tagclass>
    <teiclass>com.jsptags.navigation.pager.JumpTagExtraInfo</teiclass>
    <bodycontent>JSP</bodycontent>
    <attribute>
      <name>id</name>
      <required>false</required>
      <rtexprvalue>true</rtexprvalue>
    </attribute>
    <attribute>
      <name>export</name>
      <required>false</required>
      <rtexprvalue>false</rtexprvalue>
    </attribute>
  </tag>

  <tag>
    <name>pages</name>
    <tagclass>com.jsptags.navigation.pager.PagesTag</tagclass>
    <teiclass>com.jsptags.navigation.pager.PageTagExtraInfo</teiclass>
    <bodycontent>JSP</bodycontent>
    <attribute>
      <name>id</name>
      <required>false</required>
      <rtexprvalue>true</rtexprvalue>
    </attribute>
    <attribute>
      <name>export</name>
      <required>false</required>
      <rtexprvalue>false</rtexprvalue>
    </attribute>
  </tag>

  <tag>
    <name>next</name>
    <tagclass>com.jsptags.navigation.pager.NextTag</tagclass>
    <teiclass>com.jsptags.navigation.pager.PageTagExtraInfo</teiclass>
    <bodycontent>JSP</bodycontent>
    <attribute>
      <name>id</name>
      <required>false</required>
      <rtexprvalue>true</rtexprvalue>
    </attribute>
    <attribute>
      <name>export</name>
      <required>false</required>
      <rtexprvalue>false</rtexprvalue>
    </attribute>
    <attribute>
      <name>ifnull</name>
      <required>false</required>
      <rtexprvalue>true</rtexprvalue>
    </attribute>
  </tag>

  <tag>
    <name>last</name>
    <tagclass>com.jsptags.navigation.pager.LastTag</tagclass>
    <teiclass>com.jsptags.navigation.pager.JumpTagExtraInfo</teiclass>
    <bodycontent>JSP</bodycontent>
    <attribute>
      <name>id</name>
      <required>false</required>
      <rtexprvalue>true</rtexprvalue>
    </attribute>
    <attribute>
      <name>export</name>
      <required>false</required>
      <rtexprvalue>false</rtexprvalue>
    </attribute>
    <attribute>
      <name>unless</name>
      <required>false</required>
      <rtexprvalue>true</rtexprvalue>
    </attribute>
  </tag>

  <tag>
    <name>skip</name>
    <tagclass>com.jsptags.navigation.pager.SkipTag</tagclass>
    <teiclass>com.jsptags.navigation.pager.PageTagExtraInfo</teiclass>
    <bodycontent>JSP</bodycontent>
    <attribute>
      <name>id</name>
      <required>false</required>
      <rtexprvalue>true</rtexprvalue>
    </attribute>
    <attribute>
      <name>export</name>
      <required>false</required>
      <rtexprvalue>false</rtexprvalue>
    </attribute>
    <attribute>
      <name>ifnull</name>
      <required>false</required>
      <rtexprvalue>true</rtexprvalue>
    </attribute>
    <attribute>
      <name>pages</name>
      <required>true</required>
      <rtexprvalue>true</rtexprvalue>
    </attribute>
  </tag>

</taglib>
