# Supplementary material for: MetaBar - a tool for consistent contextual data acquisition and standards compliant submission
Source: BMC Bioinformatics. 2010 Jun 30;11:358. doi: 10.1186/1471-2105-11-358 (PMC2912304; doi:10.1186/1471-2105-11-358)
Supplement: Additional file 1 — MetaBar open source code base under GNU GPL3 license. Zipped open source code base for local installation. A general installation manual can be found in the README.txt. [file 1471-2105-11-358-S1.ZIP › metabar-1.1/war/WEB-INF/lib/SqlMapConfig.xml]

<?xml version="1.0" encoding="UTF-8" ?>

<!DOCTYPE sqlMapConfig      
    PUBLIC "-//ibatis.apache.org//DTD SQL Map Config 2.0//EN"      
    "http://ibatis.apache.org/dtd/sql-map-config-2.dtd">

<sqlMapConfig>

  <!-- Configure a built-in transaction manager.  If you're using an 
       app server, you probably want to use its transaction manager 
       and a managed datasource -->
  <transactionManager type="JDBC" commitRequired="false">
    <dataSource type="SIMPLE">
    <!--org.hsqldb.jdbcDriver -->
      <property name="JDBC.Driver" value="org.postgresql.Driver"/>
      <!-- jdbc:hsqldb:. -->
      <property name="JDBC.ConnectionURL" value="jdbc:postgresql://localhost/"/>
      <property name="JDBC.Username" value="root"/>
      <property name="JDBC.Password" value=""/>
    </dataSource>
  </transactionManager>

  <!-- List the SQL Map XML files. They can be loaded from the 
       classpath, as they are here (com.domain.data...) -->
  <sqlMap resource="../Sample.xml"/>
  
  <!-- List more here...
  <sqlMap resource="org/mydomain/data/Documents.xml"/>
  -->

</sqlMapConfig>
