# Supplementary material for: MetaBar - a tool for consistent contextual data acquisition and standards compliant submission
Source: BMC Bioinformatics. 2010 Jun 30;11:358. doi: 10.1186/1471-2105-11-358 (PMC2912304; doi:10.1186/1471-2105-11-358)
Supplement: Additional file 1 — MetaBar open source code base under GNU GPL3 license. Zipped open source code base for local installation. A general installation manual can be found in the README.txt. [file 1471-2105-11-358-S1.ZIP › metabar-1.1/war/WEB-INF/jsp/editgsc_env.jsp]

<!--Copyright (C) 2009 Wolfgang Hankeln

    This file is part of MetaBar.

    MetaBar is free software: you can redistribute it and/or modify
    it under the terms of the GNU General Public License as published by
    the Free Software Foundation version 3 of the License.

    MetaBar is distributed in the hope that it will be useful,
    but WITHOUT ANY WARRANTY; without even the implied warranty of
    MERCHANTABILITY or FITNESS FOR A PARTICULAR PURPOSE.  See the
    GNU General Public License for more details.

    You should have received a copy of the GNU General Public License
    along with MetaBar.  If not, see <http://www.gnu.org/licenses/>.
-->

<%@ include file="/WEB-INF/jsp/include.jsp" %>

<style type="text/css">
@import url(<%= request.getContextPath()%>/css/style1.css); /*IE and Mozilla styles*/
</style>

<%@ page language="java" %>
<%@ page import="java.util.*" %>
<%@ page import="org.metabar.web.filehandling.EPL2FileCreator" %>
<%@ page import="org.metabar.web.data.ibatisDataAccessor" %>
<%@ page import="org.metabar.web.Water" %>
<%@ page import="org.metabar.web.Wastew" %>
<%@ page import="org.metabar.web.Soil" %>
<%@ page import="org.metabar.web.Sediment" %>
<%@ page import="org.metabar.web.Planta" %>
<%@ page import="org.metabar.web.Misc" %>
<%@ page import="org.metabar.web.Biofilm" %>
<%@ page import="org.metabar.web.Humanv" %>
<%@ page import="org.metabar.web.Humans" %>
<%@ page import="org.metabar.web.Humano" %>
<%@ page import="org.metabar.web.Humang" %>
<%@ page import="org.metabar.web.Humana" %>
<%@ page import="org.metabar.web.Hosta" %>
<%@ page import="org.metabar.web.Air" %>
<%@ page import="org.metabar.web.Sample" %>
<%@ page import="edu.yale.its.tp.cas.*" %>
<%@ page import="edu.yale.its.tp.cas.client.filter.CASFilter"%>

<%
	HttpSession session = request.getSession();
	String username = session.getAttribute(CASFilter.CAS_FILTER_USER)
			.toString();
	System.out.println("editgsc_env.jsp USERNAME: " + username);
	String sid = request.getParameter("sid");
	String message ="";
	String envType ="";
	boolean error = false;
	boolean	formatError =false;
	boolean sentenvtype = false;
	boolean update = false;
	boolean delete = false;
	ibatisDataAccessor ida = new ibatisDataAccessor();
	envType = ida.selectSampleById(Long.parseLong(sid)).getEnvtype();
	
	Water water = null;
	Wastew wastew = null;
	Soil soil = null;
	Sediment sediment = null;
	Planta planta= null;
	Misc misc = null;
	Hosta hosta = null;
	Biofilm biofilm = null;
	Humanv humanv = null;
	Humans humans = null;
	Humano humano = null;
	Humang humang = null;
	Humana humana = null;
	Air air = null;
	
	if (envType.equals("water")){
		water = ida.selectWATERBySampleID(Long.parseLong(sid));
	}
	if (envType.equals("wastew")){
		wastew = ida.selectWASTEWBySampleID(Long.parseLong(sid));
	}
	if (envType.equals("soil")){
		soil = ida.selectSOILBySampleID(Long.parseLong(sid));
	}
	if (envType.equals("sediment")){
		sediment = ida.selectSEDIMENTBySampleID(Long.parseLong(sid));
	}
	if (envType.equals("planta")){
		planta = ida.selectPLANTABySampleID(Long.parseLong(sid));
	}
	if (envType.equals("misc")){
		misc = ida.selectMISCBySampleID(Long.parseLong(sid));
	}
	if (envType.equals("biofilm")){
		biofilm = ida.selectBIOFILMBySampleID(Long.parseLong(sid));
	}
	if (envType.equals("humanv")){
		humanv = ida.selectHUMANVBySampleID(Long.parseLong(sid));
	}
	if (envType.equals("humans")){
		humans = ida.selectHUMANSBySampleID(Long.parseLong(sid));
	}
	if (envType.equals("humano")){
		humano = ida.selectHUMANOBySampleID(Long.parseLong(sid));
	}
	if (envType.equals("humang")){
		humang = ida.selectHUMANGBySampleID(Long.parseLong(sid));
	}
	if (envType.equals("humana")){
		humana = ida.selectHUMANABySampleID(Long.parseLong(sid));
	}
	if (envType.equals("hosta")){
		hosta = ida.selectHOSTABySampleID(Long.parseLong(sid));
	}
	if (envType.equals("air")){
		air = ida.selectAIRBySampleID(Long.parseLong(sid));
	}

	try{
		sentenvtype = Boolean.parseBoolean(request.getParameter("sentenvtype"));
		
		if (request.getParameter("submit").equals("update")){
			update = true;
			//out.println("<br />UPDATE!");
		}
		if (request.getParameter("submit").equals("delete entry")){
			delete = true;		
			//out.println("<br />DELETE!");
		}
		

	}catch (Exception e){
		message= message + "\n ERROR "+e.getMessage();
		System.out.println("ERROR IN THE BEGINNING: "+e.getMessage()+" "+e.getCause()+" "+e.getStackTrace()+" "+envType);
	}
%>

<html>
<head>
<title>MetaBar Main Page</title>
</head>

<body bgcolor="white">

<table border="0" width="100%" cellpadding="0" cellspacing="0" valign="top">
	<tr>
		<th colspan="2"> <jsp:include page="navigation.jsp" /> </th>
	</tr>
	
	<tr>
		<td border="0" width="190" valign="top">
		<jsp:include page="sidebar.jsp" /> 
		</td> 
		<td valign="top" halign="left">
		<!--test-->
		<b> EDIT GSC CONTEXTUAL DATA FIELDS </b>
			<hr />
			<font size=2>Additional GSC compliant contextual data fields for sample: <b><%=sid%> </b>
			<font size=2>Environmental package: <b> <%
			if(envType.equals("water")) out.print("water");
			if(envType.equals("wastew")) out.print("wastewater/sludge");
			if(envType.equals("soil")) out.print("soil");
			if(envType.equals("sediment")) out.print("sediment");
			if(envType.equals("planta")) out.print("plant-associated");
			if(envType.equals("misc")) out.print("miscellaneous");
			if(envType.equals("biofilm")) out.print("microbial mat/biofilm");
			if(envType.equals("humanv")) out.print("human-vaginal");
			if(envType.equals("humans")) out.print("human-skin");
			if(envType.equals("humano")) out.print("humal-oral");
			if(envType.equals("humang")) out.print("human-gut");
			if(envType.equals("humana")) out.print("human-associated");
			if(envType.equals("hosta")) out.print("host-associated");
			if(envType.equals("air")) out.print("air");
			%></b></font><br />
			All values need to be entered with units!
			

			
<%
if(!sentenvtype){
	if (envType.equals("water")) {
		try{
		%>
		<form name="GSCEDIT.Form" action="editgsc_env.htm" method="post">
			<input type="hidden" name="sentenvtype" value="true">
			<input type="hidden" name="sid" value=<%=sid%>>
			<table border="0" bgcolor= "DCDCDC" cellpadding="1">
			<tr>
			<td><b><font size=2>parameter</font></b></td>
			<td><b><font size=2>description/unit</font></b></td>
			<td><b><font size=2>value</font></b></td>
			</tr>

			<tr><td><b><font size=1> diether lipids: </font></b></td>
			<td><font size=1>[text=numeric value], multiple  </font></td>
    		<td><input type="text" name="diether_lipids" size="25" value="<%
    		if(water.getDiether_lipids()!=null) {
    		out.print(water.getDiether_lipids());
    		}%>"></td></tr>
	     
			<tr><td><b><font size=1> aminopeptidase activity: </font></b></td>
			<td><font size=1> [text=numeric value], multiple </font></td>
    		<td><input type="text" name="aminopeptidase_activity" size="25" value="<%
    		if(water.getAminopeptidase_activity()!=null) {
    		out.print(water.getAminopeptidase_activity());
    		}%>"></td></tr>
	 
			<tr><td><b><font size=1> atmospheric data: </font></b></td>
			<td><font size=1> [text=numeric value] </font></td>
    		<td><input type="text" name="atmospheric_data" size="25" value="<%
    		if(water.getAtmospheric_data()!=null) {
    		out.print(water.getAtmospheric_data());
    		}%>"></td></tr>
	     
			<tr><td><b><font size=1> bacterial carbon production: </font></b></td>
			<td><font size=1> [numeric value] </font></td>
    		<td><input type="text" name="bacterial_carbon_production" size="25" value="<%
    		if(water.getBacterial_carbon_production()!=null) {
    		out.print(water.getBacterial_carbon_production());
    		}%>"></td></tr>

			<tr><td><b><font size=1> alkalinity: </font></b></td>
			<td><font size=1> [numeric value] </font></td>
    		<td><input type="text" name="alkalinity" size="25" value="<%
    		if(water.getAlkalinity()!=null) {
    		out.print(water.getAlkalinity());
    		}%>"></td></tr>

			<tr><td><b><font size=1> ammonium: </font></b></td>
			<td><font size=1> [numeric value] </font></td>
    		<td><input type="text" name="ammonium" size="25" value="<%
    		if(water.getAmmonium()!=null) {
    		out.print(water.getAmmonium());
    		}%>"></td></tr>
	     
			<tr><td><b><font size=1> calcium: </font></b></td>
			<td><font size=1> [numeric value] </font></td>
    		<td><input type="text" name="calcium" size="25" value="<%
    		if(water.getCalcium()!=null) {
    		out.print(water.getCalcium());
    		}%>"></td></tr>
	     
			<tr><td><b><font size=1> carbon_to_nitrogen_ratio: </font></b></td>
			<td><font size=1> [numeric value] </font></td>
    		<td><input type="text" name="carbon_to_nitrogen_ratio" size="25" value="<%
    		if(water.getCarbon_to_nitrogen_ratio()!=null) {
    		out.print(water.getCarbon_to_nitrogen_ratio());
    		}%>"></td></tr>

			<tr><td><b><font size=1> chlorophyll: </font></b></td>
			<td><font size=1> [numeric value] </font></td>
    		<td><input type="text" name="chlorophyll" size="25" value="<%
    		if(water.getChlorophyll()!=null) {
    		out.print(water.getChlorophyll());
    		}%>"></td></tr>

			<tr><td><b><font size=1> density: </font></b></td>
			<td><font size=1> [numeric value] </font></td>
    		<td><input type="text" name="density" size="25" value="<%
    		if(water.getDensity()!=null) {
    		out.print(water.getDensity());
    		}%>"></td></tr>

			<tr><td><b><font size=1> dissolved_oxygen: </font></b></td>
			<td><font size=1> [numeric value] </font></td>
    		<td><input type="text" name="dissolved_oxygen" size="25" value="<%
    		if(water.getDissolved_oxygen()!=null) {
    		out.print(water.getDissolved_oxygen());
    		}%>"></td></tr>

			<tr><td><b><font size=1> chemical administration: </font></b></td>
			<td><font size=1> [CHEBI; timestamp], multiple </font></td>
    		<td><input type="text" name="chemical_administration" size="25" value="<%
    		if(water.getChemical_administration()!=null) {
    		out.print(water.getChemical_administration());
    		}%>"></td></tr>

			<tr><td><b><font size=1> chloride: </font></b></td>
			<td><font size=1> [numeric value] </font></td>
    		<td><input type="text" name="chloride" size="25" value="<%
    		if(water.getChloride()!=null) {
    		out.print(water.getChloride());
    		}%>"></td></tr>

			<tr><td><b><font size=1> current: </font></b></td>
			<td><font size=1> [numeric value] </font></td>
    		<td><input type="text" name="current" size="25" value="<%
    		if(water.getCurrent()!=null) {
    		out.print(water.getCurrent());
    		}%>"></td></tr>

			<tr><td><b><font size=1> dissolved_carbon_dioxide: </font></b></td>
			<td><font size=1> [numeric value] </font></td>
    		<td><input type="text" name="dissolved_carbon_dioxide" size="25" value="<%
    		if(water.getDissolved_carbon_dioxide()!=null) {
    		out.print(water.getDissolved_carbon_dioxide());
    		}%>"></td></tr>

			<tr><td><b><font size=1> dissolved_hydrogen: </font></b></td>
			<td><font size=1> [numeric value] </font></td>
    		<td><input type="text" name="dissolved_hydrogen" size="25" value="<%
    		if(water.getDissolved_hydrogen()!=null) {
    		out.print(water.getDissolved_hydrogen());
    		}%>"></td></tr>

			<tr><td><b><font size=1> dissolved_inorganic_phosphorus: </font></b></td>
			<td><font size=1> [numeric value] </font></td>
     		<td><input type="text" name="dissolved_inorganic_phosphorus" size="25" value="<%
    		if(water.getDissolved_inorganic_phosphorus()!=null) {
    		out.print(water.getDissolved_inorganic_phosphorus());
    		}%>"></td></tr>

			<tr><td><b><font size=1> dissolved_inorganic_nitrogen: </font></b></td>
			<td><font size=1> [numeric value] </font></td>
    		<td><input type="text" name="dissolved_inorganic_nitrogen" size="25" value="<%
    		if(water.getDissolved_inorganic_nitrogen()!=null) {
    		out.print(water.getDissolved_inorganic_nitrogen());
    		}%>"></td></tr>

			<tr><td><b><font size=1> dissolved_organic_carbon: </font></b></td>
			<td><font size=1> [numeric value] </font></td>
    		<td><input type="text" name="dissolved_organic_carbon" size="25" value="<%
    		if(water.getDissolved_organic_carbon()!=null) {
    		out.print(water.getDissolved_organic_carbon());
    		}%>"></td></tr>

			<tr><td><b><font size=1> alkyl_diethers: </font></b></td>
			<td><font size=1> [numeric value] </font></td>
    		<td><input type="text" name="alkyl_diethers" size="25" value="<%
    		if(water.getAlkyl_diethers()!=null) {
    		out.print(water.getAlkyl_diethers());
    		}%>"></td></tr>

			<tr><td><b><font size=1> bishomohopanol: </font></b></td>
			<td><font size=1> [numeric value] </font></td>
    		<td><input type="text" name="bishomohopanol" size="25" value="<%
    		if(water.getBishomohopanol()!=null) {
    		out.print(water.getBishomohopanol());
    		}%>"></td></tr>

			<tr><td><b><font size=1> biomass: </font></b></td>
			<td><font size=1> [text=numeric value], multiple </font></td>
    		<td><input type="text" name="biomass" size="25" value="<%
    		if(water.getBiomass()!=null) {
    		out.print(water.getBiomass());
    		}%>"></td></tr>

			<tr><td><b><font size=1> bromide: </font></b></td>
			<td><font size=1> [numeric value] </font></td>
    		<td><input type="text" name="bromide" size="25" value="<%
    		if(water.getBromide()!=null) {
    		out.print(water.getBromide());
    		}%>"></td></tr>

			<tr><td><b><font size=1> glucosidase activity: </font></b></td>
			<td><font size=1> [numeric value] </font></td>
    		<td><input type="text" name="glucosidase_activity" size="25" value="<%
    		if(water.getGlucosidase_activity()!=null) {
    		out.print(water.getGlucosidase_activity());
    		}%>"></td></tr>

			<tr><td><b><font size=1> light intensity: </font></b></td>
			<td><font size=1> [numeric value] </font></td>
    		<td><input type="text" name="light_intensity" size="25" value="<%
    		if(water.getLight_intensity()!=null) {
    		out.print(water.getLight_intensity());
    		}%>"></td></tr>

			<tr><td><b><font size=1> magnesium: </font></b></td>
			<td><font size=1> [numeric value] </font></td>
    		<td><input type="text" name="magnesium" size="25" value="<%
    		if(water.getMagnesium()!=null) {
    		out.print(water.getMagnesium());
    		}%>"></td></tr>

			<tr><td><b><font size=1> mean friction velocity: </font></b></td>
			<td><font size=1> [numeric value] </font></td>
    		<td><input type="text" name="mean_friction_velocity" size="25" value="<%
    		if(water.getMean_friction_velocity()!=null) {
    		out.print(water.getMean_friction_velocity());
    		}%>"></td></tr>

			<tr><td><b><font size=1> mean peak friction velocity: </font></b></td>
			<td><font size=1> [numeric value] </font></td>
    		<td><input type="text" name="mean_peak_friction_velocity" size="25" value="<%
    		if(water.getMean_peak_friction_velocity()!=null) {
    		out.print(water.getMean_peak_friction_velocity());
    		}%>"></td></tr>

			<tr><td><b><font size=1> nitrite: </font></b></td>
			<td><font size=1> [numeric value] </font></td>
    		<td><input type="text" name="nitrite" size="25" value="<%
    		if(water.getNitrite()!=null) {
    		out.print(water.getNitrite());
    		}%>"></td></tr>

			<tr><td><b><font size=1> nitrogen: </font></b></td>
			<td><font size=1> [numeric value] </font></td>
    		<td><input type="text" name="nitrogen" size="25" value="<%
    		if(water.getNitrogen()!=null) {
    		out.print(water.getNitrogen());
    		}%>"></td></tr>

			<tr><td><b><font size=1> organic nitrogen: </font></b></td>
			<td><font size=1> [numeric value] </font></td>
    		<td><input type="text" name="organic_nitrogen" size="25" value="<%
    		if(water.getOrganic_nitrogen()!=null) {
    		out.print(water.getOrganic_nitrogen());
    		}%>"></td></tr>
    		
			<tr><td><b><font size=1> oxygenation_status_of_sample: </font></b></td>
			<td><font size=1> [aerobe/ anaerobe/ facultative/ microaerophilic/ microanaerobe/ obligate aerobe/ obligate anaerobe] </font></td>
    		<td><input type="text" name="oxygenation_status_of_sample" size="25" value="<%
    		if(water.getOxygenation_status_of_sample()!=null) {
    		out.print(water.getOxygenation_status_of_sample());
    		}%>"></td></tr>

			<tr><td><b><font size=1> particulate_organic_carbon: </font></b></td>
			<td><font size=1> [numeric value] </font></td>
    		<td><input type="text" name="particulate_organic_carbon" size="25" value="<%
    		if(water.getParticulate_organic_carbon()!=null) {
    		out.print(water.getParticulate_organic_carbon());
    		}%>"></td></tr>

			<tr><td><b><font size=1> particulate_organic_nitrogen: </font></b></td>
			<td><font size=1> [numeric value] </font></td>
    		<td><input type="text" name="particulate_organic_nitrogen" size="25" value="<%
    		if(water.getParticulate_organic_nitrogen()!=null) {
    		out.print(water.getParticulate_organic_nitrogen());
    		}%>"></td></tr>

			<tr><td><b><font size=1> n_alkanes: </font></b></td>
			<td><font size=1> [text=numeric value], multiple </font></td>
    		<td><input type="text" name="n_alkanes" size="25" value="<%
    		if(water.getN_alkanes()!=null) {
    		out.print(water.getN_alkanes());
    		}%>"></td></tr>

			<tr><td><b><font size=1> nitrate: </font></b></td>
			<td><font size=1> [numeric value] </font></td>
    		<td><input type="text" name="nitrate" size="25" value="<%
    		if(water.getNitrate()!=null) {
    		out.print(water.getNitrate());
    		}%>"></td></tr>

			<tr><td><b><font size=1> organic carbon: </font></b></td>
			<td><font size=1> [numeric value] </font></td>
    		<td><input type="text" name="organic_carbon" size="25" value="<%
    		if(water.getOrganic_carbon()!=null) {
    		out.print(water.getOrganic_carbon());
    		}%>"></td></tr>

			<tr><td><b><font size=1> organic matter: </font></b></td>
			<td><font size=1> [numeric value] </font></td>
    		<td><input type="text" name="organic_matter" size="25" value="<%
    		if(water.getOrganic_matter()!=null) {
    		out.print(water.getOrganic_matter());
    		}%>"></td></tr>

			<tr><td><b><font size=1> perturbation: </font></b></td>
			<td><font size=1> [text; start_timestamp;end_timestamp], multiple </font></td>
    		<td><input type="text" name="perturbation" size="25" value="<%
    		if(water.getPerturbation()!=null) {
    		out.print(water.getPerturbation());
    		}%>"></td></tr>

			<tr><td><b><font size=1> photon_flux: </font></b></td>
			<td><font size=1> [numeric value] </font></td>
    		<td><input type="text" name="photon_flux" size="25" value="<%
    		if(water.getPhoton_flux()!=null) {
    		out.print(water.getPhoton_flux());
    		}%>"></td></tr>

			<tr><td><b><font size=1> ph: </font></b></td>
			<td><font size=1> [numeric value] </font></td>
    		<td><input type="text" name="ph" size="25" value="<%
    		if(water.getPh()!=null) {
    		out.print(water.getPh());
    		}%>"></td></tr>

			<tr><td><b><font size=1> sample storage duration: </font></b></td>
			<td><font size=1> [start_timestamp;end_timestamp] </font></td>
    		<td><input type="text" name="sample_storage_duration" size="25" value="<%
    		if(water.getSample_storage_duration()!=null) {
    		out.print(water.getSample_storage_duration());
    		}%>"></td></tr>
	     
			<tr><td><b><font size=1> sample storage location: </font></b></td>
			<td><font size=1> [text] </font></td>
    		<td><input type="text" name="sample_storage_location" size="25" value="<%
    		if(water.getSample_storage_location()!=null) {
    		out.print(water.getSample_storage_location());
    		}%>"></td></tr>

			<tr><td><b><font size=1> sample storage temperature: </font></b></td>
			<td><font size=1> [numeric value] </font></td>
    		<td><input type="text" name="sample_storage_temperature" size="25" value="<%
    		if(water.getSample_storage_temperature()!=null) {
    		out.print(water.getSample_storage_temperature());
    		}%>"></td></tr>

			<tr><td><b><font size=1> potassium: </font></b></td>
			<td><font size=1> [numeric value] </font></td>
    		<td><input type="text" name="potassium" size="25" value="<%
    		if(water.getPotassium()!=null) {
    		out.print(water.getPotassium());
    		}%>"></td></tr>

			<tr><td><b><font size=1> petroleum hydrocarbon: </font></b></td>
			<td><font size=1> [numeric value] </font></td>
    		<td><input type="text" name="petroleum_hydrocarbon" size="25" value="<%
    		if(water.getPetroleum_hydrocarbon()!=null) {
    		out.print(water.getPetroleum_hydrocarbon());
    		}%>"></td></tr>

			<tr><td><b><font size=1> phosphate: </font></b></td>
			<td><font size=1> [numeric value] </font></td>
    		<td><input type="text" name="phosphate" size="25" value="<%
    		if(water.getPhosphate()!=null) {
    		out.print(water.getPhosphate());
    		}%>"></td></tr>

			<tr><td><b><font size=1> phospholipid_fatty_acid: </font></b></td>
			<td><font size=1> [text=numeric value], multiple </font></td>
    		<td><input type="text" name="phospholipid_fatty_acid" size="25" value="<%
    		if(water.getPhospholipid_fatty_acid()!=null) {
    		out.print(water.getPhospholipid_fatty_acid());
    		}%>"></td></tr>
	     
			<tr><td><b><font size=1> pressure: </font></b></td>
			<td><font size=1> [numeric value] </font></td>
    		<td><input type="text" name="pressure" size="25" value="<%
    		if(water.getPressure()!=null) {
    		out.print(water.getPressure());
    		}%>"></td></tr>
	     
			<tr><td><b><font size=1> primary production: </font></b></td>
			<td><font size=1> [numeric value] </font></td>
   			<td><input type="text" name="primary_production" size="25" value="<%
    		if(water.getPrimary_production()!=null) {
    		out.print(water.getPrimary_production());
    		}%>"></td></tr>
   			
			<tr><td><b><font size=1> phaeopigments: </font></b></td>
			<td><font size=1> [numeric value], multiple </font></td>
    		<td><input type="text" name="phaeopigments" size="25" value="<%
    		if(water.getPhaeopigments()!=null) {
    		out.print(water.getPhaeopigments());
    		}%>"></td></tr>
    		
			<tr><td><b><font size=1> redox potential: </font></b></td>
			<td><font size=1> [numeric value] </font></td>
    		<td><input type="text" name="redox_potential" size="25" value="<%
    		if(water.getRedox_potential()!=null) {
    		out.print(water.getRedox_potential());
    		}%>"></td></tr>
    		
			<tr><td><b><font size=1> salinity: </font></b></td>
			<td><font size=1> [numeric value] </font></td>
    		<td><input type="text" name="salinity" size="25" value="<%
    		if(water.getSalinity()!=null) {
    		out.print(water.getSalinity());
    		}%>"></td></tr>

			<tr><td><b><font size=1> silicate: </font></b></td>
			<td><font size=1> [numeric value] </font></td>
    		<td><input type="text" name="silicate" size="25" value="<%
    		if(water.getSilicate()!=null) {
    		out.print(water.getSilicate());
    		}%>"></td></tr>

			<tr><td><b><font size=1> soluble_reactive_phosphorus: </font></b></td>
			<td><font size=1> [numeric value] </font></td>
    		<td><input type="text" name="soluble_reactive_phosphorus" size="25" value="<%
    		if(water.getSoluble_reactive_phosphorus()!=null) {
    		out.print(water.getSoluble_reactive_phosphorus());
    		}%>"></td></tr>

			<tr><td><b><font size=1> suspended particulate matter: </font></b></td>
			<td><font size=1> [numeric value] </font></td>
    		<td><input type="text" name="suspended_particulate_matter" size="25" value="<%
    		if(water.getSuspended_particulate_matter()!=null) {
    		out.print(water.getSuspended_particulate_matter());
    		}%>"></td></tr>

			<tr><td><b><font size=1> sulfate: </font></b></td>
			<td><font size=1> [numeric value] </font></td>
    		<td><input type="text" name="sulfate" size="25" value="<%
    		if(water.getSulfate()!=null) {
    		out.print(water.getSulfate());
    		}%>"></td></tr>

			<tr><td><b><font size=1> sulfide: </font></b></td>
			<td><font size=1> [numeric value] </font></td>
    		<td><input type="text" name="sulfide" size="25" value="<%
    		if(water.getSulfide()!=null) {
    		out.print(water.getSulfide());
    		}%>"></td></tr>

			<tr><td><b><font size=1> total depth of water column: </font></b></td>
			<td><font size=1> [numeric value] </font></td>
    		<td><input type="text" name="total_depth_of_water_column" size="25" value="<%
    		if(water.getTotal_depth_of_water_column()!=null) {
    		out.print(water.getTotal_depth_of_water_column());
    		}%>"></td></tr>
    		
			<tr><td><b><font size=1> total inorganic nitrogen: </font></b></td>
			<td><font size=1> [numeric value] </font></td>
    		<td><input type="text" name="total_inorganic_nitrogen" size="25" value="<%
    		if(water.getTotal_inorganic_nitrogen()!=null) {
    		out.print(water.getTotal_inorganic_nitrogen());
    		}%>"></td></tr>

			<tr><td><b><font size=1> total particulate carbon: </font></b></td>
			<td><font size=1> [numeric value] </font></td>
    		<td><input type="text" name="total_particulate_carbon" size="25" value="<%
    		if(water.getTotal_particulate_carbon()!=null) {
    		out.print(water.getTotal_particulate_carbon());
    		}%>"></td></tr>
	     
			<tr><td><b><font size=1> total phosphorus: </font></b></td>
			<td><font size=1> [numeric value] </font></td>
    		<td><input type="text" name="total_phosphorus" size="25" value="<%
    		if(water.getTotal_phosphorus()!=null) {
    		out.print(water.getTotal_phosphorus());
    		}%>"></td></tr>

			<tr><td><b><font size=1> organism count: </font></b></td>
			<td><font size=1> [text=numeric value],multiple </font></td>
    		<td><input type="text" name="organism_count" size="25" value="<%
    		if(water.getOrganism_count()!=null) {
    		out.print(water.getOrganism_count());
    		}%>"></td></tr>

			<tr><td><b><font size=1> miscellaneous parameter: </font></b></td>
			<td><font size=1> [text=numeric value or text], multiple </font></td>
    		<td><input type="text" name="miscellaneous_parameter" size="25" value="<%
    		if(water.getMiscellaneous_parameter()!=null) {
    		out.print(water.getMiscellaneous_parameter());
    		}%>"></td></tr>

			<tr><td><b><font size=1> total nitrogen: </font></b></td>
			<td><font size=1> [numeric value] </font></td>
    		<td><input type="text" name="total_nitrogen" size="25" value="<%
    		if(water.getTotal_nitrogen()!=null) {
    		out.print(water.getTotal_nitrogen());
    		}%>"></td></tr>

			<tr><td colspan="4"><center> <input type="submit" name="submit" value="update"><input type="submit" name="submit" value="delete entry"></center></td></tr>	
			</form>	
		
		<%
		}catch(Exception e){
			error = true;
			message = message +"\n ERROR IS: "+ e.getMessage();
		}
	}// end WATER
	
	if (envType.equals("wastew")) {
		try{
		%>
		<form name="GSCEDIT.Form" action="editgsc_env.htm" method="post">
			<input type="hidden" name="sentenvtype" value="true">
			<input type="hidden" name="sid" value=<%=sid%>>
			<table border="0" bgcolor= "DCDCDC" cellpadding="1">
			<tr>
			<td><b><font size=2>parameter</font></b></td>
			<td><b><font size=2>description/unit</font></b></td>
			<td><b><font size=2>value</font></b></td>
			</tr>
	
			<tr><td><b><font size=1> alkalinity: </font></b></td>
			<td><font size=1> numeric unit, alkalinity measurement </font></td>
    		<td><input type="text" name="alkalinity" size="25" value="<%
    		if(wastew.getAlkalinity()!=null) {
    		out.print(wastew.getAlkalinity());
    		}%>"></td></tr>
    		
    		<tr><td><b><font size=1> chemical administration: </font></b></td>
			<td><font size=1> CHEBI term;[YYYY]-[MM]-[DD]T[hh]:[mm]:[ss]TZD, list of chemical compounds administered to the host or site where sampling occurred, and when (e.g. antibiotics, N fertilizer, air filter); can include multiple compounds </font></td>
    		<td><input type="text" name="chem_administration" size="25" value="<%
    		if(wastew.getChem_administration()!=null) {
    		out.print(wastew.getChem_administration());
    		}%>"></td></tr>
	
			<tr><td><b><font size=1> chemical oxygen demand: </font></b></td>
			<td><font size=1> numeric unit, a measure of the relative oxygen-depletion effect of a waste contaminant </font></td>
    		<td><input type="text" name="chem_oxygen_dem" size="25" value="<%
    		if(wastew.getChem_oxygen_dem()!=null) {
    		out.print(wastew.getChem_oxygen_dem());
    		}%>"></td></tr>
    		
    		<tr><td><b><font size=1> efficiency percent: </font></b></td>
			<td><font size=1> numeric unit, percentage of volatile solids removed from the anaerobic digestor </font></td>
    		<td><input type="text" name="efficiency_percent" size="25" value="<%
    		if(wastew.getEfficiency_percent()!=null) {
    		out.print(wastew.getEfficiency_percent());
    		}%>"></td></tr>
    		
    		<tr><td><b><font size=1> emulsions: </font></b></td>
			<td><font size=1> text;numeric unit, amount or concentration of substances such as paints, adhesives, mayonnaise, hair colorants, emulsified oils, etc. </font></td>
    		<td><input type="text" name="emulsions" size="25" value="<%
    		if(wastew.getEmulsions()!=null) {
    		out.print(wastew.getEmulsions());
    		}%>"></td></tr>
    		
    		<tr><td><b><font size=1> gaseous substances: </font></b></td>
			<td><font size=1> text;numeric unit, amount or concentration of substances such as hydrogen sulfide, carbon dioxide, methane, etc.; can include multiple substances </font></td>
    		<td><input type="text" name="gaseous_substances" size="25" value="<%
    		if(wastew.getGaseous_substances()!=null) {
    		out.print(wastew.getGaseous_substances());
    		}%>"></td></tr>
    		
    		<tr><td><b><font size=1> biochemical oxygen demand: </font></b></td>
			<td><font size=1> "numeric unit, a measure of the relative oxygen-depletion effect of a waste contaminant </font></td>
    		<td><input type="text" name="biochem_oxygen_dem" size="25" value="<%
    		if(wastew.getBiochem_oxygen_dem()!=null) {
    		out.print(wastew.getBiochem_oxygen_dem());
    		}%>"></td></tr>
    		
    		<tr><td><b><font size=1> industrial effluent percent: </font></b></td>
			<td><font size=1> numeric unit, percentage of industrial effluents received by wastewater treatment plant </font></td>
    		<td><input type="text" name="indust_eff_percent" size="25" value="<%
    		if(wastew.getIndust_eff_percent()!=null) {
    		out.print(wastew.getIndust_eff_percent());
    		}%>"></td></tr>
    		
    		<tr><td><b><font size=1> inorganic particles: </font></b></td>
			<td><font size=1> text;numeric unit, concentration of particles such as sand, grit, metal particles, ceramics, etc.; can include multiple particles </font></td>
    		<td><input type="text" name="inorg_particles" size="25" value="<%
    		if(wastew.getInorg_particles()!=null) {
    		out.print(wastew.getInorg_particles());
    		}%>"></td></tr>
    		
    		<tr><td><b><font size=1> oxygenation status of sample: </font></b></td>
			<td><font size=1> Controlled vocabulary term, oxygenation status of sample </font></td>
    		<td><input type="text" name="oxy_stat_samp" size="25" value="<%
    		if(wastew.getOxy_stat_samp()!=null) {
    		out.print(wastew.getOxy_stat_samp());
    		}%>"></td></tr>
    		
    		<tr><td><b><font size=1> nitrate: </font></b></td>
			<td><font size=1> numeric unit, concentration of nitrate </font></td>
    		<td><input type="text" name="nitrate" size="25" value="<%
    		if(wastew.getNitrate()!=null) {
    		out.print(wastew.getNitrate());
    		}%>"></td></tr>
    		
    		<tr><td><b><font size=1> organic particles: </font></b></td>
			<td><font size=1> text;numeric unit, concentration of particles such as faeces, hairs, food, vomit, paper fibers, plant material, humus, etc. </font></td>
    		<td><input type="text" name="org_particles" size="25" value="<%
    		if(wastew.getOrg_particles()!=null) {
    		out.print(wastew.getOrg_particles());
    		}%>"></td></tr>
    		
    		<tr><td><b><font size=1> perturbation: </font></b></td>
			<td><font size=1> text;[YYYY]-[MM]-[DD]T[hh]:[mm]:[ss]TZD/[YYYY]-[MM]-[DD]T[hh]:[mm]:[ss]TZD, type of perturbation, e.g. chemical administration, physical disturbance, etc., coupled with time that perturbation occurred; can include multiple perturbation types </font></td>
    		<td><input type="text" name="perturbation" size="25" value="<%
    		if(wastew.getPerturbation()!=null) {
    		out.print(wastew.getPerturbation());
    		}%>"></td></tr>
    		
    		<tr><td><b><font size=1> pH: </font></b></td>
			<td><font size=1> numeric unit, pH measurement </font></td>
    		<td><input type="text" name="ph" size="25" value="<%
    		if(wastew.getPh()!=null) {
    		out.print(wastew.getPh());
    		}%>"></td></tr>
    		
    		<tr><td><b><font size=1> sample salinity: </font></b></td>
			<td><font size=1> numeric unit, salinity of sample, i.e. measure of total salt concentration </font></td>
    		<td><input type="text" name="samp_salinity" size="25" value="<%
    		if(wastew.getSamp_salinity()!=null) {
    		out.print(wastew.getSamp_salinity());
    		}%>"></td></tr>
    		
    		<tr><td><b><font size=1> sample storage duration: </font></b></td>
			<td><font size=1> [YYYY]-[MM]-[DD]T[hh]:[mm]:[ss]TZD/[YYYY]-[MM]-[DD]T[hh]:[mm]:[ss]TZD, duration for which sample was stored </font></td>
    		<td><input type="text" name="samp_store_dur" size="25" value="<%
    		if(wastew.getSamp_store_dur()!=null) {
    		out.print(wastew.getSamp_store_dur());
    		}%>"></td></tr>
    		
    		<tr><td><b><font size=1> sample storage location: </font></b></td>
			<td><font size=1> text, location at which sample was stored, usually name of a specific freezer/room </font></td>
    		<td><input type="text" name="samp_store_loc" size="25" value="<%
    		if(wastew.getSamp_store_loc()!=null) {
    		out.print(wastew.getSamp_store_loc());
    		}%>"></td></tr>
    		
    		<tr><td><b><font size=1> sample storage temperature: </font></b></td>
			<td><font size=1> numeric unit, temperature at which sample was stored, e.g. -80 </font></td>
    		<td><input type="text" name="samp_store_temp" size="25" value="<%
    		if(wastew.getSamp_salinity()!=null) {
    		out.print(wastew.getSamp_salinity());
    		}%>"></td></tr>
    		
    		<tr><td><b><font size=1> phosphate: </font></b></td>
			<td><font size=1> numeric unit, concentration of phosphate </font></td>
    		<td><input type="text" name="phosphate" size="25" value="<%
    		if(wastew.getPhosphate()!=null) {
    		out.print(wastew.getPhosphate());
    		}%>"></td></tr>
    		
    		<tr><td><b><font size=1> pre-treatment: </font></b></td>
			<td><font size=1> text, the process of pre-treatment removes materials that can be easily collected from the raw wastewater </font></td>
    		<td><input type="text" name="pre_treatment" size="25" value="<%
    		if(wastew.getPre_treatment()!=null) {
    		out.print(wastew.getPre_treatment());
    		}%>"></td></tr>
    		
    		<tr><td><b><font size=1> reactor type: </font></b></td>
			<td><font size=1> text, anaerobic digesters can be designed and engineered to operate using a number of different process configurations, as batch or continuous, mesophilic, high solid or low solid, and single stage or multistage </font></td>
    		<td><input type="text" name="reactor_type" size="25" value="<%
    		if(wastew.getReactor_type()!=null) {
    		out.print(wastew.getReactor_type());
    		}%>"></td></tr>
    		
    		<tr><td><b><font size=1> secondary treatment: </font></b></td>
			<td><font size=1> text, the process for substantially degrading the biological content of the sewage </font></td>
    		<td><input type="text" name="secondary_treatment" size="25" value="<%
    		if(wastew.getSecondary_treatment()!=null) {
    		out.print(wastew.getSecondary_treatment());
    		}%>"></td></tr>
    		
    		<tr><td><b><font size=1> sewage type: </font></b></td>
			<td><font size=1> type of wastewater treatment plant as municipial or industrial </font></td>
    		<td><input type="text" name="sewage_type" size="25" value="<%
    		if(wastew.getSewage_type()!=null) {
    		out.print(wastew.getSewage_type());
    		}%>"></td></tr>
    		
    		<tr><td><b><font size=1> sludge retention time: </font></b></td>
			<td><font size=1> numeric unit, the time activated sludge remains in reactor </font></td>
    		<td><input type="text" name="sludge_retent_time" size="25" value="<%
    		if(wastew.getSludge_retent_time()!=null) {
    		out.print(wastew.getSludge_retent_time());
    		}%>"></td></tr>
    		
    		<tr><td><b><font size=1> primary treatment: </font></b></td>
			<td><font size=1> text, the process to produce both a generally homogeneous liquid capable of being treated biologically and a sludge that can be separately treated or processed </font></td>
    		<td><input type="text" name="primary_treatment" size="25" value="<%
    		if(wastew.getPrimary_treatment()!=null) {
    		out.print(wastew.getPrimary_treatment());
    		}%>"></td></tr>
    		
    		<tr><td><b><font size=1> soluble inorganic material: </font></b></td>
			<td><font size=1> text;numeric unit, concentration of substances such as ammonia, road-salt, sea-salt, cyanide, hydrogen sulfide, thiocyanates, thiosulfates, etc. </font></td>
    		<td><input type="text" name="soluble_inorg_mat" size="25" value="<%
    		if(wastew.getSoluble_inorg_mat()!=null) {
    		out.print(wastew.getSoluble_inorg_mat());
    		}%>"></td></tr>
    		
    		<tr><td><b><font size=1> soluble organic material: </font></b></td>
			<td><font size=1> text;numeric unit, concentration of substances such as urea, fruit sugars, soluble proteins, drugs, pharmaceuticals, etc. </font></td>
    		<td><input type="text" name="soluble_org_mat" size="25" value="<%
    		if(wastew.getSoluble_org_mat()!=null) {
    		out.print(wastew.getSoluble_org_mat());
    		}%>"></td></tr>
    		
    		<tr><td><b><font size=1> suspended solids: </font></b></td>
			<td><font size=1> text;numeric unit, concentration of substances including a wide variety of material, such as silt, decaying plant and animal matter, etc,; can include multiple substances </font></td>
    		<td><input type="text" name="suspend_solids" size="25" value="<%
    		if(wastew.getSuspend_solids()!=null) {
    		out.print(wastew.getSuspend_solids());
    		}%>"></td></tr>
    		
    		<tr><td><b><font size=1> tertiary treatment: </font></b></td>
			<td><font size=1> text, the process providing a final treatment stage to raise the effluent quality before it is discharged to the receiving environment </font></td>
    		<td><input type="text" name="tertiary_treatment" size="25" value="<%
    		if(wastew.getTertiary_treatment()!=null) {
    		out.print(wastew.getTertiary_treatment());
    		}%>"></td></tr>
    		
    		<tr><td><b><font size=1> total phosphate: </font></b></td>
			<td><font size=1> numeric unit, total amount or concentration of phosphate </font></td>
    		<td><input type="text" name="tot_phosphate" size="25" value="<%
    		if(wastew.getTot_phosphate()!=null) {
    		out.print(wastew.getTot_phosphate());
    		}%>"></td></tr>
    		
    		<tr><td><b><font size=1> wastewater type: </font></b></td>
			<td><font size=1> text, the origin of wastewater such as human waste, rainfall, storm drains, etc. </font></td>
    		<td><input type="text" name="wastewater_type" size="25" value="<%
    		if(wastew.getWastewater_type()!=null) {
    		out.print(wastew.getWastewater_type());
    		}%>"></td></tr>
    		
    		<tr><td><b><font size=1> total nitrogen: </font></b></td>
			<td><font size=1> numeric unit, total amount or concentration of nitrogenous substances </font></td>
    		<td><input type="text" name="tot_nitro" size="25" value="<%
    		if(wastew.getTot_nitro()!=null) {
    		out.print(wastew.getTot_nitro());
    		}%>"></td></tr>
    		
    		<tr><td><b><font size=1> organism count: </font></b></td>
			<td><font size=1> text;numeric unit, total count of any organism per gram or volume of sample,should include name of organism followed by count; can include multiple organism counts </font></td>
    		<td><input type="text" name="organism_count" size="25" value="<%
    		if(wastew.getOrganism_count()!=null) {
    		out.print(wastew.getOrganism_count());
    		}%>"></td></tr>
    		
    		<tr><td><b><font size=1> miscellaneous parameter: </font></b></td>
			<td><font size=1> text;numeric unit or text, any other measurement performed or parameter collected, that is not listed here </font></td>
    		<td><input type="text" name="misc_param" size="25" value="<%
    		if(wastew.getMisc_param()!=null) {
    		out.print(wastew.getMisc_param());
    		}%>"></td></tr>
	
			<tr><td colspan="4"><center> <input type="submit" name="submit" value="update"><input type="submit" name="submit" value="delete entry"></center></td></tr>	
			</form>	
		
		<%
		}catch(Exception e){
			error = true;
			message = message +"\n ERROR IS: "+ e.getMessage();
		}
	}// end WASTEW
	
	if (envType.equals("soil")){
		soil = ida.selectSOILBySampleID(Long.parseLong(sid));
	}

	if (envType.equals("soil")) {
		try{
		%>
		<form name="GSCEDIT.Form" action="editgsc_env.htm" method="post">
			<input type="hidden" name="sentenvtype" value="true">
			<input type="hidden" name="sid" value=<%=sid%>>
			<table border="0" bgcolor= "DCDCDC" cellpadding="1">
			<tr>
			<td><b><font size=2>parameter</font></b></td>
			<td><b><font size=2>description/unit</font></b></td>
			<td><b><font size=2>value</font></b></td>
			</tr>
			
			<tr><td><b><font size=1> current land use: </font></b></td>
			<td><font size=1> Controlled vocabulary term, present state of sample site </font></td>
    		<td><input type="text" name="cur_land_use" size="25" value="<%
    		if(soil.getCur_land_use()!=null) {
    		out.print(soil.getCur_land_use());
    		}%>"></td></tr>
    		
    		<tr><td><b><font size=1> current vegetation: </font></b></td>
			<td><font size=1> Controlled vocabulary term, vegetation classification from one or more standard classification systems, or agricultural crop </font></td>
    		<td><input type="text" name="cur_vegetation" size="25" value="<%
    		if(soil.getCur_vegetation()!=null) {
    		out.print(soil.getCur_vegetation());
    		}%>"></td></tr>
    		
    		<tr><td><b><font size=1> current vegetation method: </font></b></td>
			<td><font size=1> PMID identifier and/or DOI identifier or url, reference or method used in vegetation classification </font></td>
    		<td><input type="text" name="cur_vegetation_meth" size="25" value="<%
    		if(soil.getCur_vegetation_meth()!=null) {
    		out.print(soil.getCur_vegetation_meth());
    		}%>"></td></tr>
    		
    		
    		<tr><td><b><font size=1> history/previous land use: </font></b></td>
			<td><font size=1> text;[YYYY]-[MM]-[DD]T[hh]:[mm]:[ss]TZD, previous land use and dates </font></td>
    		<td><input type="text" name="previous_land_use" size="25" value="<%
    		if(soil.getPrevious_land_use()!=null) {
    		out.print(soil.getPrevious_land_use());
    		}%>"></td></tr>
    		
    		<tr><td><b><font size=1> history/previous land use method: </font></b></td>
			<td><font size=1> PMID identifier and/or DOI identifier or url, reference or method used in determining previous land use and dates </font></td>
    		<td><input type="text" name="previous_land_use_meth" size="25" value="<%
    		if(soil.getPrevious_land_use_meth()!=null) {
    		out.print(soil.getPrevious_land_use_meth());
    		}%>"></td></tr>
    		
			<tr><td><b><font size=1> history/crop rotation: </font></b></td>
			<td><font size=1> boolean;R[n]/[YYYY]-[MM]-[DD]T[hh]:[mm]:[ss]TZD/P[n]Y[n]M[n]DT[n]H[n]M[n]S, whether or not crop is rotated, and if yes, rotation schedule </font></td>
    		<td><input type="text" name="crop_rotation" size="25" value="<%
    		if(soil.getCrop_rotation()!=null) {
    		out.print(soil.getCrop_rotation());
    		}%>"></td></tr>
    		
    		<tr><td><b><font size=1> history/agrochemical additions: </font></b></td>
			<td><font size=1> text;numeric  unit;[YYYY]-[MM]-[DD]T[hh]:[mm]:[ss]TZD, addition of fertilizers, pesticides, etc. - amount and time of applications </font></td>
    		<td><input type="text" name="agrochem_addition" size="25" value="<%
    		if(soil.getAgrochem_addition()!=null) {
    		out.print(soil.getAgrochem_addition());
    		}%>"></td></tr>
    		
    		<tr><td><b><font size=1> history/tillage: </font></b></td>
			<td><font size=1> Controlled vocabulary term, note method(s) used for tilling </font></td>
    		<td><input type="text" name="tillage" size="25" value="<%
    		if(soil.getTillage()!=null) {
    		out.print(soil.getTillage());
    		}%>"></td></tr>
    		
    		
    		<tr><td><b><font size=1> history/fire: </font></b></td>
			<td><font size=1> [YYYY]-[MM]-[DD]T[hh]:[mm]:[ss]TZD, historical and/or physical evidence of fire </font></td>
    		<td><input type="text" name="fire" size="25" value="<%
    		if(soil.getFire()!=null) {
    		out.print(soil.getFire());
    		}%>"></td></tr>
    		
    		<tr><td><b><font size=1> history/flooding: </font></b></td>
			<td><font size=1> [YYYY]-[MM]-[DD]T[hh]:[mm]:[ss]TZD, historical and/or physical evidence of flooding </font></td>
    		<td><input type="text" name="flooding" size="25" value="<%
    		if(soil.getFlooding()!=null) {
    		out.print(soil.getFlooding());
    		}%>"></td></tr>
    		
			<tr><td><b><font size=1> history/extreme events: </font></b></td>
			<td><font size=1> [YYYY]-[MM]-[DD]T[hh]:[mm]:[ss]TZD, unusual physical events that may have affected microbial populations </font></td>
    		<td><input type="text" name="extreme_event" size="25" value="<%
    		if(soil.getExtreme_event()!=null) {
    		out.print(soil.getExtreme_event());
    		}%>"></td></tr>
    		
    		<tr><td><b><font size=1> other: </font></b></td>
			<td><font size=1> text, additional relevant information </font></td>
    		<td><input type="text" name="other" size="25" value="<%
    		if(soil.getOther()!=null) {
    		out.print(soil.getOther());
    		}%>"></td></tr>
    		
    		<tr><td><b><font size=1> horizon: </font></b></td>
			<td><font size=1> Controlled vocabulary term, specific layer in the land area which measures parallel to the soil surface and possesses physical characteristics which differ from the layers above and beneath </font></td>
    		<td><input type="text" name="horizon" size="25" value="<%
    		if(soil.getHorizon()!=null) {
    		out.print(soil.getHorizon());
    		}%>"></td></tr>
    		
    		
    		<tr><td><b><font size=1> horizon method: </font></b></td>
			<td><font size=1> PMID identifier and/or DOI identifier or url, reference or method used in determining the horizon </font></td>
    		<td><input type="text" name="horizon_meth" size="25" value="<%
    		if(soil.getHorizon_meth()!=null) {
    		out.print(soil.getHorizon_meth());
    		}%>"></td></tr>
    		
    		<tr><td><b><font size=1> composite design/sieving (if any): </font></b></td>
			<td><font size=1> text and/or numeric  unit;numeric  unit, collection design of pooled samples and/or sieve size and amount of sample sieved </font></td>
    		<td><input type="text" name="sieving" size="25" value="<%
    		if(soil.getSieving()!=null) {
    		out.print(soil.getSieving());
    		}%>"></td></tr>
    		
			<tr><td><b><font size=1> water content of soil: </font></b></td>
			<td><font size=1> numeric  unit, water content (g/g or cm3/cm3) </font></td>
    		<td><input type="text" name="water_content_soil" size="25" value="<%
    		if(soil.getWater_content_soil()!=null) {
    		out.print(soil.getWater_content_soil());
    		}%>"></td></tr>
    		
    		<tr><td><b><font size=1> water content of soil method: </font></b></td>
			<td><font size=1> PMID identifier and/or DOI identifier or url, reference or method used in determining the water content of soil </font></td>
    		<td><input type="text" name="water_content_soil_meth" size="25" value="<%
    		if(soil.getWater_content_soil_meth()!=null) {
    		out.print(soil.getWater_content_soil_meth());
    		}%>"></td></tr>
    		
    		<tr><td><b><font size=1> sample weight for DNA extraction: </font></b></td>
			<td><font size=1> numeric  unit, weight (g) of soil processed </font></td>
    		<td><input type="text" name="samp_weight_dna_ext" size="25" value="<%
    		if(soil.getSamp_weight_dna_ext()!=null) {
    		out.print(soil.getSamp_weight_dna_ext());
    		}%>"></td></tr>
    		
    		
    		<tr><td><b><font size=1> pooling of DNA extracts (if done): </font></b></td>
			<td><font size=1> boolean;numeric  unit, were multiple DNA extractions mixed? how many? </font></td>
    		<td><input type="text" name="pool_dna_extracts" size="25" value="<%
    		if(soil.getPool_dna_extracts()!=null) {
    		out.print(soil.getPool_dna_extracts());
    		}%>"></td></tr>
    		
    		<tr><td><b><font size=1> storage conditions (fresh/frozen/other): </font></b></td>
			<td><font size=1> text;P[n]Y[n]M[n]DT[n]H[n]M[n]S, explain how and for how long the soil sample was stored before DNA extraction </font></td>
    		<td><input type="text" name="store_cond" size="25" value="<%
    		if(soil.getStore_cond()!=null) {
    		out.print(soil.getStore_cond());
    		}%>"></td></tr>
    		
			<tr><td><b><font size=1> link to climate information: </font></b></td>
			<td><font size=1> PMID identifier and/or DOI identifier or url, link to climate resource </font></td>
    		<td><input type="text" name="link_climate_info" size="25" value="<%
    		if(soil.getLink_climate_info()!=null) {
    		out.print(soil.getLink_climate_info());
    		}%>"></td></tr>
    		
    		<tr><td><b><font size=1> mean annual and seasonal temperature: </font></b></td>
			<td><font size=1> numeric  unit, mean annual and seasonal temperature (oC) </font></td>
    		<td><input type="text" name="annual_season_temp" size="25" value="<%
    		if(soil.getAnnual_season_temp()!=null) {
    		out.print(soil.getAnnual_season_temp());
    		}%>"></td></tr>
    		
    		<tr><td><b><font size=1> mean annual and seasonal precipitation: </font></b></td>
			<td><font size=1> numeric  unit, mean annual and seasonal precipitation (mm) </font></td>
    		<td><input type="text" name="annual_season_precpt" size="25" value="<%
    		if(soil.getAnnual_season_precpt()!=null) {
    		out.print(soil.getAnnual_season_precpt());
    		}%>"></td></tr>
    		
    		
    		<tr><td><b><font size=1> link to classification information: </font></b></td>
			<td><font size=1> PMID identifier and/or DOI identifier or url, link to digitized soil maps or other soil classification information </font></td>
    		<td><input type="text" name="link_class_info" size="25" value="<%
    		if(soil.getLink_class_info()!=null) {
    		out.print(soil.getLink_class_info());
    		}%>"></td></tr>
    		
    		<tr><td><b><font size=1> soil_taxonomic/FAO classification: </font></b></td>
			<td><font size=1> Controlled vocabulary term, soil classification from the FAO World Reference Database for Soil Resources </font></td>
    		<td><input type="text" name="fao_class" size="25" value="<%
    		if(soil.getFao_class()!=null) {
    		out.print(soil.getFao_class());
    		}%>"></td></tr>
    		
			<tr><td><b><font size=1> soil_taxonomic/local classification: </font></b></td>
			<td><font size=1> text, soil classification based on local soil classification system </font></td>
    		<td><input type="text" name="local_class" size="25" value="<%
    		if(soil.getLocal_class()!=null) {
    		out.print(soil.getLocal_class());
    		}%>"></td></tr>
    		
    		<tr><td><b><font size=1> soil_taxonomic/local classification method: </font></b></td>
			<td><font size=1> PMID identifier and/or DOI identifier or url, reference or method used in determining the local soil classification </font></td>
    		<td><input type="text" name="local_class_meth" size="25" value="<%
    		if(soil.getLocal_class_meth()!=null) {
    		out.print(soil.getLocal_class_meth());
    		}%>"></td></tr>
    		
    		<tr><td><b><font size=1> soil type: </font></b></td>
			<td><font size=1> text, soil series name or other lower-level classification </font></td>
    		<td><input type="text" name="soil_type" size="25" value="<%
    		if(soil.getSoil_type()!=null) {
    		out.print(soil.getSoil_type());
    		}%>"></td></tr>
    		
    		
    		<tr><td><b><font size=1> soil type method: </font></b></td>
			<td><font size=1> PMID identifier and/or DOI identifier or url, reference or method used in determining soil series name or other lower-level classification </font></td>
    		<td><input type="text" name="soil_type_meth" size="25" value="<%
    		if(soil.getSoil_type_meth()!=null) {
    		out.print(soil.getSoil_type_meth());
    		}%>"></td></tr>
    		
    		<tr><td><b><font size=1> slope gradient: </font></b></td>
			<td><font size=1> numeric  unit, commonly called 'slope.'  The angle between ground surface and a horizontal line (in percent).  This is the direction that overland water would flow.  This measure is usually taken with a hand level meter or clinometer. </font></td>
    		<td><input type="text" name="slope_gradient" size="25" value="<%
    		if(soil.getSlope_gradient()!=null) {
    		out.print(soil.getSlope_gradient());
    		}%>"></td></tr>
    		
			<tr><td><b><font size=1> slope aspect: </font></b></td>
			<td><font size=1> numeric  unit, the direction a slope faces. While looking down a slope use a compass to record the direction you are facing (direction or degrees); e.g., NW or 315degree.  This measure provides an indication of sun and wind exposure that will influence soil temperature and evapotranspiration. </font></td>
    		<td><input type="text" name="slope_aspect" size="25" value="<%
    		if(soil.getSlope_aspect()!=null) {
    		out.print(soil.getSlope_aspect());
    		}%>"></td></tr>
    		
    		<tr><td><b><font size=1> profile position: </font></b></td>
			<td><font size=1> Controlled vocabulary term, cross-sectional position in the hillslope where sample was collected.sample area position in relation to surrounding areas </font></td>
    		<td><input type="text" name="profile_position" size="25" value="<%
    		if(soil.getProfile_position()!=null) {
    		out.print(soil.getProfile_position());
    		}%>"></td></tr>
    		
    		<tr><td><b><font size=1> drainage classification: </font></b></td>
			<td><font size=1> Controlled vocabulary term, drainage classification from a standard system such as the USDA system </font></td>
    		<td><input type="text" name="drainage_class" size="25" value="<%
    		if(soil.getDrainage_class()!=null) {
    		out.print(soil.getDrainage_class());
    		}%>"></td></tr>
    		
    		
    		<tr><td><b><font size=1> texture: </font></b></td>
			<td><font size=1> numeric  unit, the relative proportion of different grain sizes of mineral particles in a soil, as described using a standard system; express as % sand (50 um to 2 mm), silt (2 um to 50 um), and clay (<2 um) with textural name (e.g., silty clay loam) optional. </font></td>
    		<td><input type="text" name="texture" size="25" value="<%
    		if(soil.getTexture()!=null) {
    		out.print(soil.getTexture());
    		}%>"></td></tr>
    		
    		<tr><td><b><font size=1> texture method: </font></b></td>
			<td><font size=1> PMID identifier and/or DOI identifier or url, reference or method used in determining soil texture </font></td>
    		<td><input type="text" name="texture_meth" size="25" value="<%
    		if(soil.getTexture_meth()!=null) {
    		out.print(soil.getTexture_meth());
    		}%>"></td></tr>
    		
			<tr><td><b><font size=1> pH: </font></b></td>
			<td><font size=1> numeric  unit, pH measurement </font></td>
    		<td><input type="text" name="ph" size="25" value="<%
    		if(soil.getPh()!=null) {
    		out.print(soil.getPh());
    		}%>"></td></tr>
    		
    		<tr><td><b><font size=1> pH method: </font></b></td>
			<td><font size=1> PMID identifier and/or DOI identifier or url, reference or method used in determining pH </font></td>
    		<td><input type="text" name="ph_meth" size="25" value="<%
    		if(soil.getPh_meth()!=null) {
    		out.print(soil.getPh_meth());
    		}%>"></td></tr>
    		
    		<tr><td><b><font size=1> total organic carbon: </font></b></td>
			<td><font size=1> numeric  unit, total organic carbon content </font></td>
    		<td><input type="text" name="tot_org_c" size="25" value="<%
    		if(soil.getTot_org_c()!=null) {
    		out.print(soil.getTot_org_c());
    		}%>"></td></tr>
    		
    		
    		<tr><td><b><font size=1> total organic C method: </font></b></td>
			<td><font size=1> PMID identifier and/or DOI identifier or url, reference or method used in determining total organic C </font></td>
    		<td><input type="text" name="tot_org_c_meth" size="25" value="<%
    		if(soil.getTot_org_c_meth()!=null) {
    		out.print(soil.getTot_org_c_meth());
    		}%>"></td></tr>
    		
    		<tr><td><b><font size=1> total N: </font></b></td>
			<td><font size=1> numeric  unit, total nitrogen content of the soil Units of g N/kg soil </font></td>
    		<td><input type="text" name="tot_n" size="25" value="<%
    		if(soil.getTot_n()!=null) {
    		out.print(soil.getTot_n());
    		}%>"></td></tr>
    		
			<tr><td><b><font size=1> total N method: </font></b></td>
			<td><font size=1> PMID identifier and/or DOI identifier or url, reference or method used in determining the total N </font></td>
    		<td><input type="text" name="tot_n_meth" size="25" value="<%
    		if(soil.getTot_n_meth()!=null) {
    		out.print(soil.getTot_n_meth());
    		}%>"></td></tr>
    		
    		<tr><td><b><font size=1> microbial biomass: </font></b></td>
			<td><font size=1> numeric  unit, the part of the organic matter in the soil that constitutes living microorganisms smaller than 5-10 micro m. IF you keep this, you would need to have correction factors used for conversion to the final units, which should be mg C (or N)/kg soil). </font></td>
    		<td><input type="text" name="microbial_biomass" size="25" value="<%
    		if(soil.getMicrobial_biomass()!=null) {
    		out.print(soil.getMicrobial_biomass());
    		}%>"></td></tr>
    		
    		<tr><td><b><font size=1> microbial biomass method: </font></b></td>
			<td><font size=1> PMID identifier and/or DOI identifier or url, reference or method used in determining microbial biomass </font></td>
    		<td><input type="text" name="microbial_biomass_meth" size="25" value="<%
    		if(soil.getMicrobial_biomass_meth()!=null) {
    		out.print(soil.getMicrobial_biomass_meth());
    		}%>"></td></tr>
    		
    		
    		<tr><td><b><font size=1> links to additional analysis: </font></b></td>
			<td><font size=1> PMID identifier and/or DOI identifier or url </font></td>
    		<td><input type="text" name="link_addit_analys" size="25" value="<%
    		if(soil.getLink_addit_analys()!=null) {
    		out.print(soil.getLink_addit_analys());
    		}%>"></td></tr>
    		
    		<tr><td><b><font size=1> extreme_unusual_properties/salinity: </font></b></td>
			<td><font size=1> numeric  unit, measured salinity </font></td>
    		<td><input type="text" name="extreme_salinity" size="25" value="<%
    		if(soil.getExtreme_salinity()!=null) {
    		out.print(soil.getExtreme_salinity());
    		}%>"></td></tr>
    		
			<tr><td><b><font size=1> extreme_unusual_properties/salinity method: </font></b></td>
			<td><font size=1> PMID identifier and/or DOI identifier or url, reference or method used in determining salinity </font></td>
    		<td><input type="text" name="salinity_meth" size="25" value="<%
    		if(soil.getSalinity_meth()!=null) {
    		out.print(soil.getSalinity_meth());
    		}%>"></td></tr>
    		
    		<tr><td><b><font size=1> extreme_unusual_properties/heavy metals: </font></b></td>
			<td><font size=1> text;numeric  unit, heavy metals present and concentrationsany drug used by subject and the frequency of usage; can include multiple heavy metals and concentrations </font></td>
    		<td><input type="text" name="heavy_metals" size="25" value="<%
    		if(soil.getHeavy_metals()!=null) {
    		out.print(soil.getHeavy_metals());
    		}%>"></td></tr>
    		
    		<tr><td><b><font size=1> extreme_unusual_properties/heavy metals method: </font></b></td>
			<td><font size=1> PMID identifier and/or DOI identifier or url, reference or method used in determining heavy metals </font></td>
    		<td><input type="text" name="heavy_metals_meth" size="25" value="<%
    		if(soil.getHeavy_metals_meth()!=null) {
    		out.print(soil.getHeavy_metals_meth());
    		}%>"></td></tr>
    		
    		<tr><td><b><font size=1> extreme_unusual_properties/Al saturation: </font></b></td>
			<td><font size=1> numeric  unit, aluminum saturation (esp. for tropical soils) </font></td>
    		<td><input type="text" name="al_sat" size="25" value="<%
    		if(soil.getAl_sat()!=null) {
    		out.print(soil.getAl_sat());
    		}%>"></td></tr>
    		
    		<tr><td><b><font size=1> extreme_unusual_properties/Al saturation method: </font></b></td>
			<td><font size=1> PMID identifier and/or DOI identifier or url, reference or method used in determining Al saturation </font></td>
    		<td><input type="text" name="al_sat_meth" size="25" value="<%
    		if(soil.getAl_sat_meth()!=null) {
    		out.print(soil.getAl_sat_meth());
    		}%>"></td></tr>
    		
			<tr><td><b><font size=1> miscellaneous parameter: </font></b></td>
			<td><font size=1> text;numeric  unit or text, any other measurement performed or parameter collected, that is not listed here </font></td>
    		<td><input type="text" name="misc_param" size="25" value="<%
    		if(soil.getMisc_param()!=null) {
    		out.print(soil.getMisc_param());
    		}%>"></td></tr>
    		
			<tr><td colspan="4"><center> <input type="submit" name="submit" value="update"><input type="submit" name="submit" value="delete entry"></center></td></tr>	
		</form>	
		
		<%
		}catch(Exception e){
			error = true;
			message = message +"\n ERROR IS: "+ e.getMessage();
		}
	}// end SOIL
	
	if (envType.equals("sediment")) {
		try{
		%>
		<form name="GSCEDIT.Form" action="editgsc_env.htm" method="post">
			<input type="hidden" name="sentenvtype" value="true">
			<input type="hidden" name="sid" value=<%=sid%>>
			<table border="0" bgcolor= "DCDCDC" cellpadding="1">
			<tr>
			<td><b><font size=2>parameter</font></b></td>
			<td><b><font size=2>description/unit</font></b></td>
			<td><b><font size=2>value</font></b></td>
			</tr>
			
			<tr><td><b><font size=1> alkalinity: </font></b></td>
			<td><font size=1> numeric unit, alkalinity measurement </font></td>
    		<td><input type="text" name="alkalinity" size="25" value="<%
    		if(sediment.getAlkalinity()!=null) {
    		out.print(sediment.getAlkalinity());
    		}%>"></td></tr>
    		
    		<tr><td><b><font size=1> aminopeptidase activity: </font></b></td>
			<td><font size=1> [text=numeric value], multiple </font></td>
    		<td><input type="text" name="aminopept_act" size="25" value="<%
    		if(sediment.getAminopept_act()!=null) {
    		out.print(sediment.getAminopept_act());
    		}%>"></td></tr>
    		
    		<tr><td><b><font size=1> ammonium: </font></b></td>
			<td><font size=1> numeric unit, concentration of ammonium </font></td>
    		<td><input type="text" name="ammonium" size="25" value="<%
    		if(sediment.getAmmonium()!=null) {
    		out.print(sediment.getAmmonium());
    		}%>"></td></tr>
    		
    		<tr><td><b><font size=1> bacterial carbon production: </font></b></td>
			<td><font size=1> numeric unit, measurement of bacterial carbon production </font></td>
    		<td><input type="text" name="bacteria_carb_prod" size="25" value="<%
    		if(sediment.getBacteria_carb_prod()!=null) {
    		out.print(sediment.getBacteria_carb_prod());
    		}%>"></td></tr>

			<tr><td><b><font size=1> calcium: </font></b></td>
			<td><font size=1> numeric unit, concentration of calcium </font></td>
    		<td><input type="text" name="calcium" size="25" value="<%
    		if(sediment.getCalcium()!=null) {
    		out.print(sediment.getCalcium());
    		}%>"></td></tr>
	     
			<tr><td><b><font size=1> carbon_to_nitrogen_ratio: </font></b></td>
			<td><font size=1> numeric unit, ratio of amount or concentrations of carbon to nitrogen </font></td>
    		<td><input type="text" name="carb_nitro_ratio" size="25" value="<%
    		if(sediment.getCarb_nitro_ratio()!=null) {
    		out.print(sediment.getCarb_nitro_ratio());
    		}%>"></td></tr>
    		
    		<tr><td><b><font size=1> chlorophyll: </font></b></td>
			<td><font size=1> numeric unit, concentration of chlorophyll </font></td>
    		<td><input type="text" name="chlorophyll" size="25" value="<%
    		if(sediment.getChlorophyll()!=null) {
    		out.print(sediment.getChlorophyll());
    		}%>"></td></tr>
    		
    		<tr><td><b><font size=1> density: </font></b></td>
			<td><font size=1> numeric unit, density of sample </font></td>
    		<td><input type="text" name="density" size="25" value="<%
    		if(sediment.getDensity()!=null) {
    		out.print(sediment.getDensity());
    		}%>"></td></tr>
    		
    		<tr><td><b><font size=1> diether lipids: </font></b></td>
			<td><font size=1> text;numeric unit, concentration of diether lipids; can include multiple types of diether lipids </font></td>
    		<td><input type="text" name="diether_lipids" size="25" value="<%
    		if(sediment.getDiether_lipids()!=null) {
    		out.print(sediment.getDiether_lipids());
    		}%>"></td></tr>
    		
    		<tr><td><b><font size=1> dissolved carbon dioxide: </font></b></td>
			<td><font size=1> numeric unit, concentration of dissolved carbon dioxide </font></td>
    		<td><input type="text" name="diss_carb_dioxide" size="25" value="<%
    		if(sediment.getDiss_carb_dioxide()!=null) {
    		out.print(sediment.getDiss_carb_dioxide());
    		}%>"></td></tr>
    		
    		<tr><td><b><font size=1> dissolved hydrogen: </font></b></td>
			<td><font size=1> numeric unit, concentration of dissolved hydrogen </font></td>
    		<td><input type="text" name="diss_hydrogen" size="25" value="<%
    		if(sediment.getDiss_hydrogen()!=null) {
    		out.print(sediment.getDiss_hydrogen());
    		}%>"></td></tr>
    		
    		<tr><td><b><font size=1> dissolved organic carbon: </font></b></td>
			<td><font size=1> numeric unit, concentration of dissolved organic carbon </font></td>
    		<td><input type="text" name="diss_org_carb" size="25" value="<%
    		if(sediment.getDiss_org_carb()!=null) {
    		out.print(sediment.getDiss_org_carb());
    		}%>"></td></tr>
    		
    		<tr><td><b><font size=1> dissolved oxygen: </font></b></td>
			<td><font size=1> numeric unit, concentration of dissolved oxygen </font></td>
    		<td><input type="text" name="diss_oxygen" size="25" value="<%
    		if(sediment.getDiss_oxygen()!=null) {
    		out.print(sediment.getDiss_oxygen());
    		}%>"></td></tr>
    		
    		<tr><td><b><font size=1> chemical administration: </font></b></td>
			<td><font size=1> CHEBI term;[YYYY]-[MM]-[DD]T[hh]:[mm]:[ss]TZD, list of chemical compounds administered to the host or site where sampling occurred, and when (e.g. antibiotics, N fertilizer, air filter); can include multiple compounds </font></td>
    		<td><input type="text" name="chem_administration" size="25" value="<%
    		if(sediment.getChem_administration()!=null) {
    		out.print(sediment.getChem_administration());
    		}%>"></td></tr>
    		
    		<tr><td><b><font size=1> chloride: </font></b></td>
			<td><font size=1> numeric unit, concentration of chloride </font></td>
    		<td><input type="text" name="chloride" size="25" value="<%
    		if(sediment.getChloride()!=null) {
    		out.print(sediment.getChloride());
    		}%>"></td></tr>
    		
    		<tr><td><b><font size=1> alkyl diethers: </font></b></td>
			<td><font size=1> numeric unit, concentration of alkyl diethers </font></td>
    		<td><input type="text" name="alkyl_diethers" size="25" value="<%
    		if(sediment.getAlkyl_diethers()!=null) {
    		out.print(sediment.getAlkyl_diethers());
    		}%>"></td></tr>
    		
    		<tr><td><b><font size=1> bishomohopanol: </font></b></td>
			<td><font size=1> numeric unit, concentration of bishomohopanol </font></td>
    		<td><input type="text" name="bishomohopanol" size="25" value="<%
    		if(sediment.getBishomohopanol()!=null) {
    		out.print(sediment.getBishomohopanol());
    		}%>"></td></tr>
    		
    		<tr><td><b><font size=1> biomass: </font></b></td>
			<td><font size=1> text;numeric unit, amount of biomass; should include the name for the part of biomass measured, e.g. microbial, total. can include multiple measurements </font></td>
    		<td><input type="text" name="biomass" size="25" value="<%
    		if(sediment.getBiomass()!=null) {
    		out.print(sediment.getBiomass());
    		}%>"></td></tr>
    		
    		<tr><td><b><font size=1> bromide: </font></b></td>
			<td><font size=1> numeric unit, concentration of bromide </font></td>
    		<td><input type="text" name="bromide" size="25" value="<%
    		if(sediment.getBromide()!=null) {
    		out.print(sediment.getBromide());
    		}%>"></td></tr>
    		
    		<tr><td><b><font size=1> glucosidase activity: </font></b></td>
			<td><font size=1> numeric unit, measurement of glucosidase activity </font></td>
    		<td><input type="text" name="glucosidase_act" size="25" value="<%
    		if(sediment.getGlucosidase_act()!=null) {
    		out.print(sediment.getGlucosidase_act());
    		}%>"></td></tr>
    		
    		<tr><td><b><font size=1> organic nitrogen: </font></b></td>
			<td><font size=1> numeric unit, concentration of organic nitrogen </font></td>
    		<td><input type="text" name="org_nitro" size="25" value="<%
    		if(sediment.getOrg_nitro()!=null) {
    		out.print(sediment.getOrg_nitro());
    		}%>"></td></tr>
    		
    		<tr><td><b><font size=1> magnesium: </font></b></td>
			<td><font size=1> numeric unit, concentration of magnesium </font></td>
    		<td><input type="text" name="magnesium" size="25" value="<%
    		if(sediment.getMagnesium()!=null) {
    		out.print(sediment.getMagnesium());
    		}%>"></td></tr>
    		
    		<tr><td><b><font size=1> mean friction velocity: </font></b></td>
			<td><font size=1> numeric unit, measurement of mean friction velocity </font></td>
    		<td><input type="text" name="mean_frict_vel" size="25" value="<%
    		if(sediment.getMean_frict_vel()!=null) {
    		out.print(sediment.getMean_frict_vel());
    		}%>"></td></tr>
    		
    		<tr><td><b><font size=1> mean peak friction velocity: </font></b></td>
			<td><font size=1> numeric unit, measurement of mean peak friction velocity </font></td>
    		<td><input type="text" name="mean_peak_frict_vel" size="25" value="<%
    		if(sediment.getMean_peak_frict_vel()!=null) {
    		out.print(sediment.getMean_peak_frict_vel());
    		}%>"></td></tr>
    		
    		<tr><td><b><font size=1> nitrite: </font></b></td>
			<td><font size=1> numeric unit, concentration of nitrite </font></td>
    		<td><input type="text" name="nitrite" size="25" value="<%
    		if(sediment.getNitrite()!=null) {
    		out.print(sediment.getNitrite());
    		}%>"></td></tr>
    		
    		<tr><td><b><font size=1> nitrogen: </font></b></td>
			<td><font size=1> numeric unit, concentration of nitrogen (total) </font></td>
    		<td><input type="text" name="nitro" size="25" value="<%
    		if(sediment.getNitro()!=null) {
    		out.print(sediment.getNitro());
    		}%>"></td></tr>
    		
    		<tr><td><b><font size=1> oxygenation status of sample: </font></b></td>
			<td><font size=1> Controlled vocabulary term, oxygenation status of sample </font></td>
    		<td><input type="text" name="oxy_stat_samp" size="25" value="<%
    		if(sediment.getOxy_stat_samp()!=null) {
    		out.print(sediment.getOxy_stat_samp());
    		}%>"></td></tr>
    		
    		<tr><td><b><font size=1> particle classification: </font></b></td>
			<td><font size=1> text;numeric unit, particles are classified, based on their size, into six general categories:clay, silt, sand, gravel, cobbles, and boulders; should include amount of particle preceded by the name of the particle type; can include multiple values </font></td>
    		<td><input type="text" name="particle_class" size="25" value="<%
    		if(sediment.getParticle_class()!=null) {
    		out.print(sediment.getParticle_class());
    		}%>"></td></tr>
    		
    		<tr><td><b><font size=1> particulate organic carbon: </font></b></td>
			<td><font size=1> numeric unit, concentration of particulate organic carbon </font></td>
    		<td><input type="text" name="part_org_carb" size="25" value="<%
    		if(sediment.getPart_org_carb()!=null) {
    		out.print(sediment.getPart_org_carb());
    		}%>"></td></tr>
    		
    		<tr><td><b><font size=1> n-alkanes: </font></b></td>
			<td><font size=1> text;numeric unit, concentration of n-alkanes; can include multiple n-alkanes </font></td>
    		<td><input type="text" name="n_alkanes" size="25" value="<%
    		if(sediment.getN_alkanes()!=null) {
    		out.print(sediment.getN_alkanes());
    		}%>"></td></tr>
    		
    		<tr><td><b><font size=1> nitrate: </font></b></td>
			<td><font size=1> numeric unit, concentration of nitrate </font></td>
    		<td><input type="text" name="nitrate" size="25" value="<%
    		if(sediment.getNitrate()!=null) {
    		out.print(sediment.getNitrate());
    		}%>"></td></tr>
    		
    		<tr><td><b><font size=1> organic carbon: </font></b></td>
			<td><font size=1> numeric unit, concentration of organic carbon </font></td>
    		<td><input type="text" name="org_carb" size="25" value="<%
    		if(sediment.getOrg_carb()!=null) {
    		out.print(sediment.getOrg_carb());
    		}%>"></td></tr>
    		
    		<tr><td><b><font size=1> organic matter: </font></b></td>
			<td><font size=1> numeric unit, concentration of organic matter </font></td>
    		<td><input type="text" name="org_matter" size="25" value="<%
    		if(sediment.getOrg_matter()!=null) {
    		out.print(sediment.getOrg_matter());
    		}%>"></td></tr>
    		
    		<tr><td><b><font size=1> perturbation: </font></b></td>
			<td><font size=1> text;[YYYY]-[MM]-[DD]T[hh]:[mm]:[ss]TZD/[YYYY]-[MM]-[DD]T[hh]:[mm]:[ss]TZD, type of perturbation, e.g. chemical administration, physical disturbance, etc., coupled with time that perturbation occurred; can include multiple perturbation types </font></td>
    		<td><input type="text" name="perturbation" size="25" value="<%
    		if(sediment.getPerturbation()!=null) {
    		out.print(sediment.getPerturbation());
    		}%>"></td></tr>
    		
    		<tr><td><b><font size=1> phosphate: </font></b></td>
			<td><font size=1> numeric unit, concentration of phosphate </font></td>
    		<td><input type="text" name="phosphate" size="25" value="<%
    		if(sediment.getPhosphate()!=null) {
    		out.print(sediment.getPhosphate());
    		}%>"></td></tr>
    		
    		<tr><td><b><font size=1> pH: </font></b></td>
			<td><font size=1> numeric unit, pH measurement </font></td>
    		<td><input type="text" name="ph" size="25" value="<%
    		if(sediment.getPh()!=null) {
    		out.print(sediment.getPh());
    		}%>"></td></tr>
    		
    		<tr><td><b><font size=1> porosity: </font></b></td>
			<td><font size=1> numeric unit, porosity of deposited sedimentment is volume of voids divided by the total volume of sample </font></td>
    		<td><input type="text" name="porosity" size="25" value="<%
    		if(sediment.getPorosity()!=null) {
    		out.print(sediment.getPorosity());
    		}%>"></td></tr>
    		
    		<tr><td><b><font size=1> pressure: </font></b></td>
			<td><font size=1> numeric unit, pressure to which the sample is subject, in atmospheres </font></td>
    		<td><input type="text" name="pressure" size="25" value="<%
    		if(sediment.getPressure()!=null) {
    		out.print(sediment.getPressure());
    		}%>"></td></tr>
    		
    		<tr><td><b><font size=1> redox potential: </font></b></td>
			<td><font size=1> numeric unit, redox potential, measured relative to a hydrogen cell, indicating oxidation or reduction potential </font></td>
    		<td><input type="text" name="redox_potential" size="25" value="<%
    		if(sediment.getRedox_potential()!=null) {
    		out.print(sediment.getRedox_potential());
    		}%>"></td></tr>
    		
    		<tr><td><b><font size=1> salinity: </font></b></td>
			<td><font size=1> numeric unit, salinity measurement </font></td>
    		<td><input type="text" name="salinity" size="25" value="<%
    		if(sediment.getSalinity()!=null) {
    		out.print(sediment.getSalinity());
    		}%>"></td></tr>
    		
    		<tr><td><b><font size=1> sample storage duration: </font></b></td>
			<td><font size=1> [YYYY]-[MM]-[DD]T[hh]:[mm]:[ss]TZD/[YYYY]-[MM]-[DD]T[hh]:[mm]:[ss]TZD, duration for which sample was stored </font></td>
    		<td><input type="text" name="samp_store_dur" size="25" value="<%
    		if(sediment.getSamp_store_dur()!=null) {
    		out.print(sediment.getSamp_store_dur());
    		}%>"></td></tr>
    		
    		<tr><td><b><font size=1> sample storage location: </font></b></td>
			<td><font size=1> text, location at which sample was stored, usually name of a specific freezer/room </font></td>
    		<td><input type="text" name="samp_store_loc" size="25" value="<%
    		if(sediment.getSamp_store_loc()!=null) {
    		out.print(sediment.getSamp_store_loc());
    		}%>"></td></tr>
    		
    		<tr><td><b><font size=1> sample storage temperature: </font></b></td>
			<td><font size=1> numeric unit, temperature at which sample was stored, e.g. -80 </font></td>
    		<td><input type="text" name="samp_store_temp" size="25" value="<%
    		if(sediment.getSamp_store_temp()!=null) {
    		out.print(sediment.getSamp_store_temp());
    		}%>"></td></tr>
    		
    		<tr><td><b><font size=1> sedimentment type: </font></b></td>
			<td><font size=1> Controlled vocabulary term, information about the sedimentment type based on major constituents </font></td>
    		<td><input type="text" name="sedimentment_type" size="25" value="<%
    		if(sediment.getSediment_type()!=null) {
    		out.print(sediment.getSediment_type());
    		}%>"></td></tr>
    		
    		<tr><td><b><font size=1> silicate: </font></b></td>
			<td><font size=1> numeric unit, concentration of silicate </font></td>
    		<td><input type="text" name="silicate" size="25" value="<%
    		if(sediment.getSilicate()!=null) {
    		out.print(sediment.getSilicate());
    		}%>"></td></tr>
    		
    		<tr><td><b><font size=1> potassium: </font></b></td>
			<td><font size=1> numeric unit, concentration of potassium </font></td>
    		<td><input type="text" name="potassium" size="25" value="<%
    		if(sediment.getPotassium()!=null) {
    		out.print(sediment.getPotassium());
    		}%>"></td></tr>
    		
    		<tr><td><b><font size=1> petroleum hydrocarbon: </font></b></td>
			<td><font size=1> numeric unit, concentration of petroleum hydrocarbon </font></td>
    		<td><input type="text" name="petroleum_hydrocarb" size="25" value="<%
    		if(sediment.getPetroleum_hydrocarb()!=null) {
    		out.print(sediment.getPetroleum_hydrocarb());
    		}%>"></td></tr>
    		
    		<tr><td><b><font size=1> phospholipid fatty acid: </font></b></td>
			<td><font size=1> text;numeric unit, concentration of phospholipid fatty acids; can include multiple values </font></td>
    		<td><input type="text" name="phosplipid_fatt_acid" size="25" value="<%
    		if(sediment.getPhosplipid_fatt_acid()!=null) {
    		out.print(sediment.getPhosplipid_fatt_acid());
    		}%>"></td></tr>
    		
    		<tr><td><b><font size=1> phaeopigments: </font></b></td>
			<td><font size=1> text;numeric unit, concentration of phaeopigments; can include multiple phaeopigments </font></td>
    		<td><input type="text" name="phaeopigments" size="25" value="<%
    		if(sediment.getPhaeopigments()!=null) {
    		out.print(sediment.getPhaeopigments());
    		}%>"></td></tr>
    		
    		<tr><td><b><font size=1> sulfate: </font></b></td>
			<td><font size=1> numeric unit, concentration of sulfate </font></td>
    		<td><input type="text" name="sulfate" size="25" value="<%
    		if(sediment.getSulfate()!=null) {
    		out.print(sediment.getSulfate());
    		}%>"></td></tr>
    		
    		<tr><td><b><font size=1> sulfide: </font></b></td>
			<td><font size=1> numeric unit, concentration of sulfide </font></td>
    		<td><input type="text" name="sulfide" size="25" value="<%
    		if(sediment.getSulfide()!=null) {
    		out.print(sediment.getSulfide());
    		}%>"></td></tr>
    		
    		<tr><td><b><font size=1> total carbon: </font></b></td>
			<td><font size=1> numeric unit, total carbon content </font></td>
    		<td><input type="text" name="tot_carb" size="25" value="<%
    		if(sediment.getTot_carb()!=null) {
    		out.print(sediment.getTot_carb());
    		}%>"></td></tr>
    		
    		<tr><td><b><font size=1> total organic carbon: </font></b></td>
			<td><font size=1> numeric unit, total organic carbon content </font></td>
    		<td><input type="text" name="tot_org_carb" size="25" value="<%
    		if(sediment.getTot_org_carb()!=null) {
    		out.print(sediment.getTot_org_carb());
    		}%>"></td></tr>
    		
    		<tr><td><b><font size=1> turbidity: </font></b></td>
			<td><font size=1> numeric unit, turbidity measurement </font></td>
    		<td><input type="text" name="turbidity" size="25" value="<%
    		if(sediment.getTurbidity()!=null) {
    		out.print(sediment.getTurbidity());
    		}%>"></td></tr>
    		
    		<tr><td><b><font size=1> water content: </font></b></td>
			<td><font size=1> numeric unit, water content measurement </font></td>
    		<td><input type="text" name="water_content" size="25" value="<%
    		if(sediment.getWater_content()!=null) {
    		out.print(sediment.getWater_content());
    		}%>"></td></tr>
    		
    		<tr><td><b><font size=1> organism count: </font></b></td>
			<td><font size=1> text;numeric unit, total count of any organism per gram or volume of sample,should include name of organism followed by count; can include multiple organism counts </font></td>
    		<td><input type="text" name="organism_count" size="25" value="<%
    		if(sediment.getOrganism_count()!=null) {
    		out.print(sediment.getOrganism_count());
    		}%>"></td></tr>
    		
    		<tr><td><b><font size=1> methane: </font></b></td>
			<td><font size=1> numeric unit, methane (gas) amount or concentration at the time of sampling </font></td>
    		<td><input type="text" name="methane" size="25" value="<%
    		if(sediment.getMethane()!=null) {
    		out.print(sediment.getMethane());
    		}%>"></td></tr>
    		
    		<tr><td><b><font size=1> miscellaneous parameter: </font></b></td>
			<td><font size=1> text;numeric unit or text, any other measurement performed or parameter collected, that is not listed here </font></td>
    		<td><input type="text" name="misc_param" size="25" value="<%
    		if(sediment.getMisc_param()!=null) {
    		out.print(sediment.getMisc_param());
    		}%>"></td></tr>
    		
    		<tr><td><b><font size=1> total nitrogen: </font></b></td>
			<td><font size=1> numeric unit, total amount or concentration of nitrogenous substances </font></td>
    		<td><input type="text" name="tot_nitro" size="25" value="<%
    		if(sediment.getTot_nitro()!=null) {
    		out.print(sediment.getTot_nitro());
    		}%>"></td></tr>
			
			<tr><td colspan="4"><center> <input type="submit" name="submit" value="update"><input type="submit" name="submit" value="delete entry"></center></td></tr>	
			</form>	
		
		<%
		}catch(Exception e){
			error = true;
			message = message +"\n ERROR IS: "+ e.getMessage();
		}
	}// end SEDIMENT
	
	if (envType.equals("planta")) {
		try{
		%>
		<form name="GSCEDIT.Form" action="editgsc_env.htm" method="post">
			<input type="hidden" name="sentenvtype" value="true">
			<input type="hidden" name="sid" value=<%=sid%>>
			<table border="0" bgcolor= "DCDCDC" cellpadding="1">
			<tr>
			<td><b><font size=2>parameter</font></b></td>
			<td><b><font size=2>description/unit</font></b></td>
			<td><b><font size=2>value</font></b></td>
			</tr>
			
			<tr><td><b><font size=1> dry mass: </font></b></td>
			<td><font size=1> numeric unit, measurement of dry mass </font></td>
    		<td><input type="text" name="dry_mass" size="25" value="<%
    		if(planta.getDry_mass()!=null) {
    		out.print(planta.getDry_mass());
    		}%>"></td></tr>
    		
    		<tr><td><b><font size=1> chemical administration: </font></b></td>
			<td><font size=1> CHEBI term;[YYYY]-[MM]-[DD]T[hh]:[mm]:[ss]TZD, list of chemical compounds administered to the host or site where sampling occurred, and when (e.g. antibiotics, N fertilizer, air filter); can include multiple compounds </font></td>
    		<td><input type="text" name="chem_administration" size="25" value="<%
    		if(planta.getChem_administration()!=null) {
    		out.print(planta.getChem_administration());
    		}%>"></td></tr>
    		
    		<tr><td><b><font size=1> chemical mutagen: </font></b></td>
			<td><font size=1> text;numeric unit;P[n]Y[n]M[n]DT[n]H[n]M[n]S;[YYYY]-[MM]-[DD]T[hh]:[mm]:[ss]TZD/[YYYY]-[MM]-[DD]T[hh]:[mm]:[ss]TZD;P[n]Y[n]M[n]DT[n]H[n]M[n]S, treatment involving use of mutagens; should include the name of mutagen, amount administered, treatment duration, interval and total experimental duration; can include multiple mutagen regimens </font></td>
    		<td><input type="text" name="chem_mutagen" size="25" value="<%
    		if(planta.getChem_mutagen()!=null) {
    		out.print(planta.getChem_mutagen());
    		}%>"></td></tr>
    		
    		<tr><td><b><font size=1> climate environment: </font></b></td>
			<td><font size=1> text;P[n]Y[n]M[n]DT[n]H[n]M[n]S;[YYYY]-[MM]-[DD]T[hh]:[mm]:[ss]TZD/[YYYY]-[MM]-[DD]T[hh]:[mm]:[ss]TZD;P[n]Y[n]M[n]DT[n]H[n]M[n]S, treatment involving an exposure to a particular climate; can include multiple climates </font></td>
    		<td><input type="text" name="climate_environment" size="25" value="<%
    		if(planta.getClimate_environment()!=null) {
    		out.print(planta.getClimate_environment());
    		}%>"></td></tr>
    		
    		<tr><td><b><font size=1> disease status: </font></b></td>
			<td><font size=1> text or DO term, list of diseases with which the host has been diagnosed; can include multiple diagnoses. the value of the field depends on host; for humans the terms should be chosen from DO (Disease Ontology), other hosts are free text </font></td>
    		<td><input type="text" name="disease_stat" size="25" value="<%
    		if(planta.getDisease_stat()!=null) {
    		out.print(planta.getDisease_stat());
    		}%>"></td></tr>
    		
    		<tr><td><b><font size=1> fertilizer regimen: </font></b></td>
			<td><font size=1> text;numeric unit;P[n]Y[n]M[n]DT[n]H[n]M[n]S;[YYYY]-[MM]-[DD]T[hh]:[mm]:[ss]TZD/[YYYY]-[MM]-[DD]T[hh]:[mm]:[ss]TZD;P[n]Y[n]M[n]DT[n]H[n]M[n]S, information about treatment involving the use of fertilizers; should include the name fertilizer, amount administered, treatment duration, interval and total experimental duration; can include multiple fertilizer regimens </font></td>
    		<td><input type="text" name="fertilizer_regm" size="25" value="<%
    		if(planta.getFertilizer_regm()!=null) {
    		out.print(planta.getFertilizer_regm());
    		}%>"></td></tr>
    		
    		<tr><td><b><font size=1> fungicide regimen: </font></b></td>
			<td><font size=1> text;numeric unit;P[n]Y[n]M[n]DT[n]H[n]M[n]S;[YYYY]-[MM]-[DD]T[hh]:[mm]:[ss]TZD/[YYYY]-[MM]-[DD]T[hh]:[mm]:[ss]TZD;P[n]Y[n]M[n]DT[n]H[n]M[n]S, information about treatment involving use of fungicides; should include the name of fungicide, amount administered, treatment duration, interval and total experimental duration; can include multiple fungicide regimens </font></td>
    		<td><input type="text" name="fungicide_regm" size="25" value="<%
    		if(planta.getFungicide_regm()!=null) {
    		out.print(planta.getFungicide_regm());
    		}%>"></td></tr>
    		
    		<tr><td><b><font size=1> gaseous environment: </font></b></td>
			<td><font size=1> text;numeric unit;P[n]Y[n]M[n]DT[n]H[n]M[n]S;[YYYY]-[MM]-[DD]T[hh]:[mm]:[ss]TZD/[YYYY]-[MM]-[DD]T[hh]:[mm]:[ss]TZD;P[n]Y[n]M[n]DT[n]H[n]M[n]S, use of conditions with differing gaseous environments; should include the name of gaseous compound, amount administered, treatment duration, interval and total experimental duration; can include multiple gaseous environment regimens </font></td>
    		<td><input type="text" name="gaseous_environment" size="25" value="<%
    		if(planta.getGaseous_environment()!=null) {
    		out.print(planta.getGaseous_environment());
    		}%>"></td></tr>
    		
    		<tr><td><b><font size=1> antibiotic regimen: </font></b></td>
			<td><font size=1> text;numeric unit;P[n]Y[n]M[n]DT[n]H[n]M[n]S;[YYYY]-[MM]-[DD]T[hh]:[mm]:[ss]TZD/[YYYY]-[MM]-[DD]T[hh]:[mm]:[ss]TZD;P[n]Y[n]M[n]DT[n]H[n]M[n]S, information about treatment involving antibiotic administration; should include the name of antibiotic, amount administered, treatment duration, interval and total experimental duration; can include multiple antibiotic regimens </font></td>
    		<td><input type="text" name="antibiotic_regm" size="25" value="<%
    		if(planta.getAntibiotic_regm()!=null) {
    		out.print(planta.getAntibiotic_regm());
    		}%>"></td></tr>
    		
    		<tr><td><b><font size=1> air temperature regimen: </font></b></td>
			<td><font size=1> numeric unit;P[n]Y[n]M[n]DT[n]H[n]M[n]S;[YYYY]-[MM]-[DD]T[hh]:[mm]:[ss]TZD/[YYYY]-[MM]-[DD]T[hh]:[mm]:[ss]TZD;P[n]Y[n]M[n]DT[n]H[n]M[n]S, information about treatment involving an exposure to varying temperatures; should include the temperature, treatment duration, interval and total experimental duration; can include different temperature regimens"</font></td>
    		<td><input type="text" name="air_temp_regm" size="25" value="<%
    		if(planta.getAir_temp_regm()!=null) {
    		out.print(planta.getAir_temp_regm());
    		}%>"></td></tr>
    		
    		<tr><td><b><font size=1> genotype: </font></b></td>
			<td><font size=1> text, observed genotype </font></td>
    		<td><input type="text" name="genotype" size="25" value="<%
    		if(planta.getGenotype()!=null) {
    		out.print(planta.getGenotype());
    		}%>"></td></tr>
    		
    		<tr><td><b><font size=1> height or length: </font></b></td>
			<td><font size=1> numeric unit, measurement of height or length </font></td>
    		<td><input type="text" name="height_or_length" size="25" value="<%
    		if(planta.getHeight_or_length()!=null) {
    		out.print(planta.getHeight_or_length());
    		}%>"></td></tr>
    		
    		<tr><td><b><font size=1> plant body site: </font></b></td>
			<td><font size=1> PO term, name of body site that the sample was obtained from </font></td>
    		<td><input type="text" name="plant_body_site" size="25" value="<%
    		if(planta.getPlant_body_site()!=null) {
    		out.print(planta.getPlant_body_site());
    		}%>"></td></tr>
    		
    		<tr><td><b><font size=1> host common name: </font></b></td>
			<td><font size=1> text, common name of the host, e.g. human </font></td>
    		<td><input type="text" name="host_common_name" size="25" value="<%
    		if(planta.getHost_common_name()!=null) {
    		out.print(planta.getHost_common_name());
    		}%>"></td></tr>
    		
    		<tr><td><b><font size=1> host taxid: </font></b></td>
			<td><font size=1> taxon identifier, NCBI taxon id of the host, e.g. 9606 </font></td>
    		<td><input type="text" name="host_taxid" size="25" value="<%
    		if(planta.getHost_taxid()!=null) {
    		out.print(planta.getHost_taxid());
    		}%>"></td></tr>
    		
    		<tr><td><b><font size=1> gravity: </font></b></td>
			<td><font size=1> numeric unit;P[n]Y[n]M[n]DT[n]H[n]M[n]S;[YYYY]-[MM]-[DD]T[hh]:[mm]:[ss]TZD/[YYYY]-[MM]-[DD]T[hh]:[mm]:[ss]TZD;P[n]Y[n]M[n]DT[n]H[n]M[n]S, information about treatment involving use of gravity factor to study various types of responses in presence, absence or modified levels of gravity; can include multiple treatments </font></td>
    		<td><input type="text" name="gravity" size="25" value="<%
    		if(planta.getGravity()!=null) {
    		out.print(planta.getGravity());
    		}%>"></td></tr>
    		
    		<tr><td><b><font size=1> growth hormone regimen: </font></b></td>
			<td><font size=1> text;numeric unit;P[n]Y[n]M[n]DT[n]H[n]M[n]S;[YYYY]-[MM]-[DD]T[hh]:[mm]:[ss]TZD/[YYYY]-[MM]-[DD]T[hh]:[mm]:[ss]TZD;P[n]Y[n]M[n]DT[n]H[n]M[n]S, information about treatment involving use of growth hormones; should include the name of growth hormone, amount administered, treatment duration, interval and total experimental duration; can include multiple growth hormone regimens </font></td>
    		<td><input type="text" name="growth_hormone_regm" size="25" value="<%
    		if(planta.getGrowth_hormone_regm()!=null) {
    		out.print(planta.getGrowth_hormone_regm());
    		}%>"></td></tr>
    		
    		<tr><td><b><font size=1> growth media: </font></b></td>
			<td><font size=1> Controlled vocabulary term, information about growth media for growing the plants or tissue cultured samples </font></td>
    		<td><input type="text" name="growth_med" size="25" value="<%
    		if(planta.getGrowth_med()!=null) {
    		out.print(planta.getGrowth_med());
    		}%>"></td></tr>
    		
    		<tr><td><b><font size=1> herbicide regimen: </font></b></td>
			<td><font size=1> text;numeric unit;P[n]Y[n]M[n]DT[n]H[n]M[n]S;[YYYY]-[MM]-[DD]T[hh]:[mm]:[ss]TZD/[YYYY]-[MM]-[DD]T[hh]:[mm]:[ss]TZD;P[n]Y[n]M[n]DT[n]H[n]M[n]S, information about treatment involving use of herbicides; information about treatment involving use of growth hormones; should include the name of herbicide, amount administered, treatment duration, interval and total experimental duration; can include multiple regimens </font></td>
    		<td><input type="text" name="herbicide_regm" size="25" value="<%
    		if(planta.getHerbicide_regm()!=null) {
    		out.print(planta.getHerbicide_regm());
    		}%>"></td></tr>
    		
    		<tr><td><b><font size=1> humidity regimen: </font></b></td>
			<td><font size=1> numeric unit;P[n]Y[n]M[n]DT[n]H[n]M[n]S;[YYYY]-[MM]-[DD]T[hh]:[mm]:[ss]TZD/[YYYY]-[MM]-[DD]T[hh]:[mm]:[ss]TZD;P[n]Y[n]M[n]DT[n]H[n]M[n]S, information about treatment involving an exposure to varying degree of humidity; information about treatment involving use of growth hormones; should include amount of humidity administered, treatment duration, interval and total experimental duration; can include multiple regimens </font></td>
    		<td><input type="text" name="humidity_regm" size="25" value="<%
    		if(planta.getHumidity_regm()!=null) {
    		out.print(planta.getHumidity_regm());
    		}%>"></td></tr>
    		
    		<tr><td><b><font size=1> oxygenation status of sample: </font></b></td>
			<td><font size=1> Controlled vocabulary term, oxygenation status of sample </font></td>
    		<td><input type="text" name="oxy_stat_samp" size="25" value="<%
    		if(planta.getOxy_stat_samp()!=null) {
    		out.print(planta.getOxy_stat_samp());
    		}%>"></td></tr>
    		
    		<tr><td><b><font size=1> mechanical damage: </font></b></td>
			<td><font size=1> text;text, information about any mechanical damage exerted on the plant; can include multiple damages and sites </font></td>
    		<td><input type="text" name="mechanical_damage" size="25" value="<%
    		if(planta.getMechanical_damage()!=null) {
    		out.print(planta.getMechanical_damage());
    		}%>"></td></tr>
    		
    		<tr><td><b><font size=1> mineral nutrient regimen: </font></b></td>
			<td><font size=1> text;numeric unit;P[n]Y[n]M[n]DT[n]H[n]M[n]S;[YYYY]-[MM]-[DD]T[hh]:[mm]:[ss]TZD/[YYYY]-[MM]-[DD]T[hh]:[mm]:[ss]TZD;P[n]Y[n]M[n]DT[n]H[n]M[n]S, information about treatment involving the use of mineral supplements; should include the name of mineral nutrient, amount administered, treatment duration, interval and total experimental duration; can include multiple mineral nutrient regimens </font></td>
    		<td><input type="text" name="mineral_nutr_regm" size="25" value="<%
    		if(planta.getMineral_nutr_regm()!=null) {
    		out.print(planta.getMineral_nutr_regm());
    		}%>"></td></tr>
    		
    		<tr><td><b><font size=1> non-mineral nutrient regimen: </font></b></td>
			<td><font size=1> text;numeric unit;P[n]Y[n]M[n]DT[n]H[n]M[n]S;[YYYY]-[MM]-[DD]T[hh]:[mm]:[ss]TZD/[YYYY]-[MM]-[DD]T[hh]:[mm]:[ss]TZD;P[n]Y[n]M[n]DT[n]H[n]M[n]S, information about treatment involving the exposure of plant to non-mineral nutrient such as oxygen, hydrogen or carbon; should include the name of non-mineral nutrient, amount administered, treatment duration, interval and total experimental duration; can include multiple non-mineral nutrient regimens </font></td>
    		<td><input type="text" name="non_mineral_nutr_regm" size="25" value="<%
    		if(planta.getNon_mineral_nutr_regm()!=null) {
    		out.print(planta.getNon_mineral_nutr_regm());
    		}%>"></td></tr>
    		
    		<tr><td><b><font size=1> perturbation: </font></b></td>
			<td><font size=1> text;[YYYY]-[MM]-[DD]T[hh]:[mm]:[ss]TZD/[YYYY]-[MM]-[DD]T[hh]:[mm]:[ss]TZD, type of perturbation, e.g. chemical administration, physical disturbance, etc., coupled with time that perturbation occurred; can include multiple perturbation types </font></td>
    		<td><input type="text" name="perturbation" size="25" value="<%
    		if(planta.getPerturbation()!=null) {
    		out.print(planta.getPerturbation());
    		}%>"></td></tr>
    		
    		<tr><td><b><font size=1> age: </font></b></td>
			<td><font size=1> numeric unit, age of host at the time of sampling; relevant scale depends on species and study, e.g. could be seconds for amoebae or centuries for trees </font></td>
    		<td><input type="text" name="age" size="25" value="<%
    		if(planta.getAge()!=null) {
    		out.print(planta.getAge());
    		}%>"></td></tr>
    		
    		<tr><td><b><font size=1> sample salinity: </font></b></td>
			<td><font size=1> numeric unit, salinity of sample, i.e. measure of total salt concentration </font></td>
    		<td><input type="text" name="samp_salinity" size="25" value="<%
    		if(planta.getSamp_salinity()!=null) {
    		out.print(planta.getSamp_salinity());
    		}%>"></td></tr>
    		
    		<tr><td><b><font size=1> sample storage duration: </font></b></td>
			<td><font size=1> [YYYY]-[MM]-[DD]T[hh]:[mm]:[ss]TZD/[YYYY]-[MM]-[DD]T[hh]:[mm]:[ss]TZD, duration for which sample was stored </font></td>
    		<td><input type="text" name="samp_store_dur" size="25" value="<%
    		if(planta.getSamp_store_dur()!=null) {
    		out.print(planta.getSamp_store_dur());
    		}%>"></td></tr>
    		
    		<tr><td><b><font size=1> sample storage location: </font></b></td>
			<td><font size=1> text, location at which sample was stored, usually name of a specific freezer/room </font></td>
    		<td><input type="text" name="samp_store_loc" size="25" value="<%
    		if(planta.getSamp_store_loc()!=null) {
    		out.print(planta.getSamp_store_loc());
    		}%>"></td></tr>
    		
    		<tr><td><b><font size=1> sample storage temperature: </font></b></td>
			<td><font size=1> numeric unit, temperature at which sample was stored, e.g. -80 </font></td>
    		<td><input type="text" name="samp_store_temp" size="25" value="<%
    		if(planta.getSamp_store_temp()!=null) {
    		out.print(planta.getSamp_store_temp());
    		}%>"></td></tr>
    		
    		<tr><td><b><font size=1> pH regimen: </font></b></td>
			<td><font size=1> numeric unit;P[n]Y[n]M[n]DT[n]H[n]M[n]S;[YYYY]-[MM]-[DD]T[hh]:[mm]:[ss]TZD/[YYYY]-[MM]-[DD]T[hh]:[mm]:[ss]TZD;P[n]Y[n]M[n]DT[n]H[n]M[n]S, information about treatment involving exposure of plants to varying levels of pH of the growth media; can include multiple regimen </font></td>
    		<td><input type="text" name="ph_regm" size="25" value="<%
    		if(planta.getPh_regm()!=null) {
    		out.print(planta.getPh_regm());
    		}%>"></td></tr>
    		
    		<tr><td><b><font size=1> pesticide regimen: </font></b></td>
			<td><font size=1> text;numeric unit;P[n]Y[n]M[n]DT[n]H[n]M[n]S;[YYYY]-[MM]-[DD]T[hh]:[mm]:[ss]TZD/[YYYY]-[MM]-[DD]T[hh]:[mm]:[ss]TZD;P[n]Y[n]M[n]DT[n]H[n]M[n]S, information about treatment involving use of insecticides; should include the name of pesticide, amount administered, treatment duration, interval and total experimental duration; can include multiple pesticide regimens </font></td>
    		<td><input type="text" name="pesticide_regm" size="25" value="<%
    		if(planta.getPesticide_regm()!=null) {
    		out.print(planta.getPesticide_regm());
    		}%>"></td></tr>
    		
    		<tr><td><b><font size=1> radiation regimen: </font></b></td>
			<td><font size=1> text;numeric unit;P[n]Y[n]M[n]DT[n]H[n]M[n]S;[YYYY]-[MM]-[DD]T[hh]:[mm]:[ss]TZD/[YYYY]-[MM]-[DD]T[hh]:[mm]:[ss]TZD;P[n]Y[n]M[n]DT[n]H[n]M[n]S, information about treatment involving exposure of plant or a plant part to a particular radiation regimen; should include the radiation type, amount or intensity administered, treatment duration, interval and total experimental duration; can include multiple radiation regimens </font></td>
    		<td><input type="text" name="radiation_regm" size="25" value="<%
    		if(planta.getRadiation_regm()!=null) {
    		out.print(planta.getRadiation_regm());
    		}%>"></td></tr>
    		
    		<tr><td><b><font size=1> rainfall regimen: </font></b></td>
			<td><font size=1> numeric unit;P[n]Y[n]M[n]DT[n]H[n]M[n]S;[YYYY]-[MM]-[DD]T[hh]:[mm]:[ss]TZD/[YYYY]-[MM]-[DD]T[hh]:[mm]:[ss]TZD;P[n]Y[n]M[n]DT[n]H[n]M[n]S, information about treatment involving an exposure to a given amount of rainfall; can include multiple regimens </font></td>
    		<td><input type="text" name="rainfall_regm" size="25" value="<%
    		if(planta.getRainfall_regm()!=null) {
    		out.print(planta.getRainfall_regm());
    		}%>"></td></tr>
    		
    		<tr><td><b><font size=1> salt regimen: </font></b></td>
			<td><font size=1> text;numeric unit;P[n]Y[n]M[n]DT[n]H[n]M[n]S;[YYYY]-[MM]-[DD]T[hh]:[mm]:[ss]TZD/[YYYY]-[MM]-[DD]T[hh]:[mm]:[ss]TZD;P[n]Y[n]M[n]DT[n]H[n]M[n]S, information about treatment involving use of salts as supplement to liquid and soil growth media; should include the name of salt, amount administered, treatment duration, interval and total experimental duration; can include multiple salt regimens </font></td>
    		<td><input type="text" name="salt_regm" size="25" value="<%
    		if(planta.getSalt_regm()!=null) {
    		out.print(planta.getSalt_regm());
    		}%>"></td></tr>
    		
    		<tr><td><b><font size=1> seasonal environment: </font></b></td>
			<td><font size=1> text;P[n]Y[n]M[n]DT[n]H[n]M[n]S;[YYYY]-[MM]-[DD]T[hh]:[mm]:[ss]TZD/[YYYY]-[MM]-[DD]T[hh]:[mm]:[ss]TZD;P[n]Y[n]M[n]DT[n]H[n]M[n]S, treatment involving an exposure to a particular season (e.g. winter, summer, rabi, rainy etc.) </font></td>
    		<td><input type="text" name="season_environment" size="25" value="<%
    		if(planta.getSeason_environment()!=null) {
    		out.print(planta.getSeason_environment());
    		}%>"></td></tr>
    		
    		<tr><td><b><font size=1> infra_specific_name: </font></b></td>
			<td><font size=1> text, taxonomic information about the host below subspecies level </font></td>
    		<td><input type="text" name="infra_specific_name" size="25" value="<%
    		if(planta.getInfra_specific_name()!=null) {
    		out.print(planta.getInfra_specific_name());
    		}%>"></td></tr>
    		
    		<tr><td><b><font size=1> standing water regimen: </font></b></td>
			<td><font size=1> text;P[n]Y[n]M[n]DT[n]H[n]M[n]S;[YYYY]-[MM]-[DD]T[hh]:[mm]:[ss]TZD/[YYYY]-[MM]-[DD]T[hh]:[mm]:[ss]TZD;P[n]Y[n]M[n]DT[n]H[n]M[n]S, treatment involving an exposure to standing water during a plant's life span, types can be flood water or standing water; can include multiple regimens </font></td>
    		<td><input type="text" name="standing_water_regm" size="25" value="<%
    		if(planta.getStanding_water_regm()!=null) {
    		out.print(planta.getStanding_water_regm());
    		}%>"></td></tr>
    		
    		<tr><td><b><font size=1> total mass: </font></b></td>
			<td><font size=1> numeric unit, total mass of the host at collection, the unit depends on host </font></td>
    		<td><input type="text" name="tot_mass" size="25" value="<%
    		if(planta.getTot_mass()!=null) {
    		out.print(planta.getTot_mass());
    		}%>"></td></tr>
    		
    		<tr><td><b><font size=1> tissue culture growth media: </font></b></td>
			<td><font size=1> PMID identifier and/or DOI identifier or url or text, description of plant tissue culture growth media used </font></td>
    		<td><input type="text" name="tiss_cult_growth_med" size="25" value="<%
    		if(planta.getTiss_cult_growth_med()!=null) {
    		out.print(planta.getTiss_cult_growth_med());
    		}%>"></td></tr>
    		
    		<tr><td><b><font size=1> wet mass: </font></b></td>
			<td><font size=1> numeric unit, measurement of wet mass </font></td>
    		<td><input type="text" name="wet_mass" size="25" value="<%
    		if(planta.getWet_mass()!=null) {
    		out.print(planta.getWet_mass());
    		}%>"></td></tr>
    		
    		<tr><td><b><font size=1> water temperature regimen: </font></b></td>
			<td><font size=1> numeric unit;P[n]Y[n]M[n]DT[n]H[n]M[n]S;[YYYY]-[MM]-[DD]T[hh]:[mm]:[ss]TZD/[YYYY]-[MM]-[DD]T[hh]:[mm]:[ss]TZD;P[n]Y[n]M[n]DT[n]H[n]M[n]S, information about treatment involving an exposure to water with varying degree of temperature; can include multiple regimens </font></td>
    		<td><input type="text" name="water_temp_regm" size="25" value="<%
    		if(planta.getWater_temp_regm()!=null) {
    		out.print(planta.getWater_temp_regm());
    		}%>"></td></tr>
    		
    		<tr><td><b><font size=1> watering regimen: </font></b></td>
			<td><font size=1> numeric unit;P[n]Y[n]M[n]DT[n]H[n]M[n]S;[YYYY]-[MM]-[DD]T[hh]:[mm]:[ss]TZD/[YYYY]-[MM]-[DD]T[hh]:[mm]:[ss]TZD;P[n]Y[n]M[n]DT[n]H[n]M[n]S, information about treatment involving an exposure to watering frequencies; can include multiple regimens </font></td>
    		<td><input type="text" name="watering_regm" size="25" value="<%
    		if(planta.getWatering_regm()!=null) {
    		out.print(planta.getWatering_regm());
    		}%>"></td></tr>
    		
    		<tr><td><b><font size=1> body product: </font></b></td>
			<td><font size=1> FMA term, substance produced by the body, e.g. stool, mucus, where the sample was obtained from </font></td>
    		<td><input type="text" name="body_product" size="25" value="<%
    		if(planta.getBody_product()!=null) {
    		out.print(planta.getBody_product());
    		}%>"></td></tr>
    		
    		<tr><td><b><font size=1> phenotype: </font></b></td>
			<td><font size=1> PATO term, phenotype of host </font></td>
    		<td><input type="text" name="phenotype" size="25" value="<%
    		if(planta.getPhenotype()!=null) {
    		out.print(planta.getPhenotype());
    		}%>"></td></tr>
    		
    		<tr><td><b><font size=1> plant product: </font></b></td>
			<td><font size=1> text, substance produced by the plant, where the sample was obtained from </font></td>
    		<td><input type="text" name="plant_product" size="25" value="<%
    		if(planta.getPlant_product()!=null) {
    		out.print(planta.getPlant_product());
    		}%>"></td></tr>
    		
    		<tr><td><b><font size=1> organism count: </font></b></td>
			<td><font size=1> text;numeric unit, total count of any organism per gram or volume of sample,should include name of organism followed by count; can include multiple organism counts </font></td>
    		<td><input type="text" name="organism_count" size="25" value="<%
    		if(planta.getOrganism_count()!=null) {
    		out.print(planta.getOrganism_count());
    		}%>"></td></tr>
    		
    		<tr><td><b><font size=1> miscellaneous parameter: </font></b></td>
			<td><font size=1> text;numeric unit or text, any other measurement performed or parameter collected, that is not listed here </font></td>
    		<td><input type="text" name="misc_param" size="25" value="<%
    		if(planta.getMisc_param()!=null) {
    		out.print(planta.getMisc_param());
    		}%>"></td></tr>
    		
    		<tr><td><b><font size=1> life stage: </font></b></td>
			<td><font size=1> text, description of life stage of host </font></td>
    		<td><input type="text" name="life_stage" size="25" value="<%
    		if(planta.getLife_stage()!=null) {
    		out.print(planta.getLife_stage());
    		}%>"></td></tr>
    		
    		<tr><td><b><font size=1> infra_specific_rank: </font></b></td>
			<td><font size=1> text, taxonomic rank information about the host below subspecies level, such as variety, form, rank etc. </font></td>
    		<td><input type="text" name="infra_specific_rank" size="25" value="<%
    		if(planta.getInfra_specific_rank()!=null) {
    		out.print(planta.getInfra_specific_rank());
    		}%>"></td></tr>
			
			<tr><td colspan="4"><center> <input type="submit" name="submit" value="update"><input type="submit" name="submit" value="delete entry"></center></td></tr>	
			</form>	
		
		<%
		}catch(Exception e){
			error = true;
			message = message +"\n ERROR IS: "+ e.getMessage();
		}
	}// end PLANTA
	
	if (envType.equals("misc")) {
		try{
		%>
		<form name="GSCEDIT.Form" action="editgsc_env.htm" method="post">
			<input type="hidden" name="sentenvtype" value="true">
			<input type="hidden" name="sid" value=<%=sid%>>
			<table border="0" bgcolor= "DCDCDC" cellpadding="1">
			<tr>
			<td><b><font size=2>parameter</font></b></td>
			<td><b><font size=2>description/unit</font></b></td>
			<td><b><font size=2>value</font></b></td>
			</tr>
	
			<tr><td><b><font size=1> pH: </font></b></td>
			<td><font size=1> numeric unit, pH measurement </font></td>
    		<td><input type="text" name="ph" size="25" value="<%
    		if(misc.getPh()!=null) {
    		out.print(misc.getPh());
    		}%>"></td></tr>
    		
    		<tr><td><b><font size=1> potassium: </font></b></td>
			<td><font size=1> numeric unit, concentration of potassium </font></td>
    		<td><input type="text" name="potassium" size="25" value="<%
    		if(misc.getPotassium()!=null) {
    		out.print(misc.getPotassium());
    		}%>"></td></tr>
    		
    		<tr><td><b><font size=1> alkalinity: </font></b></td>
			<td><font size=1> numeric unit, alkalinity measurement </font></td>
    		<td><input type="text" name="alkalinity" size="25" value="<%
    		if(misc.getAlkalinity()!=null) {
    		out.print(misc.getAlkalinity());
    		}%>"></td></tr>
    		
    		<tr><td><b><font size=1> ammonium: </font></b></td>
			<td><font size=1> numeric unit, concentration of ammonium </font></td>
    		<td><input type="text" name="ammonium" size="25" value="<%
    		if(misc.getAmmonium()!=null) {
    		out.print(misc.getAmmonium());
    		}%>"></td></tr>
    		
    		<tr><td><b><font size=1> calcium: </font></b></td>
			<td><font size=1> numeric unit, concentration of calcium </font></td>
    		<td><input type="text" name="calcium" size="25" value="<%
    		if(misc.getCalcium()!=null) {
    		out.print(misc.getCalcium());
    		}%>"></td></tr>
    		
    		<tr><td><b><font size=1> chlorophyll: </font></b></td>
			<td><font size=1> numeric unit, concentration of chlorophyll </font></td>
    		<td><input type="text" name="chlorophyll" size="25" value="<%
    		if(misc.getChlorophyll()!=null) {
    		out.print(misc.getChlorophyll());
    		}%>"></td></tr>
    		
    		<tr><td><b><font size=1> sulfate: </font></b></td>
			<td><font size=1> numeric unit, concentration of sulfate </font></td>
    		<td><input type="text" name="sulfate" size="25" value="<%
    		if(misc.getSulfate()!=null) {
    		out.print(misc.getSulfate());
    		}%>"></td></tr>
    		
    		<tr><td><b><font size=1> sulfide: </font></b></td>
			<td><font size=1> numeric unit, concentration of sulfide </font></td>
    		<td><input type="text" name="sulfide" size="25" value="<%
    		if(misc.getSulfide()!=null) {
    		out.print(misc.getSulfide());
    		}%>"></td></tr>
    		
    		<tr><td><b><font size=1> diether lipids: </font></b></td>
			<td><font size=1> text;numeric unit, concentration of diether lipids; can include multiple types of diether lipids </font></td>
    		<td><input type="text" name="diether_lipids" size="25" value="<%
    		if(misc.getDiether_lipids()!=null) {
    		out.print(misc.getDiether_lipids());
    		}%>"></td></tr>
    		
    		<tr><td><b><font size=1> dissolved oxygen: </font></b></td>
			<td><font size=1> numeric unit, concentration of dissolved oxygen </font></td>
    		<td><input type="text" name="diss_oxygen" size="25" value="<%
    		if(misc.getDiss_oxygen()!=null) {
    		out.print(misc.getDiss_oxygen());
    		}%>"></td></tr>
    		
    		<tr><td><b><font size=1> nitrite: </font></b></td>
			<td><font size=1> numeric unit, concentration of nitrite </font></td>
    		<td><input type="text" name="nitrite" size="25" value="<%
    		if(misc.getNitrite()!=null) {
    		out.print(misc.getNitrite());
    		}%>"></td></tr>
			
			<tr><td><b><font size=1> nitrogen: </font></b></td>
			<td><font size=1> numeric unit, concentration of nitrogen (total) </font></td>
    		<td><input type="text" name="nitro" size="25" value="<%
    		if(misc.getNitro()!=null) {
    		out.print(misc.getNitro());
    		}%>"></td></tr>
    		
    		<tr><td><b><font size=1> organic nitrogen: </font></b></td>
			<td><font size=1> numeric unit, concentration of organic nitrogen </font></td>
    		<td><input type="text" name="org_nitro" size="25" value="<%
    		if(misc.getOrg_nitro()!=null) {
    		out.print(misc.getOrg_nitro());
    		}%>"></td></tr>
    		
    		<tr><td><b><font size=1> organism count: </font></b></td>
			<td><font size=1> text;numeric unit, total count of any organism per gram or volume of sample,should include name of organism followed by count; can include multiple organism counts </font></td>
    		<td><input type="text" name="organism_count" size="25" value="<%
    		if(misc.getOrganism_count()!=null) {
    		out.print(misc.getOrganism_count());
    		}%>"></td></tr>
    		
    		<tr><td><b><font size=1> oxygenation status of sample: </font></b></td>
			<td><font size=1> Controlled vocabulary term, oxygenation status of sample </font></td>
    		<td><input type="text" name="oxy_stat_samp" size="25" value="<%
    		if(misc.getOxy_stat_samp()!=null) {
    		out.print(misc.getOxy_stat_samp());
    		}%>"></td></tr>
    		
    		<tr><td><b><font size=1> perturbation: </font></b></td>
			<td><font size=1> text;[YYYY]-[MM]-[DD]T[hh]:[mm]:[ss]TZD/[YYYY]-[MM]-[DD]T[hh]:[mm]:[ss]TZD, type of perturbation, e.g. chemical administration, physical disturbance, etc., coupled with time that perturbation occurred; can include multiple perturbation types </font></td>
    		<td><input type="text" name="perturbation" size="25" value="<%
    		if(misc.getPerturbation()!=null) {
    		out.print(misc.getPerturbation());
    		}%>"></td></tr>
    		
    		<tr><td><b><font size=1> sample storage duration: </font></b></td>
			<td><font size=1> [YYYY]-[MM]-[DD]T[hh]:[mm]:[ss]TZD/[YYYY]-[MM]-[DD]T[hh]:[mm]:[ss]TZD, duration for which sample was stored </font></td>
    		<td><input type="text" name="samp_store_dur" size="25" value="<%
    		if(misc.getSamp_store_dur()!=null) {
    		out.print(misc.getSamp_store_dur());
    		}%>"></td></tr>
    		
    		<tr><td><b><font size=1> sample storage location: </font></b></td>
			<td><font size=1> text, location at which sample was stored, usually name of a specific freezer/room </font></td>
    		<td><input type="text" name="samp_store_loc" size="25" value="<%
    		if(misc.getSamp_store_loc()!=null) {
    		out.print(misc.getSamp_store_loc());
    		}%>"></td></tr>
    		
    		<tr><td><b><font size=1> sample storage temperature: </font></b></td>
			<td><font size=1> numeric unit, temperature at which sample was stored, e.g. -80 </font></td>
    		<td><input type="text" name="samp_store_temp" size="25" value="<%
    		if(misc.getSamp_store_temp()!=null) {
    		out.print(misc.getSamp_store_temp());
			}%>"></td></tr>
    		
    		<tr><td><b><font size=1> miscellaneous parameter: </font></b></td>
			<td><font size=1> text;numeric unit or text, any other measurement performed or parameter collected, that is not listed here </font></td>
    		<td><input type="text" name="misc_param" size="25" value="<%
    		if(misc.getMisc_param()!=null) {
    		out.print(misc.getMisc_param());
    		}%>"></td></tr>
    		
    		<tr><td><b><font size=1> density: </font></b></td>
			<td><font size=1> numeric unit, density of sample </font></td>
    		<td><input type="text" name="density" size="25" value="<%
    		if(misc.getDensity()!=null) {
    		out.print(misc.getDensity());
    		}%>"></td></tr>
    		
    		<tr><td><b><font size=1> nitrate: </font></b></td>
			<td><font size=1> numeric unit, concentration of nitrate </font></td>
    		<td><input type="text" name="nitrate" size="25" value="<%
    		if(misc.getNitrate()!=null) {
    		out.print(misc.getNitrate());
    		}%>"></td></tr>
    		
    		<tr><td><b><font size=1> chemical administration: </font></b></td>
			<td><font size=1> CHEBI term;[YYYY]-[MM]-[DD]T[hh]:[mm]:[ss]TZD, list of chemical compounds administered to the host or site where sampling occurred, and when (e.g. antibiotics, N fertilizer, air filter); can include multiple compounds </font></td>
    		<td><input type="text" name="chem_administration" size="25" value="<%
    		if(misc.getChem_administration()!=null) {
    		out.print(misc.getChem_administration());
    		}%>"></td></tr>
    		
    		<tr><td><b><font size=1> chloride: </font></b></td>
			<td><font size=1> numeric unit, concentration of chloride </font></td>
    		<td><input type="text" name="chloride" size="25" value="<%
    		if(misc.getChloride()!=null) {
    		out.print(misc.getChloride());
    		}%>"></td></tr>
    		
    		<tr><td><b><font size=1> current: </font></b></td>
			<td><font size=1> numeric unit, measurement of current </font></td>
    		<td><input type="text" name="current" size="25" value="<%
    		if(misc.getCurrent()!=null) {
    		out.print(misc.getCurrent());
    		}%>"></td></tr>
    		
    		<tr><td><b><font size=1> dissolved carbon dioxide: </font></b></td>
			<td><font size=1> numeric unit, concentration of dissolved carbon dioxide </font></td>
    		<td><input type="text" name="diss_carb_dioxide" size="25" value="<%
    		if(misc.getDiss_carb_dioxide()!=null) {
    		out.print(misc.getDiss_carb_dioxide());
    		}%>"></td></tr>
    		
    		<tr><td><b><font size=1> dissolved hydrogen: </font></b></td>
			<td><font size=1> numeric unit, concentration of dissolved hydrogen </font></td>
    		<td><input type="text" name="diss_hydrogen" size="25" value="<%
    		if(misc.getDiss_hydrogen()!=null) {
    		out.print(misc.getDiss_hydrogen());
    		}%>"></td></tr>
    		
    		<tr><td><b><font size=1> organic carbon: </font></b></td>
			<td><font size=1> numeric unit, concentration of organic carbon </font></td>
    		<td><input type="text" name="org_carb" size="25" value="<%
    		if(misc.getOrg_carb()!=null) {
    		out.print(misc.getOrg_carb());
    		}%>"></td></tr>
    		
    		<tr><td><b><font size=1> organic matter: </font></b></td>
			<td><font size=1> numeric unit, concentration of organic matter </font></td>
    		<td><input type="text" name="org_matter" size="25" value="<%
    		if(misc.getOrg_matter()!=null) {
    		out.print(misc.getOrg_matter());
    		}%>"></td></tr>
    		
    		<tr><td><b><font size=1> phosphate: </font></b></td>
			<td><font size=1> numeric unit, concentration of phosphate </font></td>
    		<td><input type="text" name="phosphate" size="25" value="<%
    		if(misc.getPhosphate()!=null) {
    		out.print(misc.getPhosphate());
    		}%>"></td></tr>
    		
    		<tr><td><b><font size=1> phospholipid fatty acid: </font></b></td>
			<td><font size=1> text;numeric unit, concentration of phospholipid fatty acids; can include multiple values </font></td>
    		<td><input type="text" name="phosplipid_fatt_acid" size="25" value="<%
    		if(misc.getPhosplipid_fatt_acid()!=null) {
    		out.print(misc.getPhosplipid_fatt_acid());
    		}%>"></td></tr>
    		
    		<tr><td><b><font size=1> pressure: </font></b></td>
			<td><font size=1> numeric unit, pressure to which the sample is subject, in atmospheres </font></td>
    		<td><input type="text" name="pressure" size="25" value="<%
    		if(misc.getPressure()!=null) {
    		out.print(misc.getPressure());
    		}%>"></td></tr>
    		
    		<tr><td><b><font size=1> biomass: </font></b></td>
			<td><font size=1> text;numeric unit, amount of biomass; should include the name for the part of biomass measured, e.g. microbial, total. can include multiple measurements </font></td>
    		<td><input type="text" name="biomass" size="25" value="<%
    		if(misc.getBiomass()!=null) {
    		out.print(misc.getBiomass());
    		}%>"></td></tr>
    		
    		<tr><td><b><font size=1> bromide: </font></b></td>
			<td><font size=1> numeric unit, concentration of bromide </font></td>
    		<td><input type="text" name="bromide" size="25" value="<%
    		if(misc.getBromide()!=null) {
    		out.print(misc.getBromide());
    		}%>"></td></tr>
    		
    		<tr><td><b><font size=1> salinity: </font></b></td>
			<td><font size=1> numeric unit, salinity measurement </font></td>
    		<td><input type="text" name="salinity" size="25" value="<%
    		if(misc.getSalinity()!=null) {
    		out.print(misc.getSalinity());
    		}%>"></td></tr>
    		
    		<tr><td><b><font size=1> silicate: </font></b></td>
			<td><font size=1> numeric unit, concentration of silicate </font></td>
    		<td><input type="text" name="silicate" size="25" value="<%
    		if(misc.getSilicate()!=null) {
    		out.print(misc.getSilicate());
    		}%>"></td></tr>
    		
			<tr><td colspan="4"><center> <input type="submit" name="submit" value="update"><input type="submit" name="submit" value="delete entry"></center></td></tr>	
			</form>	
		
		<%
		}catch(Exception e){
			error = true;
			message = message +"\n ERROR IS: "+ e.getMessage();
		}
		}// end MISC
	
	if (envType.equals("biofilm")) {
			try{
			%>
			<form name="GSCEDIT.Form" action="editgsc_env.htm" method="post">
				<input type="hidden" name="sentenvtype" value="true">
				<input type="hidden" name="sid" value=<%=sid%>>
				<table border="0" bgcolor= "DCDCDC" cellpadding="1">
				<tr>
				<td><b><font size=2>parameter</font></b></td>
				<td><b><font size=2>description/unit</font></b></td>
				<td><b><font size=2>value</font></b></td>
				</tr>
		
				<tr><td><b><font size=1> water content: </font></b></td>
				<td><font size=1> numeric unit, water content measurement </font></td>
	    		<td><input type="text" name="water_content" size="25" value="<%
	    		if(biofilm.getWater_content()!=null) {
	    		out.print(biofilm.getWater_content());
	    		}%>"></td></tr>
	    		
	    		<tr><td><b><font size=1> potassium: </font></b></td>
				<td><font size=1> numeric unit, concentration of potassium </font></td>
    			<td><input type="text" name="potassium" size="25" value="<%
    			if(biofilm.getPotassium()!=null) {
    			out.print(biofilm.getPotassium());
    			}%>"></td></tr>
    			
    			<tr><td><b><font size=1> pressure: </font></b></td>
				<td><font size=1> numeric unit, pressure to which the sample is subject, in atmospheres </font></td>
	    		<td><input type="text" name="pressure" size="25" value="<%
	    		if(biofilm.getPressure()!=null) {
	    		out.print(biofilm.getPressure());
	    		}%>"></td></tr>
	    		
	    		<tr><td><b><font size=1> chemical administration: </font></b></td>
				<td><font size=1> CHEBI term;[YYYY]-[MM]-[DD]T[hh]:[mm]:[ss]TZD, list of chemical compounds administered to the host or site where sampling occurred, and when (e.g. antibiotics, N fertilizer, air filter); can include multiple compounds </font></td>
	    		<td><input type="text" name="chem_administration" size="25" value="<%
	    		if(biofilm.getChem_administration()!=null) {
	    		out.print(biofilm.getChem_administration());
	    		}%>"></td></tr>
	    		
	    		<tr><td><b><font size=1> alkyl diethers: </font></b></td>
				<td><font size=1> numeric unit, concentration of alkyl diethers </font></td>
	    		<td><input type="text" name="alkyl_diethers" size="25" value="<%
	    		if(biofilm.getAlkyl_diethers()!=null) {
	    		out.print(biofilm.getAlkyl_diethers());
	    		}%>"></td></tr>
	    		
	    		<tr><td><b><font size=1> bishomohopanol: </font></b></td>
				<td><font size=1> numeric unit, concentration of bishomohopanol </font></td>
	    		<td><input type="text" name="bishomohopanol" size="25" value="<%
	    		if(biofilm.getBishomohopanol()!=null) {
	    		out.print(biofilm.getBishomohopanol());
	    		}%>"></td></tr>
	    		
	    		<tr><td><b><font size=1> biomass: </font></b></td>
				<td><font size=1> text;numeric unit, amount of biomass; should include the name for the part of biomass measured, e.g. microbial, total. can include multiple measurements </font></td>
	    		<td><input type="text" name="biomass" size="25" value="<%
	    		if(biofilm.getBiomass()!=null) {
	    		out.print(biofilm.getBiomass());
	    		}%>"></td></tr>
	    		
	    		<tr><td><b><font size=1> bromide: </font></b></td>
				<td><font size=1> numeric unit, concentration of bromide </font></td>
	    		<td><input type="text" name="bromide" size="25" value="<%
	    		if(biofilm.getBromide()!=null) {
	    		out.print(biofilm.getBromide());
	    		}%>"></td></tr>
	    		
	    		<tr><td><b><font size=1> alkalinity: </font></b></td>
				<td><font size=1> numeric unit, alkalinity measurement </font></td>
	    		<td><input type="text" name="alkalinity" size="25" value="<%
	    		if(biofilm.getAlkalinity()!=null) {
	    		out.print(biofilm.getAlkalinity());
	    		}%>"></td></tr>
	    		
	    		<tr><td><b><font size=1> aminopeptidase activity: </font></b></td>
				<td><font size=1> [text=numeric value], multiple </font></td>
	    		<td><input type="text" name="aminopept_act" size="25" value="<%
	    		if(biofilm.getAminopept_act()!=null) {
	    		out.print(biofilm.getAminopept_act());
	    		}%>"></td></tr>
	    		
	    		<tr><td><b><font size=1> ammonium: </font></b></td>
				<td><font size=1> numeric unit, concentration of ammonium </font></td>
	    		<td><input type="text" name="ammonium" size="25" value="<%
	    		if(biofilm.getAmmonium()!=null) {
	    		out.print(biofilm.getAmmonium());
	    		}%>"></td></tr>
	    		
	    		<tr><td><b><font size=1> bacterial carbon production: </font></b></td>
				<td><font size=1> numeric unit, measurement of bacterial carbon production </font></td>
	    		<td><input type="text" name="bacteria_carb_prod" size="25" value="<%
	    		if(biofilm.getBacteria_carb_prod()!=null) {
	    		out.print(biofilm.getBacteria_carb_prod());
	    		}%>"></td></tr>
	
				<tr><td><b><font size=1> calcium: </font></b></td>
				<td><font size=1> numeric unit, concentration of calcium </font></td>
	    		<td><input type="text" name="calcium" size="25" value="<%
	    		if(biofilm.getCalcium()!=null) {
	    		out.print(biofilm.getCalcium());
	    		}%>"></td></tr>
	    		
	    		<tr><td><b><font size=1> carbon/nitrogen ratio: </font></b></td>
				<td><font size=1> numeric unit, ratio of amount or concentrations of carbon to nitrogen </font></td>
	    		<td><input type="text" name="carb_nitro_ratio" size="25" value="<%
	    		if(biofilm.getCarb_nitro_ratio()!=null) {
	    		out.print(biofilm.getCarb_nitro_ratio());
	    		}%>"></td></tr>
	    		
	    		<tr><td><b><font size=1> redox potential: </font></b></td>
				<td><font size=1> numeric unit, redox potential, measured relative to a hydrogen cell, indicating oxidation or reduction potential </font></td>
	    		<td><input type="text" name="redox_potential" size="25" value="<%
	    		if(biofilm.getRedox_potential()!=null) {
	    		out.print(biofilm.getRedox_potential());
	    		}%>"></td></tr>
	    		
	    		<tr><td><b><font size=1> salinity: </font></b></td>
				<td><font size=1> numeric unit, salinity measurement </font></td>
	    		<td><input type="text" name="salinity" size="25" value="<%
	    		if(biofilm.getSalinity()!=null) {
	    	    out.print(biofilm.getSalinity());
	    	    }%>"></td></tr>
	    		
	    		<tr><td><b><font size=1> sample storage duration: </font></b></td>
				<td><font size=1> [YYYY]-[MM]-[DD]T[hh]:[mm]:[ss]TZD/[YYYY]-[MM]-[DD]T[hh]:[mm]:[ss]TZD, duration for which sample was stored </font></td>
	    		<td><input type="text" name="samp_store_dur" size="25" value="<%
	    		if(biofilm.getSamp_store_dur()!=null) {
	    	   	out.print(biofilm.getSamp_store_dur());
	    	   	}%>"></td></tr>
	    		
	    		<tr><td><b><font size=1> sample storage location: </font></b></td>
				<td><font size=1> text, location at which sample was stored, usually name of a specific freezer/room </font></td>
	    		<td><input type="text" name="samp_store_loc" size="25" value="<%
	    		if(biofilm.getSamp_store_loc()!=null) {
	    		out.print(biofilm.getSamp_store_loc());
	       		}%>"></td></tr>
	    		
	    		<tr><td><b><font size=1> chlorophyll: </font></b></td>
				<td><font size=1> numeric unit, concentration of chlorophyll </font></td>
	    		<td><input type="text" name="chlorophyll" size="25" value="<%
    			if(biofilm.getChlorophyll()!=null) {
    			out.print(biofilm.getChlorophyll());
    			}%>"></td></tr>
	    		
	    		<tr><td><b><font size=1> chloride: </font></b></td>
				<td><font size=1> numeric unit, concentration of chloride </font></td>
    			<td><input type="text" name="chloride" size="25" value="<%
    			if(biofilm.getChloride()!=null) {
    	    	out.print(biofilm.getChloride());
    	    	}%>"></td></tr>
	    		
	    		<tr><td><b><font size=1> diether lipids: </font></b></td>
				<td><font size=1> text;numeric unit, concentration of diether lipids; can include multiple types of diether lipids </font></td>
    			<td><input type="text" name="diether_lipids" size="25" value="<%
    			if(biofilm.getDiether_lipids()!=null) {
    			out.print(biofilm.getDiether_lipids());
    			}%>"></td></tr>
	    		
	    		<tr><td><b><font size=1> dissolved carbon dioxide: </font></b></td>
				<td><font size=1> numeric unit, concentration of dissolved carbon dioxide </font></td>
    			<td><input type="text" name="diss_carb_dioxide" size="25" value="<%
    			if(biofilm.getDiss_carb_dioxide()!=null) {
  	    		out.print(biofilm.getDiss_carb_dioxide());
   	    		}%>"></td></tr>
    		
	    		<tr><td><b><font size=1> dissolved hydrogen: </font></b></td>
				<td><font size=1> numeric unit, concentration of dissolved hydrogen </font></td>
	    		<td><input type="text" name="diss_hydrogen" size="25" value="<%
    			if(biofilm.getDiss_hydrogen()!=null) {
	    		out.print(biofilm.getDiss_hydrogen());
    	    	}%>"></td></tr>
    		
	    		<tr><td><b><font size=1> dissolved organic carbon: </font></b></td>
				<td><font size=1> numeric unit, concentration of dissolved organic carbon </font></td>
	    		<td><input type="text" name="diss_org_carb" size="25" value="<%
    			if(biofilm.getDiss_org_carb()!=null) {
    	    	out.print(biofilm.getDiss_org_carb());
    	    	}%>"></td></tr>
    		
    			<tr><td><b><font size=1> dissolved oxygen: </font></b></td>
				<td><font size=1> numeric unit, concentration of dissolved oxygen </font></td>
    			<td><input type="text" name="diss_oxygen" size="25" value="<%
    			if(biofilm.getDiss_oxygen()!=null) {
    	   		out.print(biofilm.getDiss_oxygen());
    	   		}%>"></td></tr>
    		
    			<tr><td><b><font size=1> glucosidase activity: </font></b></td>
				<td><font size=1> numeric unit, measurement of glucosidase activity </font></td>
    			<td><input type="text" name="glucosidase_act" size="25" value="<%
    			if(biofilm.getGlucosidase_act()!=null) {
   	    		out.print(biofilm.getGlucosidase_act());
   	    		}%>"></td></tr>
	    		
	    		<tr><td><b><font size=1> magnesium: </font></b></td>
				<td><font size=1> numeric unit, concentration of magnesium </font></td>
	    		<td><input type="text" name="magnesium" size="25" value="<%
	    		if(biofilm.getMagnesium()!=null) {
	    		out.print(biofilm.getMagnesium());
	    		}%>"></td></tr>
	    		
	    		<tr><td><b><font size=1> mean friction velocity: </font></b></td>
				<td><font size=1> numeric unit, measurement of mean friction velocity </font></td>
	    		<td><input type="text" name="mean_frict_vel" size="25" value="<%
	    		if(biofilm.getMean_frict_vel()!=null) {
	    		out.print(biofilm.getMean_frict_vel());
	    		}%>"></td></tr>
	    		
	    		<tr><td><b><font size=1> mean peak friction velocity: </font></b></td>
				<td><font size=1> numeric unit, measurement of mean peak friction velocity </font></td>
	    		<td><input type="text" name="mean_peak_frict_vel" size="25" value="<%
	    		if(biofilm.getMean_peak_frict_vel()!=null) {
	    		out.print(biofilm.getMean_peak_frict_vel());
	    		}%>"></td></tr>
	    		
	    		<tr><td><b><font size=1> organic nitrogen: </font></b></td>
				<td><font size=1> numeric unit, concentration of organic nitrogen </font></td>
    			<td><input type="text" name="org_nitro" size="25" value="<%
	    		if(biofilm.getOrg_nitro()!=null) {
	    		out.print(biofilm.getOrg_nitro());
    			}%>"></td></tr>
	    		
	    		<tr><td><b><font size=1> pH: </font></b></td>
				<td><font size=1> numeric unit, pH measurement </font></td>
	    		<td><input type="text" name="ph" size="25" value="<%
	    		if(biofilm.getPh()!=null) {
	    		out.print(biofilm.getPh());
	    		}%>"></td></tr>
	    		
	    		<tr><td><b><font size=1> n-alkanes: </font></b></td>
				<td><font size=1> text;numeric unit, concentration of n-alkanes; can include multiple n-alkanes </font></td>
	    		<td><input type="text" name="n_alkanes" size="25" value="<%
	    		if(biofilm.getN_alkanes()!=null) {
	    		out.print(biofilm.getN_alkanes());
	    		}%>"></td></tr>
	    		
	    		<tr><td><b><font size=1> organic carbon: </font></b></td>
				<td><font size=1> numeric unit, concentration of organic carbon </font></td>
	    		<td><input type="text" name="org_carb" size="25" value="<%
	    		if(biofilm.getOrg_carb()!=null) {
	    		out.print(biofilm.getOrg_carb());
	    		}%>"></td></tr>
	    		
	    		<tr><td><b><font size=1> organic matter: </font></b></td>
				<td><font size=1> numeric unit, concentration of organic matter </font></td>
	    		<td><input type="text" name="org_matter" size="25" value="<%
	    		if(biofilm.getOrg_matter()!=null) {
	    		out.print(biofilm.getOrg_matter());
	    		}%>"></td></tr>
	    		
	    		<tr><td><b><font size=1> petroleum hydrocarbon: </font></b></td>
				<td><font size=1> numeric unit, concentration of petroleum hydrocarbon </font></td>
	    		<td><input type="text" name="petroleum_hydrocarb" size="25" value="<%
	    		if(biofilm.getPetroleum_hydrocarb()!=null) {
	    		out.print(biofilm.getPetroleum_hydrocarb());
	    		}%>"></td></tr>
	    		
	    		<tr><td><b><font size=1> phospholipid fatty acid: </font></b></td>
				<td><font size=1> text;numeric unit, concentration of phospholipid fatty acids; can include multiple values </font></td>
	    		<td><input type="text" name="phosplipid_fatt_acid" size="25" value="<%
	    		if(biofilm.getPhosplipid_fatt_acid()!=null) {
	    		out.print(biofilm.getPhosplipid_fatt_acid());
	    		}%>"></td></tr>
	    		
	    		<tr><td><b><font size=1> phaeopigments: </font></b></td>
				<td><font size=1> text;numeric unit, concentration of phaeopigments; can include multiple phaeopigments </font></td>
	    		<td><input type="text" name="phaeopigments" size="25" value="<%
	    		if(biofilm.getPhaeopigments()!=null) {
	    		out.print(biofilm.getPhaeopigments());
	    		}%>"></td></tr>
	    		
	    		<tr><td><b><font size=1> nitrite: </font></b></td>
				<td><font size=1> numeric unit, concentration of nitrite </font></td>
	    		<td><input type="text" name="nitrite" size="25" value="<%
	    		if(biofilm.getNitrite()!=null) {
	    		out.print(biofilm.getNitrite());
	    		}%>"></td></tr>
	    		
	    		<tr><td><b><font size=1> nitrogen: </font></b></td>
				<td><font size=1> numeric unit, concentration of nitrogen (total) </font></td>
	    		<td><input type="text" name="nitro" size="25" value="<%
	    		if(biofilm.getNitro()!=null) {
	    		out.print(biofilm.getNitro());
	    		}%>"></td></tr>
	    		
	    		<tr><td><b><font size=1> organism count: </font></b></td>
				<td><font size=1> text;numeric unit, total count of any organism per gram or volume of sample,should include name of organism followed by count; can include multiple organism counts </font></td>
	    		<td><input type="text" name="organism_count" size="25" value="<%
	    		if(biofilm.getOrganism_count()!=null) {
	    		out.print(biofilm.getOrganism_count());
	    		}%>"></td></tr>
	    		
	    		<tr><td><b><font size=1> oxygenation status of sample: </font></b></td>
				<td><font size=1> Controlled vocabulary term, oxygenation status of sample </font></td>
	    		<td><input type="text" name="oxy_stat_samp" size="25" value="<%
	    		if(biofilm.getOxy_stat_samp()!=null) {
	    		out.print(biofilm.getOxy_stat_samp());
	    		}%>"></td></tr>
	    		
	    		<tr><td><b><font size=1> particulate organic carbon: </font></b></td>
				<td><font size=1> numeric unit, concentration of particulate organic carbon </font></td>
	    		<td><input type="text" name="part_org_carb" size="25" value="<%
	    		if(biofilm.getPart_org_carb()!=null) {
	    		out.print(biofilm.getPart_org_carb());
	    		}%>"></td></tr>
	    		
	    		<tr><td><b><font size=1> perturbation: </font></b></td>
				<td><font size=1> text;[YYYY]-[MM]-[DD]T[hh]:[mm]:[ss]TZD/[YYYY]-[MM]-[DD]T[hh]:[mm]:[ss]TZD, type of perturbation, e.g. chemical administration, physical disturbance, etc., coupled with time that perturbation occurred; can include multiple perturbation types </font></td>
	    		<td><input type="text" name="perturbation" size="25" value="<%
	    		if(biofilm.getPerturbation()!=null) {
	    		out.print(biofilm.getPerturbation());
	    		}%>"></td></tr>
	    		
	    		<tr><td><b><font size=1> phosphate: </font></b></td>
				<td><font size=1> numeric unit, concentration of phosphate </font></td>
	    		<td><input type="text" name="phosphate" size="25" value="<%
	    		if(biofilm.getPhosphate()!=null) {
	    		out.print(biofilm.getPhosphate());
	    		}%>"></td></tr>
	    		
	    		<tr><td><b><font size=1> methane: </font></b></td>
				<td><font size=1> numeric unit, methane (gas) amount or concentration at the time of sampling </font></td>
	    		<td><input type="text" name="methane" size="25" value="<%
	    		if(biofilm.getMethane()!=null) {
	    		out.print(biofilm.getMethane());
	    		}%>"></td></tr>
	    		
	    		<tr><td><b><font size=1> nitrate: </font></b></td>
				<td><font size=1> numeric unit, concentration of nitrate </font></td>
	    		<td><input type="text" name="nitrate" size="25" value="<%
	    		if(biofilm.getNitrate()!=null) {
	    		out.print(biofilm.getNitrate());
	    		}%>"></td></tr>
	    		
	    		<tr><td><b><font size=1> sample storage temperature: </font></b></td>
				<td><font size=1> numeric unit, temperature at which sample was stored, e.g. -80 </font></td>
	    		<td><input type="text" name="samp_store_temp" size="25" value="<%
	    		if(biofilm.getSamp_store_temp()!=null) {
	   	  		out.print(biofilm.getSamp_store_temp());
	   	  		}%>"></td></tr>
	    		
	    		<tr><td><b><font size=1> silicate: </font></b></td>
				<td><font size=1> numeric unit, concentration of silicate </font></td>
	    		<td><input type="text" name="silicate" size="25" value="<%
	    		if(biofilm.getSilicate()!=null) {
	    		out.print(biofilm.getSilicate());
	    		}%>"></td></tr>
	    		
	    		<tr><td><b><font size=1> total carbon: </font></b></td>
				<td><font size=1> numeric unit, total carbon content </font></td>
	    		<td><input type="text" name="tot_carb" size="25" value="<%
	    		if(biofilm.getTot_carb()!=null) {
	    		out.print(biofilm.getTot_carb());
	    		}%>"></td></tr>
	    		
	    		<tr><td><b><font size=1> total organic carbon: </font></b></td>
				<td><font size=1> numeric unit, total organic carbon content </font></td>
	    		<td><input type="text" name="tot_org_carb" size="25" value="<%
	    		if(biofilm.getTot_org_carb()!=null) {
	    		out.print(biofilm.getTot_org_carb());
	    		}%>"></td></tr>
	    		
	    		<tr><td><b><font size=1> turbidity: </font></b></td>
				<td><font size=1> numeric unit, turbidity measurement </font></td>
	    		<td><input type="text" name="turbidity" size="25" value="<%
	    		if(biofilm.getTurbidity()!=null) {
	    		out.print(biofilm.getTurbidity());
	    		}%>"></td></tr>
	    		
	    		<tr><td><b><font size=1> sulfate: </font></b></td>
				<td><font size=1> numeric unit, concentration of sulfate </font></td>
	    		<td><input type="text" name="sulfate" size="25" value="<%
	    		if(biofilm.getSulfate()!=null) {
	    		out.print(biofilm.getSulfate());
	    		}%>"></td></tr>
	    		
	    		<tr><td><b><font size=1> sulfide: </font></b></td>
				<td><font size=1> numeric unit, concentration of sulfide </font></td>
	    		<td><input type="text" name="sulfide" size="25" value="<%
	    		if(biofilm.getSulfide()!=null) {
	    		out.print(biofilm.getSulfide());
	    		}%>"></td></tr>
	    		
	    		<tr><td><b><font size=1> miscellaneous parameter: </font></b></td>
				<td><font size=1> text;numeric unit or text, any other measurement performed or parameter collected, that is not listed here </font></td>
	    		<td><input type="text" name="misc_param" size="25" value="<%
	    		if(biofilm.getMisc_param()!=null) {
	    		out.print(biofilm.getMisc_param());
	    		}%>"></td></tr>
	    		
	    		<tr><td><b><font size=1> total nitrogen: </font></b></td>
				<td><font size=1> numeric unit, total amount or concentration of nitrogenous substances </font></td>
	    		<td><input type="text" name="tot_nitro" size="25" value="<%
	    		if(biofilm.getTot_nitro()!=null) {
	    		out.print(biofilm.getTot_nitro());
	    		}%>"></td></tr>
	    		
				<tr><td colspan="4"><center> <input type="submit" name="submit" value="update"><input type="submit" name="submit" value="delete entry"></center></td></tr>	
			</form>	
		
		<%
		}catch(Exception e){
			error = true;
			message = message +"\n ERROR IS: "+ e.getMessage();
		}
		}// end BIOFILM
	
		if (envType.equals("humanv")) {
			try{
			%>
			<form name="GSCEDIT.Form" action="editgsc_env.htm" method="post">
				<input type="hidden" name="sentenvtype" value="true">
				<input type="hidden" name="sid" value=<%=sid%>>
				<table border="0" bgcolor= "DCDCDC" cellpadding="1">
				<tr>
				<td><b><font size=2>parameter</font></b></td>
				<td><b><font size=2>description/unit</font></b></td>
				<td><b><font size=2>value</font></b></td>
				</tr></tr>
				
				<tr><td><b><font size=1> menarche: </font></b></td>
				<td><font size=1> [YYYY]-[MM]-[DD]T[hh]:[mm]:[ss]TZD, date of most recent menstruation </font></td>
	    		<td><input type="text" name="menarche" size="25" value="<%
	    		if(humanv.getMenarche()!=null) {
	    		out.print(humanv.getMenarche());
	    		}%>"></td></tr>
	    		
	    		<tr><td><b><font size=1> sexual activity: </font></b></td>
				<td><font size=1> text;, current sexual partner and frequency of sex </font></td>
	    		<td><input type="text" name="sexual_act" size="25" value="<%
	    		if(humanv.getSexual_act()!=null) {
	    		out.print(humanv.getSexual_act());
	    		}%>"></td></tr>
	    		
	    		<tr><td><b><font size=1> pregnancy: </font></b></td>
				<td><font size=1> [YYYY]-[MM]-[DD]T[hh]:[mm]:[ss]TZD, date due of pregnancy </font></td>
	    		<td><input type="text" name="pregnancy" size="25" value="<%
	    		if(humanv.getPregnancy()!=null) {
	    		out.print(humanv.getPregnancy());
	    		}%>"></td></tr>
	    		
	    		<tr><td><b><font size=1> douche: </font></b></td>
				<td><font size=1> [YYYY]-[MM]-[DD]T[hh]:[mm]:[ss]TZD, date of most recent douche </font></td>
	    		<td><input type="text" name="douche" size="25" value="<%
	    		if(humanv.getDouche()!=null) {
	    		out.print(humanv.getDouche());
	    		}%>"></td></tr>	
	    		
	    		<tr><td><b><font size=1> birth control: </font></b></td>
				<td><font size=1> text, specification of birth control medication used </font></td>
	    		<td><input type="text" name="birth_control" size="25" value="<%
	    		if(humanv.getBirth_control()!=null) {
	    		out.print(humanv.getBirth_control());
	    		}%>"></td></tr>
	    		
	    		<tr><td><b><font size=1> menopause: </font></b></td>
				<td><font size=1> [YYYY]-[MM]-[DD]T[hh]:[mm]:[ss]TZD, date of onset of menopause </font></td>
	    		<td><input type="text" name="menopause" size="25" value="<%
	    		if(humanv.getMenopause()!=null) {
	    		out.print(humanv.getMenopause());
	    		}%>"></td></tr>
	    		
	    		<tr><td><b><font size=1> HRT: </font></b></td>
				<td><font size=1> [YYYY]-[MM]-[DD]T[hh]:[mm]:[ss]TZD, whether subject had hormone replacement theraphy, and if yes start date </font></td>
	    		<td><input type="text" name="hrt" size="25" value="<%
	    		if(humanv.getHrt()!=null) {
	    		out.print(humanv.getHrt());
	    		}%>"></td></tr>
	    		
				<tr><td><b><font size=1> hysterectomy: </font></b></td>
				<td><font size=1> boolean, specification of whether hysterectomy was performed </font></td>
	    		<td><input type="text" name="hysterectomy" size="25" value="<%
	    		if(humanv.getHysterectomy()!=null) {
	    		out.print(humanv.getHysterectomy());
	    		}%>"></td></tr>
	    		
	    		<tr><td><b><font size=1> gynecological disorder: </font></b></td>
				<td><font size=1> text, history of gynecological disorders; can include multiple disorders </font></td>
	    		<td><input type="text" name="gynecologic_disord" size="25" value="<%
	    		if(humanv.getGynecologic_disord()!=null) {
	    		out.print(humanv.getGynecologic_disord());
	    		}%>"></td></tr>
	    		
	    		<tr><td><b><font size=1> urogenital disorder: </font></b></td>
				<td><font size=1> text, history of urogenital disorders, can include multiple disorders </font></td>
	    		<td><input type="text" name="urogenit_disord" size="25" value="<%
	    		if(humanv.getUrogenit_disord()!=null) {
	    		out.print(humanv.getUrogenit_disord());
	    		}%>"></td></tr>
	    		
	    		<tr><td><b><font size=1> host subject id: </font></b></td>
				<td><font size=1> variable character, a unique identifier by which each subject can be referred to, de-identified, e.g. #131 </font></td>
	    		<td><input type="text" name="host_subject_id" size="25" value="<%
	    		if(humanv.getHost_subject_id()!=null) {
	    		out.print(humanv.getHost_subject_id());
	    		}%>"></td></tr>	
	    		
	    		<tr><td><b><font size=1> age: </font></b></td>
				<td><font size=1> numeric unit, age of host at the time of sampling; relevant scale depends on species and study, e.g. could be seconds for amoebae or centuries for trees </font></td>
	    		<td><input type="text" name="age" size="25" value="<%
	    		if(humanv.getAge()!=null) {
	    		out.print(humanv.getAge());
	    		}%>"></td></tr>
	    		
	    		<tr><td><b><font size=1> sex: </font></b></td>
				<td><font size=1> Controlled vocabulary term, physical sex of the host </font></td>
	    		<td><input type="text" name="sex" size="25" value="<%
	    		if(humanv.getSex()!=null) {
	    		out.print(humanv.getSex());
	    		}%>"></td></tr>
	    		
	    		<tr><td><b><font size=1> disease status: </font></b></td>
				<td><font size=1> text or DO term, list of diseases with which the host has been diagnosed; can include multiple diagnoses. the value of the field depends on host; for humans the terms should be chosen from DO (Disease Ontology), other hosts are free text </font></td>
	    		<td><input type="text" name="disease_stat" size="25" value="<%
	    		if(humanv.getDisease_stat()!=null) {
	    		out.print(humanv.getDisease_stat());
	    		}%>"></td></tr>
	    		
	    		<tr><td><b><font size=1> IHMC medication code: </font></b></td>
				<td><font size=1> IHMC code number, can include multiple medication codes </font></td>
	    		<td><input type="text" name="ihmc_medication_code" size="25" value="<%
	    		if(humanv.getIhmc_medication_code()!=null) {
	    		out.print(humanv.getIhmc_medication_code());
	    		}%>"></td></tr>
	    		
	    		<tr><td><b><font size=1> chemical administration: </font></b></td>
				<td><font size=1> CHEBI term;[YYYY]-[MM]-[DD]T[hh]:[mm]:[ss]TZD, list of chemical compounds administered to the host or site where sampling occurred, and when (e.g. antibiotics, N fertilizer, air filter); can include multiple compounds </font></td>
	    		<td><input type="text" name="chem_administration" size="25" value="<%
	    		if(humanv.getChem_administration()!=null) {
	    		out.print(humanv.getChem_administration());
	    		}%>"></td></tr>
	    		
	    		<tr><td><b><font size=1> body site: </font></b></td>
				<td><font size=1> FMA term, name of body site where the sample was obtained from </font></td>
	    		<td><input type="text" name="body_site" size="25" value="<%
	    		if(humanv.getBody_site()!=null) {
	    		out.print(humanv.getBody_site());
	    		}%>"></td></tr>
	    		
	    		<tr><td><b><font size=1> body product: </font></b></td>
				<td><font size=1> FMA term, substance produced by the body, e.g. stool, mucus, where the sample was obtained from </font></td>
	    		<td><input type="text" name="body_product" size="25" value="<%
	    		if(humanv.getBody_product()!=null) {
	    		out.print(humanv.getBody_product());
	    		}%>"></td></tr>	
	    		
	    		<tr><td><b><font size=1> total mass: </font></b></td>
				<td><font size=1> numeric unit, total mass of the host at collection, the unit depends on host </font></td>
	    		<td><input type="text" name="tot_mass" size="25" value="<%
	    		if(humanv.getTot_mass()!=null) {
	    		out.print(humanv.getTot_mass());
	    		}%>"></td></tr>
	    		
	    		<tr><td><b><font size=1> height: </font></b></td>
				<td><font size=1> numeric unit, the height of subject </font></td>
	    		<td><input type="text" name="height" size="25" value="<%
	    		if(humanv.getHeight()!=null) {
	    		out.print(humanv.getHeight());
	    		}%>"></td></tr>
	    		
	    		<tr><td><b><font size=1> diet: </font></b></td>
				<td><font size=1> text, type of diet depending on the host, for animals omnivore, herbivore etc., for humans high-fat, meditteranean etc.; can include multiple diet types </font></td>
	    		<td><input type="text" name="diet" size="25" value="<%
	    		if(humanv.getDiet()!=null) {
	    		out.print(humanv.getDiet());
	    		}%>"></td></tr>
	    		
	    		<tr><td><b><font size=1> last meal: </font></b></td>
				<td><font size=1> text;[YYYY]-[MM]-[DD]T[hh]:[mm]:[ss]TZD/[YYYY]-[MM]-[DD]T[hh]:[mm]:[ss]TZD, content of last meal and time since feeding; can include multiple values </font></td>
	    		<td><input type="text" name="last_meal" size="25" value="<%
	    		if(humanv.getLast_meal()!=null) {
	    		out.print(humanv.getLast_meal());
	    		}%>"></td></tr>
	    		
	    		<tr><td><b><font size=1> family relationship: </font></b></td>
				<td><font size=1> variable character;text, relationships to other hosts in the same study, e.g. child of host # 131; can include multiple relationships </font></td>
	    		<td><input type="text" name="family_relationship" size="25" value="<%
	    		if(humanv.getFamily_relationship()!=null) {
	    		out.print(humanv.getFamily_relationship());
	    		}%>"></td></tr>
	    		
	    		<tr><td><b><font size=1> genotype: </font></b></td>
				<td><font size=1> text, observed genotype </font></td>
	    		<td><input type="text" name="genotype" size="25" value="<%
	    		if(humanv.getGenotype()!=null) {
	    		out.print(humanv.getGenotype());
	    		}%>"></td></tr>
	    		
	    		<tr><td><b><font size=1> phenotype: </font></b></td>
				<td><font size=1> PATO term, phenotype of host </font></td>
	    		<td><input type="text" name="phenotype" size="25" value="<%
	    		if(humanv.getPhenotype()!=null) {
	    		out.print(humanv.getPhenotype());
	    		}%>"></td></tr>	
	    		
	    		<tr><td><b><font size=1> host body temperature: </font></b></td>
				<td><font size=1> numeric unit, core body temperature of the host when sample was collected </font></td>
	    		<td><input type="text" name="host_body_temp" size="25" value="<%
	    		if(humanv.getHost_body_temp()!=null) {
	    		out.print(humanv.getHost_body_temp());
	    		}%>"></td></tr>
	    		
	    		<tr><td><b><font size=1> body-mass index: </font></b></td>
				<td><font size=1> numeric unit, body mass index, calculated as weight/(height)squared </font></td>
	    		<td><input type="text" name="body_mass_index" size="25" value="<%
	    		if(humanv.getBody_mass_index()!=null) {
	    		out.print(humanv.getBody_mass_index());
	    		}%>"></td></tr>
	    		
	    		<tr><td><b><font size=1> IHMC ethnicity: </font></b></td>
				<td><font size=1> IHMC code number or text, ethnicity of the subject </font></td>
	    		<td><input type="text" name="ihmc_ethnicity" size="25" value="<%
	    		if(humanv.getIhmc_ethnicity()!=null) {
	    		out.print(humanv.getIhmc_ethnicity());
	    		}%>"></td></tr>
	    		
	    		<tr><td><b><font size=1> occupation: </font></b></td>
				<td><font size=1> IHMC code number, most frequent job performed by subject </font></td>
	    		<td><input type="text" name="occupation" size="25" value="<%
	    		if(humanv.getOccupation()!=null) {
	    		out.print(humanv.getOccupation());
	    		}%>"></td></tr>
	    		
	    		<tr><td><b><font size=1> medical history performed: </font></b></td>
				<td><font size=1> boolean, whether full medical history was collected </font></td>
	    		<td><input type="text" name="medic_hist_perform" size="25" value="<%
	    		if(humanv.getMedic_hist_perform()!=null) {
	    		out.print(humanv.getMedic_hist_perform());
	    		}%>"></td></tr>
	    		
	    		<tr><td><b><font size=1> pulse: </font></b></td>
				<td><font size=1> numeric unit, resting pulse, measured as beats per minute </font></td>
	    		<td><input type="text" name="pulse" size="25" value="<%
	    		if(humanv.getPulse()!=null) {
	    		out.print(humanv.getPulse());
	    		}%>"></td></tr>
	    		
	    		<tr><td><b><font size=1> perturbation: </font></b></td>
				<td><font size=1> text;[YYYY]-[MM]-[DD]T[hh]:[mm]:[ss]TZD/[YYYY]-[MM]-[DD]T[hh]:[mm]:[ss]TZD, type of perturbation, e.g. chemical administration, physical disturbance, etc., coupled with time that perturbation occurred; can include multiple perturbation types </font></td>
	    		<td><input type="text" name="perturbation" size="25" value="<%
	    		if(humanv.getPerturbation()!=null) {
	    		out.print(humanv.getPerturbation());
	    		}%>"></td></tr>	
	    		
	    		<tr><td><b><font size=1> sample salinity: </font></b></td>
				<td><font size=1> numeric unit, salinity of sample, i.e. measure of total salt concentration </font></td>
	    		<td><input type="text" name="samp_salinity" size="25" value="<%
	    		if(humanv.getSamp_salinity()!=null) {
	    		out.print(humanv.getSamp_salinity());
	    		}%>"></td></tr>
	    		
	    		<tr><td><b><font size=1> oxygenation status of sample: </font></b></td>
				<td><font size=1> Controlled vocabulary term, oxygenation status of sample </font></td>
	    		<td><input type="text" name="oxy_stat_samp" size="25" value="<%
	    		if(humanv.getOxy_stat_samp()!=null) {
	    		out.print(humanv.getOxy_stat_samp());
	    		}%>"></td></tr>
	    		
	    		<tr><td><b><font size=1> organism count: </font></b></td>
				<td><font size=1> text;numeric unit, total count of any organism per gram or volume of sample,should include name of organism followed by count; can include multiple organism counts </font></td>
	    		<td><input type="text" name="organism_count" size="25" value="<%
	    		if(humanv.getOrganism_count()!=null) {
	    		out.print(humanv.getOrganism_count());
	    		}%>"></td></tr>
	    		
	    		<tr><td><b><font size=1> sample storage temperature: </font></b></td>
				<td><font size=1> numeric unit, temperature at which sample was stored, e.g. -80 </font></td>
	    		<td><input type="text" name="samp_store_temp" size="25" value="<%
	    		if(humanv.getSamp_store_temp()!=null) {
	    		out.print(humanv.getSamp_store_temp());
	    		}%>"></td></tr>
	    		
	    		<tr><td><b><font size=1> sample storage location: </font></b></td>
				<td><font size=1> text, location at which sample was stored, usually name of a specific freezer/room </font></td>
	    		<td><input type="text" name="samp_store_loc" size="25" value="<%
	    		if(humanv.getSamp_store_loc()!=null) {
	    		out.print(humanv.getSamp_store_loc());
	    		}%>"></td></tr>
	    		
	    		<tr><td><b><font size=1> sample storage duration: </font></b></td>
				<td><font size=1> [YYYY]-[MM]-[DD]T[hh]:[mm]:[ss]TZD/[YYYY]-[MM]-[DD]T[hh]:[mm]:[ss]TZD, duration for which sample was stored </font></td>
	    		<td><input type="text" name="samp_store_dur" size="25" value="<%
	    		if(humanv.getSamp_store_dur()!=null) {
	    		out.print(humanv.getSamp_store_dur());
	    		}%>"></td></tr>
	    		
	    		<tr><td><b><font size=1> miscellaneous parameter: </font></b></td>
				<td><font size=1> text;numeric unit or text, any other measurement performed or parameter collected, that is not listed here </font></td>
	    		<td><input type="text" name="misc_param" size="25" value="<%
	    		if(humanv.getMisc_param()!=null) {
	    		out.print(humanv.getMisc_param());
	    		}%>"></td></tr>
				
				<tr><td colspan="4"><center> <input type="submit" name="submit" value="update"><input type="submit" name="submit" value="delete entry"></center></td></tr>	
			</form>	
		
		<%
		}catch(Exception e){
			error = true;
			message = message +"\n ERROR IS: "+ e.getMessage();
		}
		}// end HUMANV

		if (envType.equals("humans")) {
			try{
			%>
			<form name="GSCEDIT.Form" action="editgsc_env.htm" method="post">
				<input type="hidden" name="sentenvtype" value="true">
				<input type="hidden" name="sid" value=<%=sid%>>
				<table border="0" bgcolor= "DCDCDC" cellpadding="1">
				<tr>
				<td><b><font size=2>parameter</font></b></td>
				<td><b><font size=2>description/unit</font></b></td>
				<td><b><font size=2>value</font></b></td>
				</tr></tr>
				
				<tr><td><b><font size=1> dermatology disorder: </font></b></td>
				<td><font size=1> text, history of dermatology disorders; can include multiple disorders </font></td>
    			<td><input type="text" name="dermatology_disord" size="25" value="<%
    			if(humans.getDermatology_disord()!=null) {
    			out.print(humans.getDermatology_disord());
    			}%>"></td></tr>
    			
    			<tr><td><b><font size=1> time since last wash: </font></b></td>
				<td><font size=1> [YYYY]-[MM]-[DD]T[hh]:[mm]:[ss]TZD, specification of the time since last wash </font></td>
    			<td><input type="text" name="time_since_last_wash" size="25" value="<%
    			if(humans.getTime_since_last_wash()!=null) {
    			out.print(humans.getTime_since_last_wash());
    			}%>"></td></tr>
    			
    			<tr><td><b><font size=1> dominant hand: </font></b></td>
				<td><font size=1> Controlled vocabulary term, dominant hand of the subject </font></td>
    			<td><input type="text" name="dominant_hand" size="25" value="<%
    			if(humans.getDominant_hand()!=null) {
    			out.print(humans.getDominant_hand());
    			}%>"></td></tr>
    			
    			<tr><td><b><font size=1> host subject id: </font></b></td>
				<td><font size=1> variable character, a unique identifier by which each subject can be referred to, de-identified, e.g. #131 </font></td>
    			<td><input type="text" name="host_subject_id" size="25" value="<%
    			if(humans.getHost_subject_id()!=null) {
    			out.print(humans.getHost_subject_id());
    			}%>"></td></tr>
    			
    			<tr><td><b><font size=1> age: </font></b></td>
				<td><font size=1> numeric unit, age of host at the time of sampling; relevant scale depends on species and study, e.g. could be seconds for amoebae or centuries for trees </font></td>
    			<td><input type="text" name="age" size="25" value="<%
    			if(humans.getAge()!=null) {
    			out.print(humans.getAge());
    			}%>"></td></tr>
    			
    			<tr><td><b><font size=1> sex: </font></b></td>
				<td><font size=1> Controlled vocabulary term, physical sex of the host </font></td>
    			<td><input type="text" name="sex" size="25" value="<%
    			if(humans.getSex()!=null) {
    			out.print(humans.getSex());
    			}%>"></td></tr>
    			
    			<tr><td><b><font size=1> disease status: </font></b></td>
				<td><font size=1> text or DO term, list of diseases with which the host has been diagnosed; can include multiple diagnoses. the value of the field depends on host; for humans the terms should be chosen from DO (Disease Ontology), other hosts are free text </font></td>
    			<td><input type="text" name="disease_stat" size="25" value="<%
    			if(humans.getDisease_stat()!=null) {
    			out.print(humans.getDisease_stat());
    			}%>"></td></tr>
    			
    			<tr><td><b><font size=1> IHMC medication code: </font></b></td>
				<td><font size=1> IHMC code number, can include multiple medication codes </font></td>
    			<td><input type="text" name="ihmc_medication_code" size="25" value="<%
    			if(humans.getIhmc_medication_code()!=null) {
    			out.print(humans.getIhmc_medication_code());
    			}%>"></td></tr>
    			
    			<tr><td><b><font size=1> chemical administration: </font></b></td>
				<td><font size=1> CHEBI term;[YYYY]-[MM]-[DD]T[hh]:[mm]:[ss]TZD, list of chemical compounds administered to the host or site where sampling occurred, and when (e.g. antibiotics, N fertilizer, air filter); can include multiple compounds </font></td>
    			<td><input type="text" name="chem_administration" size="25" value="<%
    			if(humans.getChem_administration()!=null) {
    			out.print(humans.getChem_administration());
    			}%>"></td></tr>
    			
    			<tr><td><b><font size=1> body site: </font></b></td>
				<td><font size=1> FMA term, name of body site where the sample was obtained from </font></td>
    			<td><input type="text" name="body_site" size="25" value="<%
    			if(humans.getBody_site()!=null) {
    			out.print(humans.getBody_site());
    			}%>"></td></tr>
    			
    			<tr><td><b><font size=1> body product: </font></b></td>
				<td><font size=1> FMA term, substance produced by the body, e.g. stool, mucus, where the sample was obtained from </font></td>
    			<td><input type="text" name="body_product" size="25" value="<%
    			if(humans.getBody_product()!=null) {
    			out.print(humans.getBody_product());
    			}%>"></td></tr>
    			
    			<tr><td><b><font size=1> total mass: </font></b></td>
				<td><font size=1> numeric unit, total mass of the host at collection, the unit depends on host </font></td>
    			<td><input type="text" name="tot_mass" size="25" value="<%
    			if(humans.getTot_mass()!=null) {
    			out.print(humans.getTot_mass());
    			}%>"></td></tr>
    			
    			<tr><td><b><font size=1> height: </font></b></td>
				<td><font size=1> numeric unit, the height of subject </font></td>
    			<td><input type="text" name="height" size="25" value="<%
    			if(humans.getHeight()!=null) {
    			out.print(humans.getHeight());
    			}%>"></td></tr>
    			
    			<tr><td><b><font size=1> diet: </font></b></td>
				<td><font size=1> text, type of diet depending on the host, for animals omnivore, herbivore etc., for humans high-fat, meditteranean etc.; can include multiple diet types </font></td>
	    		<td><input type="text" name="diet" size="25" value="<%
	    		if(humans.getDiet()!=null) {
	    		out.print(humans.getDiet());
	    		}%>"></td></tr>
	    		
	    		<tr><td><b><font size=1> last meal: </font></b></td>
				<td><font size=1> text;[YYYY]-[MM]-[DD]T[hh]:[mm]:[ss]TZD/[YYYY]-[MM]-[DD]T[hh]:[mm]:[ss]TZD, content of last meal and time since feeding; can include multiple values </font></td>
	    		<td><input type="text" name="last_meal" size="25" value="<%
	    		if(humans.getLast_meal()!=null) {
	    		out.print(humans.getLast_meal());
	    		}%>"></td></tr>
	    		
	    		<tr><td><b><font size=1> family relationship: </font></b></td>
				<td><font size=1> variable character;text, relationships to other hosts in the same study, e.g. child of host # 131; can include multiple relationships </font></td>
	    		<td><input type="text" name="family_relationship" size="25" value="<%
	    		if(humans.getFamily_relationship()!=null) {
	    		out.print(humans.getFamily_relationship());
	    		}%>"></td></tr>
	    		
	    		<tr><td><b><font size=1> genotype: </font></b></td>
				<td><font size=1> text, observed genotype </font></td>
	    		<td><input type="text" name="genotype" size="25" value="<%
	    		if(humans.getGenotype()!=null) {
	    		out.print(humans.getGenotype());
	    		}%>"></td></tr>
	    		
	    		<tr><td><b><font size=1> phenotype: </font></b></td>
				<td><font size=1> PATO term, phenotype of host </font></td>
	    		<td><input type="text" name="phenotype" size="25" value="<%
	    		if(humans.getPhenotype()!=null) {
	    		out.print(humans.getPhenotype());
	    		}%>"></td></tr>	
	    		
	    		<tr><td><b><font size=1> host body temperature: </font></b></td>
				<td><font size=1> numeric unit, core body temperature of the host when sample was collected </font></td>
	    		<td><input type="text" name="host_body_temp" size="25" value="<%
	    		if(humans.getHost_body_temp()!=null) {
	    		out.print(humans.getHost_body_temp());
	    		}%>"></td></tr>
    			
    			<tr><td><b><font size=1> body-mass index: </font></b></td>
				<td><font size=1> numeric unit, body mass index, calculated as weight/(height)squared </font></td>
	    		<td><input type="text" name="body_mass_index" size="25" value="<%
	    		if(humans.getBody_mass_index()!=null) {
	    		out.print(humans.getBody_mass_index());
	    		}%>"></td></tr>
	    		
	    		<tr><td><b><font size=1> IHMC ethnicity: </font></b></td>
				<td><font size=1> IHMC code number or text, ethnicity of the subject </font></td>
	    		<td><input type="text" name="ihmc_ethnicity" size="25" value="<%
	    		if(humans.getIhmc_ethnicity()!=null) {
	    		out.print(humans.getIhmc_ethnicity());
	    		}%>"></td></tr>
	    		
	    		<tr><td><b><font size=1> occupation: </font></b></td>
				<td><font size=1> IHMC code number, most frequent job performed by subject </font></td>
	    		<td><input type="text" name="occupation" size="25" value="<%
	    		if(humans.getOccupation()!=null) {
	    		out.print(humans.getOccupation());
	    		}%>"></td></tr>
	    		
	    		<tr><td><b><font size=1> medical history performed: </font></b></td>
				<td><font size=1> boolean, whether full medical history was collected </font></td>
	    		<td><input type="text" name="medic_hist_perform" size="25" value="<%
	    		if(humans.getMedic_hist_perform()!=null) {
	    		out.print(humans.getMedic_hist_perform());
	    		}%>"></td></tr>
	    		
	    		<tr><td><b><font size=1> pulse: </font></b></td>
				<td><font size=1> numeric unit, resting pulse, measured as beats per minute </font></td>
	    		<td><input type="text" name="pulse" size="25" value="<%
	    		if(humans.getPulse()!=null) {
	    		out.print(humans.getPulse());
	    		}%>"></td></tr>
	    		
	    		<tr><td><b><font size=1> perturbation: </font></b></td>
				<td><font size=1> text;[YYYY]-[MM]-[DD]T[hh]:[mm]:[ss]TZD/[YYYY]-[MM]-[DD]T[hh]:[mm]:[ss]TZD, type of perturbation, e.g. chemical administration, physical disturbance, etc., coupled with time that perturbation occurred; can include multiple perturbation types </font></td>
	    		<td><input type="text" name="perturbation" size="25" value="<%
	    		if(humans.getPerturbation()!=null) {
	    		out.print(humans.getPerturbation());
	    		}%>"></td></tr>	
	    		
	    		<tr><td><b><font size=1> sample salinity: </font></b></td>
				<td><font size=1> numeric unit, salinity of sample, i.e. measure of total salt concentration </font></td>
	    		<td><input type="text" name="samp_salinity" size="25" value="<%
	    		if(humans.getSamp_salinity()!=null) {
	    		out.print(humans.getSamp_salinity());
	    		}%>"></td></tr>
	    		
	    		<tr><td><b><font size=1> oxygenation status of sample: </font></b></td>
				<td><font size=1> Controlled vocabulary term, oxygenation status of sample </font></td>
	    		<td><input type="text" name="oxy_stat_samp" size="25" value="<%
	    		if(humans.getOxy_stat_samp()!=null) {
	    		out.print(humans.getOxy_stat_samp());
	    		}%>"></td></tr>
	    		
	    		<tr><td><b><font size=1> organism count: </font></b></td>
				<td><font size=1> text;numeric unit, total count of any organism per gram or volume of sample,should include name of organism followed by count; can include multiple organism counts </font></td>
	    		<td><input type="text" name="organism_count" size="25" value="<%
	    		if(humans.getOrganism_count()!=null) {
	    		out.print(humans.getOrganism_count());
	    		}%>"></td></tr>
	    		
	    		<tr><td><b><font size=1> sample storage temperature: </font></b></td>
				<td><font size=1> numeric unit, temperature at which sample was stored, e.g. -80 </font></td>
	    		<td><input type="text" name="samp_store_temp" size="25" value="<%
	    		if(humans.getSamp_store_temp()!=null) {
	    		out.print(humans.getSamp_store_temp());
	    		}%>"></td></tr>
	    		
	    		<tr><td><b><font size=1> sample storage duration: </font></b></td>
				<td><font size=1> [YYYY]-[MM]-[DD]T[hh]:[mm]:[ss]TZD/[YYYY]-[MM]-[DD]T[hh]:[mm]:[ss]TZD, duration for which sample was stored </font></td>
	    		<td><input type="text" name="samp_store_dur" size="25" value="<%
	    		if(humans.getSamp_store_dur()!=null) {
	    		out.print(humans.getSamp_store_dur());
	    		}%>"></td></tr>
	    		
	    		<tr><td><b><font size=1> sample storage location: </font></b></td>
				<td><font size=1> text, location at which sample was stored, usually name of a specific freezer/room </font></td>
	    		<td><input type="text" name="samp_store_loc" size="25" value="<%
	    		if(humans.getSamp_store_loc()!=null) {
	    		out.print(humans.getSamp_store_loc());
	    		}%>"></td></tr>
	    		
    			<tr><td><b><font size=1> miscellaneous parameter: </font></b></td>
				<td><font size=1> text;numeric unit or text, any other measurement performed or parameter collected, that is not listed here </font></td>
	    		<td><input type="text" name="misc_param" size="25" value="<%
	    		if(humans.getMisc_param()!=null) {
	    		out.print(humans.getMisc_param());
	    		}%>"></td></tr>
				
				<tr><td colspan="4"><center> <input type="submit" name="submit" value="update"><input type="submit" name="submit" value="delete entry"></center></td></tr>	
			</form>	
		
		<%
		}catch(Exception e){
			error = true;
			message = message +"\n ERROR IS: "+ e.getMessage();
		}
		}// end HUMANS
		
		if (envType.equals("humano")) {
			try{
			%>
			<form name="GSCEDIT.Form" action="editgsc_env.htm" method="post">
				<input type="hidden" name="sentenvtype" value="true">
				<input type="hidden" name="sid" value=<%=sid%>>
				<table border="0" bgcolor= "DCDCDC" cellpadding="1">
				<tr>
				<td><b><font size=2>parameter</font></b></td>
				<td><b><font size=2>description/unit</font></b></td>
				<td><b><font size=2>value</font></b></td>
				</tr></tr>
				
				<tr><td><b><font size=1> nose/mouth/teeth/throat disorder: </font></b></td>
				<td><font size=1> text, history of nose/mouth/teeth/throat disorders; can include multiple disorders </font></td>
    			<td><input type="text" name="nose_mouth_teeth_throat_disord" size="25" value="<%
    			if(humano.getNose_mouth_teeth_throat_disord()!=null) {
    			out.print(humano.getNose_mouth_teeth_throat_disord());
    			}%>"></td></tr>
    			
    			<tr><td><b><font size=1> time since last wash: </font></b></td>
				<td><font size=1> [YYYY]-[MM]-[DD]T[hh]:[mm]:[ss]TZD, specification of the time since last toothbrushing </font></td>
    			<td><input type="text" name="time_last_toothbrush" size="25" value="<%
    			if(humano.getTime_last_toothbrush()!=null) {
    			out.print(humano.getTime_last_toothbrush());
    			}%>"></td></tr>
    			
    			<tr><td><b><font size=1> host subject id: </font></b></td>
				<td><font size=1> variable character, a unique identifier by which each subject can be referred to, de-identified, e.g. #131 </font></td>
    			<td><input type="text" name="host_subject_id" size="25" value="<%
    			if(humano.getHost_subject_id()!=null) {
    			out.print(humano.getHost_subject_id());
    			}%>"></td></tr>
    			
    			<tr><td><b><font size=1> age: </font></b></td>
				<td><font size=1> numeric unit, age of host at the time of sampling; relevant scale depends on species and study, e.g. could be seconds for amoebae or centuries for trees </font></td>
    			<td><input type="text" name="age" size="25" value="<%
    			if(humano.getAge()!=null) {
    			out.print(humano.getAge());
    			}%>"></td></tr>
    			
    			<tr><td><b><font size=1> sex: </font></b></td>
				<td><font size=1> Controlled vocabulary term, physical sex of the host </font></td>
    			<td><input type="text" name="sex" size="25" value="<%
    			if(humano.getSex()!=null) {
    			out.print(humano.getSex());
    			}%>"></td></tr>
    			
    			<tr><td><b><font size=1> disease status: </font></b></td>
				<td><font size=1> text or DO term, list of diseases with which the host has been diagnosed; can include multiple diagnoses. the value of the field depends on host; for humans the terms should be chosen from DO (Disease Ontology), other hosts are free text </font></td>
    			<td><input type="text" name="disease_stat" size="25" value="<%
    			if(humano.getDisease_stat()!=null) {
    			out.print(humano.getDisease_stat());
    			}%>"></td></tr>
    			
    			<tr><td><b><font size=1> IHMC medication code: </font></b></td>
				<td><font size=1> IHMC code number, can include multiple medication codes </font></td>
    			<td><input type="text" name="ihmc_medication_code" size="25" value="<%
    			if(humano.getIhmc_medication_code()!=null) {
    			out.print(humano.getIhmc_medication_code());
    			}%>"></td></tr>
    			
    			<tr><td><b><font size=1> chemical administration: </font></b></td>
				<td><font size=1> CHEBI term;[YYYY]-[MM]-[DD]T[hh]:[mm]:[ss]TZD, list of chemical compounds administered to the host or site where sampling occurred, and when (e.g. antibiotics, N fertilizer, air filter); can include multiple compounds </font></td>
    			<td><input type="text" name="chem_administration" size="25" value="<%
    			if(humano.getChem_administration()!=null) {
    			out.print(humano.getChem_administration());
    			}%>"></td></tr>
    			
    			<tr><td><b><font size=1> body site: </font></b></td>
				<td><font size=1> FMA term, name of body site where the sample was obtained from </font></td>
    			<td><input type="text" name="body_site" size="25" value="<%
    			if(humano.getBody_site()!=null) {
    			out.print(humano.getBody_site());
    			}%>"></td></tr>
    			
    			<tr><td><b><font size=1> body product: </font></b></td>
				<td><font size=1> FMA term, substance produced by the body, e.g. stool, mucus, where the sample was obtained from </font></td>
    			<td><input type="text" name="body_product" size="25" value="<%
    			if(humano.getBody_product()!=null) {
    			out.print(humano.getBody_product());
    			}%>"></td></tr>
    			
    			<tr><td><b><font size=1> total mass: </font></b></td>
				<td><font size=1> numeric unit, total mass of the host at collection, the unit depends on host </font></td>
    			<td><input type="text" name="tot_mass" size="25" value="<%
    			if(humano.getTot_mass()!=null) {
    			out.print(humano.getTot_mass());
    			}%>"></td></tr>
    			
    			<tr><td><b><font size=1> height: </font></b></td>
				<td><font size=1> numeric unit, the height of subject </font></td>
    			<td><input type="text" name="height" size="25" value="<%
    			if(humano.getHeight()!=null) {
    			out.print(humano.getHeight());
    			}%>"></td></tr>
    			
    			<tr><td><b><font size=1> diet: </font></b></td>
				<td><font size=1> text, type of diet depending on the host, for animals omnivore, herbivore etc., for humans high-fat, meditteranean etc.; can include multiple diet types </font></td>
	    		<td><input type="text" name="diet" size="25" value="<%
	    		if(humano.getDiet()!=null) {
	    		out.print(humano.getDiet());
	    		}%>"></td></tr>
	    		
	    		<tr><td><b><font size=1> last meal: </font></b></td>
				<td><font size=1> text;[YYYY]-[MM]-[DD]T[hh]:[mm]:[ss]TZD/[YYYY]-[MM]-[DD]T[hh]:[mm]:[ss]TZD, content of last meal and time since feeding; can include multiple values </font></td>
	    		<td><input type="text" name="last_meal" size="25" value="<%
	    		if(humano.getLast_meal()!=null) {
	    		out.print(humano.getLast_meal());
	    		}%>"></td></tr>
	    		
	    		<tr><td><b><font size=1> family relationship: </font></b></td>
				<td><font size=1> variable character;text, relationships to other hosts in the same study, e.g. child of host # 131; can include multiple relationships </font></td>
	    		<td><input type="text" name="family_relationship" size="25" value="<%
	    		if(humano.getFamily_relationship()!=null) {
	    		out.print(humano.getFamily_relationship());
	    		}%>"></td></tr>
	    		
	    		<tr><td><b><font size=1> genotype: </font></b></td>
				<td><font size=1> text, observed genotype </font></td>
	    		<td><input type="text" name="genotype" size="25" value="<%
	    		if(humano.getGenotype()!=null) {
	    		out.print(humano.getGenotype());
	    		}%>"></td></tr>
	    		
	    		<tr><td><b><font size=1> phenotype: </font></b></td>
				<td><font size=1> PATO term, phenotype of host </font></td>
	    		<td><input type="text" name="phenotype" size="25" value="<%
	    		if(humano.getPhenotype()!=null) {
	    		out.print(humano.getPhenotype());
	    		}%>"></td></tr>	
	    		
	    		<tr><td><b><font size=1> host body temperature: </font></b></td>
				<td><font size=1> numeric unit, core body temperature of the host when sample was collected </font></td>
	    		<td><input type="text" name="host_body_temp" size="25" value="<%
	    		if(humano.getHost_body_temp()!=null) {
	    		out.print(humano.getHost_body_temp());
	    		}%>"></td></tr>
    			
    			<tr><td><b><font size=1> body-mass index: </font></b></td>
				<td><font size=1> numeric unit, body mass index, calculated as weight/(height)squared </font></td>
	    		<td><input type="text" name="body_mass_index" size="25" value="<%
	    		if(humano.getBody_mass_index()!=null) {
	    		out.print(humano.getBody_mass_index());
	    		}%>"></td></tr>
	    		
	    		<tr><td><b><font size=1> IHMC ethnicity: </font></b></td>
				<td><font size=1> IHMC code number or text, ethnicity of the subject </font></td>
	    		<td><input type="text" name="ihmc_ethnicity" size="25" value="<%
	    		if(humano.getIhmc_ethnicity()!=null) {
	    		out.print(humano.getIhmc_ethnicity());
	    		}%>"></td></tr>
	    		
	    		<tr><td><b><font size=1> occupation: </font></b></td>
				<td><font size=1> IHMC code number, most frequent job performed by subject </font></td>
	    		<td><input type="text" name="occupation" size="25" value="<%
	    		if(humano.getOccupation()!=null) {
	    		out.print(humano.getOccupation());
	    		}%>"></td></tr>
	    		
	    		<tr><td><b><font size=1> medical history performed: </font></b></td>
				<td><font size=1> boolean, whether full medical history was collected </font></td>
	    		<td><input type="text" name="medic_hist_perform" size="25" value="<%
	    		if(humano.getMedic_hist_perform()!=null) {
	    		out.print(humano.getMedic_hist_perform());
	    		}%>"></td></tr>
	    		
	    		<tr><td><b><font size=1> pulse: </font></b></td>
				<td><font size=1> numeric unit, resting pulse, measured as beats per minute </font></td>
	    		<td><input type="text" name="pulse" size="25" value="<%
	    		if(humano.getPulse()!=null) {
	    		out.print(humano.getPulse());
	    		}%>"></td></tr>
	    		
	    		<tr><td><b><font size=1> perturbation: </font></b></td>
				<td><font size=1> text;[YYYY]-[MM]-[DD]T[hh]:[mm]:[ss]TZD/[YYYY]-[MM]-[DD]T[hh]:[mm]:[ss]TZD, type of perturbation, e.g. chemical administration, physical disturbance, etc., coupled with time that perturbation occurred; can include multiple perturbation types </font></td>
	    		<td><input type="text" name="perturbation" size="25" value="<%
	    		if(humano.getPerturbation()!=null) {
	    		out.print(humano.getPerturbation());
	    		}%>"></td></tr>	
	    		
	    		<tr><td><b><font size=1> sample salinity: </font></b></td>
				<td><font size=1> numeric unit, salinity of sample, i.e. measure of total salt concentration </font></td>
	    		<td><input type="text" name="samp_salinity" size="25" value="<%
	    		if(humano.getSamp_salinity()!=null) {
	    		out.print(humano.getSamp_salinity());
	    		}%>"></td></tr>
	    		
	    		<tr><td><b><font size=1> oxygenation status of sample: </font></b></td>
				<td><font size=1> Controlled vocabulary term, oxygenation status of sample </font></td>
	    		<td><input type="text" name="oxy_stat_samp" size="25" value="<%
	    		if(humano.getOxy_stat_samp()!=null) {
	    		out.print(humano.getOxy_stat_samp());
	    		}%>"></td></tr>
	    		
	    		<tr><td><b><font size=1> organism count: </font></b></td>
				<td><font size=1> text;numeric unit, total count of any organism per gram or volume of sample,should include name of organism followed by count; can include multiple organism counts </font></td>
	    		<td><input type="text" name="organism_count" size="25" value="<%
	    		if(humano.getOrganism_count()!=null) {
	    		out.print(humano.getOrganism_count());
	    		}%>"></td></tr>
	    		
	    		<tr><td><b><font size=1> sample storage temperature: </font></b></td>
				<td><font size=1> numeric unit, temperature at which sample was stored, e.g. -80 </font></td>
	    		<td><input type="text" name="samp_store_temp" size="25" value="<%
	    		if(humano.getSamp_store_temp()!=null) {
	    		out.print(humano.getSamp_store_temp());
	    		}%>"></td></tr>
	    		
	    		<tr><td><b><font size=1> sample storage duration: </font></b></td>
				<td><font size=1> [YYYY]-[MM]-[DD]T[hh]:[mm]:[ss]TZD/[YYYY]-[MM]-[DD]T[hh]:[mm]:[ss]TZD, duration for which sample was stored </font></td>
	    		<td><input type="text" name="samp_store_dur" size="25" value="<%
	    		if(humano.getSamp_store_dur()!=null) {
	    		out.print(humano.getSamp_store_dur());
	    		}%>"></td></tr>
	    		
	    		<tr><td><b><font size=1> sample storage location: </font></b></td>
				<td><font size=1> text, location at which sample was stored, usually name of a specific freezer/room </font></td>
	    		<td><input type="text" name="samp_store_loc" size="25" value="<%
	    		if(humano.getSamp_store_loc()!=null) {
	    		out.print(humano.getSamp_store_loc());
	    		}%>"></td></tr>
	    		
    			<tr><td><b><font size=1> miscellaneous parameter: </font></b></td>
				<td><font size=1> text;numeric unit or text, any other measurement performed or parameter collected, that is not listed here </font></td>
	    		<td><input type="text" name="misc_param" size="25" value="<%
	    		if(humano.getMisc_param()!=null) {
	    		out.print(humano.getMisc_param());
	    		}%>"></td></tr>
    			
				
				<tr><td colspan="4"><center> <input type="submit" name="submit" value="update"><input type="submit" name="submit" value="delete entry"></center></td></tr>	
			</form>	
		
		<%
		}catch(Exception e){
			error = true;
			message = message +"\n ERROR IS: "+ e.getMessage();
		}
		}// end HUMANO
	
		if (envType.equals("humang")) {
			try{
			%>
			<form name="GSCEDIT.Form" action="editgsc_env.htm" method="post">
				<input type="hidden" name="sentenvtype" value="true">
				<input type="hidden" name="sid" value=<%=sid%>>
				<table border="0" bgcolor= "DCDCDC" cellpadding="1">
				<tr>
				<td><b><font size=2>parameter</font></b></td>
				<td><b><font size=2>description/unit</font></b></td>
				<td><b><font size=2>value</font></b></td>
				</tr></tr>
				
				<tr><td><b><font size=1> gastrointestinal tract disorder: </font></b></td>
				<td><font size=1> text, history of gastrointestinal tract disorders; can include multiple disorders </font></td>
    			<td><input type="text" name="gastrointest_disord" size="25" value="<%
    			if(humang.getGastrointest_disord()!=null) {
    			out.print(humang.getGastrointest_disord());
    			}%>"></td></tr>
    			
    			<tr><td><b><font size=1> liver disorder: </font></b></td>
				<td><font size=1> text, history of liver disorders; can include multiple disorders </font></td>
    			<td><input type="text" name="liver_disord" size="25" value="<%
    			if(humang.getLiver_disord()!=null) {
    			out.print(humang.getLiver_disord());
    			}%>"></td></tr>
    			
    			<tr><td><b><font size=1> special diet: </font></b></td>
				<td><font size=1> Controlled vocabulary term, specification of special diet; can include multiple special diets </font></td>
    			<td><input type="text" name="special_diet" size="25" value="<%
    			if(humang.getSpecial_diet()!=null) {
    			out.print(humang.getSpecial_diet());
    			}%>"></td></tr>
    			
    			<tr><td><b><font size=1> host subject id: </font></b></td>
				<td><font size=1> variable character, a unique identifier by which each subject can be referred to, de-identified, e.g. #131 </font></td>
    			<td><input type="text" name="host_subject_id" size="25" value="<%
    			if(humang.getHost_subject_id()!=null) {
    			out.print(humang.getHost_subject_id());
    			}%>"></td></tr>
    			
    			<tr><td><b><font size=1> age: </font></b></td>
				<td><font size=1> numeric unit, age of host at the time of sampling; relevant scale depends on species and study, e.g. could be seconds for amoebae or centuries for trees </font></td>
    			<td><input type="text" name="age" size="25" value="<%
    			if(humang.getAge()!=null) {
    			out.print(humang.getAge());
    			}%>"></td></tr>
    			
    			<tr><td><b><font size=1> sex: </font></b></td>
				<td><font size=1> Controlled vocabulary term, physical sex of the host </font></td>
    			<td><input type="text" name="sex" size="25" value="<%
    			if(humang.getSex()!=null) {
    			out.print(humang.getSex());
    			}%>"></td></tr>
    			
    			<tr><td><b><font size=1> disease status: </font></b></td>
				<td><font size=1> text or DO term, list of diseases with which the host has been diagnosed; can include multiple diagnoses. the value of the field depends on host; for humans the terms should be chosen from DO (Disease Ontology), other hosts are free text </font></td>
    			<td><input type="text" name="disease_stat" size="25" value="<%
    			if(humang.getDisease_stat()!=null) {
    			out.print(humang.getDisease_stat());
    			}%>"></td></tr>
    			
    			<tr><td><b><font size=1> IHMC medication code: </font></b></td>
				<td><font size=1> IHMC code number, can include multiple medication codes </font></td>
    			<td><input type="text" name="ihmc_medication_code" size="25" value="<%
    			if(humang.getIhmc_medication_code()!=null) {
    			out.print(humang.getIhmc_medication_code());
    			}%>"></td></tr>
    			
    			<tr><td><b><font size=1> chemical administration: </font></b></td>
				<td><font size=1> CHEBI term;[YYYY]-[MM]-[DD]T[hh]:[mm]:[ss]TZD, list of chemical compounds administered to the host or site where sampling occurred, and when (e.g. antibiotics, N fertilizer, air filter); can include multiple compounds </font></td>
    			<td><input type="text" name="chem_administration" size="25" value="<%
    			if(humang.getChem_administration()!=null) {
    			out.print(humang.getChem_administration());
    			}%>"></td></tr>
    			
    			<tr><td><b><font size=1> body site: </font></b></td>
				<td><font size=1> FMA term, name of body site where the sample was obtained from </font></td>
    			<td><input type="text" name="body_site" size="25" value="<%
    			if(humang.getBody_site()!=null) {
    			out.print(humang.getBody_site());
    			}%>"></td></tr>
    			
    			<tr><td><b><font size=1> body product: </font></b></td>
				<td><font size=1> FMA term, substance produced by the body, e.g. stool, mucus, where the sample was obtained from </font></td>
    			<td><input type="text" name="body_product" size="25" value="<%
    			if(humang.getBody_product()!=null) {
    			out.print(humang.getBody_product());
    			}%>"></td></tr>
    			
    			<tr><td><b><font size=1> total mass: </font></b></td>
				<td><font size=1> numeric unit, total mass of the host at collection, the unit depends on host </font></td>
    			<td><input type="text" name="tot_mass" size="25" value="<%
    			if(humang.getTot_mass()!=null) {
    			out.print(humang.getTot_mass());
    			}%>"></td></tr>
    			
    			<tr><td><b><font size=1> height: </font></b></td>
				<td><font size=1> numeric unit, the height of subject </font></td>
    			<td><input type="text" name="height" size="25" value="<%
    			if(humang.getHeight()!=null) {
    			out.print(humang.getHeight());
    			}%>"></td></tr>
    			
    			<tr><td><b><font size=1> diet: </font></b></td>
				<td><font size=1> text, type of diet depending on the host, for animals omnivore, herbivore etc., for humans high-fat, meditteranean etc.; can include multiple diet types </font></td>
	    		<td><input type="text" name="diet" size="25" value="<%
	    		if(humang.getDiet()!=null) {
	    		out.print(humang.getDiet());
	    		}%>"></td></tr>
	    		
	    		<tr><td><b><font size=1> last meal: </font></b></td>
				<td><font size=1> text;[YYYY]-[MM]-[DD]T[hh]:[mm]:[ss]TZD/[YYYY]-[MM]-[DD]T[hh]:[mm]:[ss]TZD, content of last meal and time since feeding; can include multiple values </font></td>
	    		<td><input type="text" name="last_meal" size="25" value="<%
	    		if(humang.getLast_meal()!=null) {
	    		out.print(humang.getLast_meal());
	    		}%>"></td></tr>
	    		
	    		<tr><td><b><font size=1> family relationship: </font></b></td>
				<td><font size=1> variable character;text, relationships to other hosts in the same study, e.g. child of host # 131; can include multiple relationships </font></td>
	    		<td><input type="text" name="family_relationship" size="25" value="<%
	    		if(humang.getFamily_relationship()!=null) {
	    		out.print(humang.getFamily_relationship());
	    		}%>"></td></tr>
	    		
	    		<tr><td><b><font size=1> genotype: </font></b></td>
				<td><font size=1> text, observed genotype </font></td>
	    		<td><input type="text" name="genotype" size="25" value="<%
	    		if(humang.getGenotype()!=null) {
	    		out.print(humang.getGenotype());
	    		}%>"></td></tr>
	    		
	    		<tr><td><b><font size=1> phenotype: </font></b></td>
				<td><font size=1> PATO term, phenotype of host </font></td>
	    		<td><input type="text" name="phenotype" size="25" value="<%
	    		if(humang.getPhenotype()!=null) {
	    		out.print(humang.getPhenotype());
	    		}%>"></td></tr>	
	    		
	    		<tr><td><b><font size=1> host body temperature: </font></b></td>
				<td><font size=1> numeric unit, core body temperature of the host when sample was collected </font></td>
	    		<td><input type="text" name="host_body_temp" size="25" value="<%
	    		if(humang.getHost_body_temp()!=null) {
	    		out.print(humang.getHost_body_temp());
	    		}%>"></td></tr>
    			
    			<tr><td><b><font size=1> body-mass index: </font></b></td>
				<td><font size=1> numeric unit, body mass index, calculated as weight/(height)squared </font></td>
	    		<td><input type="text" name="body_mass_index" size="25" value="<%
	    		if(humang.getBody_mass_index()!=null) {
	    		out.print(humang.getBody_mass_index());
	    		}%>"></td></tr>
	    		
	    		<tr><td><b><font size=1> IHMC ethnicity: </font></b></td>
				<td><font size=1> IHMC code number or text, ethnicity of the subject </font></td>
	    		<td><input type="text" name="ihmc_ethnicity" size="25" value="<%
	    		if(humang.getIhmc_ethnicity()!=null) {
	    		out.print(humang.getIhmc_ethnicity());
	    		}%>"></td></tr>
	    		
	    		<tr><td><b><font size=1> occupation: </font></b></td>
				<td><font size=1> IHMC code number, most frequent job performed by subject </font></td>
	    		<td><input type="text" name="occupation" size="25" value="<%
	    		if(humang.getOccupation()!=null) {
	    		out.print(humang.getOccupation());
	    		}%>"></td></tr>
	    		
	    		<tr><td><b><font size=1> medical history performed: </font></b></td>
				<td><font size=1> boolean, whether full medical history was collected </font></td>
	    		<td><input type="text" name="medic_hist_perform" size="25" value="<%
	    		if(humang.getMedic_hist_perform()!=null) {
	    		out.print(humang.getMedic_hist_perform());
	    		}%>"></td></tr>
	    		
	    		<tr><td><b><font size=1> pulse: </font></b></td>
				<td><font size=1> numeric unit, resting pulse, measured as beats per minute </font></td>
	    		<td><input type="text" name="pulse" size="25" value="<%
	    		if(humang.getPulse()!=null) {
	    		out.print(humang.getPulse());
	    		}%>"></td></tr>
	    		
	    		<tr><td><b><font size=1> perturbation: </font></b></td>
				<td><font size=1> text;[YYYY]-[MM]-[DD]T[hh]:[mm]:[ss]TZD/[YYYY]-[MM]-[DD]T[hh]:[mm]:[ss]TZD, type of perturbation, e.g. chemical administration, physical disturbance, etc., coupled with time that perturbation occurred; can include multiple perturbation types </font></td>
	    		<td><input type="text" name="perturbation" size="25" value="<%
	    		if(humang.getPerturbation()!=null) {
	    		out.print(humang.getPerturbation());
	    		}%>"></td></tr>	
	    		
	    		<tr><td><b><font size=1> sample salinity: </font></b></td>
				<td><font size=1> numeric unit, salinity of sample, i.e. measure of total salt concentration </font></td>
	    		<td><input type="text" name="samp_salinity" size="25" value="<%
	    		if(humang.getSamp_salinity()!=null) {
	    		out.print(humang.getSamp_salinity());
	    		}%>"></td></tr>
	    		
	    		<tr><td><b><font size=1> oxygenation status of sample: </font></b></td>
				<td><font size=1> Controlled vocabulary term, oxygenation status of sample </font></td>
	    		<td><input type="text" name="oxy_stat_samp" size="25" value="<%
	    		if(humang.getOxy_stat_samp()!=null) {
	    		out.print(humang.getOxy_stat_samp());
	    		}%>"></td></tr>
	    		
	    		<tr><td><b><font size=1> organism count: </font></b></td>
				<td><font size=1> text;numeric unit, total count of any organism per gram or volume of sample,should include name of organism followed by count; can include multiple organism counts </font></td>
	    		<td><input type="text" name="organism_count" size="25" value="<%
	    		if(humang.getOrganism_count()!=null) {
	    		out.print(humang.getOrganism_count());
	    		}%>"></td></tr>
	    		
	    		<tr><td><b><font size=1> sample storage temperature: </font></b></td>
				<td><font size=1> numeric unit, temperature at which sample was stored, e.g. -80 </font></td>
	    		<td><input type="text" name="samp_store_temp" size="25" value="<%
	    		if(humang.getSamp_store_temp()!=null) {
	    		out.print(humang.getSamp_store_temp());
	    		}%>"></td></tr>
	    		
	    		<tr><td><b><font size=1> sample storage duration: </font></b></td>
				<td><font size=1> [YYYY]-[MM]-[DD]T[hh]:[mm]:[ss]TZD/[YYYY]-[MM]-[DD]T[hh]:[mm]:[ss]TZD, duration for which sample was stored </font></td>
	    		<td><input type="text" name="samp_store_dur" size="25" value="<%
	    		if(humang.getSamp_store_dur()!=null) {
	    		out.print(humang.getSamp_store_dur());
	    		}%>"></td></tr>
	    		
	    		<tr><td><b><font size=1> sample storage location: </font></b></td>
				<td><font size=1> text, location at which sample was stored, usually name of a specific freezer/room </font></td>
	    		<td><input type="text" name="samp_store_loc" size="25" value="<%
	    		if(humang.getSamp_store_loc()!=null) {
	    		out.print(humang.getSamp_store_loc());
	    		}%>"></td></tr>
	    		
    			<tr><td><b><font size=1> miscellaneous parameter: </font></b></td>
				<td><font size=1> text;numeric unit or text, any other measurement performed or parameter collected, that is not listed here </font></td>
	    		<td><input type="text" name="misc_param" size="25" value="<%
	    		if(humang.getMisc_param()!=null) {
	    		out.print(humang.getMisc_param());
	    		}%>"></td></tr>
    			
				
				<tr><td colspan="4"><center> <input type="submit" name="submit" value="update"><input type="submit" name="submit" value="delete entry"></center></td></tr>	
			</form>	
		
		<%
		}catch(Exception e){
			error = true;
			message = message +"\n ERROR IS: "+ e.getMessage();
		}
		}// end HUMANG
		
		if (envType.equals("humana")) {
			try{
			%>
			<form name="GSCEDIT.Form" action="editgsc_env.htm" method="post">
				<input type="hidden" name="sentenvtype" value="true">
				<input type="hidden" name="sid" value=<%=sid%>>
				<table border="0" bgcolor= "DCDCDC" cellpadding="1">
				<tr>
				<td><b><font size=2>parameter</font></b></td>
				<td><b><font size=2>description/unit</font></b></td>
				<td><b><font size=2>value</font></b></td>
				</tr></tr>
				
				<tr><td><b><font size=1> host subject id: </font></b></td>
				<td><font size=1> variable character, a unique identifier by which each subject can be referred to, de-identified, e.g. #131 </font></td>
    			<td><input type="text" name="host_subject_id" size="25" value="<%
    			if(humana.getHost_subject_id()!=null) {
    			out.print(humana.getHost_subject_id());
    			}%>"></td></tr>
    			
    			<tr><td><b><font size=1> age: </font></b></td>
				<td><font size=1> numeric unit, age of host at the time of sampling; relevant scale depends on species and study, e.g. could be seconds for amoebae or centuries for trees </font></td>
    			<td><input type="text" name="age" size="25" value="<%
    			if(humana.getAge()!=null) {
    			out.print(humana.getAge());
    			}%>"></td></tr>
    			
    			<tr><td><b><font size=1> sex: </font></b></td>
				<td><font size=1> Controlled vocabulary term, physical sex of the host </font></td>
    			<td><input type="text" name="sex" size="25" value="<%
    			if(humana.getSex()!=null) {
    			out.print(humana.getSex());
    			}%>"></td></tr>
    			
    			<tr><td><b><font size=1> disease status: </font></b></td>
				<td><font size=1> text or DO term, list of diseases with which the host has been diagnosed; can include multiple diagnoses. the value of the field depends on host; for humans the terms should be chosen from DO (Disease Ontology), other hosts are free text </font></td>
    			<td><input type="text" name="disease_stat" size="25" value="<%
    			if(humana.getDisease_stat()!=null) {
    			out.print(humana.getDisease_stat());
    			}%>"></td></tr>
    			
    			<tr><td><b><font size=1> IHMC medication code: </font></b></td>
				<td><font size=1> IHMC code number, can include multiple medication codes </font></td>
    			<td><input type="text" name="ihmc_medication_code" size="25" value="<%
    			if(humana.getIhmc_medication_code()!=null) {
    			out.print(humana.getIhmc_medication_code());
    			}%>"></td></tr>
    			
    			<tr><td><b><font size=1> chemical administration: </font></b></td>
				<td><font size=1> CHEBI term;[YYYY]-[MM]-[DD]T[hh]:[mm]:[ss]TZD, list of chemical compounds administered to the host or site where sampling occurred, and when (e.g. antibiotics, N fertilizer, air filter); can include multiple compounds </font></td>
    			<td><input type="text" name="chem_administration" size="25" value="<%
    			if(humana.getChem_administration()!=null) {
    			out.print(humana.getChem_administration());
    			}%>"></td></tr>
    			
    			<tr><td><b><font size=1> body site: </font></b></td>
				<td><font size=1> FMA term, name of body site where the sample was obtained from </font></td>
    			<td><input type="text" name="body_site" size="25" value="<%
    			if(humana.getBody_site()!=null) {
    			out.print(humana.getBody_site());
    			}%>"></td></tr>
    			
    			<tr><td><b><font size=1> body product: </font></b></td>
				<td><font size=1> FMA term, substance produced by the body, e.g. stool, mucus, where the sample was obtained from </font></td>
    			<td><input type="text" name="body_product" size="25" value="<%
    			if(humana.getBody_product()!=null) {
    			out.print(humana.getBody_product());
    			}%>"></td></tr>
    			
    			<tr><td><b><font size=1> total mass: </font></b></td>
				<td><font size=1> numeric unit, total mass of the host at collection, the unit depends on host </font></td>
    			<td><input type="text" name="tot_mass" size="25" value="<%
    			if(humana.getTot_mass()!=null) {
    			out.print(humana.getTot_mass());
    			}%>"></td></tr>
    			
    			<tr><td><b><font size=1> height: </font></b></td>
				<td><font size=1> numeric unit, the height of subject </font></td>
    			<td><input type="text" name="height" size="25" value="<%
    			if(humana.getHeight()!=null) {
    			out.print(humana.getHeight());
    			}%>"></td></tr>
    			
    			<tr><td><b><font size=1> diet: </font></b></td>
				<td><font size=1> text, type of diet depending on the host, for animals omnivore, herbivore etc., for humans high-fat, meditteranean etc.; can include multiple diet types </font></td>
	    		<td><input type="text" name="diet" size="25" value="<%
	    		if(humana.getDiet()!=null) {
	    		out.print(humana.getDiet());
	    		}%>"></td></tr>
	    		
	    		<tr><td><b><font size=1> last meal: </font></b></td>
				<td><font size=1> text;[YYYY]-[MM]-[DD]T[hh]:[mm]:[ss]TZD/[YYYY]-[MM]-[DD]T[hh]:[mm]:[ss]TZD, content of last meal and time since feeding; can include multiple values </font></td>
	    		<td><input type="text" name="last_meal" size="25" value="<%
	    		if(humana.getLast_meal()!=null) {
	    		out.print(humana.getLast_meal());
	    		}%>"></td></tr>
	    		
	    		<tr><td><b><font size=1> family relationship: </font></b></td>
				<td><font size=1> variable character;text, relationships to other hosts in the same study, e.g. child of host # 131; can include multiple relationships </font></td>
	    		<td><input type="text" name="family_relationship" size="25" value="<%
	    		if(humana.getFamily_relationship()!=null) {
	    		out.print(humana.getFamily_relationship());
	    		}%>"></td></tr>
	    		
	    		<tr><td><b><font size=1> genotype: </font></b></td>
				<td><font size=1> text, observed genotype </font></td>
	    		<td><input type="text" name="genotype" size="25" value="<%
	    		if(humana.getGenotype()!=null) {
	    		out.print(humana.getGenotype());
	    		}%>"></td></tr>
	    		
	    		<tr><td><b><font size=1> phenotype: </font></b></td>
				<td><font size=1> PATO term, phenotype of host </font></td>
	    		<td><input type="text" name="phenotype" size="25" value="<%
	    		if(humana.getPhenotype()!=null) {
	    		out.print(humana.getPhenotype());
	    		}%>"></td></tr>	
	    		
	    		<tr><td><b><font size=1> host body temperature: </font></b></td>
				<td><font size=1> numeric unit, core body temperature of the host when sample was collected </font></td>
	    		<td><input type="text" name="host_body_temp" size="25" value="<%
	    		if(humana.getHost_body_temp()!=null) {
	    		out.print(humana.getHost_body_temp());
	    		}%>"></td></tr>
    			
    			<tr><td><b><font size=1> smoker: </font></b></td>
				<td><font size=1> boolean, specification of smoking status </font></td>
	    		<td><input type="text" name="smoker" size="25" value="<%
	    		if(humana.getSmoker()!=null) {
	    		out.print(humana.getSmoker());
	    		}%>"></td></tr>
	    		
	    		<tr><td><b><font size=1> HIV status: </font></b></td>
				<td><font size=1> boolean;boolean, HIV status of subject, if yes HAART initiation status should also be indicated as [YES or NO] </font></td>
	    		<td><input type="text" name="hiv_stat" size="25" value="<%
	    		if(humana.getHiv_stat()!=null) {
	    		out.print(humana.getHiv_stat());
	    		}%>"></td></tr>
	    		
	    		<tr><td><b><font size=1> drug usage: </font></b></td>
				<td><font size=1> text;P[n]Y[n]M[n]DT[n]H[n]M[n]S, any drug used by subject and the frequency of usage; can include multiple drugs used </font></td>
	    		<td><input type="text" name="drug_usage" size="25" value="<%
	    		if(humana.getDrug_usage()!=null) {
	    		out.print(humana.getDrug_usage());
	    		}%>"></td></tr>
    			
    			<tr><td><b><font size=1> body-mass index: </font></b></td>
				<td><font size=1> numeric unit, body mass index, calculated as weight/(height)squared </font></td>
	    		<td><input type="text" name="body_mass_index" size="25" value="<%
	    		if(humana.getBody_mass_index()!=null) {
	    		out.print(humana.getBody_mass_index());
	    		}%>"></td></tr>
	    		
	    		<tr><td><b><font size=1> major diet change in last six months: </font></b></td>
				<td><font size=1> boolean;text, specification of major diet changes in the last six months, if yes the change should be specified </font></td>
	    		<td><input type="text" name="diet_last_six_month" size="25" value="<%
	    		if(humana.getDiet_last_six_month()!=null) {
	    		out.print(humana.getDiet_last_six_month());
	    		}%>"></td></tr>
	    		
	    		<tr><td><b><font size=1> weight loss in last three months: </font></b></td>
				<td><font size=1> boolean;numeric unit, specification of weight loss in the last three months, if yes should be further specified to include amount of weight loss </font></td>
	    		<td><input type="text" name="weight_loss_3_month" size="25" value="<%
	    		if(humana.getWeight_loss_3_month()!=null) {
	    		out.print(humana.getWeight_loss_3_month());
	    		}%>"></td></tr>
	    		
	    		<tr><td><b><font size=1> IHMC ethnicity: </font></b></td>
				<td><font size=1> IHMC code number or text, ethnicity of the subject </font></td>
	    		<td><input type="text" name="ihmc_ethnicity" size="25" value="<%
	    		if(humana.getIhmc_ethnicity()!=null) {
	    		out.print(humana.getIhmc_ethnicity());
	    		}%>"></td></tr>
	    		
	    		<tr><td><b><font size=1> occupation: </font></b></td>
				<td><font size=1> IHMC code number, most frequent job performed by subject </font></td>
	    		<td><input type="text" name="occupation" size="25" value="<%
	    		if(humana.getOccupation()!=null) {
	    		out.print(humana.getOccupation());
	    		}%>"></td></tr>
	    		
	    		<tr><td><b><font size=1> presence of pets or farm animals: </font></b></td>
				<td><font size=1> boolean;text, specification of presence of pets or farm animals in the environment of subject, if yes the animals should be specified; can include multiple animals present </font></td>
	    		<td><input type="text" name="pet_farm_animal" size="25" value="<%
	    		if(humana.getPet_farm_animal()!=null) {
	    		out.print(humana.getPet_farm_animal());
	    		}%>"></td></tr>
	    		
	    		<tr><td><b><font size=1> travel outside the country in last six months: </font></b></td>
				<td><font size=1> text, specification of the countries travelled in the last six months; can include multiple travels </font></td>
	    		<td><input type="text" name="travel_out_six_month" size="25" value="<%
	    		if(humana.getTravel_out_six_month()!=null) {
	    		out.print(humana.getTravel_out_six_month());
	    		}%>"></td></tr>
	    		
	    		<tr><td><b><font size=1> twin sibling presence: </font></b></td>
				<td><font size=1> boolean, specification of twin sibling presence </font></td>
	    		<td><input type="text" name="twin_sibling" size="25" value="<%
	    		if(humana.getTwin_sibling()!=null) {
	    		out.print(humana.getTwin_sibling());
	    		}%>"></td></tr>
	    		
	    		<tr><td><b><font size=1> medical history performed: </font></b></td>
				<td><font size=1> boolean, whether full medical history was collected </font></td>
	    		<td><input type="text" name="medic_hist_perform" size="25" value="<%
	    		if(humana.getMedic_hist_perform()!=null) {
	    		out.print(humana.getMedic_hist_perform());
	    		}%>"></td></tr>
	    		
	    		<tr><td><b><font size=1> study completion status: </font></b></td>
				<td><font size=1> boolean;code, specification of study completion status, if no the reason should be specified </font></td>
	    		<td><input type="text" name="study_complt_stat" size="25" value="<%
	    		if(humana.getStudy_complt_stat()!=null) {
	    		out.print(humana.getStudy_complt_stat());
	    		}%>"></td></tr>
	    		
	    		<tr><td><b><font size=1> lung/pulmonary disorder: </font></b></td>
				<td><font size=1> text, history of pulmonary disorders; can include multiple disorders </font></td>
	    		<td><input type="text" name="pulmonary_disord" size="25" value="<%
	    		if(humana.getPulmonary_disord()!=null) {
	    		out.print(humana.getPulmonary_disord());
	    		}%>"></td></tr>
	    		
	    		<tr><td><b><font size=1> lung/nose-throat disorder: </font></b></td>
				<td><font size=1> text, history of nose-throat disorders; can include multiple disorders </font></td>
	    		<td><input type="text" name="nose_throat_disord" size="25" value="<%
	    		if(humana.getNose_throat_disord()!=null) {
	    		out.print(humana.getNose_throat_disord());
	    		}%>"></td></tr>
	    		
	    		<tr><td><b><font size=1> blood/blood disorder: </font></b></td>
				<td><font size=1> text, history of blood disorders; can include multiple disorders </font></td>
	    		<td><input type="text" name="blood_blood_disord" size="25" value="<%
	    		if(humana.getBlood_blood_disord()!=null) {
	    		out.print(humana.getBlood_blood_disord());
	    		}%>"></td></tr>
	    		
	    		<tr><td><b><font size=1> pulse: </font></b></td>
				<td><font size=1> numeric unit, resting pulse, measured as beats per minute </font></td>
	    		<td><input type="text" name="pulse" size="25" value="<%
	    		if(humana.getPulse()!=null) {
	    		out.print(humana.getPulse());
	    		}%>"></td></tr>
	    		
	    		<tr><td><b><font size=1> amniotic fluid/gestation state: </font></b></td>
				<td><font size=1> text, specification of the gestation state </font></td>
	    		<td><input type="text" name="gestation_state" size="25" value="<%
	    		if(humana.getGestation_state()!=null) {
	    		out.print(humana.getGestation_state());
	    		}%>"></td></tr>
	    		
	    		<tr><td><b><font size=1> amniotic fluid/maternal health status: </font></b></td>
				<td><font size=1> text, specification of the maternal health status </font></td>
	    		<td><input type="text" name="maternal_health_stat" size="25" value="<%
	    		if(humana.getMaternal_health_stat()!=null) {
	    		out.print(humana.getMaternal_health_stat());
	    		}%>"></td></tr>
	    		
	    		<tr><td><b><font size=1> amniotic fluid/foetal health status: </font></b></td>
				<td><font size=1> text, specification of foetal health status, should also include abortion </font></td>
	    		<td><input type="text" name="foetal_health_stat" size="25" value="<%
	    		if(humana.getFoetal_health_stat()!=null) {
	    		out.print(humana.getFoetal_health_stat());
	    		}%>"></td></tr>
	    		
	    		<tr><td><b><font size=1> amniotic fluid/color: </font></b></td>
				<td><font size=1> text, specification of the color of the amniotic fluid sample </font></td>
	    		<td><input type="text" name="amniotic_fluid_color" size="25" value="<%
	    		if(humana.getAmniotic_fluid_color()!=null) {
	    		out.print(humana.getAmniotic_fluid_color());
	    		}%>"></td></tr>
	    		
	    		<tr><td><b><font size=1> urine/kidney disorder: </font></b></td>
				<td><font size=1> text, history of kidney disorders; can include multiple disorders </font></td>
	    		<td><input type="text" name="kidney_disord" size="25" value="<%
	    		if(humana.getKidney_disord()!=null) {
	    		out.print(humana.getKidney_disord());
	    		}%>"></td></tr>
	    		
	    		<tr><td><b><font size=1> urine/urogenital tract disorder: </font></b></td>
				<td><font size=1> text, history of urogenitaltract disorders; can include multiple disorders </font></td>
	    		<td><input type="text" name="urogenit_tract_disor" size="25" value="<%
	    		if(humana.getUrogenit_tract_disor()!=null) {
	    		out.print(humana.getUrogenit_tract_disor());
	    		}%>"></td></tr>
	    		
	    		<tr><td><b><font size=1> urine/collection method: </font></b></td>
				<td><font size=1> Controlled vocabulary term, specification of urine collection method </font></td>
	    		<td><input type="text" name="urine_collect_meth" size="25" value="<%
	    		if(humana.getUrine_collect_meth()!=null) {
	    		out.print(humana.getUrine_collect_meth());
	    		}%>"></td></tr>
	    		
	    		<tr><td><b><font size=1> perturbation: </font></b></td>
				<td><font size=1> text;[YYYY]-[MM]-[DD]T[hh]:[mm]:[ss]TZD/[YYYY]-[MM]-[DD]T[hh]:[mm]:[ss]TZD, type of perturbation, e.g. chemical administration, physical disturbance, etc., coupled with time that perturbation occurred; can include multiple perturbation types </font></td>
	    		<td><input type="text" name="perturbation" size="25" value="<%
	    		if(humana.getPerturbation()!=null) {
	    		out.print(humana.getPerturbation());
	    		}%>"></td></tr>	
	    		
	    		<tr><td><b><font size=1> sample salinity: </font></b></td>
				<td><font size=1> numeric unit, salinity of sample, i.e. measure of total salt concentration </font></td>
	    		<td><input type="text" name="samp_salinity" size="25" value="<%
	    		if(humana.getSamp_salinity()!=null) {
	    		out.print(humana.getSamp_salinity());
	    		}%>"></td></tr>
	    		
	    		<tr><td><b><font size=1> oxygenation status of sample: </font></b></td>
				<td><font size=1> Controlled vocabulary term, oxygenation status of sample </font></td>
	    		<td><input type="text" name="oxy_stat_samp" size="25" value="<%
	    		if(humana.getOxy_stat_samp()!=null) {
	    		out.print(humana.getOxy_stat_samp());
	    		}%>"></td></tr>
	    		
	    		<tr><td><b><font size=1> organism count: </font></b></td>
				<td><font size=1> text;numeric unit, total count of any organism per gram or volume of sample,should include name of organism followed by count; can include multiple organism counts </font></td>
	    		<td><input type="text" name="organism_count" size="25" value="<%
	    		if(humana.getOrganism_count()!=null) {
	    		out.print(humana.getOrganism_count());
	    		}%>"></td></tr>
	    		
	    		<tr><td><b><font size=1> sample storage temperature: </font></b></td>
				<td><font size=1> numeric unit, temperature at which sample was stored, e.g. -80 </font></td>
	    		<td><input type="text" name="samp_store_temp" size="25" value="<%
	    		if(humana.getSamp_store_temp()!=null) {
	    		out.print(humana.getSamp_store_temp());
	    		}%>"></td></tr>
	    		
	    		<tr><td><b><font size=1> sample storage duration: </font></b></td>
				<td><font size=1> [YYYY]-[MM]-[DD]T[hh]:[mm]:[ss]TZD/[YYYY]-[MM]-[DD]T[hh]:[mm]:[ss]TZD, duration for which sample was stored </font></td>
	    		<td><input type="text" name="samp_store_dur" size="25" value="<%
	    		if(humana.getSamp_store_dur()!=null) {
	    		out.print(humana.getSamp_store_dur());
	    		}%>"></td></tr>
	    		
	    		<tr><td><b><font size=1> sample storage location: </font></b></td>
				<td><font size=1> text, location at which sample was stored, usually name of a specific freezer/room </font></td>
	    		<td><input type="text" name="samp_store_loc" size="25" value="<%
	    		if(humana.getSamp_store_loc()!=null) {
	    		out.print(humana.getSamp_store_loc());
	    		}%>"></td></tr>
	    		
    			<tr><td><b><font size=1> miscellaneous parameter: </font></b></td>
				<td><font size=1> text;numeric unit or text, any other measurement performed or parameter collected, that is not listed here </font></td>
	    		<td><input type="text" name="misc_param" size="25" value="<%
	    		if(humana.getMisc_param()!=null) {
	    		out.print(humana.getMisc_param());
	    		}%>"></td></tr>
    			
				
				<tr><td colspan="4"><center> <input type="submit" name="submit" value="update"><input type="submit" name="submit" value="delete entry"></center></td></tr>	
			</form>	
		
		<%
		}catch(Exception e){
			error = true;
			message = message +"\n ERROR IS: "+ e.getMessage();
		}
		}// end HUMANA
		
		
	if (envType.equals("hosta")) {
		try{
		%>
		<form name="GSCEDIT.Form" action="editgsc_env.htm" method="post">
			<input type="hidden" name="sentenvtype" value="true">
			<input type="hidden" name="sid" value=<%=sid%>>
			<table border="0" bgcolor= "DCDCDC" cellpadding="1">
			<tr>
			<td><b><font size=2>parameter</font></b></td>
			<td><b><font size=2>description/unit</font></b></td>
			<td><b><font size=2>value</font></b></td>
			</tr></tr>
			
			<tr><td><b><font size=1> host common name: </font></b></td>
			<td><font size=1> text, common name of the host, e.g. human </font></td>
    		<td><input type="text" name="host_common_name" size="25" value="<%
    		if(hosta.getHost_common_name()!=null) {
    		out.print(hosta.getHost_common_name());
    		}%>"></td></tr>
    		
    		<tr><td><b><font size=1> host taxid: </font></b></td>
			<td><font size=1> taxon identifier, NCBI taxon id of the host, e.g. 9606 </font></td>
    		<td><input type="text" name="host_taxid" size="25" value="<%
    		if(hosta.getHost_taxid()!=null) {
    		out.print(hosta.getHost_taxid());
    		}%>"></td></tr>
    		
    		<tr><td><b><font size=1> host subject id: </font></b></td>
			<td><font size=1> variable character, a unique identifier by which each subject can be referred to, de-identified, e.g. #131 </font></td>
    		<td><input type="text" name="host_subject_id" size="25" value="<%
    		if(hosta.getHost_subject_id()!=null) {
    		out.print(hosta.getHost_subject_id());
    		}%>"></td></tr>
    		
    		<tr><td><b><font size=1> age: </font></b></td>
			<td><font size=1> numeric unit, age of host at the time of sampling; relevant scale depends on species and study, e.g. could be seconds for amoebae or centuries for trees </font></td>
    		<td><input type="text" name="age" size="25" value="<%
    		if(hosta.getAge()!=null) {
    		out.print(hosta.getAge());
    		}%>"></td></tr>
    		
    		<tr><td><b><font size=1> life stage: </font></b></td>
			<td><font size=1> text, description of life stage of host </font></td>
    		<td><input type="text" name="life_stage" size="25" value="<%
    		if(hosta.getLife_stage()!=null) {
    		out.print(hosta.getLife_stage());
    		}%>"></td></tr>
    		
    		<tr><td><b><font size=1> sex: </font></b></td>
			<td><font size=1> Controlled vocabulary term, physical sex of the host </font></td>
    		<td><input type="text" name="sex" size="25" value="<%
    		if(hosta.getSex()!=null) {
    		out.print(hosta.getSex());
    		}%>"></td></tr>
    		
    		<tr><td><b><font size=1> disease status: </font></b></td>
			<td><font size=1> text or DO term, list of diseases with which the host has been diagnosed; can include multiple diagnoses. the value of the field depends on host; for humans the terms should be chosen from DO (Disease Ontology), other hosts are free text </font></td>
    		<td><input type="text" name="disease_stat" size="25" value="<%
    		if(hosta.getDisease_stat()!=null) {
    		out.print(hosta.getDisease_stat());
    		}%>"></td>
    		
    		<tr><td><b><font size=1> chemical administration: </font></b></td>
			<td><font size=1> CHEBI term;[YYYY]-[MM]-[DD]T[hh]:[mm]:[ss]TZD, list of chemical compounds administered to the host or site where sampling occurred, and when (e.g. antibiotics, N fertilizer, air filter); can include multiple compounds </font></td>
    		<td><input type="text" name="chem_administration" size="25" value="<%
    		if(hosta.getChem_administration()!=null) {
    		out.print(hosta.getChem_administration());
    		}%>"></td></tr>
    		
    		<tr><td><b><font size=1> body habitat: </font></b></td>
			<td><font size=1> FMA term, original body habitat where the sample was obtained from </font></td>
    		<td><input type="text" name="body_habitat" size="25" value="<%
    		if(hosta.getBody_habitat()!=null) {
    		out.print(hosta.getBody_habitat());
    		}%>"></td></tr>
    		
    		<tr><td><b><font size=1> body site: </font></b></td>
			<td><font size=1> FMA term, name of body site where the sample was obtained from </font></td>
    		<td><input type="text" name="body_site" size="25" value="<%
    		if(hosta.getBody_site()!=null) {
    		out.print(hosta.getBody_site());
    		}%>"></td>
    		
    		<tr><td><b><font size=1> body product: </font></b></td>
			<td><font size=1> FMA term, substance produced by the body, e.g. stool, mucus, where the sample was obtained from </font></td>
    		<td><input type="text" name="body_product" size="25" value="<%
    		if(hosta.getBody_product()!=null) {
    		out.print(hosta.getBody_product());
    		}%>"></td></tr>
    		
    		<tr><td><b><font size=1> total mass: </font></b></td>
			<td><font size=1> numeric unit, total mass of the host at collection, the unit depends on host </font></td>
    		<td><input type="text" name="tot_mass" size="25" value="<%
    		if(hosta.getTot_mass()!=null) {
    		out.print(hosta.getTot_mass());
    		}%>"></td></tr>
    		
    		<tr><td><b><font size=1> height or length: </font></b></td>
			<td><font size=1> numeric unit, measurement of height or length </font></td>
    		<td><input type="text" name="height_or_length" size="25" value="<%
    		if(hosta.getHeight_or_length()!=null) {
    		out.print(hosta.getHeight_or_length());
    		}%>"></td></tr>
    	
    		<tr><td><b><font size=1> diet: </font></b></td>
			<td><font size=1> type of diet depending on the host, for animals omnivore, herbivore etc., for humans high-fat, meditteranean etc.; can include multiple diet types </font></td>
    		<td><input type="text" name="diet" size="25" value="<%
    		if(hosta.getDiet()!=null) {
    		out.print(hosta.getDiet());
    		}%>"></td></tr>
    		
    		<tr><td><b><font size=1> last meal: </font></b></td>
			<td><font size=1> text;[YYYY]-[MM]-[DD]T[hh]:[mm]:[ss]TZD/[YYYY]-[MM]-[DD]T[hh]:[mm]:[ss]TZD, content of last meal and time since feeding; can include multiple values </font></td>
    		<td><input type="text" name="last_meal" size="25" value="<%
    		if(hosta.getLast_meal()!=null) {
    		out.print(hosta.getLast_meal());
    		}%>"></td></tr>
    		
    		<tr><td><b><font size=1> host growth conditions: </font></b></td>
			<td><font size=1> PMID identifier and/or DOI identifier or url or text, literature reference giving growth conditions of the host </font></td>
    		<td><input type="text" name="host_growth_cond" size="25" value="<%
    		if(hosta.getHost_growth_cond()!=null) {
    		out.print(hosta.getHost_growth_cond());
    		}%>"></td></tr>
    		
    		<tr><td><b><font size=1> substrate: </font></b></td>
			<td><font size=1> text, the growth substrate of the host </font></td>
    		<td><input type="text" name="substrate" size="25" value="<%
    		if(hosta.getSubstrate()!=null) {
    		out.print(hosta.getSubstrate());
    		}%>"></td></tr>
    		
    		<tr><td><b><font size=1> family relationship: </font></b></td>
			<td><font size=1> variable character;text, relationships to other hosts in the same study, e.g. child of host # 131; can include multiple relationships </font></td>
    		<td><input type="text" name="family_relationship" size="25" value="<%
    		if(hosta.getFamily_relationship()!=null) {
    		out.print(hosta.getFamily_relationship());
    		}%>"></td></tr>
    		
    		<tr><td><b><font size=1> infra_specific_name: </font></b></td>
			<td><font size=1> text, taxonomic information about the host below subspecies level </font></td>
    		<td><input type="text" name="infra_specific_name" size="25" value="<%
    		if(hosta.getInfra_specific_name()!=null) {
    		out.print(hosta.getInfra_specific_name());
    		}%>"></td></tr>
    		
    		<tr><td><b><font size=1> infra_specific_rank: </font></b></td>
			<td><font size=1> text, taxonomic rank information about the host below subspecies level, such as variety, form, rank etc. </font></td>
    		<td><input type="text" name="infra_specific_rank" size="25" value="<%
    		if(hosta.getInfra_specific_rank()!=null) {
    		out.print(hosta.getInfra_specific_rank());
    		}%>"></td></tr>
    		
    		<tr><td><b><font size=1> genotype: </font></b></td>
			<td><font size=1> text, observed genotype </font></td>
    		<td><input type="text" name="genotype" size="25" value="<%
    		if(hosta.getGenotype()!=null) {
    		out.print(hosta.getGenotype());
    		}%>"></td></tr>
    		
    		<tr><td><b><font size=1> phenotype: </font></b></td>
			<td><font size=1> PATO term, phenotype of host </font></td>
    		<td><input type="text" name="phenotype" size="25" value="<%
    		if(hosta.getPhenotype()!=null) {
    		out.print(hosta.getPhenotype());
    		}%>"></td></tr>
    		
    		<tr><td><b><font size=1> host body temperature: </font></b></td>
			<td><font size=1> numeric unit, core body temperature of the host when sample was collected </font></td>
    		<td><input type="text" name="host_body_temp" size="25" value="<%
    		if(hosta.getHost_body_temp()!=null) {
    		out.print(hosta.getHost_body_temp());
    		}%>"></td></tr>
    		
    		<tr><td><b><font size=1> dry mass: </font></b></td>
			<td><font size=1> numeric unit, measurement of dry mass </font></td>
    		<td><input type="text" name="dry_mass" size="25" value="<%
    		if(hosta.getDry_mass()!=null) {
    		out.print(hosta.getDry_mass());
    		}%>"></td></tr>
    		
    		<tr><td><b><font size=1> blood pressure diastolic: </font></b></td>
			<td><font size=1> numeric unit, resting diastolic blood pressure, measured as mm mercury </font></td>
    		<td><input type="text" name="blood_press_diast" size="25" value="<%
    		if(hosta.getBlood_press_diast()!=null) {
    		out.print(hosta.getBlood_press_diast());
    		}%>"></td></tr>
    		
    		<tr><td><b><font size=1> blood pressure systolic: </font></b></td>
			<td><font size=1> numeric unit, resting systolic blood pressure, measured as mm mercury </font></td>
    		<td><input type="text" name="blood_press_syst" size="25" value="<%
    		if(hosta.getBlood_press_syst()!=null) {
    		out.print(hosta.getBlood_press_syst());
    		}%>"></td></tr>
    		
    		<tr><td><b><font size=1> host color: </font></b></td>
			<td><font size=1> text, the color of host </font></td>
    		<td><input type="text" name="host_color" size="25" value="<%
    		if(hosta.getHost_color()!=null) {
    		out.print(hosta.getHost_color());
    		}%>"></td></tr>
    		
    		<tr><td><b><font size=1> host shape: </font></b></td>
			<td><font size=1> text, morphological shape of host </font></td>
    		<td><input type="text" name="host_shape" size="25" value="<%
    		if(hosta.getHost_shape()!=null) {
    		out.print(hosta.getHost_shape());
    		}%>"></td></tr>
    		
    		<tr><td><b><font size=1> gravidity: </font></b></td>
			<td><font size=1> boolean;[YYYY]-[MM]-[DD]T[hh]:[mm]:[ss]TZD, whether or not subject is gravid, and if yes date due or date post-conception, specifying which is used </font></td>
    		<td><input type="text" name="gravidity" size="25" value="<%
    		if(hosta.getGravidity()!=null) {
    		out.print(hosta.getGravidity());
    		}%>"></td></tr>
    		
    		<tr><td><b><font size=1> perturbation: </font></b></td>
			<td><font size=1> text;[YYYY]-[MM]-[DD]T[hh]:[mm]:[ss]TZD/[YYYY]-[MM]-[DD]T[hh]:[mm]:[ss]TZD, type of perturbation, e.g. chemical administration, physical disturbance, etc., coupled with time that perturbation occurred; can include multiple perturbation types </font></td>
    		<td><input type="text" name="perturbation" size="25" value="<%
    		if(hosta.getPerturbation()!=null) {
    		out.print(hosta.getPerturbation());
    		}%>"></td>
    		
    		<tr><td><b><font size=1> sample salinity: </font></b></td>
			<td><font size=1> numeric unit, salinity of sample, i.e. measure of total salt concentration </font></td>
    		<td><input type="text" name="samp_salinity" size="25" value="<%
    		if(hosta.getSamp_salinity()!=null) {
    		out.print(hosta.getSamp_salinity());
    		}%>"></td></tr>
    		
    		<tr><td><b><font size=1> oxygenation status of sample: </font></b></td>
			<td><font size=1> Controlled vocabulary term, oxygenation status of sample </font></td>
    		<td><input type="text" name="oxy_stat_samp" size="25" value="<%
    		if(hosta.getOxy_stat_samp()!=null) {
    		out.print(hosta.getOxy_stat_samp());
    		}%>"></td>
    		
    		<tr><td><b><font size=1> organism count: </font></b></td>
			<td><font size=1> text;numeric unit, total count of any organism per gram or volume of sample,should include name of organism followed by count; can include multiple organism counts </font></td>
    		<td><input type="text" name="organism_count" size="25" value="<%
    		if(hosta.getOrganism_count()!=null) {
    		out.print(hosta.getOrganism_count());
    		}%>"></td></tr>
    		
    		<tr><td><b><font size=1> sample storage temperature: </font></b></td>
			<td><font size=1> numeric unit, temperature at which sample was stored, e.g. -80 </font></td>
    		<td><input type="text" name="samp_store_temp" size="25" value="<%
    		if(hosta.getSamp_store_temp()!=null) {
    		out.print(hosta.getSamp_store_temp());
			}%>"></td></tr>
    		
    		<tr><td><b><font size=1> sample storage duration: </font></b></td>
			<td><font size=1> [YYYY]-[MM]-[DD]T[hh]:[mm]:[ss]TZD/[YYYY]-[MM]-[DD]T[hh]:[mm]:[ss]TZD, duration for which sample was stored </font></td>
    		<td><input type="text" name="samp_store_dur" size="25" value="<%
    		if(hosta.getSamp_store_dur()!=null) {
    		out.print(hosta.getSamp_store_dur());
    		}%>"></td></tr>
    		
    		<tr><td><b><font size=1> sample storage location: </font></b></td>
			<td><font size=1> text, location at which sample was stored, usually name of a specific freezer/room </font></td>
    		<td><input type="text" name="samp_store_loc" size="25" value="<%
    		if(hosta.getSamp_store_loc()!=null) {
    		out.print(hosta.getSamp_store_loc());
    		}%>"></td></tr>
    		
    		<tr><td><b><font size=1> miscellaneous parameter: </font></b></td>
			<td><font size=1> text;numeric unit or text, any other measurement performed or parameter collected, that is not listed here </font></td>
    		<td><input type="text" name="misc_param" size="25" value="<%
    		if(hosta.getMisc_param()!=null) {
    		out.print(hosta.getMisc_param());
    		}%>"></td></tr>

			<tr><td colspan="4"><center> <input type="submit" name="submit" value="update"><input type="submit" name="submit" value="delete entry"></center></td></tr>	
			</form>	
		
		<%
		}catch(Exception e){
			error = true;
			message = message +"\n ERROR IS: "+ e.getMessage();
		}
	}// end HOSTA
	
	if (envType.equals("air")) {
		try{
		%>
		<form name="GSCEDIT.Form" action="editgsc_env.htm" method="post">
			<input type="hidden" name="sentenvtype" value="true">
			<input type="hidden" name="sid" value=<%=sid%>>
			<table border="0" bgcolor= "DCDCDC" cellpadding="1">
			<tr>
			<td><b><font size=2>parameter</font></b></td>
			<td><b><font size=2>description/unit</font></b></td>
			<td><b><font size=2>value</font></b></td>
			</tr></tr>
			
    		<tr><td><b><font size=1> carbon dioxide: </font></b></td>
			<td><font size=1> numeric  unit, carbon dioxide (gas) amount or concentration at the time of sampling </font></td>
    		<td><input type="text" name="carb_dioxide" size="25" value="<%
    		if(air.getCarb_dioxide()!=null) {
    		out.print(air.getCarb_dioxide());
    		}%>"></td></tr>
    		
    		<tr><td><b><font size=1> carbon monoxide: </font></b></td>
			<td><font size=1> numeric  unit, carbon monoxide (gas) amount or concentration at the time of sampling </font></td>
    		<td><input type="text" name="carb_monoxide" size="25" value="<%
    		if(air.getCarb_monoxide()!=null) {
    		out.print(air.getCarb_monoxide());
    		}%>"></td></tr>
 
    		<tr><td><b><font size=1> chemical administration: </font></b></td>
			<td><font size=1> CHEBI term;[YYYY]-[MM]-[DD]T[hh]:[mm]:[ss]TZD, list of chemical compounds administered to the host or site where sampling occurred, and when (e.g. antibiotics, N fertilizer, air filter); can include multiple compounds </font></td>
    		<td><input type="text" name="chem_administration" size="25" value="<%
    		if(air.getChem_administration()!=null) {
    		out.print(air.getChem_administration());
    		}%>"></td></tr>
    		
    		<tr><td><b><font size=1> barometric pressure: </font></b></td>
			<td><font size=1> numeric  unit, force per unit area exerted against a surface by the weight of air above that surface </font></td>
    		<td><input type="text" name="barometric_press" size="25" value="<%
    		if(air.getBarometric_press()!=null) {
    		out.print(air.getBarometric_press());
    		}%>"></td></tr>
    		
			<tr><td><b><font size=1> humidity: </font></b></td>
			<td><font size=1> numeric  unit, amount of water vapour in the air, at the time of sampling </font></td>
    		<td><input type="text" name="humidity" size="25" value="<%
    		if(air.getHumidity()!=null) {
    		out.print(air.getHumidity());
    		}%>"></td></tr>
    		
    		<tr><td><b><font size=1> oxygenation status of sample: </font></b></td>
			<td><font size=1> Controlled vocabulary term, oxygenation status of sample </font></td>
    		<td><input type="text" name="oxy_stat_samp" size="25" value="<%
    		if(air.getOxy_stat_samp()!=null) {
    		out.print(air.getOxy_stat_samp());
    		}%>"></td></tr>
    		
    		<tr><td><b><font size=1> methane: </font></b></td>
			<td><font size=1> numeric  unit, methane (gas) amount or concentration at the time of sampling </font></td>
    		<td><input type="text" name="methane" size="25" value="<%
    		if(air.getMethane()!=null) {
    		out.print(air.getMethane());
    		}%>"></td></tr>

    		<tr><td><b><font size=1> oxygen: </font></b></td>
			<td><font size=1> numeric  unit, oxygen (gas) amount or concentration at the time of sampling </font></td>
    		<td><input type="text" name="oxygen" size="25" value="<%
    		if(air.getOxygen()!=null) {
    		out.print(air.getOxygen());
    		}%>"></td></tr>
    		
    		<tr><td><b><font size=1> perturbation: </font></b></td>
			<td><font size=1> text;[YYYY]-[MM]-[DD]T[hh]:[mm]:[ss]TZD/[YYYY]-[MM]-[DD]T[hh]:[mm]:[ss]TZD, type of perturbation, e.g. chemical administration, physical disturbance, etc., coupled with time that perturbation occurred; can include multiple perturbation types </font></td>
    		<td><input type="text" name="perturbation" size="25" value="<%
    		if(air.getPerturbation()!=null) {
    		out.print(air.getPerturbation());
    		}%>"></td></tr>
    		
			<tr><td><b><font size=1> sample salinity: </font></b></td>
			<td><font size=1> numeric  unit, salinity of sample, i.e. measure of total salt concentration </font></td>
    		<td><input type="text" name="samp_salinity" size="25" value="<%
    		if(air.getSamp_salinity()!=null) {
    		out.print(air.getSamp_salinity());
    		}%>"></td></tr>
    		
    		<tr><td><b><font size=1> sample storage duration: </font></b></td>
			<td><font size=1> [YYYY]-[MM]-[DD]T[hh]:[mm]:[ss]TZD/[YYYY]-[MM]-[DD]T[hh]:[mm]:[ss]TZD, duration for which sample was stored </font></td>
    		<td><input type="text" name="samp_store_dur" size="25" value="<%
    		if(air.getSamp_store_dur()!=null) {
    		out.print(air.getSamp_store_dur());
    		}%>"></td></tr>
    		
    		<tr><td><b><font size=1> sample storage location: </font></b></td>
			<td><font size=1> text, location at which sample was stored, usually name of a specific freezer/room </font></td>
    		<td><input type="text" name="samp_store_loc" size="25" value="<%
    		if(air.getSamp_store_loc()!=null) {
    		out.print(air.getSamp_store_loc());
    		}%>"></td></tr>
    		
    		<tr><td><b><font size=1> sample storage temperature: </font></b></td>
			<td><font size=1> numeric  unit, temperature at which sample was stored, e.g. -80 </font></td>
    		<td><input type="text" name="samp_store_temp" size="25" value="<%
    		if(air.getSamp_store_temp()!=null) {
    		out.print(air.getSamp_store_temp());
    		}%>"></td></tr>
    		
    		<tr><td><b><font size=1> pollutants: </font></b></td>
			<td><font size=1> text;numeric  unit, pollutant types and, amount or concentrations measured at the time of sampling; can report multiple pollutants by entering numeric values preceded by name of pollutant </font></td>
    		<td><input type="text" name="pollutants" size="25" value="<%
    		if(air.getPollutants()!=null) {
    		out.print(air.getPollutants());
    		}%>"></td></tr>
    		
			<tr><td><b><font size=1> respirable particulate matter: </font></b></td>
			<td><font size=1> text;numeric  unit, concentration of substances that remain suspended in the air, and comprise mixtures of organic and inorganic substances (PM10 and PM2.5); can report multiple PM's by entering numeric values preceded by name of PM </font></td>
    		<td><input type="text" name="resp_part_matter" size="25" value="<%
    		if(air.getResp_part_matter()!=null) {
    		out.print(air.getResp_part_matter());
    		}%>"></td></tr>
    		
    		<tr><td><b><font size=1> solar irradiance: </font></b></td>
			<td><font size=1> numeric  unit, the amount of solar energy that arrives at a specific area of a surface during a specific time interval </font></td>
    		<td><input type="text" name="solar_irradiance" size="25" value="<%
    		if(air.getSolar_irradiance()!=null) {
    		out.print(air.getSolar_irradiance());
    		}%>"></td></tr>
    		
    		<tr><td><b><font size=1> ventilation rate: </font></b></td>
			<td><font size=1> numeric  unit, ventilation rate of the system in the sampled premises </font></td>
    		<td><input type="text" name="ventilation_rate" size="25" value="<%
    		if(air.getVentilation_rate()!=null) {
    		out.print(air.getVentilation_rate());
    		}%>"></td></tr>
    		
    		<tr><td><b><font size=1> ventilation type: </font></b></td>
			<td><font size=1> text, ventilation system used in the sampled premises </font></td>
    		<td><input type="text" name="ventilation_type" size="25" value="<%
    		if(air.getVentilation_type()!=null) {
    		out.print(air.getVentilation_type());
    		}%>"></td></tr>
    		
    		<tr><td><b><font size=1> volatile organic compounds: </font></b></td>
			<td><font size=1> text;numeric  unit, concentration of carbon-based chemicals that easily evaporate at room temperature; can report multiple volatile organic compounds by entering numeric values preceded by name of compound </font></td>
    		<td><input type="text" name="volatile_org_comp" size="25" value="<%
    		if(air.getVolatile_org_comp()!=null) {
    		out.print(air.getVolatile_org_comp());
    		}%>"></td></tr>
    		
    		<tr><td><b><font size=1> wind direction: </font></b></td>
			<td><font size=1> text, wind direction is the direction from which a wind originates </font></td>
    		<td><input type="text" name="wind_direction" size="25" value="<%
    		if(air.getWind_direction()!=null) {
    		out.print(air.getWind_direction());
    		}%>"></td></tr>
    		
    		<tr><td><b><font size=1> wind speed: </font></b></td>
			<td><font size=1> numeric  unit, speed of wind measured at the time of sampling </font></td>
    		<td><input type="text" name="wind_speed" size="25" value="<%
    		if(air.getWind_speed()!=null) {
    		out.print(air.getWind_speed());
    		}%>"></td></tr>
    		
    		<tr><td><b><font size=1> organism count: </font></b></td>
			<td><font size=1> text;numeric  unit, total count of any organism per gram or volume of sample,should include name of organism followed by count; can include multiple organism counts </font></td>
    		<td><input type="text" name="organism_count" size="25" value="<%
    		if(air.getOrganism_count()!=null) {
    		out.print(air.getOrganism_count());
    		}%>"></td></tr>
    		
    		<tr><td><b><font size=1> miscellaneous parameter: </font></b></td>
			<td><font size=1> text;numeric  unit or text";"any other measurement performed or parameter collected, that is not listed here </font></td>
    		<td><input type="text" name="misc_param" size="25" value="<%
    		if(air.getMisc_param()!=null) {
    		out.print(air.getMisc_param());
    		}%>"></td></tr>
			
			<tr><td colspan="4"><center> <input type="submit" name="submit" value="update"><input type="submit" name="submit" value="delete entry"></center></td></tr>	
			</form>	
		
		<%
		}catch(Exception e){
			error = true;
			message = message +"\n ERROR IS: "+ e.getMessage();
		}
	}// end AIR
	
} else { //sentenvtype
	if (update){
		if(envType.equals("water")){
			try {
				Water storeWater = new Water(Long.parseLong(sid), request.getParameter("diether_lipids"),
				request.getParameter("aminopeptidase_activity"), request.getParameter("atmospheric_data"),
				request.getParameter("bacterial_carbon_production"), request.getParameter("alkalinity"),
				request.getParameter("ammonium"), request.getParameter("calcium"),
				request.getParameter("carbon_to_nitrogen_ratio"), request.getParameter("chlorophyll"),
				request.getParameter("density"), request.getParameter("dissolved_oxygen"),
				request.getParameter("chemical_administration"), request.getParameter("chloride"),
				request.getParameter("current"), request.getParameter("dissolved_carbon_dioxide"),
				request.getParameter("dissolved_hydrogen"),
				request.getParameter("dissolved_inorganic_phosphorus"),
				request.getParameter("dissolved_inorganic_nitrogen"),
				request.getParameter("dissolved_organic_carbon"), request.getParameter("alkyl_diethers"),
				request.getParameter("bishomohopanol"), request.getParameter("biomass"), request.getParameter("bromide"),
				request.getParameter("glucosidase_activity"), request.getParameter("light_intensity"),
				request.getParameter("magnesium"), request.getParameter("mean_friction_velocity"),
				request.getParameter("mean_peak_friction_velocity"), request.getParameter("nitrite"),
				request.getParameter("nitrogen"), request.getParameter("organic_nitrogen"),
				request.getParameter("oxygenation_status_of_sample"),
				request.getParameter("particulate_organic_carbon"),
				request.getParameter("particulate_organic_nitrogen"), request.getParameter("n_alkanes"),
				request.getParameter("nitrate"), request.getParameter("organic_carbon"), request.getParameter("organic_matter"),
				request.getParameter("perturbation"), request.getParameter("photon_flux"), request.getParameter("ph"),
				request.getParameter("sample_storage_duration"), request.getParameter("sample_storage_location"),
				request.getParameter("sample_storage_temperature"), request.getParameter("potassium"),
				request.getParameter("petroleum_hydrocarbon"), request.getParameter("phosphate"),
				request.getParameter("phospholipid_fatty_acid"), request.getParameter("pressure"),
				request.getParameter("primary_production"), request.getParameter("phaeopigments"),
				request.getParameter("redox_potential"), request.getParameter("salinity"), request.getParameter("silicate"),
				request.getParameter("soluble_reactive_phosphorus"),
				request.getParameter("suspended_particulate_matter"), request.getParameter("sulfate"),
				request.getParameter("sulfide"), request.getParameter("total_depth_of_water_column"),
				request.getParameter("total_inorganic_nitrogen"),
				request.getParameter("total_particulate_carbon"), request.getParameter("total_phosphorus"),
				request.getParameter("organism_count"), request.getParameter("miscellaneous_parameter"),
				request.getParameter("total_nitrogen"));
				
				ida.updateWATER(storeWater);
			}catch (Exception e){
				error = true;
				message= message+"\n ERROR: "+e.getMessage();
			}
	}//end water
	
		if(envType.equals("wastew")){
			try {
				Wastew storeWastew = new Wastew(Long.parseLong(sid), request.getParameter("alkalinity"), 
						request.getParameter("chem_administration"), request.getParameter("chem_oxygen_dem"),
						request.getParameter("efficiency_percent"), request.getParameter("emulsions"),
						request.getParameter("gaseous_substances"), request.getParameter("biochem_oxygen_dem"),
						request.getParameter("indust_eff_percent"), request.getParameter("inorg_particles"),
						request.getParameter("oxy_stat_samp"), request.getParameter("nitrate"),
						request.getParameter("org_particles"), request.getParameter("perturbation"), 
						request.getParameter("ph"), request.getParameter("samp_salinity"),
						request.getParameter("samp_store_dur"), request.getParameter("samp_store_loc"),
						request.getParameter("samp_store_temp"), request.getParameter("phosphate"), 
						request.getParameter("pre_treatment"), request.getParameter("reactor_type"), 
						request.getParameter("secondary_treatment"), request.getParameter("sewage_type"),
						request.getParameter("sludge_retent_time"), request.getParameter("primary_treatment"), 
						request.getParameter("soluble_inorg_mat"), request.getParameter("soluble_org_mat"), 
						request.getParameter("suspend_solids"),
						request.getParameter("tertiary_treatment"), request.getParameter("tot_phosphate"),
						request.getParameter("wastewater_type"), request.getParameter("tot_nitro"), 
						request.getParameter("organism_count"), request.getParameter("misc_param"));
				ida.updateWASTEW(storeWastew);
			}catch (Exception e){
				error = true;
				message= message+"\n ERROR: "+e.getMessage();
			}
		}//end wastew
		
		if(envType.equals("soil")){
			try {
				Soil storeSoil = new Soil(Long.parseLong(sid), request.getParameter("cur_vegetation"), request.getParameter("sieving"),
						request.getParameter("drainage_class"), request.getParameter("extreme_salinity"), request.getParameter("al_sat"),
						request.getParameter("heavy_metals"), request.getParameter("agrochem_addition"), request.getParameter("tillage"),
						request.getParameter("fire"), request.getParameter("flooding"), request.getParameter("extreme_event"),
						request.getParameter("other"), request.getParameter("horizon"), request.getParameter("annual_season_temp"),
						request.getParameter("annual_season_precpt"), request.getParameter("link_class_info"),
						request.getParameter("microbial_biomass"), request.getParameter("link_addit_analys"),
						request.getParameter("crop_rotation"), request.getParameter("local_class"), request.getParameter("soil_type"),
						request.getParameter("slope_gradient"), request.getParameter("slope_aspect"),
						request.getParameter("profile_position"), request.getParameter("ph"), request.getParameter("fao_class"),
						request.getParameter("store_cond"), request.getParameter("texture"), request.getParameter("tot_org_c"),
						request.getParameter("tot_n"), request.getParameter("water_content_soil"), request.getParameter("cur_land_use"),
						request.getParameter("previous_land_use"), request.getParameter("horizon_meth"),
						request.getParameter("water_content_soil_meth"), request.getParameter("samp_weight_dna_ext"),
						request.getParameter("soil_type_meth"), request.getParameter("texture_meth"), request.getParameter("ph_meth"),
						request.getParameter("misc_param"), request.getParameter("cur_vegetation_meth"),
						request.getParameter("previous_land_use_meth"), request.getParameter("pool_dna_extracts"),
						request.getParameter("link_climate_info"), request.getParameter("local_class_meth"),
						request.getParameter("tot_org_c_meth"), request.getParameter("tot_n_meth"),
						request.getParameter("microbial_biomass_meth"), request.getParameter("salinity_meth"),
						request.getParameter("heavy_metals_meth"), request.getParameter("al_sat_meth"));
				ida.updateSOIL(storeSoil);
			}catch (Exception e){
				error = true;
				message= message+"\n ERROR: "+e.getMessage();
			}
		}//end wastew

		if(envType.equals("sediment")){
			try {
				Sediment storeSediment = new Sediment(Long.parseLong(sid), request.getParameter("alkalinity"), request.getParameter("aminopept_act"),
						request.getParameter("ammonium"), request.getParameter("bacteria_carb_prod"), request.getParameter("calcium"),
						request.getParameter("carb_nitro_ratio"), request.getParameter("chlorophyll"), request.getParameter("density"),
						request.getParameter("diether_lipids"), request.getParameter("diss_carb_dioxide"),
						request.getParameter("diss_hydrogen"), request.getParameter("diss_org_carb"), request.getParameter("diss_oxygen"),
						request.getParameter("chem_administration"), request.getParameter("chloride"), request.getParameter("alkyl_diethers"),
						request.getParameter("bishomohopanol"), request.getParameter("biomass"), request.getParameter("bromide"),
						request.getParameter("glucosidase_act"), request.getParameter("org_nitro"), request.getParameter("magnesium"),
						request.getParameter("mean_frict_vel"), request.getParameter("mean_peak_frict_vel"), request.getParameter("nitrite"),
						request.getParameter("nitro"), request.getParameter("oxy_stat_samp"), request.getParameter("particle_class"),
						request.getParameter("part_org_carb"), request.getParameter("n_alkanes"), request.getParameter("nitrate"),
						request.getParameter("org_carb"), request.getParameter("org_matter"), request.getParameter("perturbation"),
						request.getParameter("phosphate"), request.getParameter("ph"), request.getParameter("porosity"), request.getParameter("pressure"),
						request.getParameter("redox_potential"), request.getParameter("salinity"), request.getParameter("samp_store_dur"),
						request.getParameter("samp_store_loc"), request.getParameter("samp_store_temp"),
						request.getParameter("sedimentment_type"), request.getParameter("silicate"), request.getParameter("potassium"),
						request.getParameter("petroleum_hydrocarb"), request.getParameter("phosplipid_fatt_acid"),
						request.getParameter("phaeopigments"), request.getParameter("sulfate"), request.getParameter("sulfide"),
						request.getParameter("tot_carb"), request.getParameter("tot_org_carb"), request.getParameter("turbidity"),
						request.getParameter("water_content"), request.getParameter("organism_count"), request.getParameter("methane"),
						request.getParameter("misc_param"), request.getParameter("tot_nitro"));
				ida.updateSEDIMENT(storeSediment);
			}catch (Exception e){
				error = true;
				message= message+"\n ERROR: "+e.getMessage();
			}
		}//end sedimentment
		
	if(envType.equals("planta")){
			try {
				Planta storePlanta = new Planta(Long.parseLong(sid), request.getParameter("dry_mass"), request.getParameter("chem_administration"),
						request.getParameter("chem_mutagen"), request.getParameter("climate_environment"),
						request.getParameter("disease_stat"), request.getParameter("fertilizer_regm"), request.getParameter("fungicide_regm"),
						request.getParameter("gaseous_environment"), request.getParameter("antibiotic_regm"),
						request.getParameter("air_temp_regm"), request.getParameter("genotype"), request.getParameter("height_or_length"),
						request.getParameter("plant_body_site"), request.getParameter("host_common_name"), request.getParameter("host_taxid"),
						request.getParameter("gravity"), request.getParameter("growth_hormone_regm"), request.getParameter("growth_med"),
						request.getParameter("herbicide_regm"), request.getParameter("humidity_regm"), request.getParameter("oxy_stat_samp"),
						request.getParameter("mechanical_damage"), request.getParameter("mineral_nutr_regm"),
						request.getParameter("non_mineral_nutr_regm"), request.getParameter("perturbation"), request.getParameter("age"),
						request.getParameter("samp_salinity"), request.getParameter("samp_store_dur"), request.getParameter("samp_store_loc"),
						request.getParameter("samp_store_temp"), request.getParameter("ph_regm"), request.getParameter("pesticide_regm"),
						request.getParameter("radiation_regm"), request.getParameter("rainfall_regm"), request.getParameter("salt_regm"),
						request.getParameter("season_environment"), request.getParameter("infra_specific_name"),
						request.getParameter("standing_water_regm"), request.getParameter("tot_mass"),
						request.getParameter("tiss_cult_growth_med"), request.getParameter("wet_mass"),
						request.getParameter("water_temp_regm"), request.getParameter("watering_regm"), request.getParameter("body_product"),
						request.getParameter("phenotype"), request.getParameter("plant_product"), request.getParameter("organism_count"),
						request.getParameter("misc_param"), request.getParameter("life_stage"), request.getParameter("infra_specific_rank"));
				ida.updatePLANTA(storePlanta);
			}catch (Exception e){
				error = true;
				message= message+"\n ERROR: "+e.getMessage();
			}
		}//end planta
	
	if(envType.equals("misc")){
		try {
			Misc storeMisc = new Misc(Long.parseLong(sid), request.getParameter("ph"), request.getParameter("potassium"),
					request.getParameter("alkalinity"), request.getParameter("ammonium"), request.getParameter("calcium"),
					request.getParameter("chlorophyll"), request.getParameter("sulfate"), request.getParameter("sulfide"),
					request.getParameter("diether_lipids"), request.getParameter("diss_oxygen"),
					request.getParameter("nitrite"), request.getParameter("nitro"), request.getParameter("org_nitro"),
					request.getParameter("organism_count"), request.getParameter("oxy_stat_samp"),
					request.getParameter("perturbation"), request.getParameter("samp_store_dur"),
					request.getParameter("samp_store_loc"), request.getParameter("samp_store_temp"),
					request.getParameter("misc_param"), request.getParameter("density"), request.getParameter("nitrate"),
					request.getParameter("chem_administration"), request.getParameter("chloride"), request.getParameter("current"),
					request.getParameter("diss_carb_dioxide"), request.getParameter("diss_hydrogen"),
					request.getParameter("org_carb"), request.getParameter("org_matter"), request.getParameter("phosphate"),
					request.getParameter("phosplipid_fatt_acid"), request.getParameter("pressure"), request.getParameter("biomass"),
					request.getParameter("bromide"), request.getParameter("salinity"), request.getParameter("silicate"));
			ida.updateMISC(storeMisc);
		}catch (Exception e){
			error = true;
			message= message+"\n ERROR: "+e.getMessage();
		}
	}//end misc	
	
	if(envType.equals("biofilm")){
		try {
			Biofilm storeBiofilm = new Biofilm(Long.parseLong(sid), request.getParameter("water_content"), request.getParameter("potassium"),
					request.getParameter("pressure"), request.getParameter("chem_administration"), request.getParameter("alkyl_diethers"),
					request.getParameter("bishomohopanol"), request.getParameter("biomass"), request.getParameter("bromide"),
					request.getParameter("alkalinity"), request.getParameter("aminopept_act"), request.getParameter("ammonium"),
					request.getParameter("bacteria_carb_prod"), request.getParameter("calcium"), request.getParameter("carb_nitro_ratio"),
					request.getParameter("redox_potential"), request.getParameter("salinity"), request.getParameter("samp_store_dur"),
					request.getParameter("samp_store_loc"), request.getParameter("chlorophyll"), request.getParameter("chloride"),
					request.getParameter("diether_lipids"), request.getParameter("diss_carb_dioxide"),
					request.getParameter("diss_hydrogen"), request.getParameter("diss_org_carb"), request.getParameter("diss_oxygen"),
					request.getParameter("glucosidase_act"), request.getParameter("magnesium"), request.getParameter("mean_frict_vel"),
					request.getParameter("mean_peak_frict_vel"), request.getParameter("org_nitro"), request.getParameter("ph"),
					request.getParameter("n_alkanes"), request.getParameter("org_carb"), request.getParameter("org_matter"),
					request.getParameter("petroleum_hydrocarb"), request.getParameter("phosplipid_fatt_acid"),
					request.getParameter("phaeopigments"), request.getParameter("nitrite"), request.getParameter("nitro"),
					request.getParameter("organism_count"), request.getParameter("oxy_stat_samp"), request.getParameter("part_org_carb"),
					request.getParameter("perturbation"), request.getParameter("phosphate"), request.getParameter("methane"),
					request.getParameter("nitrate"), request.getParameter("samp_store_temp"), request.getParameter("silicate"),
					request.getParameter("tot_carb"), request.getParameter("tot_org_carb"),
					request.getParameter("turbidity"), request.getParameter("sulfate"), request.getParameter("sulfide"),
					request.getParameter("misc_param"), request.getParameter("tot_nitro"));
			ida.updateBIOFILM(storeBiofilm);
		}catch (Exception e){
			error = true;
			message= message+"\n ERROR: "+e.getMessage();
		}
	}//end biofilm	
	
	if(envType.equals("humanv")){
		try {
			Humanv storeHumanv = new Humanv(Long.parseLong(sid), request.getParameter("menarche"), request.getParameter("sexual_act"),
					request.getParameter("pregnancy"), request.getParameter("douche"), request.getParameter("birth_control"),
					request.getParameter("menopause"), request.getParameter("hrt"), request.getParameter("hysterectomy"),
					request.getParameter("gynecologic_disord"), request.getParameter("urogenit_disord"),
					request.getParameter("host_subject_id"), request.getParameter("age"), request.getParameter("sex"),
					request.getParameter("disease_stat"), request.getParameter("ihmc_medication_code"),
					request.getParameter("chem_administration"), request.getParameter("body_site"), request.getParameter("body_product"),
					request.getParameter("tot_mass"), request.getParameter("height"), request.getParameter("diet"), request.getParameter("last_meal"),
					request.getParameter("family_relationship"), request.getParameter("genotype"), request.getParameter("phenotype"),
					request.getParameter("host_body_temp"), request.getParameter("body_mass_index"),
					request.getParameter("ihmc_ethnicity"), request.getParameter("occupation"),
					request.getParameter("medic_hist_perform"), request.getParameter("pulse"), request.getParameter("perturbation"),
					request.getParameter("samp_salinity"), request.getParameter("organism_count"),
					request.getParameter("samp_store_temp"), request.getParameter("samp_store_loc"),
					request.getParameter("samp_store_dur"), request.getParameter("misc_param"), request.getParameter("oxy_stat_samp"));
			ida.updateHUMANV(storeHumanv);
		}catch (Exception e){
			error = true;
			message= message+"\n ERROR: "+e.getMessage();
		}
	}//end humanv	
	
	if(envType.equals("humans")){
		try {
			Humans storeHumans = new Humans(Long.parseLong(sid), request.getParameter("dermatology_disord"),
					request.getParameter("time_since_last_wash"), request.getParameter("dominant_hand"),
					request.getParameter("host_subject_id"), request.getParameter("ihmc_medication_code"), request.getParameter("age"),
					request.getParameter("sex"), request.getParameter("body_site"), request.getParameter("body_product"), request.getParameter("tot_mass"),
					request.getParameter("height"), request.getParameter("diet"), request.getParameter("last_meal"), request.getParameter("genotype"),
					request.getParameter("phenotype"), request.getParameter("host_body_temp"), request.getParameter("body_mass_index"),
					request.getParameter("ihmc_ethnicity"), request.getParameter("occupation"),
					request.getParameter("medic_hist_perform"), request.getParameter("pulse"), request.getParameter("perturbation"),
					request.getParameter("samp_salinity"), request.getParameter("oxy_stat_samp"),
					request.getParameter("samp_store_temp"), request.getParameter("samp_store_dur"),
					request.getParameter("samp_store_loc"), request.getParameter("disease_stat"),
					request.getParameter("chem_administration"), request.getParameter("family_relationship"),
					request.getParameter("organism_count"), request.getParameter("misc_param"));
			ida.updateHUMANS(storeHumans);
		}catch (Exception e){
			error = true;
			message= message+"\n ERROR: "+e.getMessage();
		}
	}//end humans
	
	if(envType.equals("humano")){
		try {
			Humano storeHumano = new Humano(Long.parseLong(sid), request.getParameter("nose_mouth_teeth_throat_disord"),
					request.getParameter("time_last_toothbrush"), request.getParameter("host_subject_id"),
					request.getParameter("age"), request.getParameter("sex"), request.getParameter("ihmc_medication_code"),
					request.getParameter("body_site"), request.getParameter("body_product"),
					request.getParameter("tot_mass"), request.getParameter("height"), request.getParameter("diet"),
					request.getParameter("last_meal"), request.getParameter("genotype"), request.getParameter("phenotype"),
					request.getParameter("host_body_temp"), request.getParameter("body_mass_index"),
					request.getParameter("ihmc_ethnicity"), request.getParameter("occupation"),
					request.getParameter("medic_hist_perform"), request.getParameter("pulse"), request.getParameter("perturbation"),
					request.getParameter("samp_salinity"), request.getParameter("oxy_stat_samp"),
					request.getParameter("samp_store_temp"), request.getParameter("samp_store_dur"),
					request.getParameter("samp_store_loc"), request.getParameter("disease_stat"),
					request.getParameter("chem_administration"), request.getParameter("family_relationship"),
					request.getParameter("organism_count"), request.getParameter("misc_param"));
			ida.updateHUMANO(storeHumano);
		}catch (Exception e){
			error = true;
			message= message+"\n ERROR: "+e.getMessage();
		}
	}//end humano
	
	if(envType.equals("humang")){
		try {
			Humang storeHumang = new Humang(Long.parseLong(sid), request.getParameter("special_diet"),
					request.getParameter("liver_disord"), request.getParameter("age"),
					request.getParameter("ihmc_medication_code"), request.getParameter("body_site"),
					request.getParameter("body_product"), request.getParameter("height"), request.getParameter("diet"),
					request.getParameter("genotype"), request.getParameter("perturbation"), request.getParameter("oxy_stat_samp"),
					request.getParameter("host_subject_id"), request.getParameter("disease_stat"),
					request.getParameter("chem_administration"), request.getParameter("tot_mass"),
					request.getParameter("family_relationship"), request.getParameter("phenotype"), request.getParameter("pulse"),
					request.getParameter("samp_salinity"), request.getParameter("organism_count"),
					request.getParameter("samp_store_dur"), request.getParameter("samp_store_loc"),
					request.getParameter("samp_store_temp"), request.getParameter("sex"), request.getParameter("gastrointest_disord"),
					request.getParameter("misc_param"), request.getParameter("last_meal"), request.getParameter("host_body_temp"),
					request.getParameter("body_mass_index"), request.getParameter("ihmc_ethnicity"),
					request.getParameter("occupation"), request.getParameter("medic_hist_perform"));
			ida.updateHUMANG(storeHumang);
		}catch (Exception e){
			error = true;
			message= message+"\n ERROR: "+e.getMessage();
		}
	}//end humang
	
	if(envType.equals("humana")){
		try {
			Humana storeHumana = new Humana(Long.parseLong(sid), request.getParameter("disease_stat"),
					request.getParameter("chem_administration"), request.getParameter("body_site"), request.getParameter("diet"),
					request.getParameter("family_relationship"), request.getParameter("age"), request.getParameter("body_mass_index"),
					request.getParameter("host_subject_id"), request.getParameter("height"), request.getParameter("last_meal"),
					request.getParameter("genotype"), request.getParameter("occupation"), request.getParameter("ihmc_medication_code"),
					request.getParameter("medic_hist_perform"), request.getParameter("ihmc_ethnicity"),
					request.getParameter("oxy_stat_samp"), request.getParameter("pulse"), request.getParameter("sex"),
					request.getParameter("perturbation"), request.getParameter("samp_salinity"), request.getParameter("samp_store_loc"),
					request.getParameter("samp_store_dur"), request.getParameter("smoker"), request.getParameter("tot_mass"),
					request.getParameter("hiv_stat"), request.getParameter("drug_usage"), request.getParameter("weight_loss_3_month"),
					request.getParameter("pet_farm_animal"), request.getParameter("travel_out_six_month"),
					request.getParameter("twin_sibling"), request.getParameter("study_complt_stat"),
					request.getParameter("pulmonary_disord"), request.getParameter("nose_throat_disord"),
					request.getParameter("gestation_state"), request.getParameter("blood_blood_disord"),
					request.getParameter("maternal_health_stat"), request.getParameter("foetal_health_stat"),
					request.getParameter("kidney_disord"), request.getParameter("diet_last_six_month"),
					request.getParameter("urogenit_tract_disor"), request.getParameter("urine_collect_meth"),
					request.getParameter("amniotic_fluid_color"), request.getParameter("phenotype"),
					request.getParameter("body_product"), request.getParameter("host_body_temp"), request.getParameter("organism_count"),
					request.getParameter("samp_store_temp"), request.getParameter("misc_param"));
			ida.updateHUMANA(storeHumana);
		}catch (Exception e){
			error = true;
			message= message+"\n ERROR: "+e.getMessage();
		}
	}//end humang
	
	if(envType.equals("hosta")){
			try {
				Hosta storeHosta = new Hosta(Long.parseLong(sid), request.getParameter("disease_stat"), request.getParameter("age"),
						request.getParameter("body_site"), request.getParameter("family_relationship"), request.getParameter("genotype"),
						request.getParameter("dry_mass"), request.getParameter("diet"), request.getParameter("host_common_name"),
						request.getParameter("host_taxid"), request.getParameter("host_subject_id"), request.getParameter("last_meal"),
						request.getParameter("host_growth_cond"), request.getParameter("host_body_temp"),
						request.getParameter("height_or_length"), request.getParameter("host_color"), request.getParameter("host_shape"),
						request.getParameter("oxy_stat_samp"), request.getParameter("infra_specific_name"), request.getParameter("sex"),
						request.getParameter("perturbation"), request.getParameter("samp_salinity"),
						request.getParameter("samp_store_temp"), request.getParameter("samp_store_dur"),
						request.getParameter("samp_store_loc"), request.getParameter("tot_mass"), request.getParameter("substrate"),
						request.getParameter("gravidity"), request.getParameter("body_habitat"),
						request.getParameter("organism_count"), request.getParameter("phenotype"),
						request.getParameter("chem_administration"), request.getParameter("body_product"),
						request.getParameter("misc_param"), request.getParameter("life_stage"),
						request.getParameter("infra_specific_rank"), request.getParameter("blood_press_diast"),
						request.getParameter("blood_press_syst"));
				ida.updateHOSTA(storeHosta);
			}catch (Exception e){
				error = true;
				message= message+"\n ERROR: "+e.getMessage();
			}
		}//end hosta
		
	if(envType.equals("air")){
		try {
			Air storeAir = new Air(Long.parseLong(sid), request.getParameter("carb_dioxide"), request.getParameter("carb_monoxide"),
					request.getParameter("chem_administration"), request.getParameter("barometric_press"),
					request.getParameter("humidity"), request.getParameter("oxy_stat_samp"), request.getParameter("methane"),
					request.getParameter("oxygen"), request.getParameter("perturbation"), request.getParameter("samp_salinity"),
					request.getParameter("samp_store_dur"), request.getParameter("samp_store_loc"),
					request.getParameter("samp_store_temp"), request.getParameter("pollutants"),
					request.getParameter("resp_part_matter"), request.getParameter("solar_irradiance"),
					request.getParameter("ventilation_rate"), request.getParameter("ventilation_type"),
					request.getParameter("volatile_org_comp"), request.getParameter("wind_direction"),
					request.getParameter("wind_speed"), request.getParameter("organism_count"), request.getParameter("misc_param"));
			ida.updateAIR(storeAir);
		}catch (Exception e){
			error = true;
			message= message+"\n ERROR: "+e.getMessage();
		}
	}//end air
		
	}
		
	if (delete){
		if(envType.equals("water")){
			System.out.println("delete water "+sid);
			ida.deleteWATER(Long.parseLong(sid));	
			//ida.deleteWATERBySampleId()
		}
		if(envType.equals("wastew")){
			System.out.println("delete wastewater/sludge "+sid);
			ida.deleteWASTEW(Long.parseLong(sid));
		}
		if(envType.equals("soil")){
			System.out.println("delete soil "+sid);
			ida.deleteSOIL(Long.parseLong(sid));
		}
		if(envType.equals("sediment")){
			System.out.println("delete sedimentment "+sid);
			ida.deleteSEDIMENT(Long.parseLong(sid));
		}
		if(envType.equals("planta")){
			System.out.println("delete plant-associated "+sid);
			ida.deletePLANTA(Long.parseLong(sid));
		}
		if(envType.equals("misc")){
			System.out.println("delete miscallaneous "+sid);
			ida.deleteMISC(Long.parseLong(sid));
		}
		if(envType.equals("biofilm")){
			System.out.println("delete microbial mat/biofilm "+sid);
			ida.deleteBIOFILM(Long.parseLong(sid));
		}
		if(envType.equals("humanv")){
			System.out.println("delete human-vaginal "+sid);
			ida.deleteHUMANV(Long.parseLong(sid));
		}
		if(envType.equals("humans")){
			System.out.println("delete human-skin "+sid);
			ida.deleteHUMANS(Long.parseLong(sid));
		}
		if(envType.equals("humano")){
			System.out.println("delete human-oral "+sid);
			ida.deleteHUMANO(Long.parseLong(sid));
		}
		if(envType.equals("humang")){
			System.out.println("delete human-gut "+sid);
			ida.deleteHUMANG(Long.parseLong(sid));
		}
		if(envType.equals("humana")){
			System.out.println("delete human-associated "+sid);
			ida.deleteHUMANA(Long.parseLong(sid));
		}
		if(envType.equals("hosta")){
			System.out.println("delete host-associated "+sid);
			ida.deleteHOSTA(Long.parseLong(sid));
		}
		if(envType.equals("air")){
			System.out.println("delete air "+sid);
			ida.deleteAIR(Long.parseLong(sid));
		}
		//more env
		Sample updateSample = ida.selectSampleById(Long.parseLong(sid));
		updateSample.setEnvtype(null);
		ida.updateSample(updateSample);
		out.println("<br /><b>Result: </b>ENTRY "+sid+" has successfully been deleted!");
	}
		
	if (error & sentenvtype){
		%>
		<font color=red><b><%=message%></b></font> 
		<%	
	}
	if (!error & !delete){
		%>
		<br />
		<font ><b>Result: </b></font> Parameters have successfully been updated! <br />
		<a href="editgsc_env.htm?sid=<%out.print(sid);%>">go back!</a> 
		
		<% 
		}
}//end else 
	%>
	    </td> 
	</tr>
</table>

</body>
</html>
