# Supplementary material for: MetaBar - a tool for consistent contextual data acquisition and standards compliant submission
Source: BMC Bioinformatics. 2010 Jun 30;11:358. doi: 10.1186/1471-2105-11-358 (PMC2912304; doi:10.1186/1471-2105-11-358)
Supplement: Additional file 1 — MetaBar open source code base under GNU GPL3 license. Zipped open source code base for local installation. A general installation manual can be found in the README.txt. [file 1471-2105-11-358-S1.ZIP › metabar-1.1/war/WEB-INF/jsp/showAll.jsp]

<!--Copyright (C) 2009 Wolfgang Hankeln

    This file is part of MetaBar.

    MetaBar is free software: you can redistribute it and/or modify
    it under the terms of the GNU General Public License as published by
    the Free Software Foundation version 3 of the License.

    MetaBar is distributed in the hope that it will be useful,
    but WITHOUT ANY WARRANTY; without even the implied warranty of
    MERCHANTABILITY or FITNESS FOR A PARTICULAR PURPOSE.  See the
    GNU General Public License for more details.

    You should have received a copy of the GNU General Public License
    along with MetaBar.  If not, see <http://www.gnu.org/licenses/>.
-->
<%@ include file="/WEB-INF/jsp/include.jsp" %>
<style type="text/css">
@import url(<%= request.getContextPath()%>/css/style1.css); /*IE and Mozilla styles*/
</style>

<html>
<head>
<title>MetaBar</title>
</head>

<body>
<h3>Samples</h3> 
<table border="1">
<tr> <td>sampleID </td><td>CollectionDate </td><td>CollectionTime </td><td>StorageDate</td> </tr>


<c:forEach items="${model.samples}" var="samp">
<tr><td>
<c:out value="${samp.sampleID}"/></td>
<td><c:out value="${samp.collectionDate}"/></td>
<td><c:out value="${samp.collectionTime}"/></td>
<td><c:out value="${samp.storageDate}"/></td>
</c:forEach></tr>
</table>


</center>
</body>
</html>
