# Supplementary material for: MetaBar - a tool for consistent contextual data acquisition and standards compliant submission
Source: BMC Bioinformatics. 2010 Jun 30;11:358. doi: 10.1186/1471-2105-11-358 (PMC2912304; doi:10.1186/1471-2105-11-358)
Supplement: Additional file 1 — MetaBar open source code base under GNU GPL3 license. Zipped open source code base for local installation. A general installation manual can be found in the README.txt. [file 1471-2105-11-358-S1.ZIP › metabar-1.1/war/WEB-INF/jsp/export.jsp]

<!--Copyright (C) 2009 Wolfgang Hankeln
 
    This file is part of MetaBar.

    MetaBar is free software: you can redistribute it and/or modify
    it under the terms of the GNU General Public License as published by
    the Free Software Foundation version 3 of the License.

    MetaBar is distributed in the hope that it will be useful,
    but WITHOUT ANY WARRANTY; without even the implied warranty of
    MERCHANTABILITY or FITNESS FOR A PARTICULAR PURPOSE.  See the
    GNU General Public License for more details.

    You should have received a copy of the GNU General Public License
    along with MetaBar.  If not, see <http://www.gnu.org/licenses/>.
-->

<%@ include file="/WEB-INF/jsp/include.jsp" %>

<style type="text/css">
@import url(<%= request.getContextPath()%>/css/style1.css); /*IE and Mozilla styles*/
</style>

<%@ page language="java" %>
<%@ page import="java.util.*" %>
<%@ page import="org.metabar.web.data.ibatisDataAccessor" %>
<%@ page import="org.metabar.web.data.KMLGenerator" %>
<%@ page import="org.metabar.web.data.GCDMLGenerator" %>
<%@ page import="org.metabar.web.data.ARBSILVApipelineFiller" %>
<%@ page import="org.metabar.web.Sample" %>
<%@ page import="edu.yale.its.tp.cas.*" %>
<%@ page import="edu.yale.its.tp.cas.client.filter.CASFilter"%>

<%
HttpSession session = request.getSession();
String username = session.getAttribute(CASFilter.CAS_FILTER_USER).toString();
System.out.println("export.jsp USERNAME: "+username);
%>

<%@page import="org.metabar.web.data.SequinStructuredCommentGenerator"%>
<%@page import="org.metabar.web.data.M3Generator"%>
<html>
<head>
<title>MetaBar Main Page</title>
</head>

<body bgcolor="white">

<table border="0" width="100%" cellpadding="0" cellspacing="0" valign="top">
	<tr>
		<th colspan="2"> <jsp:include page="navigation.jsp" /> </th>
	</tr>
	
	<tr>
		<td border="0" width="190" valign="top">
		<jsp:include page="sidebar.jsp" /> 
		</td> 
		<td valign="top" halign="left">
		<!--test-->
		<b> EXPORT </b>
			<hr />
<%  
String message = "";
String msg="";
boolean error = false;
boolean sent = false;
int format = 0;
long from=0;
long to=0;

//if the form has not been send
if ((request.getParameter("from") == null) & (request.getParameter("to") == null))
{
%>			
			<form name="export.Form" action="export.htm" method="post">
			<table border="0">
			<tr><td  colspan="4"> Please choose an export format and type in a range of barcodes to export:</td></tr>
			<tr><td> Choose format: </td>
			    <td> <select name="FormatDropDown" size="1"> 
      			<option value="1">KML</option>
      			<option value="2">GCDML</option>
      			</select> </td>
      		</tr>

			<tr><td> Range from: </td>
    		<td><input type="text" name="from" size="14" value=" "></td>
    		<td>to: </td>
    		<td><input type="text" name="to" size="14" value=" "></td>
    		</tr>
    		<tr><td colspan="4"><center> <input type="submit" value="submit"></center></td></tr>	
			</form>	
<% 
}

try{
format  = Integer.parseInt(request.getParameter("FormatDropDown"));
from = Long.parseLong(request.getParameter("from").trim());
to = Long.parseLong(request.getParameter("to").trim());

ibatisDataAccessor ida = new ibatisDataAccessor();
if (ida.selectSampleById(from) == null | ida.selectSampleById(to) == null) {
message = "Barcode identifier not in DB!";
throw new Exception("Error: barcode identifier does not exist in DB!");
}

if (from > to){
message = "Error: \"from\" greater than \"to\"!";
 throw new Exception("Error: \"from\" greater than \"to\"!");
 }
sent=true;

}catch(Exception nfe){
message = message+"\n Either \"from\" or \"to\" is not a number or empty!";
error = true;
}


if ( error==true & (request.getParameter("from") != null) & (request.getParameter("to") != null)) {
%>
		<font color="red">
		<% out.println(message); %>
		</font>

		<br />
			<a href="export.htm" name="search"><font color="red">go back</font></a>
		<br />
<%
}

 
// create export

//List<Sample> samples = new ArrayList<Sample>();
List<Sample> rightNumber = new ArrayList<Sample>();
ibatisDataAccessor ibat = new ibatisDataAccessor();

//for (long i = from; i<to; i++){
//	System.out.println("from: "+from+" to "+to);
//samples.add(ibat.selectSampleById(i));
//}

for (long i = from; i<to+1; i++){
	rightNumber.add(ibat.selectSampleById(i));
}
if (format == 1){
KMLGenerator kml = new KMLGenerator();
msg = kml.generateKMLFile(rightNumber, username);
if (error == false & sent == true){		
%>		
		<body>
					<%if (!msg.equals("Success!")){ %>
			<font color=red> <%out.println(msg);%></font>
			<%} else {%>
		Click on the link to download export file: <br />
		<a  href="../data/flatfilestock/sites.kml" name="exportFile"><b>sites.kml</b></a><br />
		To use this feature you need to have Google Earth installed. 
		If Google Earth is installed on your system, the sampling sites will directly be shown.
		<%} %>
<%
 }
}
if (format == 2){
	GCDMLGenerator gcdml = new GCDMLGenerator();
	msg = gcdml.generateGCDMLFile(rightNumber, username);
	if (error == false & sent == true){		
	%>		
			<body>
			<%if (!msg.equals("Success!")){ %>
			<font color=red> <%out.println(msg);%></font>
			<%} else {%>
			Click on the link to download export file: <br />
			<a  href="../data/flatfilestock/samples.xml" name="exportFile"><b>samples.xml</b></a>
			<%} %>
	<%
	 }
	}
if (format == 3) {
	ARBSILVApipelineFiller aspf = new ARBSILVApipelineFiller();
	List<Sample> arbsamples = new ArrayList<Sample>();
	msg = aspf.generateSpreadsheet(rightNumber, username);
	if (error == false & sent == true){		
		%>		
				<body>
				<%if (!msg.equals("Success!")){ %>
			<font color=red> <%out.println(msg);%></font>
			<%} else {%>
				Click on the link to download export file: <br />
				<a  href="../data/flatfilestock/<%=username%>_contextual_data_sheet.xls" name="exportFile"><b>contextual_data_sheet.xls</b></a>
		<%} %>
		<%
		 }
}
if (format == 4){
	SequinStructuredCommentGenerator sscg = new SequinStructuredCommentGenerator();
	msg = sscg.generateTabFile(rightNumber, username);
	if (error == false & sent == true){		
	%>		
			<body>
			<%if (!msg.equals("Success!")){ %>
			<font color=red> <%out.println(msg);%></font>
			<%} else {%>
			Click on the link to download export file: <br />
			<a  href="../data/flatfilestock/<%=username%>_sequin.cmt" name="exportFile"><b>sequin.cmt</b></a>
			<%} %>
	<%
	 }
	}
if (format == 5){
	M3Generator m3g = new M3Generator();
	msg = m3g.generateM3spreadsheet(rightNumber, username);
	if (error == false & sent == true){		
	%>		
			<body>
			<%if (!msg.equals("Success!")){ %>
			<font color=red> <%out.println(msg);%></font>
			<%} else {%>
			Click on the link to download export file: <br />
			<a  href="../data/flatfilestock/<%=username%>_migs_mims_miens.xls" name="exportFile"><b>migs_mims_miens.xls</b></a>
			<%} %>
	<%
	 }
	}
%>
	    </td> 
	</tr>
</table>

</body>
</html>
