# Supplementary material for: MetaBar - a tool for consistent contextual data acquisition and standards compliant submission
Source: BMC Bioinformatics. 2010 Jun 30;11:358. doi: 10.1186/1471-2105-11-358 (PMC2912304; doi:10.1186/1471-2105-11-358)
Supplement: Additional file 1 — MetaBar open source code base under GNU GPL3 license. Zipped open source code base for local installation. A general installation manual can be found in the README.txt. [file 1471-2105-11-358-S1.ZIP › metabar-1.1/war/WEB-INF/jsp/main.jsp]

<!--Copyright (C) 2009 Wolfgang Hankeln

    This file is part of MetaBar.

    MetaBar is free software: you can redistribute it and/or modify
    it under the terms of the GNU General Public License as published by
    the Free Software Foundation version 3 of the License.

    MetaBar is distributed in the hope that it will be useful,
    but WITHOUT ANY WARRANTY; without even the implied warranty of
    MERCHANTABILITY or FITNESS FOR A PARTICULAR PURPOSE.  See the
    GNU General Public License for more details.

    You should have received a copy of the GNU General Public License
    along with MetaBar.  If not, see <http://www.gnu.org/licenses/>.
-->
<%@ include file="/WEB-INF/jsp/include.jsp"%>


<style type="text/css">
@import
url(<%=
request.getContextPath()%>/css/style1.css); /*IE and Mozilla styles*/
</style>

<%@ page language="java"%>
<%@ page import="java.util.*"%>
<%@ page import="java.sql.*"%>
<%@ page import="org.metabar.web.data.*"%>
<%@ page import="org.metabar.web.Sample"%>
<%@ page import="org.metabar.web.Member" %>
<%@ page import="org.metabar.web.Project" %>
<%@ page import="org.metabar.web.Role" %>
<%@ page import="org.metabar.web.Permission" %>
<%@ page import="org.metabar.web.VisibilityChecker" %>
<%@ page import="org.metabar.web.data.ibatisDataAccessor" %>
<%@ page import="edu.yale.its.tp.cas.*"%>
<%@ page import="edu.yale.its.tp.cas.client.filter.CASFilter"%>
<%@ page import="java.text.*"%>


<%
	String startIndexString = request.getParameter("startIndex");

int pid = 1000000;
boolean isProjectadmin = false;
boolean initialCall = false;
try{
 	pid = Integer.parseInt(request.getParameter("pid"));
}catch (Exception e){
	System.out.println("Error pid = null: "+ e.getMessage());
	initialCall = true;
}
	List<Role> roles = new ArrayList<Role>();
	ibatisDataAccessor ibor = new ibatisDataAccessor();
	String projectname = ibor.selectProjectById(pid).getProjectname();

	//System.out.println("selectAllRolesByPID: "+pid);
	roles = ibor.selectAllRolesByProjectID(pid);

 	HttpSession session = request.getSession();
	String username = session.getAttribute(CASFilter.CAS_FILTER_USER).toString();
	//System.out.println("main.jsp USERNAME: " + username);
	for (int k=0;k<roles.size();k++){
		if(roles.get(k).getUsername().equals(username)) isProjectadmin=true;
	}
	
 	if (startIndexString == null) {
 		startIndexString = "1";
 	}
 	
 	int startIndex = Integer.parseInt(startIndexString);
 	int numPages = 0;
 	String columnName = "";
 	int count = 0;
 	int totalCols = 0;
 	int increment = 1;
 	int numRows = 0;
 	try {
 		totalCols = 1;
 	%>

<html>
<head>
<title>MetaBar Beta Main Page</title>
</head>


<table border="0" width="100%" cellpadding="0" cellspacing="0"
	valign="top">
	<tr>
		<th colspan="2"><jsp:include page="navigation.jsp" /></th>
	</tr>

	<tr>
		<td border="0" width="190" valign="top">

		<jsp:include page="sidebar.jsp" />
	
		</td>
			
	
		<td style=" width: 100%;" valign="top" halign="left">

		<div style=" width: 100%;" halign=left>
		<pre class="alt2" style=" overflow: auto; width: 1024px; height: 100%;"><table border="0" name="samples">

		<tr>
<body bgcolor="white">
	
<form target="_top" name=viewForm action="main.jsp" method="post">

	
<table id="hor-minimalist-b" border=0 align=center width="100%" cellspacing="0" cellpadding="0">
	<tr>
		<%
		if (initialCall) {
			%> <center> WELCOME ! </center> <%
		}else{
			for (int j = 1; j <= totalCols; j++) {
		%>	
		<th><font size="2">ID </font></th>
		<th><font size="2">CollectionDate </font></th>
		<th><font size="2">CollectionTime </font></th>
		<th><font size="2">GPSdatum </font></th>
		<th><font size="2">Longitude </font></th>
		<th><font size="2">Latitude </font></th>
		<th><font size="2">Accuracy </font></th>
		<th><font size="2">Waterdepth </font></th>
		<th style='min-width:150px'><font size="2">Site </font></th>
		<th><font size="2">Temperature </font></th>
		<th><font size="2">Volume </font></th>
		<th><font size="2">Container </font></th>
		<th><font size="2">Storage </font></th>
		<th><font size="2">SeqID </font></th>
		<th style='min-width:400px'><font size="2">     Comment     </font></th>
		<th><font size="2">interpolated</font></th>
		<th><font size="2">Owner</font></th>
		<th><font size="2">Permission</font></th>
		<th><font size="2">GSC type of study </font></th>
		<th><font size="2">GSC environmental package</font></th>
		<%
			}
		%>
	</tr>
	<%
	ibatisDataAccessor ida = new ibatisDataAccessor();
	List<Sample> samples = ida.selectAllSamples();
	List<Sample> userSamples = new ArrayList<Sample>();
	Collections.sort(samples);
	FilterHelper fr = new FilterHelper();
	userSamples= fr.filter(samples, username, projectname);
	isProjectadmin = fr.testIfProjectadmin(username,projectname);
	String filterEmpty = request.getParameter("empty");
	//System.out.println("EMPTY: "+filterEmpty);
	String filterNoGPS = request.getParameter("noCoordinates");
	//System.out.println("NO GPS: "+filterNoGPS);
	if (filterNoGPS.equals("checked")){
		System.out.println("SHOW DATA CONTAINING NO GPS COORDS");
	}
	if (filterEmpty.equals("checked")){
		System.out.println("SHOW EMPTY DATA SAMPLES");
	}
	if (filterEmpty==null| !filterEmpty.equals("checked")){
	userSamples = fr.filterNotAnnotated(userSamples);
	}
	if (filterNoGPS==null | !filterNoGPS.equals("checked")){
		System.out.println("THE CASE PLEASE HIDE DATA CONTAINING NO GPS COORDS");
	userSamples = fr.filterNotGeoreferenced(userSamples);	
	}
	
	numRows = userSamples.size();
			boolean lastPage = false;
			int numRecordsPerPage = 15;
			if(Integer.parseInt(startIndexString) > numRows-numRecordsPerPage){
				System.out.println("The very last page! TotalCols: "+totalCols);
				lastPage=true;}
			numPages = numRows / numRecordsPerPage;
			int remain = numRows % numRecordsPerPage;
			if (remain != 0) {
				numPages = numPages + 1;
			}
			
			if ((startIndex + numRecordsPerPage) <= numRows) {
				increment = startIndex + numRecordsPerPage;
			} else {
				if (remain == 0) {
					increment = startIndex + numRecordsPerPage;
				} else {
					increment = startIndex + remain+1;
				}
			}
			if (numPages==1){
				increment = increment-1;
				}
			for (count = startIndex; count < increment; count++) {
	%><tr>
		<%
			for (int i = 1; i <= totalCols; i++) {
		%>
		<td><font size="2">
		<%
			out.println(userSamples.get(count - 1).getSampleID());
		%>
		</font> </td>
		<td><font size="2"> <%
				 	if (userSamples.get(count - 1).getCollectionDate() != null)
				 						out.print(userSamples.get(count - 1).getCollectionDate());
				 %> </font></td>
				<td><font size="2"> <%
				 	if (userSamples.get(count - 1).getCollectionTime() != null)
				 						out.print(userSamples.get(count - 1).getCollectionTime());
				 %> </font></td>
				<td><font size="2"> <%
				 	if (userSamples.get(count - 1).getGpsdatum() != null)
				 						out.print(userSamples.get(count - 1).getGpsdatum());
				 %> </font></td>
				<td><font size="2"> <%
				 	if (userSamples.get(count - 1).getLongitude() != 0.0001)
				 						out.print(userSamples.get(count - 1).getLongitude());
				 %> </font></td>
				<td><font size="2"> <%
				 	if (userSamples.get(count - 1).getLatitude() != 0.0001)
				 						out.print(userSamples.get(count - 1).getLatitude());
				 %> </font></td>
				 <td><font size="2"> <%
				 	if (userSamples.get(count - 1).getAccuracy() != -1)
				 						out.print(userSamples.get(count - 1).getAccuracy());
				//System.out.println("Accuracy: "+userSamples.get(count-1).getAccuracy()+" of sample "+ userSamples.get(count-1).getSampleID());
				 %> </font></td>
				<td><font size="2"> <%
				 	if (userSamples.get(count - 1).getWaterdepth() != 1)
				 						out.print(userSamples.get(count - 1).getWaterdepth());
				 %> </font></td>
				 <td><font size="1"> <%
				 	if (userSamples.get(count - 1).getSite() != null)
				 						out.print(userSamples.get(count - 1).getSite());
				 %> </font></td>
				<td><font size="2"> <%
				 	if (userSamples.get(count - 1).getTemperature() != -1111)
				 						out.print(userSamples.get(count - 1).getTemperature());
				 %> </font></td>
				<td><font size="2"> <%
				 	if (userSamples.get(count - 1).getVolume() != -1.0)
				 						out.print(userSamples.get(count - 1).getVolume());
				 %> </font></td>
				 <td style='min-width:150px'><font size="2"> <%
				 	if (userSamples.get(count - 1).getContainer() != null)
				 						out.print(userSamples.get(count - 1).getContainer());
				 %> </font></td>
				 <td style='min-width:150px'><font size="2"> <%
				 	if (userSamples.get(count - 1).getStoragelocation() != null)
				 						out.print(userSamples.get(count - 1).getStoragelocation());
				 %> </font></td>
				<td ><font size="2"> <%
				 	if (userSamples.get(count - 1).getSeqID() != null)
				 						out.print(userSamples.get(count - 1).getSeqID());
				 %> </font></td>
				<td ><font size="1" > <%
				 	if (userSamples.get(count - 1).getComment() != null)
				 						out.print(userSamples.get(count - 1).getComment());
				 %> </font></td>
				 <td><font size="1"> <%
				 DecimalFormat f = new DecimalFormat("#0.000000"); 
				 	if (userSamples.get(count - 1).getLatitude() != 0.000100 &userSamples.get(count - 1).getLongitude() != 0.000100)  out.print("<a href=\"http://www.megx.net/gms/tools/woa.html?latitude="+f.format(userSamples.get(count - 1).getLatitude())+"&longitude="+f.format(userSamples.get(count - 1).getLongitude())+"&depth="+Math.abs(userSamples.get(count - 1).getWaterdepth())+"&parameter=all&season=0&submit=Calculate"+"\"> get data </a>");
				 %> </font></td>
				<td><font size="2"> <%
				 	if (userSamples.get(count - 1).getOwner() != null)
				 						out.print(userSamples.get(count - 1).getOwner());
				 %> </font></td>
				 <td><font size="2"> <%
				 List<Permission> permForSID = ida.selectAllPermissionsBySampleid(userSamples.get(count - 1).getSampleID());
				 //System.out.println("permForSID.size: "+permForSID.size());
				 for (int j =0;j<permForSID.size();j++){
					 if (permForSID.get(j).getUsername().equals(username)){
						 out.print(" "+permForSID.get(j).getPermissiontype());
					 }
				 }
				 if (userSamples.get(count - 1).getOwner().equals(username)){
					 out.print("owner");
				 }
				 
				if (isProjectadmin & !(userSamples.get(count - 1).getOwner().equals(username))){
					out.print("projectadmin");
				}
				FilterHelper fh = new FilterHelper();
				 %> </font></td>
				 	 <td><% if(fh.checkIfStudyTypePresesent(userSamples.get(count -1))){%>
					 <center>
					 <font size="1"><a href="editgsc_studytype.htm?sid=<%out.print(userSamples.get(count -1).getSampleID());%>">show/edit</a>
					 </font></center>
				<%
				 	 }
				%> </font></td>
					<td><% if(fh.checkIfEnvPackage(userSamples.get(count -1))){%>
					<center>
					<font size="1"><a href="editgsc_env.htm?sid=<%out.print(userSamples.get(count -1).getSampleID());%>">show/edit</a>
					</font></center>
				<%
				 				 }
			}
		%>
	</tr>
	<%
		}
	%>
</table>

</pre>
</div>

 <center>
 <font size="2">
 
<b>
 Displaying Records: </b><%
 out.print(" total number of samples: " + numRows+ ",");
 out.print(" Number of samples per page: " + numRecordsPerPage + ",");
 out.print(" Number of pages: " + numPages);
 %>
 </font> <br> 
 <table >
 <tr bgcolor="#333366">
<% 
System.out.println("MAIN startIndex: "+startIndex+" numRows: "+numRows);
if (startIndex == 1) {
	System.out.println("I am here!: numpages"+numPages+" lastpage "+lastPage);
	//grey on first page
	%> <td bgcolor="#cdcdcd" width=100 class="menustyle" align="center"> <%out.print("|<< ");%>First  </td> 
	<td bgcolor="#cdcdcd" width=100 class="menustyle" align="center"> <%out.print("<<");%>  </td>
<%
}

			if (startIndex != 1 & !lastPage) {
				System.out.println("MAIN startindex != 1");
		%>  <td width=100 class="menustyle" align="center"> <a class="menustyle"  href="main.htm?startIndex=<%=1%>&pid=<%=pid%>&Submit=show all barcodes&empty=<%=filterEmpty%>&noCoordinates=<%=filterNoGPS%>"><%out.print("|<< ");%>First </a> </td> 
		<td width=100 class="menustyle" align="center"> <a class="menustyle"  href="main.htm?startIndex=<%=startIndex-numRecordsPerPage%>&pid=<%=pid%>&Submit=show all barcodes&empty=<%=filterEmpty%>&noCoordinates=<%=filterNoGPS%>"><%out.print("<<");%> </a> </td>
<%
			}
			if (startIndex != 1 & lastPage) {
				%>  <td width=100 class="menustyle" align="center"> <a class="menustyle"  href="main.htm?startIndex=<%=1%>&pid=<%=pid%>&Submit=show all barcodes&empty=<%=filterEmpty%>&noCoordinates=<%=filterNoGPS%>"><%out.print("|<< ");%>First </a> </td> 
				<td width=100 class="menustyle" align="center"> <a class="menustyle"  href="main.htm?startIndex=<%=startIndex-numRecordsPerPage+1%>&pid=<%=pid%>&Submit=show all barcodes&empty=<%=filterEmpty%>&noCoordinates=<%=filterNoGPS%>"><%out.print("<<");%> </a> </td>
		<%
			}
			
			if (startIndex + numRecordsPerPage < numRows) {
				%><font size="2" color="white"> <td class="menustyle" bgcolor="white" align="center"> <%=" " + startIndex%> - <%=increment - 1%> <%
						} else {
							%> <font size="2" color="white"> <td class="menustyle" bgcolor="white" align="center"> <%=" " + startIndex%> - <%=increment - 1%> 
							  </font></td>
							  <%
								}
			
				if(numPages == 2 & !lastPage){
					%><td width=100 class="menustyle" align="center"> <a class="menustyle" href="main.htm?startIndex=<%out.println((numPages-1)*numRecordsPerPage);%>&pid=<%=pid%>&Submit=show all barcodes&empty=<%=filterEmpty%>&noCoordinates=<%=filterNoGPS%>"><%out.print(" >>");%></a> </td>
				<td width=100 class="menustyle" align="center"> <a class="menustyle" href="main.htm?startIndex=<%out.println((numPages-1)*numRecordsPerPage);%>&pid=<%=pid%>&Submit=show all barcodes&empty=<%=filterEmpty%>&noCoordinates=<%=filterNoGPS%>">Last<%out.print(" >>|");%></a> </td>
				<%
				}
				if(numPages != 2 & !lastPage & (numRows-startIndex>numRecordsPerPage)){
				
		%><td width=100 class="menustyle" align="center"> <a class="menustyle" href="main.htm?startIndex=<%=startIndex+numRecordsPerPage%>&pid=<%=pid%>&Submit=show all barcodes&empty=<%=filterEmpty%>&noCoordinates=<%=filterNoGPS%>"><%out.print(">>");%></a> </td>
<td width=100 class="menustyle" align="center"> <a class="menustyle" href="main.htm?startIndex=<%out.println((numPages-1)*numRecordsPerPage);%>&pid=<%=pid%>&Submit=show all barcodes&empty=<%=filterEmpty%>&noCoordinates=<%=filterNoGPS%>">Last<%out.print(" >>|");%></a> </td>
<%
				}	
				//grey on last page
			if(lastPage){
				%><td bgcolor="#cdcdcd" width=100 class="menustyle" align="center"> <%out.print(" >>");%> </td>
				<td bgcolor="#cdcdcd" width=100 class="menustyle" align="center"> Last<%out.print(" >>|");%> </td>
				<%
			}
		%>
</tr>
</form>

<tr> 
<%
long start = userSamples.get(0).getSampleID();
long stop = userSamples.get(userSamples.size()-1).getSampleID();
%>

<form name="mapIt.Form" action="http://www.megx.net/gms/metabar/?user=<%=username %>&start=<%=start%>&stop=<%=stop%>" method="post">
<input type="submit" value="show in Genes Mapserver">
</form>

</table>
</center>
</tr>
</table>
<%
		}
	} catch (Exception exc) {
		//out.println(exc.toString());
	} // end try-catch
							%>
</form>
</table>
</body>
</table>


</td>
</tr>
</table>

</body>
</html>
