# Supplementary material for: MetaBar - a tool for consistent contextual data acquisition and standards compliant submission
Source: BMC Bioinformatics. 2010 Jun 30;11:358. doi: 10.1186/1471-2105-11-358 (PMC2912304; doi:10.1186/1471-2105-11-358)
Supplement: Additional file 1 — MetaBar open source code base under GNU GPL3 license. Zipped open source code base for local installation. A general installation manual can be found in the README.txt. [file 1471-2105-11-358-S1.ZIP › metabar-1.1/war/WEB-INF/jsp/finderfeaturesdeflector.jsp]

<!--Copyright (C) 2009 Wolfgang Hankeln

    This file is part of MetaBar.

    MetaBar is free software: you can redistribute it and/or modify
    it under the terms of the GNU General Public License as published by
    the Free Software Foundation version 3 of the License.

    MetaBar is distributed in the hope that it will be useful,
    but WITHOUT ANY WARRANTY; without even the implied warranty of
    MERCHANTABILITY or FITNESS FOR A PARTICULAR PURPOSE.  See the
    GNU General Public License for more details.

    You should have received a copy of the GNU General Public License
    along with MetaBar.  If not, see <http://www.gnu.org/licenses/>.
-->
<%@ include file="/WEB-INF/jsp/include.jsp" %>

<style type="text/css">
@import url(<%= request.getContextPath()%>/css/style1.css); /*IE and Mozilla styles*/
</style>

<%@ page language="java" %>
<%@ page import="java.util.*" %>
<%@ page import="org.metabar.web.data.ibatisDataAccessor" %>
<%@ page import="org.metabar.web.VisibilityChecker" %>
<%@ page import="org.metabar.web.Sample" %>
<%@ page import="org.metabar.web.Member" %>
<%@ page import="java.util.regex.*" %>
<%@ page import="org.metabar.web.Project" %>
<%@ page import="org.metabar.web.Role" %>
<%@ page import="edu.yale.its.tp.cas.*" %>
<%@ page import="edu.yale.its.tp.cas.client.filter.CASFilter"%>

<%@page import="org.metabar.web.data.FilterHelper"%>
<html>
<head>
<title>MetaBar Main Page</title>
</head>

<body bgcolor="white">

<table border="0" width="100%" cellpadding="0" cellspacing="0" valign="top">
	<tr>
		<th colspan="2"> <jsp:include page="navigation.jsp" /> </th>
	</tr>
	
	<tr>
		<td border="0" width="190" valign="top">
		<jsp:include page="sidebar.jsp" /> 
		</td> 
		<td valign="top" halign="left">
		<!--test-->
<%
String direction = request.getParameter("Submit");
System.out.println("DEFLECTOR "+request.getParameter("Submit"));
HttpSession session = request.getSession();
String username = session.getAttribute(CASFilter.CAS_FILTER_USER).toString();


//1 QUICK SEARCH
if (direction.equals("quick search")) {
	%>
	<b>QUICK SEARCH</b>
	<br />
	Please input a sample identifier:
	<form name="search.Form" action="finderquicksearch.htm" method="post">
	<input type="text" name="name" size="14" value=" ">
	<input type="hidden" name="findername" value="<%=username%>">
	<input type="submit" value="submit">		
	</form>	
	
<% 
}
// END QUICK SEARCH

// TEXTBASED SEARCH
if (direction.equals("text-based search")) {
	%>
	<b>TEXT-BASED SEARCH</b>
	<br />
	Please choose a field you want to search in and enter a search string:
	<form name="search.Form" action="findertextsearch.htm" method="post">
	<select name="SearchFieldChooser" size="1"> 
      			<option value="comment">comment</option> 
      			<option value="site">site</option> 
      			<option value="storage">storage</option> 
      			<option value="owner">owner</option>
    </select> 
    
	<input type="text" name="name" size="14" value=" ">
	<input type="hidden" name="findername" value="<%=username%>">
	<input type="submit" value="submit">		
	</form>	
	
<% 
}
// END TEXTBASED SEARCH

//FINDER DETAILS
if (direction.contains("finder details")) {
	
	// if the form has not been send
	if ((request.getParameter("name") == null))
	{
	%>
	<b>FINDER DETAILS</b>
	<br />
	<br />
	<%
	ibatisDataAccessor idac = new ibatisDataAccessor();
	
	List<Role> roles = new ArrayList<Role>();
	List<Role> finderRoles = new ArrayList<Role>();
	roles = idac.selectAllRolesByMembername(username);
	
	for(int k=0;k<roles.size();k++){
		if (roles.get(k).getRoletype().equals("finder")){
			finderRoles.add(roles.get(k));
		}
	}
	
	if (roles.size() == 0) {
		%> You are not finder in any project! <br /><%
	}else{
	%>
	You are <b>finder</b> in: <br />
	<ul>
	<% 
	for ( int i = 0; i < finderRoles.size(); i++){
	%>
	<li> <b><%out.print(idac.selectProjectById(finderRoles.get(i).getProjectID()).getProjectname());%></b> with the projectidentifier
	<%out.print(finderRoles.get(i).getProjectID());%></li>
	 <%	
		}
	}
	%>
	</ul>	
	<%
	}
}
//END USER DETAILS


%>

 </td> 
	</tr>
</table>

</body>
</html>
