# Supplementary material for: MetaBar - a tool for consistent contextual data acquisition and standards compliant submission
Source: BMC Bioinformatics. 2010 Jun 30;11:358. doi: 10.1186/1471-2105-11-358 (PMC2912304; doi:10.1186/1471-2105-11-358)
Supplement: Additional file 1 — MetaBar open source code base under GNU GPL3 license. Zipped open source code base for local installation. A general installation manual can be found in the README.txt. [file 1471-2105-11-358-S1.ZIP › metabar-1.1/war/WEB-INF/jsp/spshdownload.jsp]

<!--Copyright (C) 2009 Wolfgang Hankeln

    This file is part of MetaBar.

    MetaBar is free software: you can redistribute it and/or modify
    it under the terms of the GNU General Public License as published by
    the Free Software Foundation version 3 of the License.

    MetaBar is distributed in the hope that it will be useful,
    but WITHOUT ANY WARRANTY; without even the implied warranty of
    MERCHANTABILITY or FITNESS FOR A PARTICULAR PURPOSE.  See the
    GNU General Public License for more details.

    You should have received a copy of the GNU General Public License
    along with MetaBar.  If not, see <http://www.gnu.org/licenses/>.
-->
<%@ include file="/WEB-INF/jsp/include.jsp" %>


<style type="text/css">
@import url(<%= request.getContextPath()%>/css/style1.css); /*IE and Mozilla styles*/
</style>

<%@ page language="java" %>
<%@ page import="java.util.*" %>
<%@ page import="java.io.FileInputStream" %>
<%@ page import="org.metabar.web.Sample" %>
<%@ page import="org.metabar.web.data.*" %>
<%@ page import="org.metabar.web.filehandling.SpreadsheetHandler" %>
<%@ page import="edu.yale.its.tp.cas.*" %>
<%@ page import="edu.yale.its.tp.cas.client.filter.CASFilter"%>

<% 
boolean error = false;
HttpSession session = request.getSession();
String username = session.getAttribute(CASFilter.CAS_FILTER_USER).toString();
System.out.println("Spshdownload.jsp USERNAME: "+username);
%>

<html>
<head>
<title>MetaBar Main Page</title>
</head>

<body bgcolor="white">

<table border="0" width="100%" cellpadding="0" cellspacing="0" valign="top">
	<tr>
		<th colspan="2"> <jsp:include page="navigation.jsp" /> </th>
	</tr>
	
	<tr>
		<td border="0" width="190" valign="top">
		<jsp:include page="sidebar.jsp" /> 
		</td> 
		<td valign="top" halign="left">
		<!--test-->
			<b>Spreadsheet download</b>
			<hr>
			<ul>
			Click onto the link to download your spreadsheet:
			<% 
				try{
					
					String catalinahome = System.getenv("CATALINA_HOME");
					String folder = catalinahome+"/webapps/metabar/data/flatfilestock/"+username;
					String filedescription = folder+"/"+username+"_uploadedSheet.xls";
					FileInputStream fi = new FileInputStream(filedescription);
				} catch (Exception e){
				error = true;
				}
					
			if (!error) { %>
			<li> <a  href="../data/flatfilestock/<%out.print(username);%>/<%out.print(username);%>_uploadedSheet.xls" name="last"><b>Last uploaded spreadsheet</b></a></li>
			<% }
				try{
					String catalinahome = System.getenv("CATALINA_HOME");
					String folder = catalinahome+"/webapps/metabar/data/flatfilestock/"+username;
					String filedescription = folder+"/"+username+"_generatedsheet.xls";
					FileInputStream fi = new FileInputStream(filedescription);
				} catch (Exception e){
				error = true;
				}
			if (!error) { %>
			<li> <a  href="../data/flatfilestock/<%out.print(username);%>/<%out.print(username);%>_generatedsheet.xls" name="fresh"><b>Freshly generated spreadsheet</b></a></li>
			<% }
				try{
					String catalinahome = System.getenv("CATALINA_HOME");
					String folder = catalinahome+"/webapps/metabar/data/flatfilestock/"+username;
					String filedescription = folder+"/"+username+"_completesheet.xls";
					long from = 0L;
					long to =0L;
					
					ibatisDataAccessor ida = new ibatisDataAccessor();
					from = ida.selectMinSID().getSampleID();
					to = ida.selectMaxSID().getSampleID();
					//INSERT PID REQUESTER
					int pid = Integer.parseInt(request.getParameter("pid"));
					SpreadsheetHandler sh = new SpreadsheetHandler(username, pid);
					sh.createCompleteSpreadsheetFlatFile(from,to);
					FileInputStream fi = new FileInputStream(filedescription);
				} catch (Exception e){
				System.out.println("Exception in Spreadsheet: "+e.getMessage());
				error = true;
				}
			if (true) { %>
			<li> <a  href="../data/flatfilestock/<%out.print(username);%>/<%out.print(username);%>_completesheet.xls" name="complete"><b>Complete spreadsheet (including all barcodes ever allocated with this account) </b></a></li>
			<%
			}
			%>
			
			</ul>
	    </td> 
	</tr>
</table>

</body>
</html>
