# Supplementary material for: MetaBar - a tool for consistent contextual data acquisition and standards compliant submission
Source: BMC Bioinformatics. 2010 Jun 30;11:358. doi: 10.1186/1471-2105-11-358 (PMC2912304; doi:10.1186/1471-2105-11-358)
Supplement: Additional file 1 — MetaBar open source code base under GNU GPL3 license. Zipped open source code base for local installation. A general installation manual can be found in the README.txt. [file 1471-2105-11-358-S1.ZIP › metabar-1.1/war/WEB-INF/jsp/changepwd.jsp]

<!--Copyright (C) 2009 Wolfgang Hankeln

    This file is part of MetaBar.

    MetaBar is free software: you can redistribute it and/or modify
    it under the terms of the GNU General Public License as published by
    the Free Software Foundation version 3 of the License.

    MetaBar is distributed in the hope that it will be useful,
    but WITHOUT ANY WARRANTY; without even the implied warranty of
    MERCHANTABILITY or FITNESS FOR A PARTICULAR PURPOSE.  See the
    GNU General Public License for more details.

    You should have received a copy of the GNU General Public License
    along with MetaBar.  If not, see <http://www.gnu.org/licenses/>.
-->

<%@ include file="/WEB-INF/jsp/include.jsp" %>

<style type="text/css">
@import url(<%= request.getContextPath()%>/css/style1.css); /*IE and Mozilla styles*/
</style>

<%@ page language="java" %>
<%@ page import="java.util.*" %>
<%@ page import="org.metabar.web.filehandling.EPL2FileCreator" %>
<%@ page import="org.metabar.web.data.ibatisDataAccessor" %>
<%@ page import="org.metabar.web.Member" %>
<%@ page import="org.metabar.web.Project" %>
<%@ page import="org.metabar.web.Role" %>

<%@ page import="edu.yale.its.tp.cas.*" %>
<%@ page import="edu.yale.its.tp.cas.client.filter.CASFilter"%>
<%@ page import="java.io.BufferedWriter"%>
<%@ page import="java.io.File" %>
<%@ page import="java.io.FileWriter" %>
<%@ page import="java.io.IOException" %>
<%@ page import="java.io.BufferedReader"%>
<%@ page import="java.io.FileReader"%>
<%@ page import="java.io.BufferedReader"%>
<%@ page import="java.io.FileReader"%>

<%
HttpSession session = request.getSession();
String uname = session.getAttribute(CASFilter.CAS_FILTER_USER).toString();
System.out.println("userstorage.jsp USERNAME: "+uname);
%>

<html>
<head>
<title>MetaBar Main Page</title>
</head>

<body bgcolor="white">

<table border="0" width="100%" cellpadding="0" cellspacing="0" valign="top">
	<tr>
		<th colspan="2"> <jsp:include page="navigation.jsp" /> </th>
	</tr>
	
	<tr>
		<td border="0" width="190" valign="top">
		<jsp:include page="sidebar.jsp" /> 
		</td> 
		<td valign="top" halign="left">
		<!--test-->
		<b> CHANGE PASSWORD </b>
			<hr />
  <font color=blue> password change feedback:</font>
    <br/>

    <%
    
    	
    String username   = request.getParameter("username");
    String oldpassword = request.getParameter("oldpassword");
    String newpassword = request.getParameter("newpassword");
    try{
    boolean error = false;
    boolean a = false;
    boolean b = false;
    boolean c = false;
    boolean d = false;
     
    if (oldpassword.equals(newpassword)) { a = true;}
    if (newpassword.trim().length() == 0) { b= true;}
    if (oldpassword.trim().length() == 0) { c= true;}


    
    if (a) {
    	error = true;
    %>
     <font color="red"> new password same as old password!</font> <br><br><br>
    <%
    Exception e = new Exception();
    throw(e);
    }

    if (b) {
    	error = true;
    %>
    <font color="red"> new password not specified!</font> <br><br><br>
    <%
    Exception e = new Exception();
    throw(e);
    }
    
    if (c) {
    	error = true;
        %>
        <font color="red"> old password not specified!</font> <br><br><br>
        <%
        Exception e = new Exception();
        throw(e);
        }
    
    if(a == false & b == false & c == false){
    	try{
    		String membername = username;
    		    
    	if (error == false){ //WRITE user + passwd to FOP
    	String content ="";
    	String currentLine="";
		String filename = "<DIRECTORY_TO_PASSWORDFILE>";		
		String LINE_SEPARATOR = System.getProperty("line.separator");
		
			BufferedReader br = new BufferedReader(new FileReader(filename));
			while ((currentLine = br.readLine()) != null){
				String[] parts = currentLine.split("::");
				if (parts[0].equals(username)){ 
					if (!parts[1].equals(oldpassword)){
						d = true;
						IOException exc = new IOException();
						throw exc;
					}
					parts[1]=newpassword;
					content = content+parts[0]+"::"+parts[1]+LINE_SEPARATOR;
				} else{
				content = content + currentLine+LINE_SEPARATOR;
				}
			}
			br.close();
			
			BufferedWriter bw = new BufferedWriter(new FileWriter(new File(filename)));
			bw.write(content);
			//bw.write(username+"::"+password+LINE_SEPARATOR);
			bw.flush();
			bw.close();
			%> Password for <%=username%> changed.<br><br><br> 
	    	
		    <%
		
    	}
    	}catch (IOException e) {
			System.out
			.println("An Exception occured while reading and writing the FOP: "
					+ e.getMessage());
			if (d){
				%><font color="red"> old password was wrong!</font> <%
			}
    	}
    }
    }catch (Exception e){
    	System.out.println("An Exception occured while changing the password!"+ e.getLocalizedMessage());
    }
		
		    	%>
		
		    </td> 
		</tr>
	</table>
</body>
</html>
