# Supplementary material for: MetaBar - a tool for consistent contextual data acquisition and standards compliant submission
Source: BMC Bioinformatics. 2010 Jun 30;11:358. doi: 10.1186/1471-2105-11-358 (PMC2912304; doi:10.1186/1471-2105-11-358)
Supplement: Additional file 1 — MetaBar open source code base under GNU GPL3 license. Zipped open source code base for local installation. A general installation manual can be found in the README.txt. [file 1471-2105-11-358-S1.ZIP › metabar-1.1/war/WEB-INF/jsp/userfeaturedeflector.jsp]

<!--Copyright (C) 2009 Wolfgang Hankeln

    This file is part of MetaBar.

    MetaBar is free software: you can redistribute it and/or modify
    it under the terms of the GNU General Public License as published by
    the Free Software Foundation version 3 of the License.

    MetaBar is distributed in the hope that it will be useful,
    but WITHOUT ANY WARRANTY; without even the implied warranty of
    MERCHANTABILITY or FITNESS FOR A PARTICULAR PURPOSE.  See the
    GNU General Public License for more details.

    You should have received a copy of the GNU General Public License
    along with MetaBar.  If not, see <http://www.gnu.org/licenses/>.
-->
<%@ include file="/WEB-INF/jsp/include.jsp" %>

<style type="text/css">
@import url(<%= request.getContextPath()%>/css/style1.css); /*IE and Mozilla styles*/
</style>

<%@ page language="java" %>
<%@ page import="java.util.*" %>
<%@ page import="java.sql.*"%>
<%@ page import="java.io.FileInputStream" %>
<%@ page import="java.text.SimpleDateFormat" %>
<%@ page import="org.metabar.web.data.*"%>
<%@ page import="org.metabar.web.data.ibatisDataAccessor" %>
<%@ page import="org.metabar.web.VisibilityChecker" %>
<%@ page import="org.metabar.web.filehandling.SpreadsheetHandler"%>
<%@ page import="org.metabar.web.filehandling.EPL2FileCreator" %>
<%@ page import="org.metabar.web.Member" %>
<%@ page import="org.metabar.web.Sample"%>
<%@ page import="org.metabar.web.Permission"%>
<%@ page import="org.metabar.web.Project" %>
<%@ page import="org.metabar.web.Role" %>
<%@ page import="org.metabar.web.MIENS_S" %>
<%@ page import="edu.yale.its.tp.cas.*" %>
<%@ page import="edu.yale.its.tp.cas.client.filter.CASFilter"%>
<%@ page import="java.text.*"%>

<%@page import="org.metabar.web.Xls"%>
<%@page import="java.text.SimpleDateFormat;"%>
<html>
<head>
<title>MetaBar Main Page</title>
</head>

<body bgcolor="white">

<table border="0" width="100%" cellpadding="0" cellspacing="0" valign="top">
	<tr>
		<th colspan="2"> <jsp:include page="navigation.jsp" /> </th>
	</tr>
	
	<tr>
		<td border="0" width="190" valign="top">
		<jsp:include page="sidebar.jsp" /> 
		</td> 
		<td valign="top" style=" width: 100%;">
		<!--test-->
<%
String startIndexString = request.getParameter("startIndex");
HttpSession session = request.getSession();
String username = session.getAttribute(CASFilter.CAS_FILTER_USER).toString();
//System.out.println("main.jsp USERNAME: " + username);
String direction = request.getParameter("Submit");
//System.out.println("USER FEATURE DEFLECTOR "+request.getParameter("Submit"));
String projectname = request.getParameter("UserProjectChooser");
ibatisDataAccessor iba = new ibatisDataAccessor();
boolean isProjectadmin = false;
int pid = 0;

List<Role> roles = new ArrayList<Role>();
ibatisDataAccessor ibor = new ibatisDataAccessor();
//System.out.println("selectAllRolesByPID: "+pid);
roles = ibor.selectAllRolesByProjectID(pid);
for (int k=0;k<roles.size();k++){
	if(roles.get(k).getUsername().equals(username)) isProjectadmin=true;
}
try{
pid = iba.selectProjectByProjectname(projectname).getProjectID();
}catch(Exception e){
	pid =  Integer.parseInt(request.getParameter("pid"));
}

//SHOW ALL BARCODES
FilterHelper fr = new FilterHelper();
	isProjectadmin = fr.testIfProjectadmin(username,projectname);

if (direction.equals("show barcodes")) {
 	if (startIndexString == null) {
 		startIndexString = "1";
 	}
 	int startIndex = Integer.parseInt(startIndexString);
 	int numPages = 0;
 	String columnName = "";
 	int count = 0;
 	int totalCols = 0;
 	int increment = 1;
 	int numRows = 0;
 	try {
 		totalCols = 1;
		ibatisDataAccessor ida = new ibatisDataAccessor();
		List<Sample> samples = ida.selectAllSamples();
		ArrayList<Sample> userSamples = new ArrayList<Sample>();
		Collections.sort(samples);
		FilterHelper fh = new FilterHelper();
		userSamples= fh.filter(samples, username, projectname);
		String filterEmpty = request.getParameter("empty");
		//System.out.println("EMPTY: "+filterEmpty);
		String filterNoGPS = request.getParameter("noCoordinates");
		//System.out.println("NO GPS: "+filterNoGPS);
		if (filterEmpty==null){
		userSamples = fh.filterNotAnnotated(userSamples);
		}
		if (filterNoGPS==null){
		userSamples = fh.filterNotGeoreferenced(userSamples);	
		}
		numRows = userSamples.size();	
		
		List<MIENS_S> miens_s= ida.selectAllMIENS_Ss();
		if(numRows > 0){
 	%>
		<div style=" width: 100%;" halign=left>
		<pre class="alt2" style="border: 1px inset ;  overflow: auto; width: 1024px; height: 100%;"><table border="0" name="samples">

		<tr>

<body bgcolor="white">

<form target="_top" name=viewForm action="main.jsp" method="post">
<table id="hor-minimalist-b" border=0  align=center width="100%" cellspacing="0" cellpadding="0">
	<tr>
		<%

		
			for (int j = 1; j <= totalCols; j++) {
		%>	
		<th><font size="2">ID </font></th>
		<th><font size="2">CollectionDate </font></th>
		<th><font size="2">CollectionTime </font></th>
		<th><font size="2">GPSdatum </font></th>
		<th><font size="2">Longitude </font></th>
		<th><font size="2">Latitude </font></th>
		<th><font size="2">Accuracy </font></th>
		<th><font size="2">Waterdepth </font></th>
		<th style='min-width:150px'><font size="2">Site </font></th>		
		<th><font size="2">Temperature </font></th>
		<th><font size="2">Volume </font></th>
		<th><font size="2">Container </font></th>
		<th><font size="2">Storage </font></th>
		<th><font size="2">SeqID </font></th>
		<th  style='min-width:400px'><font size="2">     Comment     </font></th>
		<th><font size="2">interpolated</font></th>
		<th><font size="2">Owner</font></th>
		<th><font size="2">Permission</font></th>
		<th><font size="2">GSC type of report</font></th>
		<th><font size="2">GSC environmental package</font></th>
		

		<%
			}
		%>
	</tr>
	<%

	boolean lastPage=false;
			int numRecordsPerPage = 15;
			if(Integer.parseInt(startIndexString) > numRows-numRecordsPerPage){
				System.out.println("The very last page! TotalCols: "+totalCols);
				lastPage=true;}
			numPages = numRows / numRecordsPerPage;
			int remain = numRows % numRecordsPerPage;
			if (remain != 0) {
				numPages = numPages + 1;
			}
			
			if ((startIndex + numRecordsPerPage) <= numRows) {
				increment = startIndex + numRecordsPerPage;
			} else {
				if (remain == 0) {
					increment = startIndex + numRecordsPerPage;
				} else {
					increment = startIndex + remain+1;
				}
			}
			if (numPages==1){
			increment = increment-1;
			}
			for (count = startIndex; count < increment; count++) {
				
	%><tr>
		<%
			for (int i = 1; i <= totalCols; i++) {
				//out.println("count: "+count+" increment: "+increment);
		%>
		<td><font size="2">
		<%
			out.println(userSamples.get(count - 1).getSampleID());
		%>
		</font> </td>
		<td><font size="2"> <%
				 	if (userSamples.get(count - 1).getCollectionDate() != null)
				 						out.print(userSamples.get(count - 1).getCollectionDate());
				 %> </font></td>
				<td><font size="2"> <%
				 	if (userSamples.get(count - 1).getCollectionTime() != null)
				 						out.print(userSamples.get(count - 1).getCollectionTime());
				 %> </font></td>
				<td><font size="2"> <%
				 	if (userSamples.get(count - 1).getGpsdatum() != null)
				 						out.print(userSamples.get(count - 1).getGpsdatum());
				 %> </font></td>
				<td><font size="2"> <%
				 	if (userSamples.get(count - 1).getLongitude() != 0.0001)
				 						out.print(userSamples.get(count - 1).getLongitude());
				 %> </font></td>
				<td><font size="2"> <%
				 	if (userSamples.get(count - 1).getLatitude() != 0.0001)
				 						out.print(userSamples.get(count - 1).getLatitude());
				 %> </font></td>
				 <td><font size="2"> <%
				 	if (userSamples.get(count - 1).getAccuracy() != -1)
				 						out.print(userSamples.get(count - 1).getAccuracy());
				//System.out.println("Accuracy: "+userSamples.get(count-1).getAccuracy()+" of sample "+ userSamples.get(count-1).getSampleID());
				 %> </font></td>
				<td><font size="2"> <%
				 	if (userSamples.get(count - 1).getWaterdepth() != 1)
				 						out.print(userSamples.get(count - 1).getWaterdepth());
				 %> </font></td>
			    <td><font size="1"> <%
				 	if (userSamples.get(count - 1).getSite() != null)
				 						out.print(userSamples.get(count - 1).getSite());
				 %> </font></td>
				<td><font size="2"> <%
				 	if (userSamples.get(count - 1).getTemperature() != -1111)
				 						out.print(userSamples.get(count - 1).getTemperature());
				 %> </font></td>
				<td><font size="2"> <%
				 	if (userSamples.get(count - 1).getVolume() != -1.0)
				 						out.print(userSamples.get(count - 1).getVolume());
				 %> </font></td>
				<td style='min-width:150px'><font size="2"> <%
				 	if (userSamples.get(count - 1).getContainer() != null)
				 						out.print(userSamples.get(count - 1).getContainer());
				 %> </font></td>
				 <td style='min-width:150px'><font size="2"> <%
				 	if (userSamples.get(count - 1).getStoragelocation() != null)
				 						out.print(userSamples.get(count - 1).getStoragelocation());
				 %> </font></td>
				 <td ><font size="2"> <%
				 	if (userSamples.get(count - 1).getSeqID() != null)
				 						out.print(userSamples.get(count - 1).getSeqID());
				 %> </font></td>
				 <td ><font size="1"> <%
				 	if (userSamples.get(count - 1).getComment() != null)
				 						out.print(userSamples.get(count - 1).getComment());
				 %> </font></td>
				 <td><font size="1"> <%
				 DecimalFormat f = new DecimalFormat("#0.000000"); 
				 	if (userSamples.get(count - 1).getLatitude() != 0.000100 &userSamples.get(count - 1).getLongitude() != 0.000100)  out.print("<a href=\"http://www.megx.net/gms/tools/woa.html?latitude="+f.format(userSamples.get(count - 1).getLatitude())+"&longitude="+f.format(userSamples.get(count - 1).getLongitude())+"&depth="+Math.abs(userSamples.get(count - 1).getWaterdepth())+"&parameter=all&season=0&submit=Calculate"+"\"> get data </a>");
				 %> </font></td>
				<td><font size="2"> <%
				 	if (userSamples.get(count - 1).getOwner() != null )
				 						out.print(userSamples.get(count - 1).getOwner());
				 %> </font></td>
				 <td><font size="2"> <%
				 List<Permission> permForSID = ida.selectAllPermissionsBySampleid(userSamples.get(count - 1).getSampleID());
				 for (int j =0;j<permForSID.size();j++){
					 if (permForSID.get(j).getUsername().equals(username)){
						 out.print(" "+permForSID.get(j).getPermissiontype());
					 }
				 }
				 if (userSamples.get(count - 1).getOwner().equals(username)){
					 out.print("owner");
				 }
				 if (isProjectadmin & !(userSamples.get(count - 1).getOwner().equals(username))){
						out.print("projectadmin");
					}
				 %> </font></td>
			 	 <td><% if(fh.checkIfStudyTypePresesent(userSamples.get(count -1))){%>
				 <center>
				 <font size="1"><a href="editgsc_studytype.htm?sid=<%out.print(userSamples.get(count -1).getSampleID());%>">show/edit</a>
				 </font></center>
			<%
			 	 }
			%> </font></td>
				<td><% if(fh.checkIfEnvPackage(userSamples.get(count -1))){%>
				<center>
				<font size="1"><a href="editgsc_env.htm?sid=<%out.print(userSamples.get(count -1).getSampleID());%>">show/edit</a>
				</font></center>
			<%
					 //out.print("edit/show");
				 }
				 %>
		<%
			}
		%>
	</tr>
	<%
		}
	%>
</table>

</pre>
</div>

 <center>
<font size="2">
 
 <b>
 Displaying Records: </b><%
 out.print(" total number of samples: " + numRows+ ",");
 out.print(" Number of samples per page: " + numRecordsPerPage + ",");
 out.print(" Number of pages: " + numPages);
 %>
 </font> <br> 
 <table >
 <tr bgcolor="#333366">
<% 
System.out.println("USFD: startIndex: "+startIndex+" numRows: "+numRows+"num of pages: "+numPages);
if (startIndex == 1) {
	System.out.println("I am here! USFD");
	//grey on first page
	%> <td bgcolor="#cdcdcd" width=100 class="menustyle" align="center"> <%out.print("|<< ");%>First  </td> 
	<td bgcolor="#cdcdcd" width=100 class="menustyle" align="center"> <%out.print("<<");%>  </td>
	<%
}
			if (startIndex != 1 ) {
				System.out.println("startindex != 1");
		%>  <td width=100 class="menustyle" align="center"> <a class="menustyle"  href="main.htm?startIndex=<%=1%>&pid=<%=pid%>&Submit=show barcodes&empty=<%=filterEmpty%>&noCoordinates=<%=filterNoGPS%>"><%out.print("|<< ");%>First </a> </td> 
		<td width=100 class="menustyle" align="center"> <a class="menustyle"  href="main.htm?startIndex=<%=startIndex-numRecordsPerPage%>&pid=<%=pid%>&Submit=show barcodes&empty=<%=filterEmpty%>&noCoordinates=<%=filterNoGPS%>"><%out.print("<<");%> </a> </td>
<%
			}	
			
			if (startIndex != 1 & lastPage) {
				%>  <td width=100 class="menustyle" align="center"> <a class="menustyle"  href="main.htm?startIndex=<%=1%>&pid=<%=pid%>&Submit=show barcodes&empty=<%=filterEmpty%>&noCoordinates=<%=filterNoGPS%>"><%out.print("|<< ");%>First </a> </td> 
				<td width=100 class="menustyle" align="center"> <a class="menustyle"  href="main.htm?startIndex=<%=startIndex-numRecordsPerPage+1%>&pid=<%=pid%>&Submit=show barcodes&empty=<%=filterEmpty%>&noCoordinates=<%=filterNoGPS%>"><%out.print("<<");%> </a> </td>
		<%
			}
			
			if (startIndex + numRecordsPerPage < numRows) {
				%><font size="2" color="white"> <td class="menustyle" bgcolor="white" align="center"> <%=" " + startIndex%> - <%=increment - 1%> <%
						} else {
							%> <font size="2" color="white"> <td class="menustyle" bgcolor="white" align="center"> <%=" " + startIndex%> - <%=increment - 1%> 
							  </font></td>
							  <%
								}
			
				if(numPages == 2){
					%><td width=100 class="menustyle" align="center"> <a class="menustyle" href="main.htm?startIndex=<%out.println((numPages-1)*numRecordsPerPage);%>&pid=<%=pid%>&Submit=show barcodes&empty=<%=filterEmpty%>&noCoordinates=<%=filterNoGPS%>"><%out.print(" >>");%></a> </td>
				<td width=100 class="menustyle" align="center"> <a class="menustyle" href="main.htm?startIndex=<%out.println((numPages-1)*numRecordsPerPage);%>&pid=<%=pid%>&Submit=show barcodes&empty=<%=filterEmpty%>&noCoordinates=<%=filterNoGPS%>">Last<%out.print(" >>|");%></a> </td>
				<%
				}
				if(numPages != 2 & !lastPage & (numRows-startIndex>numRecordsPerPage)){
				
		%><td width=100 class="menustyle" align="center"> <a class="menustyle" href="main.htm?startIndex=<%=startIndex+numRecordsPerPage%>&pid=<%=pid%>&Submit=show barcodes&empty=<%=filterEmpty%>&noCoordinates=<%=filterNoGPS%>"><%out.print(">>");%></a> </td>
<td width=100 class="menustyle" align="center"> <a class="menustyle" href="main.htm?startIndex=<%out.println((numPages-1)*numRecordsPerPage);%>&pid=<%=pid%>&Submit=show barcodes&empty=<%=filterEmpty%>&noCoordinates=<%=filterNoGPS%>">Last<%out.print(" >>|");%></a> </td>
<%
				}	
				//grey on last page
				if(lastPage){
					%><td bgcolor="#cdcdcd" width=100 class="menustyle" align="center"> <%out.print(" >>");%> </td>
					<td bgcolor="#cdcdcd" width=100 class="menustyle" align="center"> Last<%out.print(" >>|");%> </td>				
					<%
			}
		%>
</tr>
</form>
<tr> 
<%
long start = userSamples.get(0).getSampleID();
long stop = userSamples.get(userSamples.size()-1).getSampleID();
%>
<form name="mapIt.Form" action="http://www.megx.net/gms/metabar/?user=<%=username %>&start=<%=start%>&stop=<%=stop%>" method="post">
<input type="submit" value="show in Genes Mapserver">
</form>

</table>
</center>
</tr>


</table>

</table>
</body>
</table>
<%
		}else{
			%>
			<br>
			<font color=red>There are no barcodes to be shown!</font> <br>
			If you have created new barcodes, which do not contain data yet, please use the checkboxes "incomplete" and "no GPS"!
			<%
		}
		
	} catch (Exception exc) {
		//out.println(exc.toString());
	} // end try-catch
							%>


<%			
}
//END: SHOW ALL BARCODES

//USER DETAILS
if (direction.contains("user details")) {
	
	// if the form has not been send
	if ((request.getParameter("name") == null))
	{
		projectname = request.getParameter("UserProjectChooser");
	%>
	<b>USER DETAILS</b>
	<br />
	<br />
	<%
	ibatisDataAccessor idac = new ibatisDataAccessor();
	List<Project> projects = idac.selectAllProjectsByProjectadmin(username);
	List<Project> allprojects = idac.selectAllProjects();
	List<Project> memberprojects = fr.filterProjectListForMembership(allprojects, username);
	
	
	if (projects.size() == 0) {
		%> You are not project admin in any project! <br /><%
	}else{
	%>
	You are <b>project admin</b> in: <br />
	<ul>
	<% 
	for ( int i = 0; i < projects.size(); i++){
	%>
	<li> <b><%out.print(projects.get(i).getProjectname());%></b> containing <%out.print(idac.selectAllSamplesByPID(pid).size());%> barcodes </li>
	 <%	
		}
	}
	%>
	</ul>	
	
	<br />
	You are <b>member</b> in: 
	<ul>
	<% 

	if(username.equals("anonymous")){
		memberprojects.remove(0);
	}
	
	for ( int i = 0; i < memberprojects.size(); i++){
	%>
	<li> <b><%
	List<Sample> samples = idac.selectAllSamplesByPID(memberprojects.get(i).getProjectID());
	System.out.println("all samples for PID: "+memberprojects.get(i).getProjectID()+" size: "+samples.size());
	List<Sample> ownerSamples = new ArrayList<Sample>();
	for ( int p = 0; p < samples.size(); p++){
		Sample temp = samples.get(p);
		if (fr.testIfOwner(username, temp)){
			ownerSamples.add(temp);
		}
	}
	out.print(memberprojects.get(i).getProjectname());%></b> (owning <%out.print(ownerSamples.size());%> of <%out.print(idac.selectAllSamplesByPID(memberprojects.get(i).getProjectID()).size());%> barcodes) </li>
	 <%	
	}
	%>
	</ul>	
	
	<b> Upload history: </b>
	<table border=1>
	<tr><th>projectname</th><th>projectidentifier</th><th>upload date</th><th>file size</th></tr>
	<%
	int userid = idac.selectMemberByName(username).getMemberID();
	List<Xls> xls = idac.selectAllXlsByOwner(userid); 
	Collections.sort(xls);
	for (int k =0; k<xls.size();k++){
		
	SimpleDateFormat sd = new SimpleDateFormat("dd.MM.yyyy");
	String dateString = sd.format(xls.get(k).getUploadtimestamp()); 
	%>
	<tr>
	<td><%out.print(idac.selectProjectById(xls.get(k).getProjectidentifier()).getProjectname());%></td>
	<td><%out.print(xls.get(k).getProjectidentifier());%></td>
	<td><%out.print(dateString);%></td>
	<td><%out.print((float)xls.get(k).getData().length/1024);%> KB</td></tr>
	<%} %>
	</table>
	<br>
	<form action="/metabar/internal/pwdChange.htm" name="pwdChange" method="POST" >
	<input  style="width: 175px" type="submit" name="Submit" value="change password" />
	<%

	}
}

//END USER DETAILS

//CREATE BARCODES
if (direction.contains("create barcodes")) {
	String stringOfBarcodes = " ";
 	String message = "";
 	boolean error = false;
 	boolean terror = false;
 	int numberOfBarcodes = 0;
 	// if the form has been send
 	if ((request.getParameter("name") == null)) {
 		stringOfBarcodes = request.getParameter("stringOfBarcodes");
 %> <b> BARCODE CREATION</b>
 	<br />
	<br />
		How many samples do you want to barcode?
		<form name="allocationForm" action="creation.htm" method="post">
		<input type="text" name="name" size="4" value=" "> 
		<% 
		
		pid = iba.selectProjectByProjectname(projectname).getProjectID();
		
		%>
		<input type="hidden" name="pid" value=<%out.print(pid);%> >
		<input type="submit" value="allocate"></form>
		<%
			} else {
				try {
					numberOfBarcodes = Integer.parseInt(request.getParameter(
							"name").trim());
					if (numberOfBarcodes > 999999) {
						terror = true;
						message = "You cannot allocate more than 999999 barcodes!";
						error = true;
					}
				} catch (NumberFormatException nfe) {
					error = true;
		%> <font color="red"> <%
 	if (terror == false)
 				message = "The value you typed in is not a number or too big!";
 %>
		ERROR: <%
 	out.println(message);
 %> </font> <br />
		<a href="creation.htm" name="allocation"><font color="red">go
		back</font></a> <br />
		<%
			}
				// allocation
				//System.out.println("creation.jsp USERNAME: " + username);
				ibatisDataAccessor ida = new ibatisDataAccessor();
				SpreadsheetHandler sp = new SpreadsheetHandler(username, ida.selectProjectByProjectname(projectname).getProjectID() );
				if (terror == false)
					sp.createSpreadsheetFlatFile(numberOfBarcodes);
				if (error == false) {
		%>
		<body>
		<b> BARCODE CREATION </b>
			<br />
		Barcode allocation successful:
		<br>
		<c:out value='${numberOfBarcodes}' />
		Download a spreadsheet with the freshly allocated barcodes here:
		<br />
		<a
			href="../data/flatfilestock/<%out.print(username);%>/<%out.print(username);%>_generatedsheet.xls"
			name="sheet"><b>spreadsheet</b></a>
		<br />
		</body>
		<%
				}
}
}
//END: CREATE BARCODES

//BEGIN: USE GSC STANDARD
if (direction.contains("add GSC field")) {
	%> <b> USE GSC STANDARD </b>
	<hr />
	
<%  
String message = "";
boolean error = false;
boolean sent = false;
int studytype = 0;
int envtype = 0;
long from=0;
long to=0;

//if the form has not been send
if ((request.getParameter("from") == null) & (request.getParameter("to") == null))
{
%>			

			<form name="useGSC.Form" action="usegsc.htm" method="post">
			<table border="0">

			<tr><td  colspan="4"><b>1.</b> Please choose a range of samples you want to extend with more contextual data fields!</td></tr>
			<tr><td > 	<p style="margin-left: 150">Range   from:</p>    </td>
    		<td><input type="text" name="from" size="14" value=" "></td>
    		<td>to: </td>
    		<td><input type="text" name="to" size="14" value=" "></td>
    		</tr>

			<tr><td><br></td></tr>   		
    		
			<tr><td colspan="4"><b>2.</b> Please choose a type of report the selected samples are designated for!</td></tr>
			<tr><td> <p style="margin-left: 150">	type of report: </p></td>
			    <td> <select name="StudyTypeDropDown" size="1"> 
      			<option value="-1">none selected</option>
      			<option value="1">MIENS survey (miens_s)</option>
      			<option value="2">MIENS culture (miens_c)</option>
      			<option value="3">eukaryotes (eu)</option>
      			<option value="4">bacteria and archaea (ba)</option>	
      			<option value="5">plasmid (pl)</option>
      			<option value="6">virus (vi)</option>
      			<option value="7">organelle (org)</option>
      			<option value="8">metagenome (me)</option>
      			</select> </td>
      		</tr>

			<tr><td><br></td></tr>

    		<tr><td  colspan="4"><b>3.</b> Please choose an environmental package the selected samples are designated for!</td></tr>
			<tr><td> <p style="margin-left: 150">	environmental package:</p> </td>
			    <td> <select name="EnvParamDropDown" size="1"> 
      			<option value="-1">none selected</option>
      			<option value="1">water</option>
      			<option value="2">wastewater/sludge</option>
      			<option value="3">soil</option>
      			<option value="4">sediment</option>
      			<option value="5">plant-associated</option>
      			<option value="6">miscallaneous</option>
				<option value="7">microbial mat/biofilm</option>      		
      			<option value="8">human-vaginal</option>
      			<option value="9">human-skin</option>
      			<option value="10">human-oral</option>
      			<option value="11">human-gut</option>
      			<option value="12">human-associated</option>
      			<option value="13">host-associated</option>
      			<option value="14">air</option>  			
      			</select> </td>
      		</tr>
    		<tr><td colspan="4"> <input type="submit" value="submit"></td></tr>	
			</form>	
			<tr><td colspan="4">
			<br />
			</td></tr>
			
<% 

}

try{
studytype  = Integer.parseInt(request.getParameter("StudyTypeDropDown"));
envtype = Integer.parseInt(request.getParameter("EnvParamDropDown"));
from = Long.parseLong(request.getParameter("from").trim());
to = Long.parseLong(request.getParameter("to").trim());

ibatisDataAccessor ida = new ibatisDataAccessor();
if (ida.selectSampleById(from) == null | ida.selectSampleById(to) == null) {
message = "Barcode identifier not in DB!";
throw new Exception("Error: barcode identifier does not exist in DB!");
}

if (from > to){
message = "Error: \"from\" greater than \"to\"!";
 throw new Exception("Error: \"from\" greater than \"to\"!");
 }
sent=true;

}catch(Exception nfe){
message = message+"\n Either \"from\" or \"to\" is not a number or empty!";
error = true;
}

if ( error==true & (request.getParameter("from") != null) & (request.getParameter("to") != null)) {
%>
		<font color="red">
		<% out.println(message); %>
		</font>


<%
 }
}	
//END: USE GSC STANDARD

//PRINT BARCODES
if (direction.contains("print barcodes")) {
	%> <b> PRINT BARCODES </b>
	<br />
<%  
String message = "";
boolean error = false;
boolean sent = false;
int printer = 0;
int label = 0;
int numberOfCopies =0;
long from=0;
long to=0;

//if the form has not been send
if ((request.getParameter("from") == null) & (request.getParameter("to") == null))
{
%>			
			<form name="print.Form" action="print.htm" method="post">
			<table border="0">
			<tr><td  colspan="4"> Please choose printer and label size and type in a range of barcodes to print:</td></tr>
			<tr><td> Choose printer: </td>
			    <td> <select name="PrinterDropDown" size="1"> 
      			<option value="1">Local Zebra TLP</option>
      			<option value="2">other printer...</option>
      			</select> </td>
      		</tr>
			<tr><td> Choose label size: </td>
			    <td> <select name="LabelDropDown" size="1">
      			<option value="2">large 47 x 13 mm</option>
      			<option value="1">small 25 x 10 mm</option>
      		    </select></td>
      		</tr>
      		
      		<tr><td>number of copies</td>
      		<td><select name="NumberOfCopies" size="1">
      		<option value="1">1</option>
      		<option value="2">2</option>
      		<option value="3">3</option>
      		<option value="4">4</option>
      		<option value="5">5</option>
      		<option value="6">6</option>
      		<option value="7">7</option>
      		<option value="8">8</option>
      		<option value="9">9</option>
      		<option value="10">10</option>	
      		    </select></td>
      		</tr>
      	
			
			<tr><td> Range from: </td>
    		<td><input type="text" name="from" size="14" value=" "></td>
    		<td>to: </td>
    		<td><input type="text" name="to" size="14" value=" "></td>
    		</tr>
    		<tr><td colspan="4"><center> <input type="submit" value="create print file"></center></td></tr>	
			</form>	
<% 
}

try{
printer = Integer.parseInt(request.getParameter("PrinterDropDown"));
label = Integer.parseInt(request.getParameter("LabelDropDown"));
from = Long.parseLong(request.getParameter("from").trim());
to = Long.parseLong(request.getParameter("to").trim());
numberOfCopies = Integer.parseInt(request.getParameter("NumberOfCopies"));
ibatisDataAccessor ida = new ibatisDataAccessor();
if (ida.selectSampleById(from) == null | ida.selectSampleById(to) == null) {
message = "Barcode identifier not in DB!";
throw new Exception("Error: barcode identifier does not exist in DB!");
}

if (from > to){
message = "Error: \"from\" greater than \"to\"!";
 throw new Exception("Error: \"from\" greater than \"to\"!");
 }
sent=true;

}catch(Exception nfe){
message = message+"\n Either \"from\" or \"to\" is not a number or empty!";
error = true;
}


if ( error==true & (request.getParameter("from") != null) & (request.getParameter("to") != null)) {
%>
		<font color="red">
		<% out.println(message); %>
		</font>

		<br />
			<a href="print.htm" name="search"><font color="red">go back</font></a>
		<br />
<%
}

 
// create epl2 print file

EPL2FileCreator epl = new EPL2FileCreator(username);
epl.generateEPL2File(from, to, printer, label, numberOfCopies);
if (error == false & sent == true){		
%>		
		<body>
		Click on the link to download printable EPL file: <br />
		<a  href="../data/flatfilestock/<%out.print(username);%>/<%out.print(username);%>_labels.epl" name="eplfile"><b>labels.epl</b></a>
<%
 }
 

	
}
//END: PRINT BARCODES

// SEARCH
if (direction.equals("search")) {
	
	// if the form has not been send
	if ((request.getParameter("name") == null))
	{
		projectname = request.getParameter("UserProjectChooser");
	%>
	<b>QUICK SEARCH</b>
	<br />
	Please input a sample identifier:
	<form name="search.Form" action="search.htm" method="post">
	<input type="text" name="name" size="14" value=" ">
	<input type="submit" value="search">		
	</form>				  
	<br />
	<br />
	<br />
	
	<b>TEXT SEARCH</b>
 	<br />
	Please choose a field you want to search in and enter a search string:<br />
	<form name="textSearch.Form" action="search.htm" method="post">
		<select name="SearchFieldChooser" size="1"> 
      			<option value="comment">comment</option> 
      			<option value="site">site</option> 
      			<option value="storage">storage</option> 
    </select> 
	<input type="text" name="textstring" size=14" value=" ">	
	<input type="hidden" name="projectname" value="<%=projectname%>">
	<input type="submit" value="search">
	</form>			
<%
}
}


//END: SEARCH
if (direction.equals("manage permissions")) {
	%>
	<b> MANAGE PERMISSIONS </b>
	<br />
<%  

//MANAGE PERMISSIONS
if (username.equals("anonymous")){
	%>
	<font color=red>This feature is not available for user <b>anonymous</b>. </font>
	<%
}else{
%>			
<form action="/metabar/internal/permissionmgmt.htm" method="POST" >
  <table>
    <tr> 
      <td> For all barcodes in <b> <%=projectname %></b> owned by <b><%out.print(username);%></b> </td>
      <td>
            <select name="actionChooser" size="1"> 
            <option value="give">give</option>
            <option value="take away">take away</option>	
  		</select>
      </td>
      
      <td> </td>
      <td>
            <select name="UserChooser1" size="1"> 
            <%
            ibatisDataAccessor ida = new ibatisDataAccessor();
            List<Member> members = ida.selectAllMembers();
            int i = members.size();
            for (int j=0; j<i; j++){  
            	%> <option value="<%out.print(members.get(j).getMembername());%>"><%out.print(members.get(j).getMembername());%></option><% 
  			}
  			%>
  		</select>
      </td>
      <td>
            <select name="PermissionType" size="1"> 
           <option value="reading">reading</option>
           <option value="writing">writing</option>
  		</select>
      </td>
      <td> permissions.</td>
    </tr>
  </table>
  <p> 
  <% 
  projectname = request.getParameter("UserProjectChooser");
  ibatisDataAccessor ida3 = new ibatisDataAccessor(); 
  %>
  	<input type="hidden" name="projectid" value="<%out.print(ida3.selectProjectByProjectname(projectname).getProjectID());%>">
    <input type="hidden" name="owner" value="<%out.print(username); %>">
    <input type="submit" name="Submit" value="change permissions" />
  </p>
</form>
<%	
}
}
//END: MANAGE PERMISSIONS


//BEGIN: EXPORT
if (direction.contains("export")) {
	%> <b> EXPORT </b>
	<br />
<%  
String message = "";
boolean error = false;
boolean sent = false;
int format = 0;
long from=0;
long to=0;

//if the form has not been send
if ((request.getParameter("from") == null) & (request.getParameter("to") == null))
{
%>			
			<form name="export.Form" action="export.htm" method="post">
			<table border="0">
			<tr><td  colspan="4"> Please choose an export format and type in a range of barcodes to export:</td></tr>
			<tr><td> Choose format: </td>
			    <td> <select name="FormatDropDown" size="1"> 
       			<option value="4">structured comment</option>
      			<option value="2">GCDML</option>
      			<option value="1">KML</option>
      			<!-- <option value="3">ARB/SILVA</option> -->

      			<option value="5">MIGS/MIMS/MIENS</option>
      			</select> </td>
      		</tr>

			<tr><td> Range from: </td>
    		<td><input type="text" name="from" size="14" value=" "></td>
    		<td>to: </td>
    		<td><input type="text" name="to" size="14" value=" "></td>
    		</tr>
    		<tr><td colspan="4"><center> <input type="submit" value="submit"></center></td></tr>	
			</form>	
<% 
}

try{
format  = Integer.parseInt(request.getParameter("FormatDropDown"));
from = Long.parseLong(request.getParameter("from").trim());
to = Long.parseLong(request.getParameter("to").trim());

ibatisDataAccessor ida = new ibatisDataAccessor();
if (ida.selectSampleById(from) == null | ida.selectSampleById(to) == null) {
message = "Barcode identifier not in DB!";
throw new Exception("Error: barcode identifier does not exist in DB!");
}

if (from > to){
message = "Error: \"from\" greater than \"to\"!";
 throw new Exception("Error: \"from\" greater than \"to\"!");
 }
sent=true;

}catch(Exception nfe){
message = message+"\n Either \"from\" or \"to\" is not a number or empty!";
error = true;
}


if ( error==true & (request.getParameter("from") != null) & (request.getParameter("to") != null)) {
%>
		<font color="red">
		<% out.println(message); %>
		</font>

		<br />
			<a href="export.htm" name="search"><font color="red">go back</font></a>
		<br />
<%


 

 }
 

	
}
//END: EXPORT

//DOWNLOAD SPREADSHEET
if (direction.equals("download spreadsheet")) {
	boolean err  =false;
	boolean no_download_link = true;
	boolean permissionErr =true;
	String errorMessage ="";
	%>
	<b>SPREADSHEET DOWNLOAD</b>
	<br />
	<ul>
	<% 
		try{	
			String catalinahome = System.getenv("CATALINA_HOME");
			String folder = catalinahome+"/webapps/metabar/data/flatfilestock/"+username;
			String filedescription = folder+"/"+username+"_uploadedSheet.xls";
			FileInputStream fi = new FileInputStream(filedescription);
		} catch (Exception e){
		err = true;
		no_download_link=true;
		}
	if (!err) { %>
	<li> <a  href="../data/flatfilestock/<%out.print(username);%>/<%out.print(username);%>_uploadedSheet.xls" name="last"><b>Last uploaded spreadsheet</b></a></li>
	<% }
		try{
			String catalinahome = System.getenv("CATALINA_HOME");
			String folder = catalinahome+"/webapps/metabar/data/flatfilestock/"+username;
			String filedescription = folder+"/"+username+"_generatedsheet.xls";
			FileInputStream fi = new FileInputStream(filedescription);
		} catch (Exception e){
		err = true;
		no_download_link=true;
		}
	if (!err) { %>
	<li> <a  href="../data/flatfilestock/<%out.print(username);%>/<%out.print(username);%>_generatedsheet.xls" name="fresh"><b>Freshly generated spreadsheet</b></a></li>
	<% }
		try{
			
			String catalinahome = System.getenv("CATALINA_HOME");
			String folder = catalinahome+"/webapps/metabar/data/flatfilestock/"+username;
			String filedescription = folder+"/"+username+"_completesheet.xls";
			long from = 0L;
			long to =0L;
			String pname = request.getParameter("UserProjectChooser");
			ibatisDataAccessor ida = new ibatisDataAccessor();
			int PID = ida.selectProjectByProjectname(pname).getProjectID();
			
			System.out.println("UFD download complete spsh PID: "+PID);
			List<Sample> samples = new ArrayList<Sample>();
			//samples = ida.selectAllSamples();
			samples = ida.selectAllSamplesByPID(PID);
			
			
			from = ida.selectMinSIDfromProject(PID).getSampleID();
			System.out.println("FROM (MinSIDfromProject): "+from);
			to = ida.selectMaxSIDfromProject(PID).getSampleID();
			System.out.println("TO (MaxSIDfromProject): "+to);
			
			SpreadsheetHandler sh = new SpreadsheetHandler(username,pid);
			 errorMessage = sh.createCompleteSpreadsheetFlatFile(from,to);
			FileInputStream fi = new FileInputStream(filedescription);		
			} catch (Exception e){
		System.out.println("Exception in Spreadsheet: "+e.getMessage());
		err = true;
		no_download_link=true;
		}
	if (errorMessage.equals("Done!")) permissionErr =false;		
	if (!permissionErr) { %>
	<li> <a  href="../data/flatfilestock/<%out.print(username);%>/<%out.print(username);%>_completesheet.xls" name="complete"><b>Complete spreadsheet for project <% out.print(request.getParameter("UserProjectChooser")); %> </b></a></li>
	<%	
	}else{
		%><br> <font color=red> <%=errorMessage%></font> <%
	}
	
	if (no_download_link){
		%>
		<font color=red> There is no data yet! Therefore, no spreadsheets are available for download.</font>
		<%
	}
	%>
	</ul>
	<%
}
//END: DOWNLOAD SPREADSHEET
%>
 </td> 
	</tr>
</table>

</body>
</html>
