# Supplementary material for: MetaBar - a tool for consistent contextual data acquisition and standards compliant submission
Source: BMC Bioinformatics. 2010 Jun 30;11:358. doi: 10.1186/1471-2105-11-358 (PMC2912304; doi:10.1186/1471-2105-11-358)
Supplement: Additional file 1 — MetaBar open source code base under GNU GPL3 license. Zipped open source code base for local installation. A general installation manual can be found in the README.txt. [file 1471-2105-11-358-S1.ZIP › metabar-1.1/war/WEB-INF/jsp/permissionmgmt.jsp]

<!--Copyright (C) 2009 Wolfgang Hankeln

    This file is part of MetaBar.

    MetaBar is free software: you can redistribute it and/or modify
    it under the terms of the GNU General Public License as published by
    the Free Software Foundation version 3 of the License.

    MetaBar is distributed in the hope that it will be useful,
    but WITHOUT ANY WARRANTY; without even the implied warranty of
    MERCHANTABILITY or FITNESS FOR A PARTICULAR PURPOSE.  See the
    GNU General Public License for more details.

    You should have received a copy of the GNU General Public License
    along with MetaBar.  If not, see <http://www.gnu.org/licenses/>.
-->

<%@ include file="/WEB-INF/jsp/include.jsp" %>

<style type="text/css">
@import url(<%= request.getContextPath()%>/css/style1.css); /*IE and Mozilla styles*/
</style>

<%@ page language="java" %>
<%@ page import="java.util.*" %>
<%@ page import="org.metabar.web.filehandling.EPL2FileCreator" %>
<%@ page import="org.metabar.web.data.ibatisDataAccessor" %>
<%@ page import="org.metabar.web.Member" %>
<%@ page import="org.metabar.web.Project" %>
<%@ page import="org.metabar.web.Role" %>
<%@ page import="org.metabar.web.Sample" %>
<%@ page import="org.metabar.web.Permission" %>
<%@ page import="edu.yale.its.tp.cas.*" %>
<%@ page import="edu.yale.its.tp.cas.client.filter.CASFilter"%>


<%
HttpSession session = request.getSession();
String uname = session.getAttribute(CASFilter.CAS_FILTER_USER).toString();
System.out.println("permissionmgmt.jsp USERNAME: "+uname);
%>

<html>
<head>
<title>MetaBar Main Page</title>
</head>

<body bgcolor="white">

<table border="0" width="100%" cellpadding="0" cellspacing="0" valign="top">
	<tr>
		<th colspan="2"> <jsp:include page="navigation.jsp" /> </th>
	</tr>
	
	<tr>
		<td border="0" width="190" valign="top">
		<jsp:include page="sidebar.jsp" /> 
		</td> 
		<td valign="top" halign="left">
		<!--test-->
		<b> PERMISSION MANAGEMENT</b>
			<hr />
  <font color=blue> feedback:</font>
    <br/>

    <%
    // Test if user owns samples in this project if not: username+" does not own any samples in "+ projectname +" !"
    // Test if user tries to give/take away  him/herself permissions: "You cannot give or take away permissions on samples you own!"
    // Test if user tries to give s.b. outside project permissions: "You cannot give permissions to a user who is not in "+ projectname+" !"
    // Test if user tries to give/take away the projectadmin permissions: "You cannot give or take away the project admin of "+ projectname +" permissions!"
    // Test if user tries to give/take away the root permissions: "You cannot give or take away root permissions!"
 
    boolean error = false;
    String errorMessage ="";
    int projectid = Integer.parseInt(request.getParameter("projectid"));
    ibatisDataAccessor ida = new ibatisDataAccessor();
    String projectname = ida.selectProjectById(projectid).getProjectname();
    System.out.println("integer parsed PID: "+projectid+"in "+projectname);
    String owner = request.getParameter("owner");
    System.out.println("OWNER: "+owner);
    String action = request.getParameter("actionChooser");
    System.out.println("ACTION: "+action);
    String username   = request.getParameter("UserChooser1");
    System.out.println("USERNAME: "+username);
    String permissionType   = request.getParameter("PermissionType");
    System.out.println("PERMISSION TYPE: "+permissionType);

    List<Sample> samples = ida.selectAllSamplesByOwner(owner);
    List<Sample> selectedSamples = new ArrayList<Sample>();
    
    System.out.println("samples.size: "+samples.size());
    for (int i=0; i<samples.size(); i++){
    	if (samples.get(i).getProjectidentifier()== projectid) selectedSamples.add(samples.get(i));
    }
    
    if (owner.equals(username)){
    	error =true;
    	errorMessage = "You cannot give or take away permissions on samples you own!";
    }
    
    boolean userInProject = false;
    boolean isProjectadmin = false;
    boolean permissionIsThere = false;
    boolean takeAway = false;
    
    List<Role> roles = ida.selectAllRoles();
    Role tempROLE = new Role();
    for (int i =0; i<roles.size();i++){
    	tempROLE = roles.get(i);
    	if (tempROLE.getProjectID()==projectid & tempROLE.getUsername().equals(username)){
    		userInProject= true;
    	}
    	if (tempROLE.getRoletype().equals("projectadmin") & tempROLE.getUsername().equals(username)){
    		isProjectadmin=true;
    	}
    }
    
    if (action.equals("take away")) takeAway = true;
    
    if (userInProject == false){
    	error =true;
    	errorMessage ="You cannot give permissions to a user who is not in "+ projectname+" !";
    }
    
    if (isProjectadmin== true){
    	error =true;
    	errorMessage ="You cannot give or take away the projectadmin of "+ projectname +" permissions!";
    }
    
    if(username.equals("root")){
    	error =true;
    	errorMessage = "You cannot give or take away root permissions!";
    }
    
    System.out.println("selectedSamples.size: "+selectedSamples.size());
    if (selectedSamples.size() == 0){
    	error = true;
    	errorMessage = owner+" owns no samples in the selected project:"+projectname;
    }
    
    List<Permission> permissions = ida.selectAllPermissions();
    //Check if last permission for last sample exists
    //Dirty, think of clean solution
    int counter =0;
    int numberOfSamplesPermission=selectedSamples.size();
    System.out.println("Number of samples "+username+" wants to give permission for: "+numberOfSamplesPermission);
    
    for (int i=0; i< selectedSamples.size(); i++){
    	for(int j=0; j< permissions.size(); j++){
    		System.out.println("selectedSamples.get(i).getSampleID() "+selectedSamples.get(i).getSampleID()+"permissions.get(j).getSampleID() "+permissions.get(j).getSampleID());
 	   		System.out.println("username "+username+"permissions.get(j).getUsername() "+permissions.get(j).getUsername());
    		System.out.println("permissionType "+permissionType+"permissions.get(j).getUsername() "+permissions.get(j).getUsername());
    		if (selectedSamples.get(i).getSampleID() == permissions.get(j).getSampleID() 
 	   			& username.equals(permissions.get(j).getUsername())
 	   			& permissionType.equals(permissions.get(j).getPermissiontype())){
 	   		counter++;
 	   		}
    	}
    	System.out.println("Counter: "+counter+" number of samples to give permission: "+numberOfSamplesPermission);
 	   if (counter==numberOfSamplesPermission) permissionIsThere = true;
    }
    
    
    if (permissionIsThere & !takeAway & !isProjectadmin){
    	error = true;
    	errorMessage = "selected user already has this permission for all the samples";
    }
    
    if (!permissionIsThere & takeAway & !isProjectadmin) {
    	error = true;
    	errorMessage = "selected user does not have this permission!";
    }
    
    if (!error){
    	// give permissions
    	if(action.equals("give")){
    		for (int t=0; t<selectedSamples.size();t++){
    		Sample temp = ida.selectSampleById(selectedSamples.get(t).getSampleID());	
    		Permission ptemp = new Permission(username, temp.getSampleID(), permissionType);
    		ida.createPermissionForMember(ptemp);
     		}
    	}
    	//take away permissions
    	if(action.equals("take away")){
    		for (int t=0; t<selectedSamples.size();t++){
        		Sample temp = ida.selectSampleById(selectedSamples.get(t).getSampleID());	
        		Permission ptemp = new Permission(username, temp.getSampleID(), permissionType);
        		List<Permission> specificPermissions = ida.selectAllPermissionsBySampleid(temp.getSampleID());
        			for (int s=0; s<specificPermissions.size();s++){
        				if (specificPermissions.get(s).getUsername().equals(username) & 
        				(specificPermissions.get(s).getPermissiontype().equals(permissionType))) 
        					ida.deletePermissionById(specificPermissions.get(s).getPermID());
        			}
         		}
    	}
    	%>
	    The permissions for <%=username%> have successfully been changed.<br><br><br> 
		    </td> 
		</tr>
	</table>
	<% 
    }else{
    	%>
	    <font color=red> <%=errorMessage%></font><br><br><br> 
		    </td> 
		</tr>
	</table>
	<% 
    }
    %>
</body>
</html>
