# Supplementary material for: MetaBar - a tool for consistent contextual data acquisition and standards compliant submission
Source: BMC Bioinformatics. 2010 Jun 30;11:358. doi: 10.1186/1471-2105-11-358 (PMC2912304; doi:10.1186/1471-2105-11-358)
Supplement: Additional file 1 — MetaBar open source code base under GNU GPL3 license. Zipped open source code base for local installation. A general installation manual can be found in the README.txt. [file 1471-2105-11-358-S1.ZIP › metabar-1.1/war/WEB-INF/jsp/finderstatusremoval.jsp]

<!--Copyright (C) 2009 Wolfgang Hankeln

    This file is part of MetaBar.

    MetaBar is free software: you can redistribute it and/or modify
    it under the terms of the GNU General Public License as published by
    the Free Software Foundation version 3 of the License.

    MetaBar is distributed in the hope that it will be useful,
    but WITHOUT ANY WARRANTY; without even the implied warranty of
    MERCHANTABILITY or FITNESS FOR A PARTICULAR PURPOSE.  See the
    GNU General Public License for more details.

    You should have received a copy of the GNU General Public License
    along with MetaBar.  If not, see <http://www.gnu.org/licenses/>.
-->
<%@ include file="/WEB-INF/jsp/include.jsp" %>

<style type="text/css">
@import url(<%= request.getContextPath()%>/css/style1.css); /*IE and Mozilla styles*/
</style>

<%@ page language="java" %>
<%@ page import="java.util.*" %>
<%@ page import="org.metabar.web.filehandling.EPL2FileCreator" %>
<%@ page import="org.metabar.web.data.ibatisDataAccessor" %>
<%@ page import="org.metabar.web.Member" %>
<%@ page import="org.metabar.web.Project" %>
<%@ page import="org.metabar.web.Role" %>

<%@ page import="edu.yale.its.tp.cas.*" %>
<%@ page import="edu.yale.its.tp.cas.client.filter.CASFilter"%>


<%
HttpSession session = request.getSession();
String uname = session.getAttribute(CASFilter.CAS_FILTER_USER).toString();
System.out.println("finderstatusremoval.jsp USERNAME: "+uname);
%>

<html>
<head>
<title>MetaBar Main Page</title>
</head>

<body bgcolor="white">

<table border="0" width="100%" cellpadding="0" cellspacing="0" valign="top">
	<tr>
		<th colspan="2"> <jsp:include page="navigation.jsp" /> </th>
	</tr>
	
	<tr>
		<td border="0" width="190" valign="top">
		<jsp:include page="sidebar.jsp" /> 
		</td> 
		<td valign="top" halign="left">
		<!--test-->
		<b> Finder status removal </b>
			<hr />
  <font color=blue> finder status removal feedback:</font>
    <br/>

    <%
    String username   = request.getParameter("FinderChooser");
    System.out.println("USERNAME: "+username);
    String projectname = request.getParameter("ProjectChooser");
    System.out.println("PROJECTNAME: "+projectname);
    ibatisDataAccessor ida = new ibatisDataAccessor();
    int projectid = ida.selectProjectByProjectname(projectname).getProjectID();
    System.out.println("PROJECTID: "+projectid);
    List<Role> roles = ida.selectAllRolesByMembername(username);
    int roleid = 0;
    for (int i=0; i < roles.size(); i++){
    	System.out.println("RoleID:"+roles.get(i).getRoleID()+"Roletype: "+roles.get(i).getRoletype()+"ProjectID: "+roles.get(i).getProjectID());
    	if (roles.get(i).getRoletype().contains("finder") & roles.get(i).getProjectID() == projectid){
    		roleid = roles.get(i).getRoleID();
    		System.out.println("ROLEID for Role to be removed: "+roleid);
    	}
    }
    System.out.println("Removed "+username+"'s finder status for project "+projectname);
    if (roleid!=0){
    	ida.deleteRole(roleid);
    	%>
	    <%=username%> no longer has finder status for project <%=projectname%>.<br><br><br> 
		    </td> 
		</tr>
	</table>
	<% 
    }else{
    	%>
	    <font color=red> Error no corresponding role found</font><br><br><br> 
		    </td> 
		</tr>
	</table>
	<% 
    }
    %>
</body>
</html>
