# Supplementary material for: MetaBar - a tool for consistent contextual data acquisition and standards compliant submission
Source: BMC Bioinformatics. 2010 Jun 30;11:358. doi: 10.1186/1471-2105-11-358 (PMC2912304; doi:10.1186/1471-2105-11-358)
Supplement: Additional file 1 — MetaBar open source code base under GNU GPL3 license. Zipped open source code base for local installation. A general installation manual can be found in the README.txt. [file 1471-2105-11-358-S1.ZIP › metabar-1.1/war/WEB-INF/jsp/adminfeaturesdeflector.jsp]

<!--Copyright (C) 2009 Wolfgang Hankeln

    This file is part of MetaBar.

    MetaBar is free software: you can redistribute it and/or modify
    it under the terms of the GNU General Public License as published by
    the Free Software Foundation version 3 of the License.

    MetaBar is distributed in the hope that it will be useful,
    but WITHOUT ANY WARRANTY; without even the implied warranty of
    MERCHANTABILITY or FITNESS FOR A PARTICULAR PURPOSE.  See the
    GNU General Public License for more details.

    You should have received a copy of the GNU General Public License
    along with MetaBar.  If not, see <http://www.gnu.org/licenses/>.
-->

<%@ include file="/WEB-INF/jsp/include.jsp" %>

<style type="text/css">
@import url(<%= request.getContextPath()%>/css/style1.css); /*IE and Mozilla styles*/
</style>

<%@ page language="java" %>
<%@ page import="java.util.*" %>
<%@ page import="org.metabar.web.data.ibatisDataAccessor" %>
<%@ page import="org.metabar.web.VisibilityChecker" %>
<%@ page import="org.metabar.web.Member" %>
<%@ page import="org.metabar.web.Project" %>
<%@ page import="org.metabar.web.*" %>
<%@ page import="edu.yale.its.tp.cas.*" %>
<%@ page import="edu.yale.its.tp.cas.client.filter.CASFilter"%>

<html>
<head>
<title>MetaBar Main Page</title>
</head>

<body bgcolor="white">

<table border="0" width="100%" cellpadding="0" cellspacing="0" valign="top">
	<tr>
		<th colspan="2"> <jsp:include page="navigation.jsp" /> </th>
	</tr>
	
	<tr>
		<td border="0" width="190" valign="top">
		<jsp:include page="sidebar.jsp" /> 
		</td> 
		<td valign="top" halign="left">
		<!--test-->
<%
String direction = request.getParameter("Submit");
System.out.println("DEFLECTOR "+request.getParameter("Submit"));
HttpSession session = request.getSession();
String username = session.getAttribute(CASFilter.CAS_FILTER_USER).toString();

// 1 DELETE SAMPLES
if (direction.equals("remove samples")) {
	%>
	<b>DELETE SAMPLES</b>
	<hr />
<%  
String message = "";
boolean error = false;
boolean sent = false;
long from=0;
long to=0;
//if the form has not been send
if ((request.getParameter("from") == null) & (request.getParameter("to") == null))
{
%>			
	<form name="delete.Form" action="deletesamples.htm" method="post">
	<table border="0">
	<tr><td> Range from: </td>
	<td><input type="text" name="from" size="14" value=" "></td>
	<td>to: </td>
	<td><input type="text" name="to" size="14" value=" "></td>
	</tr>
	<tr><td colspan="4"><center> <input type="submit" value="submit"></center></td></tr>	
	</form>	
<% 
}
try{
from = Long.parseLong(request.getParameter("from").trim());
to = Long.parseLong(request.getParameter("to").trim());
ibatisDataAccessor ida = new ibatisDataAccessor();
if (ida.selectSampleById(from) == null | ida.selectSampleById(to) == null) {
message = "Barcode identifier not in DB!";
throw new Exception("Error: barcode identifier does not exist in DB!");
}
if (from > to){
message = "Error: \"from\" greater than \"to\"!";
throw new Exception("Error: \"from\" greater than \"to\"!");
}
sent=true;
}catch(Exception nfe){
message = message+"\n Either \"from\" or \"to\" is not a number or empty!";
error = true;
}
if ( error==true & (request.getParameter("from") != null) & (request.getParameter("to") != null)) {
%>
<font color="red">
<% out.println(message); %>
</font>
<br />
	<a href="deletesamples.htm" name="search"><font color="red">go back</font></a>
<br />
<%
}
//delete samples from DB
ibatisDataAccessor ibada = new ibatisDataAccessor();
for (long c=from;c<=to;c++){
System.out.println("Sample with SID: "+c+" is about to be deleted from DB");


//select all permissions // delete all permissions with corresponding sid
List<Permission> permissions = ibada.selectAllPermissionsBySampleid(c);
for (int i = 0; i<permissions.size(); i++){
	System.out.println ("Permission deletion:"+ permissions.get(i).getPermID());
	ibada.deletePermissionById(permissions.get(i).getPermID());
}

ibada.deleteSample(c);
}
if (error == false & sent == true){		
%>		
<body>
Sample(s) have successfully been deleted from DB <br />
<%
}
}
// END 1 DELETE SAMPLES

// 2 CREATE USER
if (direction.equals("create user")) {
	%>
	<b>CREATE USER</b>
			<hr />
<%  
String name = "";
//if the form has not been send
%>			
	<form action="/metabar/internal/userstorage.htm" method="POST" >
      <table>
        <tr> 
          <td>Enter user name</td>
          <td>
            <input type="text" name="username" />
          </td>
        </tr>
        <tr> 
          <td>Enter password</td>
          <td>
            <input type="password" name="password" />
          </td>
        </tr>
      </table>
      <p> 
        <input type="submit" name="Submit" value="create user account" />
        <input type="reset" name="Reset" value="Reset form" />
      </p>
    </form>
<% 
}
// END 2 CREATE USER

// 3 DELETE USER
if (direction.equals("remove user")) {
	%>
			<b>DELETE USER</b>
			<hr />
<%  
String name = "";
//if the form has not been send
%>			
	<form action="/metabar/internal/userdeletion.htm" method="POST" >
      <table>
        <tr> 
          <td>Choose user to delete</td>
          <td>
                <select name="ProjectAdminChooser" size="1"> 
                <%
                ibatisDataAccessor ida = new ibatisDataAccessor();
                List<Member> members = ida.selectAllMembers();
                int i = members.size();
                //System.out.println("MEMBERNAME: "+members.get(i-1).getMembername()+" MEMBERID: "+members.get(i-1).getMemberID());
                for (int j=0; j<i; j++){  
                	%> <option value="<%out.print(members.get(j).getMembername());%>"><%out.print(members.get(j).getMembername());%></option><% 
      			}
      			%>
      		</select>
          </td>
        </tr>
      </table>
      <p> 
        <input type="submit" name="Submit" value="user deletion" />
      </p>
    </form>
    <%
}
// END 3 REMOVE USER

// 4 CREATE PROJECT
if (direction.equals("create project")) {
	%>
	<b>CREATE PROJECT</b>
			<hr />
<%  
String name = "";
//if the form has not been send
%>			
	<form action="/metabar/internal/projectstorage.htm" method="POST" >
      <table>
        <tr> 
          <td>Enter project name</td>
          <td>
            <input type="text" name="projectname" />
          </td>
        </tr>
        <tr> 
          <td>Enter project description</td>
          <td>
            <textarea name="projectdescription" cols="50" rows="10"></textarea>
          </td>
        </tr>
        <tr> 
          <td>Select project admin</td>
          <td>
                <select name="ProjectAdminChooser" size="1"> 
                <%
                ibatisDataAccessor ida = new ibatisDataAccessor();
                List<Member> members = ida.selectAllMembers();
                int i = members.size();
                System.out.println("MEMBERNAME: "+members.get(i-1).getMembername()+" MEMBERID: "+members.get(i-1).getMemberID());
                for (int j=0; j<i; j++){  
                	%> <option value="<%out.print(members.get(j).getMembername());%>"><%out.print(members.get(j).getMembername());%></option><% 
      			}
      			%>
      		</select>
          </td>
        </tr>
      </table>
      <p> 
        <input type="submit" name="Submit" value="create project" />
        <input type="reset" name="Reset" value="Reset form" />
      </p>
    </form>
<% 
}
// END 4 CREATE PROJECT

// BEGIN X DELETE PROJECT
if (direction.equals("delete project")) {
	%>
	<b>DELETE PROJECT</b>
			<hr />
<%  
String name = "";
%>			
<form action="/metabar/internal/projectdeletion.htm" method="POST" >
  <table>
    <tr> 
      <td>Choose project to delete</td>
      <td>
            <select name="ProjectChooser" size="1"> 
            <%
            ibatisDataAccessor ida = new ibatisDataAccessor();
            List<Project> projects = ida.selectAllProjects();
            int i = projects.size();
            //System.out.println("MEMBERNAME: "+members.get(i-1).getMembername()+" MEMBERID: "+members.get(i-1).getMemberID());
            for (int j=0; j<i; j++){  
            	%> <option value="<%out.print(projects.get(j).getProjectname());%>"><%out.print(projects.get(j).getProjectname());%></option><% 
  			}
  			%>
  		</select>
      </td>
    </tr>
  </table>
  <p> 
    <input type="submit" name="Submit" value="project deletion" />
  </p>
</form>
<%
}
// END X DELETE PROJECT

// 5 ASSIGN PROJECT TO USER
if (direction.equals("assign project to user")) {
	%>
		        <b>ASSIGN PROJECT TO USER</b>
	            <hr />
	<% 
	String name = "";
	//if the form has not been send
	%>         
	    <form action="/metabar/internal/projectadminassignment.htm" method="POST" >
	      <table>
	        <tr>
	          <td>Choose admin </td>
	          <td>
	                <select name="ProjectAdminChooser" size="1">
	                <%
	                ibatisDataAccessor ida = new ibatisDataAccessor();
	                List<Member> members = ida.selectAllMembers();
	                int i = members.size();
	                //System.out.println("MEMBERNAME: "+members.get(i-1).getMembername()+" MEMBERID: "+members.get(i-1).getMemberID());
	                for (int j=0; j<i; j++){ 
	                    %> <option value="<%out.print(members.get(j).getMembername());%>"><%out.print(members.get(j).getMembername());%></option><%
	                }
	                %>
	            </select>
	          </td>
	          <td>for project</td>
	          <td>
	                <select name="ProjectChooser" size="1">
	                <%
	                List<Project> projects = ida.selectAllProjects();
	                int p = projects.size();
	                for (int j=0; j<p; j++){ 
	                    %> <option value="<%out.print(projects.get(j).getProjectname());%>"><%out.print(projects.get(j).getProjectname());%></option><%
	                }
	                %>
	            </select>
	          </td>
	        </tr>
	      </table>
	      <p>
	        <input type="submit" name="Submit" value="project admin assignment" />
	      </p>
	    </form>
	<% 
}
// END 5 ASSIGN PROJECT TO USER

// 6 WITHDRAW PROJECT GRANT
if (direction.equals("remove project from user")) {
	%>
	<b>WITHDRAW PROJECT GRANT</b>
			<hr />
<%  
String name = "";

//if the form has not been send

%>			
	<form action="/metabar/internal/projectgrantwithdrawal.htm" method="POST" >
      <table>
        <tr> 
          <td>Withdraw </td>
          <td>
                <select name="ProjectAdminChooser" size="1"> 
                <%
                ibatisDataAccessor ida = new ibatisDataAccessor();
                List<Member> members = ida.selectAllMembers();
                int i = members.size();
                //System.out.println("MEMBERNAME: "+members.get(i-1).getMembername()+" MEMBERID: "+members.get(i-1).getMemberID());
                for (int j=0; j<i; j++){  
                	%> <option value="<%out.print(members.get(j).getMembername());%>"><%out.print(members.get(j).getMembername());%></option><% 
      			}
      			%>
      		</select>
          </td>
          <td>'s project admin rights for project </td>
          <td>
                <select name="ProjectChooser" size="1"> 
                <%
                
                List<Project> projects = ida.selectAllProjects();
                int p = projects.size();
                for (int j=0; j<p; j++){  
                	%> <option value="<%out.print(projects.get(j).getProjectname());%>"><%out.print(projects.get(j).getProjectname());%></option><% 
      			}
      			%>
      		</select>
          </td>
        </tr>
      </table>
      <p> 
        <input type="submit" name="Submit" value="project admin grant withdrawal" />
      </p>
    </form>
<% 
}
// END 6 WITHDRAW PROJECT GRANT

%>
 </td> 
	</tr>
</table>

</body>
</html>
