# Supplementary material for: MetaBar - a tool for consistent contextual data acquisition and standards compliant submission
Source: BMC Bioinformatics. 2010 Jun 30;11:358. doi: 10.1186/1471-2105-11-358 (PMC2912304; doi:10.1186/1471-2105-11-358)
Supplement: Additional file 1 — MetaBar open source code base under GNU GPL3 license. Zipped open source code base for local installation. A general installation manual can be found in the README.txt. [file 1471-2105-11-358-S1.ZIP › metabar-1.1/war/WEB-INF/jsp/editgsc_studytype.jsp]

<!--Copyright (C) 2009 Wolfgang Hankeln

    This file is part of MetaBar.

    MetaBar is free software: you can redistribute it and/or modify
    it under the terms of the GNU General Public License as published by
    the Free Software Foundation version 3 of the License.

    MetaBar is distributed in the hope that it will be useful,
    but WITHOUT ANY WARRANTY; without even the implied warranty of
    MERCHANTABILITY or FITNESS FOR A PARTICULAR PURPOSE.  See the
    GNU General Public License for more details.

    You should have received a copy of the GNU General Public License
    along with MetaBar.  If not, see <http://www.gnu.org/licenses/>.
-->

<%@ include file="/WEB-INF/jsp/include.jsp" %>

<style type="text/css">
@import url(<%= 
	request.getContextPath()%>/css/style1.css); /*IE and Mozilla styles*/
</style>

<%@ page language="java" %>
<%@ page import="java.util.*" %>
<%@ page import="org.metabar.web.filehandling.EPL2FileCreator" %>
<%@ page import="org.metabar.web.data.ibatisDataAccessor" %>
<%@ page import="org.metabar.web.MIENS_S" %>
<%@ page import="org.metabar.web.MIENS_C" %>
<%@ page import="org.metabar.web.EU" %>
<%@ page import="org.metabar.web.BA" %>
<%@ page import="org.metabar.web.PL" %>
<%@ page import="org.metabar.web.VI" %>
<%@ page import="org.metabar.web.ORG" %>
<%@ page import="org.metabar.web.ME" %>
<!--  study type imports ... -->

<%@ page import="org.metabar.web.Sample" %>
<%@ page import="edu.yale.its.tp.cas.*" %>
<%@ page import="edu.yale.its.tp.cas.client.filter.CASFilter"%>

<%
HttpSession session = request.getSession();
String username = session.getAttribute(CASFilter.CAS_FILTER_USER).toString();
System.out.println("editgsc_studytype.jsp USERNAME: "+username);
String sid = request.getParameter("sid");
String message = "";
boolean error = false;
boolean sentstudytype = Boolean.parseBoolean(request.getParameter("sentstudytype"));
ibatisDataAccessor ida = new ibatisDataAccessor();
String investigationType = ida.selectSampleById(Long.parseLong(sid)).getStudytype();
MIENS_S miens = null;
MIENS_C miens_c = null;
EU eu = null;
BA ba = null;
PL pl = null;
VI vi = null;
ORG organelle = null;
ME me =null;
//... study types

if (investigationType.equals("miens_s")){
miens = ida.selectMIENS_SBySampleID(Long.parseLong(sid));
}
if (investigationType.equals("miens_c")){
miens_c = ida.selectMIENS_CBySampleID(Long.parseLong(sid));
}
if (investigationType.equals("eu")){
	eu = ida.selectEUBySampleID(Long.parseLong(sid));
	}
if (investigationType.equals("ba")){
	ba = ida.selectBABySampleID(Long.parseLong(sid));
	}
if (investigationType.equals("pl")){
	pl = ida.selectPLBySampleID(Long.parseLong(sid));
	}
if (investigationType.equals("vi")){
	vi = ida.selectVIBySampleID(Long.parseLong(sid));
	}
if (investigationType.equals("organelle")){
	organelle = ida.selectORGBySampleID(Long.parseLong(sid));
	}
if (investigationType.equals("me")){
	me = ida.selectMEBySampleID(Long.parseLong(sid));
	}
//if clauses for study types ...

%>

<html>
<head>
<title>MetaBar Main Page</title>
</head>

<body bgcolor="white">

<table border="0" width="100%" cellpadding="0" cellspacing="0" valign="top">
	<tr>
		<th colspan="2"> <jsp:include flush="true" page="navigation.jsp" /></th>
	</tr>
	
	<tr>
		<td border="0" width="190" valign="top">
		<jsp:include flush="true" page="sidebar.jsp" /> 
		</td> 
		
		<td valign="top" halign="left">
		<!--test-->
		<b> EDIT GSC CONTEXTUAL DATA FIELDS </b>
			<hr />
			<font size=2>Additional GSC compliant contextual data fields for sample: <b><%=sid%></b><br />
			All values need to be entered with units!
			</font>
<%  
//if the form has not been send
		//out.println("here 1");
	if (!sentstudytype) { // else case
		//out.println("here 2");
		if(investigationType.equals("miens_s")){
			//out.println("here miens_s sid: "+sid);
%>				
			<form name="GSCEDIT.Form" action="editgsc_studytype.htm" method="post">
			<input type="hidden" name="sentstudytype" value="true">
			<input type="hidden" name="sid" value=<%=sid%>>
			<center><font size=2><b><br />report type: MIENS survey</b></font></center>
			<table border="0" bgcolor= "DCDCDC" cellpadding="1">
			<tr>
			<td><b><font size=2>parameter</font></b></td>
			<td><b><font size=2>description/unit</font></b></td>
			<td><b><font size=2>value</font></b></td>
			</tr>

			<tr><td><b><font size=1>Experimental factor: </font></b></td>
			<td><font size=1>(the experimental design of the study) [EFO and/or OBI]</font></td>
    		<td><input type="text" name="experimental_factor" size="25" value="<%
    		if(miens.getExperimental_factor()!=null){ // <== FILTER LIKE THIS
    		out.print(miens.getExperimental_factor());
    		}%>"></td></tr>
    		
    		<tr><td><b><font size=1> Geographic location (altitude/elevation): </font></b></td>
    		<td><font size=1>elevation of site [integer,unit]; altitude of sample [integer,unit]</font></td>
    		<td><input type="text" name="alt_elev" size="25" value="<%
    		if(miens.getAlt_elev()!=null){
    		out.print(miens.getAlt_elev());
    		}%>"></td></tr>

     		<tr><td><b><font size=1>Country: </font></b></td>
			<td><font size=1>country:INSDC or GAZ;region:GAZ</font></td>
    		<td><input type="text" name="country" size="25" value="<%
    		if(miens.getCountry()!=null){
    		out.print(miens.getCountry());
    		}%>"></td></tr>
    		   	
			<tr><td><b><font size=1>Environment: </font></b></td>
			<td><font size=1>biome [EnvO]; feature [EnvO]; matter [EnvO] </font></td>
    		<td><input type="text" name="environment" size="25" value="<%
    		if(miens.getEnvironment()!=null){
    		out.print(miens.getEnvironment());
    		}%>"></td></tr>
    		
   			<tr><td><b><font size=1>Relationship to oxygen: </font></b></td>
			<td><font size=1>(e.g. aerobe, anaerobe) [PATO]</font></td>
    		<td><input type="text" name="rel_to_oxygen" size="25" value="<%
    		if(miens.getRel_to_oxygen()!=null){
    		out.print(miens.getRel_to_oxygen());
    		}%>"></td></tr>    		
			
			<tr><td><b><font size=1>Sample collection device or method: </font></b></td>
			<td><font size=1>(e.g. biopsy, niskin bottle, push core)</font></td>
    		<td><input type="text" name="samp_collect_device" size="25" value="<%
    		if(miens.getSamp_collect_device()!=null){
    		out.print(miens.getSamp_collect_device());
    		}%>"></td></tr>
    						
    		<tr><td><b><font size=1>Sample material processing: </font></b></td>
			<td><font size=1>(e.g. filtering of seawater, storing samples in ethanol) [OBI]</font></td>
    		<td><input type="text" name="samp_mat_process" size="25" value="<%
    		if(miens.getSamp_mat_process()!=null){
    		out.print(miens.getSamp_mat_process());
    		}%>"></td></tr>
    					
    		<tr><td><b><font size=1>Nucleic acid extraction: </font></b></td>
			<td><font size=1>(extraction method) [PMID, DOI or url]</font></td>
    		<td><input type="text" name="nucl_acid_ext" size="25" value="<%
    		if(miens.getNucl_acid_ext()!=null){
    		out.print(miens.getNucl_acid_ext());
    		}%>"></td></tr>

			<tr><td><b><font size=1>Nucleic acid amplification: </font></b></td>
			<td><font size=1>(amplification method; clean-up method) [PMID, DOI or url]</font></td>
    		<td><input type="text" name="nucl_acid_amp" size="25" value="<%
    		if(miens.getNucl_acid_amp()!=null){
    		out.print(miens.getNucl_acid_amp());
    		}%>"></td></tr>

    		<tr><td><b><font size=1>Library size: </font></b></td>
			<td><font size=1>(library size) [integer]</font></td>
    		<td><input type="text" name="lib_size" size="25" value="<%=miens.getLib_size()%>"></td></tr>
    					
    		<tr><td><b><font size=1>Library reads: </font></b></td>
			<td><font size=1>(number of reads sequenced) [integer]</font></td>
    		<td><input type="text" name="lib_reads_seqd" size="25" value="<%
    		if(miens.getLib_reads_seqd()!=null){
    		out.print(miens.getLib_reads_seqd());
    		}%>"></td></tr>

    		<tr><td><b><font size=1>Library vector: </font></b></td>
			<td><font size=1>(vector) [CV]</font></td>
    		<td><input type="text" name="lib_vector" size="25" value="<%
    		if(miens.getLib_vector()!=null){
    		out.print(miens.getLib_vector());
    		}%>"></td></tr>    		

    		<tr><td><b><font size=1> Library screening strategy: </font></b></td>
    		<td><font size=1>(e.g. enriched, screened, normalized) [CV]</font></td>
    		<td><input type="text" name="libr_screen" size="25" value="<%
    		if(miens.getLibr_screen()!=null){
    		out.print(miens.getLibr_screen());
    		}%>"></td></tr>
			
    		<tr><td><b><font size=1>Target gene: </font></b></td>
			<td><font size=1>(e.g. 16S rRNA, 18S rRNA, nif, amoA, rpo)</font></td>
    		<td><input type="text" name="target_gene" size="25" value="<%
    		if(miens.getTarget_gene()!=null){
    		out.print(miens.getTarget_gene());
    		}%>"></td></tr>
 
    		<tr><td><b><font size=1>Target subfragment: </font></b></td>
			<td><font size=1>(e.g. V6, V9, ITS)</font></td>
    		<td><input type="text" name="target_subfragment" size="25" value="<%
    		if(miens.getTarget_subfragment()!=null){
    		out.print(miens.getTarget_subfragment());
    		}%>"></td></tr>

			<tr><td><b><font size=1>PCR primers: </font></b></td>
			<td><font size=1>"[FWD: forward primer sequence; REV:reverse primer sequence]"</font></td>
    		<td><input type="text" name="pcr_primers" size="25" value="<%
    		if(miens.getPcr_primers()!=null){
    		out.print(miens.getPcr_primers());
    		}%>"></td></tr>
    		
    		<tr><td><b><font size=1>Multiplex identifiers: </font></b></td>
			<td><font size=1>[multiplex identifier sequence]</font></td>
    		<td><input type="text" name="multiplex_ident" size="25" value="<%
    		if(miens.getMultiplex_ident()!=null){
    		out.print(miens.getMultiplex_ident());
    		}%>"></td></tr>   		
    					
    		<tr><td><b><font size=1>PCR conditions: </font></b></td>
			<td><font size=1>[initial denaturation:degrees_minutes; annealing:degrees_minutes; elongation: degrees_minutes; final elongation:degrees_minutes; total cycles]</font></td>
    		<td><input type="text" name="pcr_cond" size="25" value="<%
    		if(miens.getPcr_cond()!=null){
    		out.print(miens.getPcr_cond());
    		}%>"></td></tr>

			<tr><td><b><font size=1>Sequencing method: </font></b></td>
			<td><font size=1>(e.g. dideoxysequencing, pyrosequencing, polony) [OBI] </font></td>
    		<td><input type="text" name="sequencing_meth" size="25" value="<%
    		if(miens.getSequencing_meth()!=null){
    		out.print(miens.getSequencing_meth());
    		}%>"></td></tr>

			<tr><td><b><font size=1>Sequence quality check: </font></b></td>
			<td><font size=1>[none or manually edited]</font></td>
    		<td><input type="text" name="seq_quality_check" size="25" value="<%
    		if(miens.getSeq_quality_check()!=null){
    		out.print(miens.getSeq_quality_check());
    		}%>"></td>
 
    		<tr><td><b><font size=1>Chimera check: </font></b></td>
    		<td><font size=1>[software]</font></td>
    		<td><input type="text" name="chimera_check" size="25" value="<%
    		if(miens.getChimera_check()!=null){
    		out.print(miens.getChimera_check());
    		}%>"></td></tr>

    		<tr><td><b><font size=1> Assembly: </font></b></td>
    		<td><font size=1>assembly method [CV]; estimated error rate [unit]; method of calculation [CV]</font></td>
    		<td><input type="text" name="assembly" size="25" value="<%
    		if(miens.getAssembly()!=null){
    		out.print(miens.getAssembly());
    		}%>"></td></tr>

    		<tr><td><b><font size=1> Relevant standard operating procedures: </font></b></td>
    		<td><font size=1>(SOPs)</font></td>
    		<td><input type="text" name="sop" size="25" value="<%
    		if(miens.getSop()!=null){
    		out.print(miens.getSop());
    		}%>"></td></tr>
    					
    		<tr><td><b><font size=1>Relevant electronic resources: </font></b></td>
			<td><font size=1>[url]</font></td>
    		<td><input type="text" name="url" size="25" value="<%
    		if(miens.getUrl()!=null){
    		out.print(miens.getUrl());
    		}%>"></td></tr>
    		<tr><td colspan="4"><center> <input type="submit" name="submit" value="update"><input type="submit" name="submit" value="delete entry"></center></td></tr>	
			</form>	
<% 
		} // end if miens_s
		
		if(investigationType.equals("miens_c")){
			//out.println("miens_c sid: "+sid);
%>
			<form name="GSCEDIT.Form" action="editgsc_studytype.htm" method="post">
			<input type="hidden" name="sentstudytype" value="true">
			<input type="hidden" name="sid" value=<%=sid%> >
			<center><font size=2><b><br />report type: MIENS culture</b></font></center>
			<table border="0" bgcolor= "DCDCDC" cellpadding="1">
			<tr>
			<td><b><font size=2>parameter</font></b></td>
			<td><b><font size=2>description/unit</font></b></td>
			<td><b><font size=2>value</font></b></td>
			</tr>

			<tr><td><b><font size=1>project_name: </font></b></td>
			<td><font size=1></font></td>
    		<td><input type="text" name="project_name" size="25" value="<% 
    		if (miens_c.getProject_name() != null) {
    		out.print(miens_c.getProject_name());
    		}%>"></td></tr>
			
			<tr><td><b><font size=1>experimental_factor: </font></b></td>
			<td><font size=1>(the experimental design of the study) [EFO and/or OBI]</font></td>
    		<td><input type="text" name="experimental_factor" size="25" value="<% 
    		if (miens_c.getExperimental_factor() != null) {
    		out.print(miens_c.getExperimental_factor()) ;
    		}%>"></td></tr>
	
			<tr><td><b><font size=1>lat_lon: </font></b></td>
			<td><font size=1>[float,point,transect or region]</font></td>
    		<td><input type="text" name="lat_lon" size="25" value="<% 
    		if (miens_c.getLat_lon() != null) {
    		out.print(miens_c.getLat_lon());
    		}%>"></td></tr>
	
			<tr><td><b><font size=1>alt_elev: </font></b></td>
			<td><font size=1>(elevation of site [integer,unit]; altitude of sample [integer,unit])</font></td>
    		<td><input type="text" name="alt_elev" size="25" value="<% 
    		if (miens_c.getAlt_elev() != null) {
    		out.print(miens_c.getAlt_elev()) ;
    		}%>"></td></tr>
			
			<tr><td><b><font size=1>country: </font></b></td>
			<td><font size=1>[country:INSDC or GAZ;region:GAZ]</font></td>
    		<td><input type="text" name="country" size="25" value="<% 
    		if (miens_c.getCountry() != null) {
    		out.print(miens_c.getCountry()) ;
    		}%>"></td></tr>
			
			<tr><td><b><font size=1>environment: </font></b></td>
			<td><font size=1>(biome [EnvO]; feature [EnvO]; matter [EnvO])</font></td>
    		<td><input type="text" name="environment" size="25" value="<% 
    		if (miens_c.getEnvironment() != null) {
   			out.print(miens_c.getEnvironment());
   			}%>"></td></tr>
			
			<tr><td><b><font size=1>subspecf_gen_lin: </font></b></td>
			<td><font size=1>(below lowest rank of NCBI taxonomy, which is subspecies, e.g. serovar, biotype, ecotype) [CABRI]</font></td>
    		<td><input type="text" name="subspecf_gen_lin" size="25" value="<% 
    		if (miens_c.getSubspecf_gen_lin() != null) {
   			out.print(miens_c.getSubspecf_gen_lin()) ;
   			}%>"></td></tr>
			
			<tr><td><b><font size=1>extrachrom_elements: </font></b></td>
			<td><font size=1>[integer]</font></td>
    		<td><input type="text" name="extrachrom_elements" size="25" value="<%=miens_c.getExtrachrom_elements()%>"></td></tr>
			
			<tr><td><b><font size=1>source_mat_identifiers: </font></b></td>
			<td><font size=1>(cultures of microorganisms: identifiers [alphanumeric] for two culture collections [OBI]; specimens (e.g., organelles and Eukarya): voucher condition and location [CV])</font></td>
    		<td><input type="text" name="source_mat_identifiers" size="25" value="<% 
    		if (miens_c.getSource_mat_identifiers() != null) {
   			out.print(miens_c.getSource_mat_identifiers()) ;
   			}%>"></td></tr>
			
			<tr><td><b><font size=1>biotic_relationship: </font></b></td>
			<td><font size=1>(e.g. free living, parasite, commensal, symbiont) [CV]</font></td>
    		<td><input type="text" name="biotic_relationship" size="25" value="<% 
    		if (miens_c.getBiotic_relationship() != null) {
   			out.print(miens_c.getBiotic_relationship()) ;
   			}%>"></td></tr>
			
			<tr><td><b><font size=1>trophic_level: </font></b></td>
			<td><font size=1>(e.g. autotroph, heterotroph) [CV]</font></td>
    		<td><input type="text" name="trophic_level" size="25" value="<% 
    		if (miens_c.getTrophic_level() != null) {
   			out.print(miens_c.getTrophic_level()) ;
   			}%>"></td></tr>
			
			<tr><td><b><font size=1>rel_to_oxygen: </font></b></td><td>
			<font size=1>(e.g. aerobe, anaerobe,) [PATO]</font></td>
    		<td><input type="text" name="rel_to_oxygen" size="25" value="<% 
    		if (miens_c.getRel_to_oxygen() != null) {
   			out.print(miens_c.getRel_to_oxygen()) ;
   			}%>"></td></tr>
			
			<tr><td><b><font size=1>isol_growth_condt: </font></b></td>
			<td><font size=1>[PMID,DOI or url]</font></td>
    		<td><input type="text" name="isol_growth_condt" size="25" value="<% 
    		if (miens_c.getIsol_growth_condt() != null) {
    		out.print(miens_c.getIsol_growth_condt()) ;
    		}%>"></td></tr>
			
			<tr><td><b><font size=1>samp_collect_device: </font></b></td>
			<td><font size=1>(e.g. biopsy, niskin bottle, push core)</font></td>
    		<td><input type="text" name="samp_collect_device" size="25" value="<% 
    		if (miens_c.getSamp_collect_device() != null) {
    		out.print(miens_c.getSamp_collect_device()) ;
    		}%>"></td></tr>
			
			<tr><td><b><font size=1>samp_mat_process: </font></b></td>
			<td><font size=1>(e.g. filtering of seawater, storing samples in ethanol) [OBI]</font></td>
    		<td><input type="text" name="samp_mat_process" size="25" value="<% 
    		if (miens_c.getSamp_mat_process() != null) {
    		out.print(miens_c.getSamp_mat_process()) ;
    		}%>"></td></tr>
		
			<tr><td><b><font size=1>nucl_acid_ext: </font></b></td>
			<td><font size=1>(extraction method) [PMID, DOI or url]</font></td>
    		<td><input type="text" name="nucl_acid_ext" size="25" value="<%
    		if (miens_c.getNucl_acid_ext()!= null) {
    	   	out.print(miens_c.getNucl_acid_ext()) ;
			}%>"></td></tr>
			
			<tr><td><b><font size=1>nucl_acid_amp: </font></b></td>
			<td><font size=1>(amplification method; clean-up method) [PMID, DOI or url]</font></td>
    		<td><input type="text" name="nucl_acid_amp" size="25" value="<% 
    		if (miens_c.getNucl_acid_amp() != null) {
   			out.print(miens_c.getNucl_acid_amp()) ;
    		}%>"></td></tr>
		
			<tr><td><b><font size=1>target_gene: </font></b></td>
			<td><font size=1>(e.g. 16S rRNA, 18S rRNA, nif, amoA, rpo)</font></td>
    		<td><input type="text" name="target_gene" size="25" value="<% 
    		if (miens_c.getTarget_gene() != null) {
    		out.print(miens_c.getTarget_gene()) ;
    		}%>"></td></tr>
			
			<tr><td><b><font size=1>target_subfragment: </font></b></td>
			<td><font size=1>(e.g. V6, V9, ITS)</font></td>
    		<td><input type="text" name="target_subfragment" size="25" value="<% 
    		if (miens_c.getTarget_subfragment() != null) {
    		out.print(miens_c.getTarget_subfragment()) ;
    		}%>"></td></tr>
			
			<tr><td><b><font size=1>pcr_primers: </font></b></td>
			<td><font size=1>[FWD: forward primer sequence REV:reverse primer sequence]</font></td>
    		<td><input type="text" name="pcr_primers" size="25" value="<% 
    		if (miens_c.getPcr_primers() != null) {
    		out.print(miens_c.getPcr_primers()) ;
    		}%>"></td></tr>
			
			<tr><td><b><font size=1>pcr_cond: </font></b></td>
			<td><font size=1>[initial denaturation:degrees_minutes; annealing:degrees_minutes; elongation: degrees_minutes; final elongation:degrees_minutes; total cycles]</font></td>
    		<td><input type="text" name="pcr_cond" size="25" value="<% 
    		if (miens_c.getPcr_cond() != null) {
    		out.print(miens_c.getPcr_cond()) ;
   			}%>"></td></tr>
			
			<tr><td><b><font size=1>seq_meth: </font></b></td>
			<td><font size=1>(e.g. Sanger dideoxysequencing, pyrosequencing, polony)</font></td>
    		<td><input type="text" name="seq_meth" size="25" value="<% 
    		if (miens_c.getSeq_meth() != null) {
    		out.print(miens_c.getSeq_meth()) ;
    		}%>"></td></tr>
			
			<tr><td><b><font size=1>seq_quality_check: </font></b></td>
			<td><font size=1>[none or manually edited]</font></td>
    		<td><input type="text" name="seq_quality_check" size="25" value="<% 
    		if (miens_c.getSeq_quality_check() != null) {
    		out.print(miens_c.getSeq_quality_check()) ;
    		}%>"></td></tr>
			
			<tr><td><b><font size=1>chimera_check: </font></b></td>
			<td><font size=1>[software]</font></td>
    		<td><input type="text" name="chimera_check" size="25" value="<% 
    		if (miens_c.getChimera_check() != null) {
    		out.print(miens_c.getChimera_check()) ;
    		}%>"></td></tr>
		
			<tr><td><b><font size=1>url: </font></b></td>
			<td><font size=1>[url]</font></td>
    		<td><input type="text" name="url" size="25" value="<% 
    		if (miens_c.getUrl() != null) {
    		out.print(miens_c.getUrl()) ;
    		}%>"></td></tr>
			
			<tr><td><b><font size=1>sop: </font></b></td>
			<td><font size=1>[annotation SOP and/or assembly SOP]</font></td>
    		<td><input type="text" name="sop" size="25" value="<% 
    		if (miens_c.getSop() != null) {
    		out.print(miens_c.getSop()) ;
    		}%>"></td></tr>

			
    		<tr><td colspan="4"><center> <input type="submit" name="submit" value="update"><input type="submit" name="submit" value="delete entry"></center></td></tr>	
			</form>	
		<%
		}// end if miens_c
		
		if(investigationType.equals("eu")){
			//out.println("eu + sid"+ sid);

			%>
			<form name="GSCEDIT.Form" action="editgsc_studytype.htm" method="post">
			<input type="hidden" name="sentstudytype" value="true">
			<input type="hidden" name="sid" value=<%=sid%>>
			<center><font size=2><b><br />report type: eukaryotes (eu)</b></font></center>
			<table border="0" bgcolor= "DCDCDC" cellpadding="1">
			<tr>
			<td><b><font size=2>parameter</font></b></td>
			<td><b><font size=2>description/unit</font></b></td>
			<td><b><font size=2>value</font></b></td>
			</tr>
			
			<tr><td><b><font size=1>project_name: </font></b></td>
			<td><font size=1></font></td>
    		<td><input type="text" name="project_name" size="25" value="<% 
    		if (eu.getProject_name()!= null) {
    		out.print(eu.getProject_name());
    		}%>"></td></tr>
			
			<tr><td><b><font size=1>experimental_factor: </font></b></td>
			<td><font size=1>(the experimental design of the study) [EFO and/or OBI]</font></td>
    		<td><input type="text" name="experimental_factor" size="25" value="<% 
    		if (eu.getExperimental_factor()!= null) { 
    		out.print(eu.getExperimental_factor());
    		}%>"></td></tr>
    		
			<tr><td><b><font size=1>lat_lon: </font></b></td>
			<td><font size=1>[float,point,transect or region]</font></td>
    		<td><input type="text" name="lat_lon" size="25" value="<% 
    		if (eu.getLat_lon() != null) {
    		out.print(eu.getLat_lon());
    		}%>"></td></tr>


			<tr><td><b><font size=1>alt_elev: </font></b></td>
			<td><font size=1>(elevation of site [integer,unit]; altitude of sample [integer,unit])</font></td>
    		<td><input type="text" name="alt_elev" size="25" value="<% 
    		if (eu.getAlt_elev() != null) {
    		out.print(eu.getAlt_elev());
    		}%>"></td></tr>

			<tr><td><b><font size=1>country: </font></b></td>
			<td><font size=1>[country:INSDC or GAZ;region:GAZ]</font></td>
    		<td><input type="text" name="country" size="25" value="<% 
    		if (eu.getCountry() != null) {
    		out.print(eu.getCountry());
    		}%>"></td></tr>

			<tr><td><b><font size=1>environment: </font></b></td>
			<td><font size=1>(biome [EnvO]; feature [EnvO]; matter [EnvO])</font></td>
    		<td><input type="text" name="environment" size="25" value="<% 
    		if (eu.getEnvironment()!= null) {
    		out.print(eu.getEnvironment());
    		}%>"></td></tr>

			<tr><td><b><font size=1>subspecf_gen_lin: </font></b></td>
			<td><font size=1>(below lowest rank of NCBI taxonomy, which is subspecies, e.g. serovar, biotype, ecotype) [CABRI]</font></td>
    		<td><input type="text" name="subspecf_gen_lin" size="25" value="<% 
    		if (eu.getSubspecf_gen_lin()!= null) {
    		out.print(eu.getSubspecf_gen_lin());
    		}%>"></td></tr>

			<tr><td><b><font size=1>ploidy: </font></b></td>
			<td><font size=1>(e.g. allopolyploid, polyploid) [PATO]</font></td>
    		<td><input type="text" name="ploidy" size="25" value="<%     		
    		if (eu.getPloidy()!= null) {
    		out.print(eu.getPloidy());
    		}%>"></td></tr>

			<tr><td><b><font size=1>num_replicons: </font></b></td>
			<td><font size=1>(for eukaryotes and bacteria: chromosomes (haploid count); for viruses: segments) [integer]</font></td>
    		<td><input type="text" name="num_replicons" size="25" value="<%=eu.getNum_replicons()%>"></td></tr>
    		
    		<tr><td><b><font size=1>extrachrom_elements: </font></b></td>
			<td><font size=1>[integer]</font></td>
    		<td><input type="text" name="extrachrom_elements" size="25" value="<%=eu.getExtrachrom_elements()%>"></td></tr>

			<tr><td><b><font size=1>estimated_size: </font></b></td>
			<td><font size=1>(before sequencing, to apply to all draft genomes) [integer, base pairs]</font></td>
    		<td><input type="text" name="estimated_size" size="25" value="<% 
    		if (eu.getEstimated_size()!= null) {
    		out.print(eu.getEstimated_size());
    		}%>"></td></tr>

			<tr><td><b><font size=1>ref_biomaterial: </font></b></td>
			<td><font size=1>(primary publication if isolated before genome publication; otherwise, primary genome report) [PMID or DOI]</font></td>
    		<td><input type="text" name="ref_biomaterial" size="25" value="<% 
    		if (eu.getRef_biomaterial()!= null) {
    		out.print(eu.getRef_biomaterial());
    		}%>"></td></tr>

			<tr><td><b><font size=1>source_mat_identifiers: </font></b></td>
			<td><font size=1>(cultures of microorganisms: identifiers [alphanumeric] for two culture collections [OBI]; specimens (e.g., organelles and Eukarya): voucher condition and location [CV])</font></td>
    		<td><input type="text" name="source_mat_identifiers" size="25" value="<% 
    		if (eu.getSource_mat_identifiers()!= null) {
    		out.print(eu.getSource_mat_identifiers());
    		}%>"></td></tr>
    		
    		<tr><td><b><font size=1>pathogenicity: </font></b></td>
			<td><font size=1></font></td>
    		<td><input type="text" name="pathogenicity" size="25" value="<% 
    		if (eu.getPathogenicity()!= null) {
    		out.print(eu.getPathogenicity());
    		}%>"></td></tr>

			<tr><td><b><font size=1>biotic_relationship: </font></b></td>
			<td><font size=1>(e.g. free living, parasite, commensal, symbiont) [CV]</font></td>
    		<td><input type="text" name="biotic_relationship" size="25" value="<% 
    		if (eu.getBiotic_relationship()!= null) {
    		out.print(eu.getBiotic_relationship());
    		}%>"></td></tr>

			<tr><td><b><font size=1>specific_host: </font></b></td>
			<td><font size=1>(e.g. host taxid, unknown, environmental) [EnvO]</font></td>
    		<td><input type="text" name="specific_host" size="25" value="<% 
    		if (eu.getSpecific_host()!= null) {
    		out.print(eu.getSpecific_host());
    		}%>"></td></tr>

			<tr><td><b><font size=1>host_spec_range: </font></b></td>
			<td><font size=1>[taxid]</font></td>
    		<td><input type="text" name="host_spec_range" size="25" value="<% 
    		if (eu.getHost_spec_range()!= null) {
    		out.print(eu.getHost_spec_range());
    		}%>"></td></tr>

			<tr><td><b><font size=1>health_disease_stat: </font></b></td>
			<td><font size=1>(e.g. alive, asymptomatic, dead) [PATO]</font></td>
    		<td><input type="text" name="health_disease_stat" size="25" value="<% 
    		if (eu.getHealth_disease_stat()!= null) {
    		out.print(eu.getHealth_disease_stat());
    		}%>"></td></tr>

			<tr><td><b><font size=1>trophic_level: </font></b></td>
			<td><font size=1>(e.g. autotroph, heterotroph) [CV]</font></td>
    		<td><input type="text" name="trophic_level" size="25" value="<% 
    		if (eu.getTrophic_level()!= null) {
    		out.print(eu.getTrophic_level());
    		}%>"></td></tr>

			<tr><td><b><font size=1>propagation: </font></b></td>
			<td><font size=1>(virus: lytic, lysogenic, temperate, obligately lytic; plasmid: incompatibility group; eukaryote: asexual, sexual) [CV]</font></td>
    		<td><input type="text" name="propagation" size="25" value="<% 
    		if (eu.getPropagation()!= null) {
    		out.print(eu.getPropagation());
    		}%>"></td></tr>
    		
    		<tr><td><b><font size=1>isol_growth_condt: </font></b></td>
			<td><font size=1>[PMID,DOI or url]</font></td>
    		<td><input type="text" name="isol_growth_condt" size="25" value="<% 
    		if (eu.getIsol_growth_condt()!= null) {
    		out.print(eu.getIsol_growth_condt());
    		}%>"></td></tr>

			<tr><td><b><font size=1>samp_collect_device: </font></b></td>
			<td><font size=1>(e.g. biopsy, niskin bottle, push core)</font></td>
    		<td><input type="text" name="samp_collect_device" size="25" value="<% 
    		if (eu.getSamp_collect_device()!= null) {
    		out.print(eu.getSamp_collect_device());
    		}%>"></td></tr>

			<tr><td><b><font size=1>samp_mat_process: </font></b></td>
			<td><font size=1>(e.g. filtering of seawater, storing samples in ethanol) [OBI]</font></td>
    		<td><input type="text" name="samp_mat_process" size="25" value="<% 
    		if (eu.getSamp_mat_process()!= null) {
    		out.print(eu.getSamp_mat_process());
    		}%>"></td></tr>

			<tr><td><b><font size=1>nucl_acid_ext: </font></b></td>
			<td><font size=1>(extraction method) [PMID, DOI or url]</font></td>
    		<td><input type="text" name="nucl_acid_ext" size="25" value="<% 
    		if (eu.getNucl_acid_ext()!= null) {
    		out.print(eu.getNucl_acid_ext());
    		}%>"></td></tr>

			<tr><td><b><font size=1>nucl_acid_amp: </font></b></td>
			<td><font size=1>(amplification method; clean-up method) [PMID, DOI or url]</font></td>
    		<td><input type="text" name="nucl_acid_amp" size="25" value="<% 
    		if (eu.getNucl_acid_amp()!= null) {
    		out.print(eu.getNucl_acid_amp());
    		}%>"></td></tr>

			<tr><td><b><font size=1>adapters: </font></b></td>
			<td><font size=1>[adapter A and B sequence]</font></td>
    		<td><input type="text" name="adapters" size="25" value="<% 
    		if (eu.getAdapters()!= null) {out.print(eu.getAdapters());}%>"></td></tr>

			<tr><td><b><font size=1>seq_meth: </font></b></td>
			<td><font size=1>(e.g. Sanger dideoxysequencing, pyrosequencing, polony)</font></td>
    		<td><input type="text" name="seq_meth" size="25" value="<% 
    		if (eu.getSeq_meth()!= null) {
    		out.print(eu.getSeq_meth());
    		}%>"></td></tr>

			<tr><td><b><font size=1>assembly: </font></b></td>
			<td><font size=1>(assembly method [CV]; estimated error rate [unit]; method of calculation [CV])</font></td>
    		<td><input type="text" name="assembly" size="25" value="<% 
    		if (eu.getAssembly()!= null) {
    		out.print(eu.getAssembly());
    		}%>"></td></tr>

			<tr><td><b><font size=1>assembly_name: </font></b></td>
			<td><font size=1>(e.g. HuRef, JCVI_ISG_i3_1.0) [arbitrary name]</font></td>
			<td><input type="text" name="assembly_name" size="25" value="<% 
			if (eu.getAssembly_name()!= null) {
			out.print(eu.getAssembly_name());
			}%>"></td></tr>

			<tr><td><b><font size=1>finishing_strategy: </font></b></td>
			<td><font size=1>(status e.g. complete or draft [CV]; coverage [integer]; contigs [integer])</font></td>
    		<td><input type="text" name="finishing_strategy" size="25" value="<% 
    		if (eu.getFinishing_strategy()!= null) {
    		out.print(eu.getFinishing_strategy());
    		}%>"></td></tr>

			<tr><td><b><font size=1>annot_source: </font></b></td>
			<td><font size=1>(annotation source description)</font></td>
			<td><input type="text" name="annot_source" size="25" value="<% 
			if (eu.getAnnot_source()!= null) {
			out.print(eu.getAnnot_source());
			}%>"></td></tr>

			<tr><td><b><font size=1>url: </font></b></td>
			<td><font size=1>[url]</font></td>
    		<td><input type="text" name="url" size="25" value="<% 
    		if (eu.getUrl()!= null) {
    		out.print(eu.getUrl());
    		}%>"></td></tr>

			<tr><td><b><font size=1>sop: </font></b></td>
			<td><font size=1>[annotation SOP and/or assembly SOP]</font></td>
    		<td><input type="text" name="sop" size="25" value="<% 
    		if (eu.getSop()!= null) {
    		out.print(eu.getSop());
    		}%>"></td></tr>

			<tr><td colspan="4"><center> <input type="submit" name="submit" value="update"><input type="submit" name="submit" value="delete entry"></center></td></tr>	
			</form>	
		<%
		}// end if eu
		
		if(investigationType.equals("ba")){
			//out.println("ba + sid"+ sid);
			%>
			<form name="GSCEDIT.Form" action="editgsc_studytype.htm" method="post">
			<input type="hidden" name="sentstudytype" value="true">
			<input type="hidden" name="sid" value=<%=sid%>>
			<center><font size=2><b><br />report type: bacteria and archaea (ba)</b></font></center>
			<table border="0" bgcolor= "DCDCDC" cellpadding="1">
			<tr>
			<td><b><font size=2>parameter</font></b></td>
			<td><b><font size=2>description/unit</font></b></td>
			<td><b><font size=2>value</font></b></td>
			</tr>
			
			<tr><td><b><font size=1>project_name: </font></b></td>
			<td><font size=1></font></td>
			<td><input type="text" name="project_name" size="25" value="<% 
			if (ba.getProject_name()!= null) {
			out.print(ba.getProject_name());
			}%>"></td></tr>

			<tr><td><b><font size=1>experimental_factor: </font></b></td>
			<td><font size=1>(the experimental design of the study) [EFO and/or OBI]</font></td>
			<td><input type="text" name="experimental_factor" size="25" value="<% 
			if (ba.getExperimental_factor()!= null) {
			out.print(ba.getExperimental_factor());
			}%>"></td></tr>
			
			<tr><td><b><font size=1>lat_lon: </font></b></td>
			<td><font size=1>[float,point,transect or region]</font></td>
			<td><input type="text" name="lat_lon" size="25" value="<% 
			if (ba.getLat_lon()!= null) {
			out.print(ba.getLat_lon());
			}%>"></td></tr>

			<tr><td><b><font size=1>alt_elev: </font></b></td>
			<td><font size=1>(elevation of site [integer,unit]; altitude of sample [integer,unit])</font></td>
			<td><input type="text" name="alt_elev" size="25" value="<% 
			if (ba.getAlt_elev()!= null) {
			out.print(ba.getAlt_elev());
			}%>"></td></tr>

			<tr><td><b><font size=1>country: </font></b></td>
			<td><font size=1>[country:INSDC or GAZ;region:GAZ]</font></td>
			<td><input type="text" name="country" size="25" value="<% 
			if (ba.getCountry()!= null) {
			out.print(ba.getCountry());
			}%>"></td></tr>

			<tr><td><b><font size=1>environment: </font></b></td>
			<td><font size=1>(biome [EnvO]; feature [EnvO]; matter [EnvO])</font></td>
			<td><input type="text" name="environment" size="25" value="<% 
			if (ba.getEnvironment()!= null) {
			out.print(ba.getEnvironment());
			}%>"></td></tr>

			<tr><td><b><font size=1>subspecf_gen_lin: </font></b></td>
			<td><font size=1>(below lowest rank of NCBI taxonomy, which is subspecies, e.g. serovar, biotype, ecotype) [CABRI]</font></td>
			<td><input type="text" name="subspecf_gen_lin" size="25" value="<% 
			if (ba.getSubspecf_gen_lin()!= null) {
			out.print(ba.getSubspecf_gen_lin());
			}%>"></td></tr>

			<tr><td><b><font size=1>num_replicons: </font></b></td>
			<td><font size=1>(for eukaryotes and bacteria: chromosomes (haploid count); for viruses: segments) [integer]</font></td>
			<td><input type="text" name="num_replicons" size="25" value="<%=ba.getNum_replicons()%>"></td></tr>

			<tr><td><b><font size=1>extrachrom_elements: </font></b></td>
			<td><font size=1>[integer]</font></td>
			<td><input type="text" name="extrachrom_elements" size="25" value="<%=ba.getExtrachrom_elements()%>"></td></tr>

			<tr><td><b><font size=1>estimated_size: </font></b></td>
			<td><font size=1>(before sequencing, to apply to all draft genomes) [integer, base pairs]</font></td>
			<td><input type="text" name="estimated_size" size="25" value="<% 
			if (ba.getEstimated_size()!= null) {
			out.print(ba.getEstimated_size());
			}%>"></td></tr>

			<tr><td><b><font size=1>ref_biomaterial: </font></b></td>
			<td><font size=1>(primary publication if isolated before genome publication; otherwise, primary genome report) [PMID or DOI]</font></td>
			<td><input type="text" name="ref_biomaterial" size="25" value="<% 
			if (ba.getRef_biomaterial()!= null) {
			out.print(ba.getRef_biomaterial());
			}%>"></td></tr>
			
			<tr><td><b><font size=1>source_mat_identifiers: </font></b></td>
			<td><font size=1>(cultures of microorganisms: identifiers [alphanumeric] for two culture collections [OBI]; specimens (e.g., organelles and Eukarya): voucher condition and location [CV])</font></td>
			<td><input type="text" name="source_mat_identifiers" size="25" value="<% 
			if (ba.getSource_mat_identifiers()!= null) {
			out.print(ba.getSource_mat_identifiers());
			}%>"></td></tr>

			<tr><td><b><font size=1>pathogenicity: </font></b></td>
			<td><font size=1></font></td>
			<td><input type="text" name="pathogenicity" size="25" value="<% 
			if (ba.getPathogenicity()!= null) {
			out.print(ba.getPathogenicity());
			}%>"></td></tr>

			<tr><td><b><font size=1>biotic_relationship: </font></b></td>
			<td><font size=1>biotic_relationship</font></td>
			<td><input type="text" name="biotic_relationship" size="25" value="<% 
			if (ba.getBiotic_relationship()!= null) {
			out.print(ba.getBiotic_relationship());
			}%>"></td></tr>

			<tr><td><b><font size=1>specific_host: </font></b></td>
			<td><font size=1>(e.g. host taxid, unknown, environmental) [EnvO]</font></td>
			<td><input type="text" name="specific_host" size="25" value="<% 
			if (ba.getSpecific_host()!= null) {
			out.print(ba.getSpecific_host());
			}%>"></td></tr>

			<tr><td><b><font size=1>host_spec_range: </font></b></td>
			<td><font size=1>[taxid]</font></td>
			<td><input type="text" name="host_spec_range" size="25" value="<% 
			if (ba.getHost_spec_range()!= null) {
			out.print(ba.getHost_spec_range());
			}%>"></td></tr>

			<tr><td><b><font size=1>health_disease_stat: </font></b></td>
			<td><font size=1>(e.g. alive, asymptomatic, dead) [PATO]</font></td>
			<td><input type="text" name="health_disease_stat" size="25" value="<% 
			if (ba.getHealth_disease_stat()!= null) {
			out.print(ba.getHealth_disease_stat());
			}%>"></td></tr>

			<tr><td><b><font size=1>trophic_level: </font></b></td>
			<td><font size=1>(e.g. autotroph, heterotroph) [CV]</font></td>
			<td><input type="text" name="trophic_level" size="25" value="<% 
			if (ba.getTrophic_level()!= null) {
			out.print(ba.getTrophic_level());
			}%>"></td></tr>

			<tr><td><b><font size=1>encoded_traits: </font></b></td>
			<td><font size=1>(plasmid: antibiotic resistance; phage: converting genes) [CV]</font></td>
			<td><input type="text" name="encoded_traits" size="25" value="<% 
			if (ba.getEncoded_traits()!= null) {
			out.print(ba.getEncoded_traits());
			}%>"></td></tr>

			<tr><td><b><font size=1>rel_to_oxygen: </font></b></td>
			<td><font size=1>(e.g. aerobe, anaerobe,) [PATO]</font></td>
			<td><input type="text" name="rel_to_oxygen" size="25" value="<% 
			if (ba.getRel_to_oxygen()!= null) {
			out.print(ba.getRel_to_oxygen());
			}%>"></td></tr>

			<tr><td><b><font size=1>isol_growth_condt: </font></b></td>
			<td><font size=1>[PMID,DOI or url]</font></td>
			<td><input type="text" name="isol_growth_condt" size="25" value="<% 
			if (ba.getIsol_growth_condt()!= null) {
			out.print(ba.getIsol_growth_condt());
			}%>"></td></tr>

			<tr><td><b><font size=1>samp_collect_device: </font></b></td>
			<td><font size=1>(e.g. biopsy, niskin bottle, push core)</font></td>
			<td><input type="text" name="samp_collect_device" size="25" value="<% 
			if (ba.getSamp_collect_device()!= null) {
			out.print(ba.getSamp_collect_device());
			}%>"></td></tr>
			
			<tr><td><b><font size=1>samp_mat_process: </font></b></td>
			<td><font size=1>(e.g. filtering of seawater, storing samples in ethanol) [OBI]</font></td>
			<td><input type="text" name="samp_mat_process" size="25" value="<% 
			if (ba.getSamp_mat_process()!= null) {
			out.print(ba.getSamp_mat_process());
			}%>"></td></tr>

			<tr><td><b><font size=1>nucl_acid_ext: </font></b></td>
			<td><font size=1>(extraction method) [PMID, DOI or url]</font></td>
			<td><input type="text" name="nucl_acid_ext" size="25" value="<% 
			if (ba.getNucl_acid_ext()!= null) {
			out.print(ba.getNucl_acid_ext());
			}%>"></td></tr>

			<tr><td><b><font size=1>nucl_acid_amp: </font></b></td>
			<td><font size=1>(amplification method; clean-up method) [PMID, DOI or url]</font></td>
			<td><input type="text" name="nucl_acid_amp" size="25" value="<% 
			if (ba.getNucl_acid_amp()!= null) {
			out.print(ba.getNucl_acid_amp());
			}%>"></td></tr>

			<tr><td><b><font size=1>adapters: </font></b></td>
			<td><font size=1>[adapter A and B sequence]</font></td>
			<td><input type="text" name="adapters" size="25" value="<% 
			if (ba.getAdapters()!= null) {
			out.print(ba.getAdapters());
			}%>"></td></tr>

			<tr><td><b><font size=1>seq_meth: </font></b></td>
			<td><font size=1>(e.g. Sanger dideoxysequencing, pyrosequencing, polony)</font></td>
			<td><input type="text" name="seq_meth" size="25" value="<% 
			if (ba.getSeq_meth()!= null) {
			out.print(ba.getSeq_meth());
			}%>"></td></tr>

			<tr><td><b><font size=1>assembly: </font></b></td>
			<td><font size=1>(assembly method [CV]; estimated error rate [unit]; method of calculation [CV])</font></td>
			<td><input type="text" name="assembly" size="25" value="<% 
			if (ba.getAssembly()!= null) {
			out.print(ba.getAssembly());
			}%>"></td></tr>

			<tr><td><b><font size=1>assembly_name: </font></b></td>
			<td><font size=1>(e.g. HuRef, JCVI_ISG_i3_1.0) [arbitrary name]</font></td>
			<td><input type="text" name="assembly_name" size="25" value="<% 
			if (ba.getAssembly_name()!= null) {
			out.print(ba.getAssembly_name());
			}%>"></td></tr>

			<tr><td><b><font size=1>finishing_strategy: </font></b></td>
			<td><font size=1>(status e.g. complete or draft [CV]; coverage [integer]; contigs [integer])</font></td>
			<td><input type="text" name="finishing_strategy" size="25" value="<% 
			if (ba.getFinishing_strategy()!= null) {
			out.print(ba.getFinishing_strategy());
			}%>"></td></tr>

			<tr><td><b><font size=1>annot_source: </font></b></td>
			<td><font size=1>(annotation source description)</font></td>
			<td><input type="text" name="annot_source" size="25" value="<% 
			if (ba.getAnnot_source()!= null) {
			out.print(ba.getAnnot_source());
			}%>"></td></tr>

			<tr><td><b><font size=1>url: </font></b></td>
			<td><font size=1>[url]</font></td>
			<td><input type="text" name="url" size="25" value="<% 
			if (ba.getUrl()!= null) {
			out.print(ba.getUrl());
			}%>"></td></tr>

			<tr><td><b><font size=1>sop: </font></b></td>
			<td><font size=1>[annotation SOP and/or assembly SOP]</font></td>
			<td><input type="text" name="sop" size="25" value="<% 
			if (ba.getSop()!= null) {
			out.print(ba.getSop());
			}%>"></td></tr>	
			
			<tr><td colspan="4"><center> <input type="submit" name="submit" value="update"><input type="submit" name="submit" value="delete entry"></center></td></tr>	
			</form>
			<% 
		}// end if ba
		
		if(investigationType.equals("pl")){
			//out.println("ba + sid"+ sid);
			%>
			<form name="GSCEDIT.Form" action="editgsc_studytype.htm" method="post">
			<input type="hidden" name="sentstudytype" value="true">
			<input type="hidden" name="sid" value=<%=sid%>>
			<center><font size=2><b><br />report type: plasmid (pl)</b></font></center>
			<table border="0" bgcolor= "DCDCDC" cellpadding="1">
			<tr>
			<td><b><font size=2>parameter</font></b></td>
			<td><b><font size=2>description/unit</font></b></td>
			<td><b><font size=2>value</font></b></td>
			</tr>
			
			<tr><td><b><font size=1>project_name: </font></b></td>
			<td><font size=1></font></td>
			<td><input type="text" name="project_name" size="25" value="<% 
			if (pl.getProject_name()!= null) {
			out.print(pl.getProject_name());
			}%>"></td></tr>

			<tr><td><b><font size=1>experimental_factor: </font></b></td>
			<td><font size=1>(the experimental design of the study) [EFO and/or OBI]</font></td>
			<td><input type="text" name="experimental_factor" size="25" value="<% 
			if (pl.getExperimental_factor()!= null) {
			out.print(pl.getExperimental_factor());
			}%>"></td></tr>
			
			<tr><td><b><font size=1>lat_lon: </font></b></td>
			<td><font size=1>[float,point,transect or region]</font></td>
			<td><input type="text" name="lat_lon" size="25" value="<% 
			if (pl.getLat_lon()!= null) {
			out.print(pl.getLat_lon());
			}%>"></td></tr>
			
			<tr><td><b><font size=1>alt_elev: </font></b></td>
			<td><font size=1>(elevation of site [integer,unit]; altitude of sample [integer,unit])</font></td>
			<td><input type="text" name="alt_elev" size="25" value="<% 
			if (pl.getAlt_elev()!= null) {
			out.print(pl.getAlt_elev());
			}%>"></td></tr>

			<tr><td><b><font size=1>country: </font></b></td>
			<td><font size=1>[country:INSDC or GAZ;region:GAZ]</font></td>
			<td><input type="text" name="country" size="25" value="<% 
			if (pl.getCountry()!= null) {
			out.print(pl.getCountry());
			}%>"></td></tr>

			<tr><td><b><font size=1>environment: </font></b></td>
			<td><font size=1>(biome [EnvO]; feature [EnvO]; matter [EnvO])</font></td>
			<td><input type="text" name="environment" size="25" value="<% 
			if (pl.getEnvironment()!= null) {
			out.print(pl.getEnvironment());
			}%>"></td></tr>

			<tr><td><b><font size=1>subspecf_gen_lin: </font></b></td>
			<td><font size=1>(below lowest rank of NCBI taxonomy, which is subspecies, e.g. serovar, biotype, ecotype) [CABRI]</font></td>
			<td><input type="text" name="subspecf_gen_lin" size="25" value="<% 
			if (pl.getSubspecf_gen_lin()!= null) {
			out.print(pl.getSubspecf_gen_lin());
			}%>"></td></tr>
			
			<tr><td><b><font size=1>estimated_size: </font></b></td>
			<td><font size=1>(before sequencing, to apply to all draft genomes) [integer, base pairs]</font></td>
			<td><input type="text" name="estimated_size" size="25" value="<% 
			if (pl.getEstimated_size()!= null) {
			out.print(pl.getEstimated_size());
			}%>"></td></tr>

			<tr><td><b><font size=1>ref_biomaterial: </font></b></td>
			<td><font size=1>(primary publication if isolated before genome publication; otherwise, primary genome report) [PMID or DOI]</font></td>
			<td><input type="text" name="ref_biomaterial" size="25" value="<% 
			if (pl.getRef_biomaterial()!= null) {
			out.print(pl.getRef_biomaterial());
			}%>"></td></tr>
			
			<tr><td><b><font size=1>source_mat_identifiers: </font></b></td>
			<td><font size=1>(cultures of microorganisms: identifiers [alphanumeric] for two culture collections [OBI]; specimens (e.g., organelles and Eukarya): voucher condition and location [CV])</font></td>
			<td><input type="text" name="source_mat_identifiers" size="25" value="<% 
			if (pl.getSource_mat_identifiers()!= null) {
			out.print(pl.getSource_mat_identifiers());
			}%>"></td></tr>

			<tr><td><b><font size=1>specific_host: </font></b></td>
			<td><font size=1>(e.g. host taxid, unknown, environmental) [EnvO]</font></td>
			<td><input type="text" name="specific_host" size="25" value="<% 
			if (pl.getSpecific_host()!= null) {
			out.print(pl.getSpecific_host());
			}%>"></td></tr>

			<tr><td><b><font size=1>host_spec_range: </font></b></td>
			<td><font size=1>[taxid]</font></td>
			<td><input type="text" name="host_spec_range" size="25" value="<% 
			if (pl.getHost_spec_range()!= null) {
			out.print(pl.getHost_spec_range());
			}%>"></td></tr>
			
			<tr><td><b><font size=1>propagation: </font></b></td>
			<td><font size=1>(virus: lytic, lysogenic, temperate, obligately lytic; plasmid: incompatibility group; eukaryote: asexual, sexual) [CV]</font></td>
    		<td><input type="text" name="propagation" size="25" value="<% 
    		if (pl.getPropagation()!= null) {
    		out.print(pl.getPropagation());
    		}%>"></td></tr>
			
			<tr><td><b><font size=1>encoded_traits: </font></b></td>
			<td><font size=1>(plasmid: antibiotic resistance; phage: converting genes) [CV]</font></td>
			<td><input type="text" name="encoded_traits" size="25" value="<% 
			if (pl.getEncoded_traits()!= null) {
			out.print(pl.getEncoded_traits());
			}%>"></td></tr>
			
			<tr><td><b><font size=1>isol_growth_condt: </font></b></td>
			<td><font size=1>[PMID,DOI or url]</font></td>
			<td><input type="text" name="isol_growth_condt" size="25" value="<% 
			if (pl.getIsol_growth_condt()!= null) {
			out.print(pl.getIsol_growth_condt());
			}%>"></td></tr>

			<tr><td><b><font size=1>samp_collect_device: </font></b></td>
			<td><font size=1>(e.g. biopsy, niskin bottle, push core)</font></td>
			<td><input type="text" name="samp_collect_device" size="25" value="<% 
			if (pl.getSamp_collect_device()!= null) {
			out.print(pl.getSamp_collect_device());
			}%>"></td></tr>
			
			<tr><td><b><font size=1>samp_mat_process: </font></b></td>
			<td><font size=1>(e.g. filtering of seawater, storing samples in ethanol) [OBI]</font></td>
			<td><input type="text" name="samp_mat_process" size="25" value="<% 
			if (pl.getSamp_mat_process()!= null) {
			out.print(pl.getSamp_mat_process());
			}%>"></td></tr>
			
			<tr><td><b><font size=1>nucl_acid_ext: </font></b></td>
			<td><font size=1>(extraction method) [PMID, DOI or url]</font></td>
			<td><input type="text" name="nucl_acid_ext" size="25" value="<% 
			if (pl.getNucl_acid_ext()!= null) {
			out.print(pl.getNucl_acid_ext());
			}%>"></td></tr>

			<tr><td><b><font size=1>nucl_acid_amp: </font></b></td>
			<td><font size=1>(amplification method; clean-up method) [PMID, DOI or url]</font></td>
			<td><input type="text" name="nucl_acid_amp" size="25" value="<% 
			if (pl.getNucl_acid_amp()!= null) {
			out.print(pl.getNucl_acid_amp());
			}%>"></td></tr>

			<tr><td><b><font size=1>adapters: </font></b></td>
			<td><font size=1>[adapter A and B sequence]</font></td>
			<td><input type="text" name="adapters" size="25" value="<% 
			if (pl.getAdapters()!= null) {
			out.print(pl.getAdapters());
			}%>"></td></tr>

			<tr><td><b><font size=1>seq_meth: </font></b></td>
			<td><font size=1>(e.g. Sanger dideoxysequencing, pyrosequencing, polony)</font></td>
			<td><input type="text" name="seq_meth" size="25" value="<% 
			if (pl.getSeq_meth()!= null) {
			out.print(pl.getSeq_meth());
			}%>"></td></tr>

			<tr><td><b><font size=1>assembly: </font></b></td>
			<td><font size=1>(assembly method [CV]; estimated error rate [unit]; method of calculation [CV])</font></td>
			<td><input type="text" name="assembly" size="25" value="<% 
			if (pl.getAssembly()!= null) {
			out.print(pl.getAssembly());
			}%>"></td></tr>

			<tr><td><b><font size=1>assembly_name: </font></b></td>
			<td><font size=1>(e.g. HuRef, JCVI_ISG_i3_1.0) [arbitrary name]</font></td>
			<td><input type="text" name="assembly_name" size="25" value="<% 
			if (pl.getAssembly_name()!= null) {
			out.print(pl.getAssembly_name());
			}%>"></td></tr>

			<tr><td><b><font size=1>finishing_strategy: </font></b></td>
			<td><font size=1>(status e.g. complete or draft [CV]; coverage [integer]; contigs [integer])</font></td>
			<td><input type="text" name="finishing_strategy" size="25" value="<% 
			if (pl.getFinishing_strategy()!= null) {
			out.print(pl.getFinishing_strategy());
			}%>"></td></tr>

			<tr><td><b><font size=1>annot_source: </font></b></td>
			<td><font size=1>(annotation source description)</font></td>
			<td><input type="text" name="annot_source" size="25" value="<% 
			if (pl.getAnnot_source()!= null) {
			out.print(pl.getAnnot_source());
			}%>"></td></tr>
			
			<tr><td><b><font size=1>url: </font></b></td>
			<td><font size=1>[url]</font></td>
			<td><input type="text" name="url" size="25" value="<% 
			if (pl.getUrl()!= null) {
			out.print(pl.getUrl());
			}%>"></td></tr>

			<tr><td><b><font size=1>sop: </font></b></td>
			<td><font size=1>[annotation SOP and/or assembly SOP]</font></td>
			<td><input type="text" name="sop" size="25" value="<% 
			if (pl.getSop()!= null) {
			out.print(pl.getSop());
			}%>"></td></tr>	
		
			<tr><td colspan="4"><center> <input type="submit" name="submit" value="update"><input type="submit" name="submit" value="delete entry"></center></td></tr>	
			</form>
			<% 
		}// end if pl
		
		if(investigationType.equals("vi")){
			//out.println("vi + sid"+ sid);
			%>
			<form name="GSCEDIT.Form" action="editgsc_studytype.htm" method="post">
			<input type="hidden" name="sentstudytype" value="true">
			<input type="hidden" name="sid" value=<%=sid%>>
			<center><font size=2><b><br />report type: virus (vi)</b></font></center>
			<table border="0" bgcolor= "DCDCDC" cellpadding="1">
			<tr>
			<td><b><font size=2>parameter</font></b></td>
			<td><b><font size=2>description/unit</font></b></td>
			<td><b><font size=2>value</font></b></td>
			</tr>
			
			<tr><td><b><font size=1>project_name: </font></b></td>
			<td><font size=1></font></td>
			<td><input type="text" name="project_name" size="25" value="<% 
			if (vi.getProject_name()!= null) {
			out.print(vi.getProject_name());
			}%>"></td></tr>
			
			<tr><td><b><font size=1>experimental_factor: </font></b></td>
			<td><font size=1>(the experimental design of the study) [EFO and/or OBI]</font></td>
			<td><input type="text" name="experimental_factor" size="25" value="<% 
			if (vi.getExperimental_factor()!= null) {
			out.print(vi.getExperimental_factor());
			}%>"></td></tr>
			
			<tr><td><b><font size=1>lat_lon: </font></b></td>
			<td><font size=1>[float,point,transect or region]</font></td>
			<td><input type="text" name="lat_lon" size="25" value="<% 
			if (vi.getLat_lon()!= null) {
			out.print(vi.getLat_lon());
			}%>"></td></tr>
			
			<tr><td><b><font size=1>alt_elev: </font></b></td>
			<td><font size=1>(elevation of site [integer,unit]; altitude of sample [integer,unit])</font></td>
			<td><input type="text" name="alt_elev" size="25" value="<% 
			if (vi.getAlt_elev()!= null) {
			out.print(vi.getAlt_elev());
			}%>"></td></tr>

			<tr><td><b><font size=1>country: </font></b></td>
			<td><font size=1>[country:INSDC or GAZ;region:GAZ]</font></td>
			<td><input type="text" name="country" size="25" value="<% 
			if (vi.getCountry()!= null) {
			out.print(vi.getCountry());
			}%>"></td></tr>
			
			<tr><td><b><font size=1>environment: </font></b></td>
			<td><font size=1>(biome [EnvO]; feature [EnvO]; matter [EnvO])</font></td>
			<td><input type="text" name="environment" size="25" value="<% 
			if (vi.getEnvironment()!= null) {
			out.print(vi.getEnvironment());
			}%>"></td></tr>

			<tr><td><b><font size=1>subspecf_gen_lin: </font></b></td>
			<td><font size=1>(below lowest rank of NCBI taxonomy, which is subspecies, e.g. serovar, biotype, ecotype) [CABRI]</font></td>
			<td><input type="text" name="subspecf_gen_lin" size="25" value="<% 
			if (vi.getSubspecf_gen_lin()!= null) {
			out.print(vi.getSubspecf_gen_lin());
			}%>"></td></tr>
			
			<tr><td><b><font size=1>num_replicons: </font></b></td>
			<td><font size=1>(for eukaryotes and bacteria: chromosomes (haploid count); for viruses: segments) [integer]</font></td>
			<td><input type="text" name="num_replicons" size="25" value="<%=vi.getNum_replicons()%>"></td></tr>
			
			<tr><td><b><font size=1>estimated_size: </font></b></td>
			<td><font size=1>(before sequencing, to apply to all draft genomes) [integer, base pairs]</font></td>
			<td><input type="text" name="estimated_size" size="25" value="<% 
			if (vi.getEstimated_size()!= null) {
			out.print(vi.getEstimated_size());
			}%>"></td></tr>

			<tr><td><b><font size=1>ref_biomaterial: </font></b></td>
			<td><font size=1>(primary publication if isolated before genome publication; otherwise, primary genome report) [PMID or DOI]</font></td>
			<td><input type="text" name="ref_biomaterial" size="25" value="<% 
			if (vi.getRef_biomaterial()!= null) {
			out.print(vi.getRef_biomaterial());
			}%>"></td></tr>
			
			<tr><td><b><font size=1>source_mat_identifiers: </font></b></td>
			<td><font size=1>(cultures of microorganisms: identifiers [alphanumeric] for two culture collections [OBI]; specimens (e.g., organelles and Eukarya): voucher condition and location [CV])</font></td>
			<td><input type="text" name="source_mat_identifiers" size="25" value="<% 
			if (vi.getSource_mat_identifiers()!= null) {
			out.print(vi.getSource_mat_identifiers());
			}%>"></td></tr>
			
			<tr><td><b><font size=1>pathogenicity: </font></b></td>
			<td><font size=1></font></td>
			<td><input type="text" name="pathogenicity" size="25" value="<% 
			if (vi.getPathogenicity()!= null) {
			out.print(vi.getPathogenicity());
			}%>"></td></tr>

			<tr><td><b><font size=1>biotic_relationship: </font></b></td>
			<td><font size=1>biotic_relationship</font></td>
			<td><input type="text" name="biotic_relationship" size="25" value="<% 
			if (vi.getBiotic_relationship()!= null) {
			out.print(vi.getBiotic_relationship());
			}%>"></td></tr>

			<tr><td><b><font size=1>specific_host: </font></b></td>
			<td><font size=1>(e.g. host taxid, unknown, environmental) [EnvO]</font></td>
			<td><input type="text" name="specific_host" size="25" value="<% 
			if (vi.getSpecific_host()!= null) {
			out.print(vi.getSpecific_host());
			}%>"></td></tr>

			<tr><td><b><font size=1>host_spec_range: </font></b></td>
			<td><font size=1>[taxid]</font></td>
			<td><input type="text" name="host_spec_range" size="25" value="<% 
			if (vi.getHost_spec_range()!= null) {
			out.print(vi.getHost_spec_range());
			}%>"></td></tr>

			<tr><td><b><font size=1>health_disease_stat: </font></b></td>
			<td><font size=1>(e.g. alive, asymptomatic, dead) [PATO]</font></td>
			<td><input type="text" name="health_disease_stat" size="25" value="<% 
			if (vi.getHealth_disease_stat()!= null) {
			out.print(vi.getHealth_disease_stat());
			}%>"></td></tr>
			
			<tr><td><b><font size=1>propagation: </font></b></td>
			<td><font size=1>(virus: lytic, lysogenic, temperate, obligately lytic; plasmid: incompatibility group; eukaryote: asexual, sexual) [CV]</font></td>
    		<td><input type="text" name="propagation" size="25" value="<% 
    		if (vi.getPropagation()!= null) {
    		out.print(vi.getPropagation());
    		}%>"></td></tr>
			
			<tr><td><b><font size=1>encoded_traits: </font></b></td>
			<td><font size=1>(plasmid: antibiotic resistance; phage: converting genes) [CV]</font></td>
			<td><input type="text" name="encoded_traits" size="25" value="<% 
			if (vi.getEncoded_traits()!= null) {
			out.print(vi.getEncoded_traits());
			}%>"></td></tr>
			
			<tr><td><b><font size=1>isol_growth_condt: </font></b></td>
			<td><font size=1>[PMID,DOI or url]</font></td>
			<td><input type="text" name="isol_growth_condt" size="25" value="<% 
			if (vi.getIsol_growth_condt()!= null) {
			out.print(vi.getIsol_growth_condt());
			}%>"></td></tr>

			<tr><td><b><font size=1>samp_collect_device: </font></b></td>
			<td><font size=1>(e.g. biopsy, niskin bottle, push core)</font></td>
			<td><input type="text" name="samp_collect_device" size="25" value="<% 
			if (vi.getSamp_collect_device()!= null) {
			out.print(vi.getSamp_collect_device());
			}%>"></td></tr>
			
			<tr><td><b><font size=1>samp_mat_process: </font></b></td>
			<td><font size=1>(e.g. filtering of seawater, storing samples in ethanol) [OBI]</font></td>
			<td><input type="text" name="samp_mat_process" size="25" value="<% 
			if (vi.getSamp_mat_process()!= null) {
			out.print(vi.getSamp_mat_process());
			}%>"></td></tr>
			
			<tr><td><b><font size=1>nucl_acid_ext: </font></b></td>
			<td><font size=1>(extraction method) [PMID, DOI or url]</font></td>
			<td><input type="text" name="nucl_acid_ext" size="25" value="<% 
			if (vi.getNucl_acid_ext()!= null) {
			out.print(vi.getNucl_acid_ext());
			}%>"></td></tr>

			<tr><td><b><font size=1>nucl_acid_amp: </font></b></td>
			<td><font size=1>(amplification method; clean-up method) [PMID, DOI or url]</font></td>
			<td><input type="text" name="nucl_acid_amp" size="25" value="<% 
			if (vi.getNucl_acid_amp()!= null) {
			out.print(vi.getNucl_acid_amp());
			}%>"></td></tr>

			<tr><td><b><font size=1>adapters: </font></b></td>
			<td><font size=1>[adapter A and B sequence]</font></td>
			<td><input type="text" name="adapters" size="25" value="<% 
			if (vi.getAdapters()!= null) {
			out.print(vi.getAdapters());
			}%>"></td></tr>

			<tr><td><b><font size=1>seq_meth: </font></b></td>
			<td><font size=1>(e.g. Sanger dideoxysequencing, pyrosequencing, polony)</font></td>
			<td><input type="text" name="seq_meth" size="25" value="<% 
			if (vi.getSeq_meth()!= null) {
			out.print(vi.getSeq_meth());
			}%>"></td></tr>

			<tr><td><b><font size=1>assembly: </font></b></td>
			<td><font size=1>(assembly method [CV]; estimated error rate [unit]; method of calculation [CV])</font></td>
			<td><input type="text" name="assembly" size="25" value="<% 
			if (vi.getAssembly()!= null) {
			out.print(vi.getAssembly());
			}%>"></td></tr>

			<tr><td><b><font size=1>assembly_name: </font></b></td>
			<td><font size=1>(e.g. HuRef, JCVI_ISG_i3_1.0) [arbitrary name]</font></td>
			<td><input type="text" name="assembly_name" size="25" value="<% 
			if (vi.getAssembly_name()!= null) {
			out.print(vi.getAssembly_name());
			}%>"></td></tr>

			<tr><td><b><font size=1>finishing_strategy: </font></b></td>
			<td><font size=1>(status e.g. complete or draft [CV]; coverage [integer]; contigs [integer])</font></td>
			<td><input type="text" name="finishing_strategy" size="25" value="<% 
			if (vi.getFinishing_strategy()!= null) {
			out.print(vi.getFinishing_strategy());
			}%>"></td></tr>

			<tr><td><b><font size=1>annot_source: </font></b></td>
			<td><font size=1>(annotation source description)</font></td>
			<td><input type="text" name="annot_source" size="25" value="<% 
			if (vi.getAnnot_source()!= null) {
			out.print(vi.getAnnot_source());
			}%>"></td></tr>
			
			<tr><td><b><font size=1>url: </font></b></td>
			<td><font size=1>[url]</font></td>
			<td><input type="text" name="url" size="25" value="<% 
			if (vi.getUrl()!= null) {
			out.print(vi.getUrl());
			}%>"></td></tr>

			<tr><td><b><font size=1>sop: </font></b></td>
			<td><font size=1>[annotation SOP and/or assembly SOP]</font></td>
			<td><input type="text" name="sop" size="25" value="<% 
			if (vi.getSop()!= null) {
			out.print(vi.getSop());
			}%>"></td></tr>	
			
			<tr><td colspan="4"><center> <input type="submit" name="submit" value="update"><input type="submit" name="submit" value="delete entry"></center></td></tr>	
			</form>
			<% 
		}// end if vi
		
		if(investigationType.equals("organelle")){
			//out.println("vi + sid"+ sid);
			%>
			<form name="GSCEDIT.Form" action="editgsc_studytype.htm" method="post">
			<input type="hidden" name="sentstudytype" value="true">
			<input type="hidden" name="sid" value=<%=sid%>>
			<center><font size=2><b><br />report type: organelle (org)</b></font></center>
			<table border="0" bgcolor= "DCDCDC" cellpadding="1">
			<tr>
			<td><b><font size=2>parameter</font></b></td>
			<td><b><font size=2>description/unit</font></b></td>
			<td><b><font size=2>value</font></b></td>
			</tr>
			
			<tr><td><b><font size=1>project_name: </font></b></td>
			<td><font size=1></font></td>
			<td><input type="text" name="project_name" size="25" value="<% 
			if (organelle.getProject_name()!= null) {
			out.print(organelle.getProject_name());
			}%>"></td></tr>
			
			<tr><td><b><font size=1>experimental_factor: </font></b></td>
			<td><font size=1>(the experimental design of the study) [EFO and/or OBI]</font></td>
			<td><input type="text" name="experimental_factor" size="25" value="<% 
			if (organelle.getExperimental_factor()!= null) {
			out.print(organelle.getExperimental_factor());
			}%>"></td></tr>
			
			<tr><td><b><font size=1>lat_lon: </font></b></td>
			<td><font size=1>[float,point,transect or region]</font></td>
			<td><input type="text" name="lat_lon" size="25" value="<% 
			if (organelle.getLat_lon()!= null) {
			out.print(organelle.getLat_lon());
			}%>"></td></tr>
			
			<tr><td><b><font size=1>alt_elev: </font></b></td>
			<td><font size=1>(elevation of site [integer,unit]; altitude of sample [integer,unit])</font></td>
			<td><input type="text" name="alt_elev" size="25" value="<% 
			if (organelle.getAlt_elev()!= null) {
			out.print(organelle.getAlt_elev());
			}%>"></td></tr>

			<tr><td><b><font size=1>country: </font></b></td>
			<td><font size=1>[country:INSDC or GAZ;region:GAZ]</font></td>
			<td><input type="text" name="country" size="25" value="<% 
			if (organelle.getCountry()!= null) {
			out.print(organelle.getCountry());
			}%>"></td></tr>
			
			<tr><td><b><font size=1>environment: </font></b></td>
			<td><font size=1>(biome [EnvO]; feature [EnvO]; matter [EnvO])</font></td>
			<td><input type="text" name="environment" size="25" value="<% 
			if (organelle.getEnvironment()!= null) {
			out.print(organelle.getEnvironment());
			}%>"></td></tr>

			<tr><td><b><font size=1>subspecf_gen_lin: </font></b></td>
			<td><font size=1>(below lowest rank of NCBI taxonomy, which is subspecies, e.g. serovar, biotype, ecotype) [CABRI]</font></td>
			<td><input type="text" name="subspecf_gen_lin" size="25" value="<% 
			if (organelle.getSubspecf_gen_lin()!= null) {
			out.print(organelle.getSubspecf_gen_lin());
			}%>"></td></tr>
			
			<tr><td><b><font size=1>extrachrom_elements: </font></b></td>
			<td><font size=1>[integer]</font></td>
			<td><input type="text" name="extrachrom_elements" size="25" value="<%=organelle.getExtrachrom_elements()%>"></td></tr>

			<tr><td><b><font size=1>estimated_size: </font></b></td>
			<td><font size=1>(before sequencing, to apply to all draft genomes) [integer, base pairs]</font></td>
			<td><input type="text" name="estimated_size" size="25" value="<% 
			if (organelle.getEstimated_size()!= null) {
			out.print(organelle.getEstimated_size());
			}%>"></td></tr>

			<tr><td><b><font size=1>ref_biomaterial: </font></b></td>
			<td><font size=1>(primary publication if isolated before genome publication; otherwise, primary genome report) [PMID or DOI]</font></td>
			<td><input type="text" name="ref_biomaterial" size="25" value="<% 
			if (organelle.getRef_biomaterial()!= null) {
			out.print(organelle.getRef_biomaterial());
			}%>"></td></tr>
			
			<tr><td><b><font size=1>source_mat_identifiers: </font></b></td>
			<td><font size=1>(cultures of microorganelleanisms: identifiers [alphanumeric] for two culture collections [OBI]; specimens (e.g., organelleanelles and Eukarya): voucher condition and location [CV])</font></td>
			<td><input type="text" name="source_mat_identifiers" size="25" value="<% 
			if (organelle.getSource_mat_identifiers()!= null) {
			out.print(organelle.getSource_mat_identifiers());
			}%>"></td></tr>
			
			<tr><td><b><font size=1>isol_growth_condt: </font></b></td>
			<td><font size=1>[PMID,DOI or url]</font></td>
			<td><input type="text" name="isol_growth_condt" size="25" value="<% 
			if (organelle.getIsol_growth_condt()!= null) {
			out.print(organelle.getIsol_growth_condt());
			}%>"></td></tr>

			<tr><td><b><font size=1>samp_collect_device: </font></b></td>
			<td><font size=1>(e.g. biopsy, niskin bottle, push core)</font></td>
			<td><input type="text" name="samp_collect_device" size="25" value="<% 
			if (organelle.getSamp_collect_device()!= null) {
			out.print(organelle.getSamp_collect_device());
			}%>"></td></tr>
			
			<tr><td><b><font size=1>samp_mat_process: </font></b></td>
			<td><font size=1>(e.g. filtering of seawater, storing samples in ethanol) [OBI]</font></td>
			<td><input type="text" name="samp_mat_process" size="25" value="<% 
			if (organelle.getSamp_mat_process()!= null) {
			out.print(organelle.getSamp_mat_process());
			}%>"></td></tr>
			
			<tr><td><b><font size=1>nucl_acid_ext: </font></b></td>
			<td><font size=1>(extraction method) [PMID, DOI or url]</font></td>
			<td><input type="text" name="nucl_acid_ext" size="25" value="<% 
			if (organelle.getNucl_acid_ext()!= null) {
			out.print(organelle.getNucl_acid_ext());
			}%>"></td></tr>

			<tr><td><b><font size=1>nucl_acid_amp: </font></b></td>
			<td><font size=1>(amplification method; clean-up method) [PMID, DOI or url]</font></td>
			<td><input type="text" name="nucl_acid_amp" size="25" value="<% 
			if (organelle.getNucl_acid_amp()!= null) {
			out.print(organelle.getNucl_acid_amp());
			}%>"></td></tr>

			<tr><td><b><font size=1>adapters: </font></b></td>
			<td><font size=1>[adapter A and B sequence]</font></td>
			<td><input type="text" name="adapters" size="25" value="<% 
			if (organelle.getAdapters()!= null) {
			out.print(organelle.getAdapters());
			}%>"></td></tr>

			<tr><td><b><font size=1>seq_meth: </font></b></td>
			<td><font size=1>(e.g. Sanger dideoxysequencing, pyrosequencing, polony)</font></td>
			<td><input type="text" name="seq_meth" size="25" value="<% 
			if (organelle.getSeq_meth()!= null) {
			out.print(organelle.getSeq_meth());
			}%>"></td></tr>

			<tr><td><b><font size=1>assembly: </font></b></td>
			<td><font size=1>(assembly method [CV]; estimated error rate [unit]; method of calculation [CV])</font></td>
			<td><input type="text" name="assembly" size="25" value="<% 
			if (organelle.getAssembly()!= null) {
			out.print(organelle.getAssembly());
			}%>"></td></tr>

			<tr><td><b><font size=1>assembly_name: </font></b></td>
			<td><font size=1>(e.g. HuRef, JCVI_ISG_i3_1.0) [arbitrary name]</font></td>
			<td><input type="text" name="assembly_name" size="25" value="<% 
			if (organelle.getAssembly_name()!= null) {
			out.print(organelle.getAssembly_name());
			}%>"></td></tr>

			<tr><td><b><font size=1>finishing_strategy: </font></b></td>
			<td><font size=1>(status e.g. complete or draft [CV]; coverage [integer]; contigs [integer])</font></td>
			<td><input type="text" name="finishing_strategy" size="25" value="<% 
			if (organelle.getFinishing_strategy()!= null) {
			out.print(organelle.getFinishing_strategy());
			}%>"></td></tr>

			<tr><td><b><font size=1>annot_source: </font></b></td>
			<td><font size=1>(annotation source description)</font></td>
			<td><input type="text" name="annot_source" size="25" value="<% 
			if (organelle.getAnnot_source()!= null) {
			out.print(organelle.getAnnot_source());
			}%>"></td></tr>
			
			<tr><td><b><font size=1>url: </font></b></td>
			<td><font size=1>[url]</font></td>
			<td><input type="text" name="url" size="25" value="<% 
			if (organelle.getUrl()!= null) {
			out.print(organelle.getUrl());
			}%>"></td></tr>

			<tr><td><b><font size=1>sop: </font></b></td>
			<td><font size=1>[annotation SOP and/or assembly SOP]</font></td>
			<td><input type="text" name="sop" size="25" value="<% 
			if (organelle.getSop()!= null) {
			out.print(organelle.getSop());
			}%>"></td></tr>	
			
			
			<tr><td colspan="4"><center> <input type="submit" name="submit" value="update"><input type="submit" name="submit" value="delete entry"></center></td></tr>	
			</form>
			<% 
		}// end if organelle
		
		if(investigationType.equals("me")){
			//out.println("Hello me + sid"+ sid);
			%>
			<form name="GSCEDIT.Form" action="editgsc_studytype.htm" method="post">
			<input type="hidden" name="sentstudytype" value="true">
			<input type="hidden" name="sid" value=<%=sid%>>
			<center><font size=2><b><br />report type: metagenome (me)</b></font></center>
			<table border="0" bgcolor= "DCDCDC" cellpadding="1">
			<tr>
			<td><b><font size=2>parameter</font></b></td>
			<td><b><font size=2>description/unit</font></b></td>
			<td><b><font size=2>value</font></b></td>
			</tr>
			
			<tr><td><b><font size=1>project_name: </font></b></td>
			<td><font size=1></font></td>
			<td><input type="text" name="project_name" size="25" value="<% 
			if (me.getProject_name()!= null) {
			out.print(me.getProject_name());
			}%>"></td></tr>

			<tr><td><b><font size=1>experimental_factor: </font></b></td>
			<td><font size=1>(the experimental design of the study) [EFO and/or OBI]</font></td>
			<td><input type="text" name="experimental_factor" size="25" value="<% 
			if (me.getExperimental_factor()!= null) {
			out.print(me.getExperimental_factor());
			}%>"></td></tr>
			
			<tr><td><b><font size=1>lat_lon: </font></b></td>
			<td><font size=1>[float,point,transect or region]</font></td>
			<td><input type="text" name="lat_lon" size="25" value="<% 
			if (me.getLat_lon()!= null) {
			out.print(me.getLat_lon());
			}%>"></td></tr>
			
			<tr><td><b><font size=1>alt_elev: </font></b></td>
			<td><font size=1>(elevation of site [integer,unit]; altitude of sample [integer,unit])</font></td>
			<td><input type="text" name="alt_elev" size="25" value="<% 
			if (me.getAlt_elev()!= null) {
			out.print(me.getAlt_elev());
			}%>"></td></tr>

			<tr><td><b><font size=1>country: </font></b></td>
			<td><font size=1>[country:INSDC or GAZ;region:GAZ]</font></td>
			<td><input type="text" name="country" size="25" value="<% 
			if (me.getCountry()!= null) {
			out.print(me.getCountry());
			}%>"></td></tr>

			<tr><td><b><font size=1>environment: </font></b></td>
			<td><font size=1>(biome [EnvO]; feature [EnvO]; matter [EnvO])</font></td>
			<td><input type="text" name="environment" size="25" value="<% 
			if (me.getEnvironment()!= null) {
			out.print(me.getEnvironment());
			}%>"></td></tr>
			
			<tr><td><b><font size=1>ref_biomaterial: </font></b></td>
			<td><font size=1>(primary publication if isolated before genome publication; otherwise, primary genome report) [PMID or DOI]</font></td>
			<td><input type="text" name="ref_biomaterial" size="25" value="<% 
			if (me.getRef_biomaterial()!= null) {
			out.print(me.getRef_biomaterial());
			}%>"></td></tr>
			
			<tr><td><b><font size=1>source_mat_identifiers: </font></b></td>
			<td><font size=1>(cultures of microorganelleanisms: identifiers [alphanumeric] for two culture collections [OBI]; specimens (e.g., organelleanelles and Eukarya): voucher condition and location [CV])</font></td>
			<td><input type="text" name="source_mat_identifiers" size="25" value="<% 
			if (me.getSource_mat_identifiers()!= null) {
			out.print(me.getSource_mat_identifiers());
			}%>"></td></tr>
			
			<tr><td><b><font size=1>rel_to_oxygen: </font></b></td>
			<td><font size=1>(e.g. aerobe, anaerobe,) [PATO]</font></td>
			<td><input type="text" name="rel_to_oxygen" size="25" value="<% 
			if (me.getRel_to_oxygen()!= null) {
			out.print(me.getRel_to_oxygen());
			}%>"></td></tr>
			
			<tr><td><b><font size=1>samp_collect_device: </font></b></td>
			<td><font size=1>(e.g. biopsy, niskin bottle, push core)</font></td>
			<td><input type="text" name="samp_collect_device" size="25" value="<% 
			if (me.getSamp_collect_device()!= null) {
			out.print(me.getSamp_collect_device());
			}%>"></td></tr>
			
			<tr><td><b><font size=1>samp_mat_process: </font></b></td>
			<td><font size=1>(e.g. filtering of seawater, storing samples in ethanol) [OBI]</font></td>
			<td><input type="text" name="samp_mat_process" size="25" value="<% 
			if (me.getSamp_mat_process()!= null) {
			out.print(me.getSamp_mat_process());
			}%>"></td></tr>
			
			<tr><td><b><font size=1>nucl_acid_ext: </font></b></td>
			<td><font size=1>(extraction method) [PMID, DOI or url]</font></td>
    		<td><input type="text" name="nucl_acid_ext" size="25" value="<%
    		if (me.getNucl_acid_ext()!= null) {
    	   	out.print(me.getNucl_acid_ext()) ;
			}%>"></td></tr>
			
			<tr><td><b><font size=1>nucl_acid_amp: </font></b></td>
			<td><font size=1>(amplification method; clean-up method) [PMID, DOI or url]</font></td>
    		<td><input type="text" name="nucl_acid_amp" size="25" value="<% 
    		if (me.getNucl_acid_amp()!= null) {
   			out.print(me.getNucl_acid_amp()) ;
    		}%>"></td></tr>
			
			<tr><td><b><font size=1>lib_size: </font></b></td>
			<td><font size=1>(library size) [integer]</font></td>
    		<td><input type="text" name="lib_size" size="25" value="<%=me.getLib_size()%>"></td></tr>
    					
    		<tr><td><b><font size=1>lib_reads_seqd: </font></b></td>
			<td><font size=1>(number of reads sequenced) [integer]</font></td>
    		<td><input type="text" name="lib_reads_seqd" size="25" value="<%
    		if(me.getLib_reads_seqd()!=null){
    		out.print(me.getLib_reads_seqd());
    		}%>"></td></tr>

    		<tr><td><b><font size=1>lib_vector: </font></b></td>
			<td><font size=1>(vector) [CV]</font></td>
    		<td><input type="text" name="lib_vector" size="25" value="<%
    		if(me.getLib_vector()!=null){
    		out.print(me.getLib_vector());
    		}%>"></td></tr> 
			
			<tr><td><b><font size=1>lib_screen: </font></b></td>
			<td><font size=1>(e.g. enriched, screened, normalized) [CV]</font></td>
    		<td><input type="text" name="lib_screen" size="25" value="<%
    		if(me.getLib_screen()!=null){
    		out.print(me.getLib_screen());
    		}%>"></td></tr> 
			
			<tr><td><b><font size=1>mid: </font></b></td>
			<td><font size=1>[multiplex identifier sequence]</font></td>
    		<td><input type="text" name="mid" size="25" value="<%
    		if(me.getMid()!=null){
    		out.print(me.getMid());
    		}%>"></td></tr>
    		
    		<tr><td><b><font size=1>adapters: </font></b></td>
			<td><font size=1>[adapter A and B sequence]</font></td>
			<td><input type="text" name="adapters" size="25" value="<% 
			if (me.getAdapters()!= null) {
			out.print(me.getAdapters());
			}%>"></td></tr>

			<tr><td><b><font size=1>seq_meth: </font></b></td>
			<td><font size=1>(e.g. Sanger dideoxysequencing, pyrosequencing, polony)</font></td>
			<td><input type="text" name="seq_meth" size="25" value="<% 
			if (me.getSeq_meth()!= null) {
			out.print(me.getSeq_meth());
			}%>"></td></tr>

			<tr><td><b><font size=1>assembly: </font></b></td>
			<td><font size=1>(assembly method [CV]; estimated error rate [unit]; method of calculation [CV])</font></td>
			<td><input type="text" name="assembly" size="25" value="<% 
			if (me.getAssembly()!= null) {
			out.print(me.getAssembly());
			}%>"></td></tr>

			<tr><td><b><font size=1>assembly_name: </font></b></td>
			<td><font size=1>(e.g. HuRef, JCVI_ISG_i3_1.0) [arbitrary name]</font></td>
			<td><input type="text" name="assembly_name" size="25" value="<% 
			if (me.getAssembly_name()!= null) {
			out.print(me.getAssembly_name());
			}%>"></td></tr>

			<tr><td><b><font size=1>finishing_strategy: </font></b></td>
			<td><font size=1>(status e.g. complete or draft [CV]; coverage [integer]; contigs [integer])</font></td>
			<td><input type="text" name="finishing_strategy" size="25" value="<% 
			if (me.getFinishing_strategy()!= null) {
			out.print(me.getFinishing_strategy());
			}%>"></td></tr>

			<tr><td><b><font size=1>annot_source: </font></b></td>
			<td><font size=1>(annotation source description)</font></td>
			<td><input type="text" name="annot_source" size="25" value="<% 
			if (me.getAnnot_source()!= null) {
			out.print(me.getAnnot_source());
			}%>"></td></tr>
			
			<tr><td><b><font size=1>url: </font></b></td>
			<td><font size=1>[url]</font></td>
			<td><input type="text" name="url" size="25" value="<% 
			if (me.getUrl()!= null) {
			out.print(me.getUrl());
			}%>"></td></tr>

			<tr><td><b><font size=1>sop: </font></b></td>
			<td><font size=1>[annotation SOP and/or assembly SOP]</font></td>
			<td><input type="text" name="sop" size="25" value="<% 
			if (me.getSop()!= null) {
			out.print(me.getSop());
			}%>"></td></tr>
			
			<tr><td colspan="4"><center> <input type="submit" name="submit" value="update"><input type="submit" name="submit" value="delete entry"></center></td></tr>	
			</form>
			<% 
		}// end if me
		
} else {	
boolean	formatError =false;

//	try{
//		Integer.parseInt(request.getParameter("lib_size"));
//	} catch(Exception e){
//		formatError = true;
//		//out.println("TEST");
//		out.println("<br /><font color=red>ERROR: </font> The field <b>library reads</b> is not a number. Please correct this!<br /><a href=\"editgsc_studytype.htm?sid="+sid+">go back!</a>");
//	}
	
	if(request.getParameter("submit").equals("update")){
		//out.println("<br />UPDATE!");
	}
	
	if(request.getParameter("submit").equals("delete entry")){
		//out.println("<br />DELETE!");
		//removing Studytype object
		if (investigationType.equals("miens_s")){
			ida.deleteMIENS_S(Long.parseLong(sid));			
		}
		if (investigationType.equals("miens_c")){
			ida.deleteMIENS_C(Long.parseLong(sid));			
		}
		if (investigationType.equals("eu")){
			ida.deleteEU(Long.parseLong(sid));			
		}
	
		if (investigationType.equals("ba")){
			ida.deleteBA(Long.parseLong(sid));			
		}	
		
		if (investigationType.equals("pl")){
			ida.deletePL(Long.parseLong(sid));			
		}
		
		if (investigationType.equals("vi")){
			ida.deleteVI(Long.parseLong(sid));			
		}
		
		if (investigationType.equals("organelle")){
			ida.deleteORG(Long.parseLong(sid));			
		}
		
		if (investigationType.equals("me")){
			ida.deleteME(Long.parseLong(sid));			
		}
		
		//setting studytype to null again for sample
		Sample temp = ida.selectSampleById(Long.parseLong(sid));
		temp.setStudytype(null);
		ida.updateSample(temp);
		out.println("<br /><b>Result: </b>ENTRY "+sid+" has successfully been deleted!");
		
	}
	
	
	if (!formatError & request.getParameter("submit").equals("update")) {
		
		if (investigationType.equals("miens_s")){
		MIENS_S storeMIENS = new MIENS_S(Long.parseLong(sid),
				request.getParameter("environment"),request.getParameter("alt_elev"),request.getParameter("country"),Integer.parseInt(request.getParameter("lib_size")),
				request.getParameter("sequencing_meth"),request.getParameter("assembly"),request.getParameter("lib_reads_seqd"),
				request.getParameter("lib_vector"),request.getParameter("nucl_acid_amp"),request.getParameter("libr_screen"),	
				request.getParameter("nucl_acid_ext"),request.getParameter("samp_mat_process"),
				request.getParameter("seq_quality_check"),request.getParameter("sop"),request.getParameter("url"),
				request.getParameter("experimental_factor"),request.getParameter("rel_to_oxygen"),
				request.getParameter("samp_collect_device"),request.getParameter("target_gene"),
				request.getParameter("target_subfragment"),request.getParameter("pcr_primers"),
				request.getParameter("chimera_check"),request.getParameter("pcr_cond"),request.getParameter("multiplex_ident"));
				ida.updateMIENS_S(storeMIENS);
		}
		
		if (investigationType.equals("miens_c")){
			MIENS_C storeMIENS = new MIENS_C(Long.parseLong(sid),
					request.getParameter("environment"),request.getParameter("project_name"),request.getParameter("lat_lon"),
					request.getParameter("trophic_level"),request.getParameter("alt_elev"),
					request.getParameter("country"),request.getParameter("seq_meth"),request.getParameter("nucl_acid_amp"),
					request.getParameter("source_mat_identifiers"),request.getParameter("nucl_acid_ext"),
					request.getParameter("subspecf_gen_lin"),request.getParameter("isol_growth_condt"),
					request.getParameter("samp_mat_process"),request.getParameter("biotic_relationship"),
					request.getParameter("seq_quality_check"),request.getParameter("sop"),
					request.getParameter("url"),request.getParameter("samp_collect_device"),
					Integer.parseInt(request.getParameter("extrachrom_elements")),request.getParameter("target_gene"),request.getParameter("pcr_primers"),
					request.getParameter("target_subfragment"),request.getParameter("chimera_check"),request.getParameter("pcr_cond"),
					request.getParameter("rel_to_oxygen"),request.getParameter("experimental_factor")); 
			ida.updateMIENS_C(storeMIENS);

			
			//out.println("Storage successful!");
		//...
		}
		
		if (investigationType.equals("eu")){
			EU storeEU = new EU(Long.parseLong(sid),
					request.getParameter("environment"), Integer.parseInt(request.getParameter("num_replicons")),
					request.getParameter("ploidy"), request.getParameter("project_name"), request.getParameter("propagation"),
					request.getParameter("lat_lon"), request.getParameter("trophic_level"), request.getParameter("alt_elev"),
					request.getParameter("pathogenicity"), request.getParameter("country"),
					request.getParameter("assembly"), request.getParameter("assembly_name"), request.getParameter("seq_meth"),
					request.getParameter("nucl_acid_amp"), request.getParameter("source_mat_identifiers"),
					request.getParameter("nucl_acid_ext"), request.getParameter("subspecf_gen_lin"),
					request.getParameter("host_spec_range"), request.getParameter("specific_host"),
					request.getParameter("health_disease_stat"), request.getParameter("ref_biomaterial"),
					request.getParameter("estimated_size"), request.getParameter("isol_growth_condt"),
					request.getParameter("samp_mat_process"), request.getParameter("biotic_relationship"),
					request.getParameter("finishing_strategy"), request.getParameter("sop"),
					request.getParameter("annot_source"), request.getParameter("url"), request.getParameter("samp_collect_device"),
					Integer.parseInt(request.getParameter("extrachrom_elements")),
					request.getParameter("experimental_factor"), request.getParameter("adapters"));
			ida.updateEU(storeEU);
		}
		
		if (investigationType.equals("ba")){
			BA storeBA = new BA(Long.parseLong(sid),
					request.getParameter("project_name"), request.getParameter("experimental_factor"),
					request.getParameter("lat_lon"),
					request.getParameter("alt_elev"), request.getParameter("country"), request.getParameter("environment"),
					request.getParameter("subspecf_gen_lin"), Integer.parseInt(request.getParameter("num_replicons")),
					Integer.parseInt(request.getParameter("extrachrom_elements")), request.getParameter("estimated_size"),
					request.getParameter("ref_biomaterial"), request.getParameter("source_mat_identifiers"),
					request.getParameter("pathogenicity"), request.getParameter("biotic_relationship"),
					request.getParameter("specific_host"), request.getParameter("host_spec_range"),
					request.getParameter("health_disease_stat"), request.getParameter("trophic_level"),
					request.getParameter("encoded_traits"), request.getParameter("rel_to_oxygen"),
					request.getParameter("isol_growth_condt"), request.getParameter("samp_collect_device"),
					request.getParameter("samp_mat_process"), request.getParameter("nucl_acid_ext"),
					request.getParameter("nucl_acid_amp"), request.getParameter("adapters"), request.getParameter("seq_meth"),
					request.getParameter("assembly"), request.getParameter("assembly_name"), request.getParameter("finishing_strategy"),
					request.getParameter("annot_source"), request.getParameter("url"), request.getParameter("sop"));
			ida.updateBA(storeBA);
		}
		
		if (investigationType.equals("pl")){
			PL storePL = new PL(Long.parseLong(sid),
					request.getParameter("project_name"), request.getParameter("experimental_factor"),
					request.getParameter("lat_lon"),
					request.getParameter("alt_elev"), request.getParameter("country"), request.getParameter("environment"),
					request.getParameter("subspecf_gen_lin"), request.getParameter("estimated_size"),
					request.getParameter("ref_biomaterial"), request.getParameter("source_mat_identifiers"),
					request.getParameter("specific_host"), request.getParameter("host_spec_range"), request.getParameter("propagation"),
					request.getParameter("encoded_traits"), request.getParameter("isol_growth_condt"),
					request.getParameter("samp_collect_device"), request.getParameter("samp_mat_process"),
					request.getParameter("nucl_acid_ext"), request.getParameter("nucl_acid_amp"),
					request.getParameter("adapters"), request.getParameter("seq_meth"), request.getParameter("assembly"),
					request.getParameter("assembly_name"), request.getParameter("finishing_strategy"),
					request.getParameter("annot_source"), request.getParameter("url"),request.getParameter("sop"));
			ida.updatePL(storePL);
		}
		
		if (investigationType.equals("vi")){
			VI storeVI = new VI(Long.parseLong(sid),
					request.getParameter("environment"), 
					Integer.parseInt(request.getParameter("num_replicons")), request.getParameter("project_name"), 
					request.getParameter("propagation"), request.getParameter("lat_lon"), request.getParameter("alt_elev"),
					request.getParameter("pathogenicity"),
					request.getParameter("country"), request.getParameter("assembly"), request.getParameter("seq_meth"),
					request.getParameter("nucl_acid_amp"), request.getParameter("source_mat_identifiers"),
					request.getParameter("nucl_acid_ext"), request.getParameter("subspecf_gen_lin"),
					request.getParameter("host_spec_range"), request.getParameter("specific_host"),
					request.getParameter("health_disease_stat"), request.getParameter("encoded_traits"),
					request.getParameter("ref_biomaterial"), request.getParameter("estimated_size"),
					request.getParameter("isol_growth_condt"), request.getParameter("samp_mat_process"),
					request.getParameter("biotic_relationship"), request.getParameter("finishing_strategy"), 
					request.getParameter("sop"), request.getParameter("url"),
					request.getParameter("samp_collect_device"),
					request.getParameter("experimental_factor"), request.getParameter("adapters"),
					request.getParameter("assembly_name"), request.getParameter("annot_source"));
			ida.updateVI(storeVI);
		}
		
		if (investigationType.equals("organelle")){
			ORG storeORG = new ORG(Long.parseLong(sid),
					request.getParameter("environment"), 
					request.getParameter("project_name"), request.getParameter("lat_lon"),
					request.getParameter("alt_elev"),
					request.getParameter("country"), request.getParameter("assembly_name"),
					request.getParameter("assembly"), request.getParameter("seq_meth"),
					request.getParameter("nucl_acid_amp"), request.getParameter("source_mat_identifiers"),
					request.getParameter("nucl_acid_ext"), request.getParameter("subspecf_gen_lin"),
					request.getParameter("ref_biomaterial"), request.getParameter("estimated_size"),
					request.getParameter("isol_growth_condt"), request.getParameter("samp_mat_process"),
					request.getParameter("finishing_strategy"), request.getParameter("sop"), 
					request.getParameter("url"), request.getParameter("samp_collect_device"), 
					request.getParameter("adapters"), 
					request.getParameter("annot_source"), request.getParameter("experimental_factor"),
					Integer.parseInt(request.getParameter("extrachrom_elements")));
			ida.updateORG(storeORG);
		}
		
		if (investigationType.equals("me")){
			ME storeME = new ME(Long.parseLong(sid),
					request.getParameter("environment"), 
					request.getParameter("project_name"), request.getParameter("lat_lon"),
					request.getParameter("alt_elev"),
					Integer.parseInt(request.getParameter("lib_size")),
					request.getParameter("country"), request.getParameter("assembly"),
					request.getParameter("seq_meth"), Integer.parseInt(request.getParameter("lib_reads_seqd")),
					request.getParameter("lib_vector"), request.getParameter("nucl_acid_amp"),
					request.getParameter("source_mat_identifiers"), request.getParameter("nucl_acid_ext"),
					request.getParameter("ref_biomaterial"), request.getParameter("samp_mat_process"),
					request.getParameter("finishing_strategy"), request.getParameter("sop"),
					request.getParameter("url"), request.getParameter("lib_screen"),
					request.getParameter("samp_collect_device"),
					request.getParameter("mid"), request.getParameter("rel_to_oxygen"), 
					request.getParameter("experimental_factor"), request.getParameter("adapters"), 
					request.getParameter("assembly_name"), request.getParameter("annot_source"));
			ida.updateME(storeME);
		}
		// further study types... (eu...)

	%>
	<br />
	<font><b>Result: </b></font> Parameters have successfully been updated! <br />
	<a href="editgsc_studytype.htm?sid=<%out.print(sid);%>">go back!</a> <%
	}
	
	
	} // end if (sentstydytype==false);
%>
	    </td> 
	</tr>
</table>

</body>
</html>
