# Supplementary material for: MetaBar - a tool for consistent contextual data acquisition and standards compliant submission
Source: BMC Bioinformatics. 2010 Jun 30;11:358. doi: 10.1186/1471-2105-11-358 (PMC2912304; doi:10.1186/1471-2105-11-358)
Supplement: Additional file 1 — MetaBar open source code base under GNU GPL3 license. Zipped open source code base for local installation. A general installation manual can be found in the README.txt. [file 1471-2105-11-358-S1.ZIP › metabar-1.1/war/WEB-INF/jsp/sidebar.jsp]

<!--Copyright (C) 2009 Wolfgang Hankeln

    This file is part of MetaBar.

    MetaBar is free software: you can redistribute it and/or modify
    it under the terms of the GNU General Public License as published by
    the Free Software Foundation version 3 of the License.

    MetaBar is distributed in the hope that it will be useful,
    but WITHOUT ANY WARRANTY; without even the implied warranty of
    MERCHANTABILITY or FITNESS FOR A PARTICULAR PURPOSE.  See the
    GNU General Public License for more details.

    You should have received a copy of the GNU General Public License
    along with MetaBar.  If not, see <http://www.gnu.org/licenses/>.
-->
<%@ page language="java" %>
<%@ page import="java.util.*" %>
<%@ page import="org.metabar.web.data.ibatisDataAccessor" %>
<%@ page import="org.metabar.web.VisibilityChecker" %>
<%@ page import="org.metabar.web.Member" %>
<%@ page import="org.metabar.web.Role" %>
<%@ page import="org.metabar.web.Project" %>
<%@ page import="edu.yale.its.tp.cas.*" %>
<%@ page import="edu.yale.its.tp.cas.client.filter.CASFilter"%>

<table bgcolor="#f9f9f9" width="190" >
	<tr >
		<td >
		<table  border="0" height="100%" width="100%">

<%

String usr = session.getAttribute(CASFilter.CAS_FILTER_USER).toString();
System.out.println("sidebar USERNAME: "+usr);
ibatisDataAccessor ibat = new ibatisDataAccessor();
List<Project> projects = ibat.selectAllProjects();
int i = projects.size();

boolean finder = false;
boolean padmin = false;
if (usr.contains("root")) {
	padmin =true;
}
ibatisDataAccessor ibatcc = new ibatisDataAccessor();

boolean user = true;
List<Role> list = ibatcc.selectAllRolesByMembername(usr);
for (int k = 0; k<list.size(); k++){
	if (list.get(k).getRoletype().equals("projectadmin")) padmin = true;
	if (list.get(k).getRoletype().equals("finder")) finder = true;
}
if (finder){
	%>
	<form action="/metabar/internal/finderfeaturesdeflector.htm" method="POST" >
			<table  border="0" height="100%" width="100%" bgcolor="FF7F50">
			<tr> <td><center> <b><font size="2" color="white">finder features</font></b> </center></td></tr>
			</tr>
					<tr> <td class="menustyle" align="center" valign="middle" >
							<input  style="width: 175px" type="submit" name="Submit" value="quick search" />
							</td></tr>
					<tr> <td class="menustyle" align="center" valign="middle">
							<input style="width: 175px"  type="submit" name="Submit" value="text-based search" />
							</td></tr>	
					<tr> <td class="menustyle" align="center" valign="middle">
							<input style="width: 175px"  type="submit" name="Submit" value="finder details" />
							</td></tr>		
			<tr><td></td></tr>
			</table>
	</form>

	<%
}else{

if (usr.equals("root")) {	
%>
<form action="/metabar/internal/adminfeaturesdeflector.htm" method="POST" >
		<table  border="0" height="100%" width="100%" bgcolor="FF7F50">
		<tr> <td><center> <b><font size="2" color="white">MetaBar admin features</font></b> </center></td></tr>
		</tr>
				<tr> <td class="menustyle" align="center" valign="middle" >
						<input  style="width: 175px" type="submit" name="Submit" value="remove samples" />
						</td></tr>
				<tr> <td class="menustyle" align="center" valign="middle">
						<input style="width: 175px"  type="submit" name="Submit" value="create user" />
						</td></tr>																 
				<tr> <td class="menustyle" align="center" valign="middle" >
						<input style="width: 175px" type="submit" name="Submit" value="remove user" />
						</td></tr>
				<tr> <td class="menustyle" align="center" valign="middle" >
						<input  style="width: 175px" type="submit" name="Submit" value="create project" />
						</td></tr>
				<tr> <td class="menustyle" align="center" valign="middle" >
						<input style="width: 175px" type="submit" name="Submit" value="delete project" />
						</td></tr>
				<tr> <td class="menustyle" align="center" valign="middle">
						<input style="width: 175px"  type="submit" name="Submit" value="assign project to user" />
						</td></tr>																 
				<tr> <td class="menustyle" align="center" valign="middle" >
						<input style="width: 175px" type="submit" name="Submit" value="remove project from user" />
						</td></tr>		
		<tr><td></td></tr>
		</table>
</form>

<%}
if (padmin)
{%>
<hr>
 <form action="/metabar/internal/projectadminfeaturesdeflector.htm" method="POST" >
	        <table  border="0" height="100%" width="100%" bgcolor="8FBC8F">

				<%//bgcolor="#8FBC8F" %>
		<tr> <td><center> <b><font size="2" color="white">project admin features</font></b> </center></td></tr>
				 <tr>
		 <td align="center" valign="middle"> <font size="1">choose project </font>
		  <select name="ProjectAdminProjectChooser" size="1"> 
      			<%

                //System.out.println("PROJECTNAME: "+projects.get(i-1).getProjectname()+" PROJECTID: "+projects.get(i-1).getProjectID());
                VisibilityChecker vc = new VisibilityChecker();
      			for (int j=0; j<i; j++){  
      				if (vc.checkProjectAdminVisibility(usr, projects.get(j).getProjectname())){
                	%> <option value="<%out.print(projects.get(j).getProjectname());%>"><%out.print(projects.get(j).getProjectname());%></option><% 
      			}
      			}
      			%>
      		</select> </td>
      	</tr>
				<tr> <td class="menustyle" align="center" valign="middle" >
						<input  style="width: 175px" type="submit" name="Submit" value="create project" />
				</td></tr>
				<tr> <td class="menustyle" align="center" valign="middle" >
						<input  style="width: 175px" type="submit" name="Submit" value="edit project" />
						</td></tr>
				<tr> <td class="menustyle" align="center" valign="middle" >
						<input  style="width: 175px" type="submit" name="Submit" value="project statistics" />
						</td></tr>		
				<tr> <td class="menustyle" align="center" valign="middle">
						<input style="width: 175px"  type="submit" name="Submit" value="assign user to project" />
						</td></tr>																 
				<tr> <td class="menustyle" align="center" valign="middle" >
						<input style="width: 175px" type="submit" name="Submit" value="remove user from project" />
						</td></tr>
				<tr> <td class="menustyle" align="center" valign="middle" >
						<input style="width: 175px" type="submit" name="Submit" value="transfer sample ownership" />
						</td></tr>
				<tr> <td class="menustyle" align="center" valign="middle">
						<input style="width: 175px"  type="submit" name="Submit" value="assign finder" />
						</td></tr>																 
				<tr> <td class="menustyle" align="center" valign="middle" >
						<input style="width: 175px" type="submit" name="Submit" value="remove finder status" />
						</td></tr>
		<tr><td></td></tr>
		</table>
</form>

<%} 
if (user) 
{%>
<hr>
		<form action="/metabar/internal/userfeaturedeflector.htm" name="userfeatures" method="POST" >
		<table  border="0" height="100%" width="100%" bgcolor="7087a7">
		<tr> <td><center> <b><font size="2" color="white">user features</font></b> </center></td></tr>
		 <tr>
		 <td align="center" valign="middle"><font size="1">choose project</font>
		  <select name="UserProjectChooser" size="1"> 
      			<%
                ibatisDataAccessor ibat2 = new ibatisDataAccessor();
                List<Project> ps = ibat2.selectAllProjects();
                int ie = ps.size();
                //System.out.println("PROJECTNAME: "+ps.get(i-1).getProjectname()+" PROJECTID: "+ps.get(i-1).getProjectID());
                VisibilityChecker vc = new VisibilityChecker();
                for (int j=0; j<ie; j++){  
	                if(	vc.checkMemberVisibility(usr,ps.get(j).getProjectname())){
                	%><option value="<%
                	if(ps.get(j).getProjectname().equals("anonymous")==false){ 
                		out.print(ps.get(j).getProjectname().trim()+"\" selected=\"selected\">"+ps.get(j).getProjectname().trim()+"</option>");
                		}else{
                			out.print(ps.get(j).getProjectname().trim()+"\">"+ps.get(j).getProjectname().trim()+" </option>");
                			} 
      				}
	            }%>
      		</select> </td>
      	</tr>
    	<tr> <td class="menustyle" align="center" valign="middle" bgcolor="#7087a7">
				<input  style="width: 175px" type="submit" name="Submit" value="user details" />
				</td></tr>
		<tr bgcolor="708787"> <td class="menustyle" align="center" valign="middle" bgcolor="#7087a7">
				<input  style="width: 175px" type="submit" name="Submit" value="show barcodes" />
						</td></tr>
		<tr bgcolor="708787">
		<td><input type="checkbox" name="empty" value="checked" <%
		try{
			if (request.getParameter("empty").equals("checked") ){
				out.print("checked");
				}%>><font size="1">incomplete</font><%
		}catch (Exception e){
		System.out.println("Exception in sidebar");
		%>><font size="1">incomplete</font><%
		}%>
    			<input type="checkbox" name="noCoordinates" value="checked" <%try {
    				if (request.getParameter("noCoordinates").equals("checked")){out.print("checked");}%>><font size="1">no GPS</font><br>
    	<%
    	}catch (Exception e){
		System.out.println("Exception in sidebar");
		%>><font size="1">no GPS</font><%
		}%>
    	</td></tr>
		<tr> <td class="menustyle" align="center" valign="middle" bgcolor="#7087a7">
				<input  style="width: 175px" type="submit" name="Submit" value="create barcodes" />
						</td></tr>
		<tr> <td class="menustyle" align="center" valign="middle" bgcolor="#7087a7">
				<input  style="width: 175px" type="submit" name="Submit" value="add GSC fields" />
						</td></tr>
		<tr> <td class="menustyle" align="center" valign="middle" bgcolor="#7087a7">
				<input  style="width: 175px" type="submit" name="Submit" value="print barcodes" />
						</td></tr>
		<tr> <td class="menustyle" align="center" valign="middle" bgcolor="#7087a7">
						<input  style="width: 175px" type="submit" name="Submit" value="search" />
						</td></tr>	
		<tr> <td class="menustyle" align="center" valign="middle" bgcolor="#7087a7">
						<input  style="width: 175px" type="submit" name="Submit" value="manage permissions" />
						</td></tr>	
		<tr> <td class="menustyle" align="center" valign="middle" bgcolor="#7087a7">
						<input  style="width: 175px" type="submit" name="Submit" value="export" />
						</td></tr>				
		<tr> <td class="menustyle" align="center" valign="middle" bgcolor="#7087a7">
						<input  style="width: 175px" type="submit" name="Submit" value="download spreadsheet" />
						</td></tr>		
		</form>								
		<tr> <td> <form action="admin.htm?_flowId=fileupload" id="fileupload" name="fileupload" method="POST" >
				<input  style="width: 175px" type="submit" name="Submit" value="upload spreadsheet" id="fu" />	
							
				</td></tr>		
		</form>				
		</table>
		
		<%
		} 
}
		%>
		</td>
	</tr>
</table>
