# Supplementary material for: MetaBar - a tool for consistent contextual data acquisition and standards compliant submission
Source: BMC Bioinformatics. 2010 Jun 30;11:358. doi: 10.1186/1471-2105-11-358 (PMC2912304; doi:10.1186/1471-2105-11-358)
Supplement: Additional file 1 — MetaBar open source code base under GNU GPL3 license. Zipped open source code base for local installation. A general installation manual can be found in the README.txt. [file 1471-2105-11-358-S1.ZIP › metabar-1.1/war/WEB-INF/jsp/creation.jsp]

<!--Copyright (C) 2009 Wolfgang Hankeln

    This file is part of MetaBar.

    MetaBar is free software: you can redistribute it and/or modify
    it under the terms of the GNU General Public License as published by
    the Free Software Foundation version 3 of the License.

    MetaBar is distributed in the hope that it will be useful,
    but WITHOUT ANY WARRANTY; without even the implied warranty of
    MERCHANTABILITY or FITNESS FOR A PARTICULAR PURPOSE.  See the
    GNU General Public License for more details.

    You should have received a copy of the GNU General Public License
    along with MetaBar.  If not, see <http://www.gnu.org/licenses/>.
-->

<%@ include file="/WEB-INF/jsp/include.jsp"%>

<style type="text/css">
@import
url(<%=
request.getContextPath()%>/css/style1.css); /*IE and Mozilla styles*/
</style>

<%@ page language="java"%>
<%@ page import="java.util.*"%>
<%@ page import="org.metabar.web.data.*"%>
<%@ page import="org.metabar.web.Project"%>
<%@ page import="org.metabar.web.filehandling.SpreadsheetHandler"%>
<%@ page import="edu.yale.its.tp.cas.*"%>
<%@ page import="edu.yale.its.tp.cas.client.filter.CASFilter"%>


<html>
<head>
<title>MetaBar Main Page</title>
</head>
<body>

<table border="0" width="100%" cellpadding="0" cellspacing="0"
	valign="top">
	<tr>
		<th colspan="2"><jsp:include page="navigation.jsp" /></th>
	</tr>

	<tr>
		<td border="0" width="190" valign="top"><jsp:include
			page="sidebar.jsp" /></td>
		<td valign="top" halign="left"><!--test--> <%
 	String stringOfBarcodes = " ";
 	String message = "";
 	boolean error = false;
 	boolean terror = false;
 	int numberOfBarcodes = 0;
 	int  pid = Integer.parseInt(request.getParameter("pid").trim());
 	// if the form has been send

 	if ((request.getParameter("name") == null)) {
 		stringOfBarcodes = request.getParameter("stringOfBarcodes");
 			} else {

				try {
					numberOfBarcodes = Integer.parseInt(request.getParameter("name").trim());
					
					if (numberOfBarcodes <= 0) {
						terror = true;
						error=true;
						message = "You cannot allocate a negative number or zero barcodes!";
						throw new NumberFormatException("You cannot allocate a negative number or zero barcodes!");
					}
					

					if (numberOfBarcodes > 1000) {
						terror =true;
						error= true;
						message = "You cannot allocate more than 1000 barcodes at once!";
						throw new NumberFormatException("You cannot allocate more than 1000 barcodes at once!");
					}

				}catch (NumberFormatException nfe) {
					error = true;
					terror = true;
		%> <font color="red"> <%
 	if (error)
 				message = "<b> ERROR: </b> The value you typed in is not valid. <br />"+nfe.getMessage();
 %>
<%
 	out.println(message);
 %> </font> <br />
		<%
			}

				// allocation
				HttpSession session = request.getSession();
				String username = session.getAttribute(
						CASFilter.CAS_FILTER_USER).toString();
				System.out.println("creation.jsp USERNAME: " + username);

				
				SpreadsheetHandler sp = new SpreadsheetHandler(username, pid);
				if (terror == false)
					sp.createSpreadsheetFlatFile(numberOfBarcodes);

				if (error == false) {
		%>
		<body>
		<b> Barcode creation </b>
		<hr />
		Barcode allocation successful:
		<br>
		<c:out value='${numberOfBarcodes}' />

		Download a spreadsheet with the freshly allocated barcodes here:
		<br />
		<a
			href="../data/flatfilestock/<%out.print(username);%>/<%out.print(username);%>_generatedsheet.xls"
			name="sheet"><b>spreadsheet</b></a>
		<br />
		
		</body>
		<%
			}
			}
		%>
		</td>
	</tr>
</table>
</body>

</html>
