# Supplementary material for: MetaBar - a tool for consistent contextual data acquisition and standards compliant submission
Source: BMC Bioinformatics. 2010 Jun 30;11:358. doi: 10.1186/1471-2105-11-358 (PMC2912304; doi:10.1186/1471-2105-11-358)
Supplement: Additional file 1 — MetaBar open source code base under GNU GPL3 license. Zipped open source code base for local installation. A general installation manual can be found in the README.txt. [file 1471-2105-11-358-S1.ZIP › metabar-1.1/war/WEB-INF/jsp/userdeletion.jsp]

<!--Copyright (C) 2009 Wolfgang Hankeln

    This file is part of MetaBar.

    MetaBar is free software: you can redistribute it and/or modify
    it under the terms of the GNU General Public License as published by
    the Free Software Foundation version 3 of the License.

    MetaBar is distributed in the hope that it will be useful,
    but WITHOUT ANY WARRANTY; without even the implied warranty of
    MERCHANTABILITY or FITNESS FOR A PARTICULAR PURPOSE.  See the
    GNU General Public License for more details.

    You should have received a copy of the GNU General Public License
    along with MetaBar.  If not, see <http://www.gnu.org/licenses/>.
-->
<%@ include file="/WEB-INF/jsp/include.jsp" %>

<style type="text/css">
@import url(<%= request.getContextPath()%>/css/style1.css); /*IE and Mozilla styles*/
</style>

<%@ page language="java" %>
<%@ page import="java.util.*" %>
<%@ page import="org.metabar.web.filehandling.EPL2FileCreator" %>
<%@ page import="org.metabar.web.data.ibatisDataAccessor" %>
<%@ page import="org.metabar.web.Member" %>
<%@ page import="org.metabar.web.Project" %>
<%@ page import="org.metabar.web.Role" %>

<%@ page import="edu.yale.its.tp.cas.*" %>
<%@ page import="edu.yale.its.tp.cas.client.filter.CASFilter"%>
<%@ page import="java.io.BufferedWriter"%>
<%@ page import="java.io.BufferedWriter" %>
<%@ page import="java.io.File" %>
<%@ page import="java.io.FileWriter" %>
<%@ page import="java.io.IOException" %>
<%@ page import="java.io.BufferedReader"%>
<%@ page import="java.io.FileReader"%>
<%@ page import="java.io.BufferedReader"%>
<%@ page import="java.io.FileReader"%>

<%
HttpSession session = request.getSession();
String uname = session.getAttribute(CASFilter.CAS_FILTER_USER).toString();
System.out.println("userdeletion.jsp USERNAME: "+uname);
%>

<html>
<head>
<title>MetaBar Main Page</title>
</head>

<body bgcolor="white">

<table border="0" width="100%" cellpadding="0" cellspacing="0" valign="top">
	<tr>
		<th colspan="2"> <jsp:include page="navigation.jsp" /> </th>
	</tr>
	
	<tr>
		<td border="0" width="190" valign="top">
		<jsp:include page="sidebar.jsp" /> 
		</td> 
		<td valign="top" halign="left">
		<!--test-->
		<b> User Deletion </b>
			<hr />
  <font color=blue> user deletion feedback:</font>
    <br/>

    <%
    String username   = request.getParameter("ProjectAdminChooser");
    ibatisDataAccessor ida = new ibatisDataAccessor();
    int memberid = ida.selectMemberByName(username).getMemberID();
    System.out.println("delete Member "+username+" with id "+memberid);
    ida.deleteMember(memberid);
    List<Role> roles = ida.selectAllRolesByMembername(username);
    for(int i=0;i<roles.size();i++){
    	System.out.println("Delete Role: "+roles.get(i).getRoleID()+" from user "+username);
    	ida.deleteRole(roles.get(i).getRoleID());
    }

    //deletion from FOP
    String content ="";
    String currentLine="";
	String filename = "/root/fop.txt";
	String LINE_SEPARATOR = System.getProperty("line.separator");
	try {
		BufferedReader br = new BufferedReader(new FileReader(filename));
		while ((currentLine = br.readLine()) != null){
			if (!currentLine.contains(username))content = content + currentLine+LINE_SEPARATOR;
		}
		br.close();
		
		BufferedWriter bw = new BufferedWriter(new FileWriter(new File(filename)));
		bw.write(content);
		bw.flush();
		bw.close();
	} catch (IOException e) {
		System.out
				.println("An Exception occured while deleting the selected user "+username+" from the FOP : "
						+ e.getMessage());
	}
  
  
		%>
	    Account <%=username%> has been deleted.<br><br><br> 
		    </td> 
		</tr>
	</table>
	<% 
    	
    
    %>
</body>
</html>
