# Supplementary material for: MetaBar - a tool for consistent contextual data acquisition and standards compliant submission
Source: BMC Bioinformatics. 2010 Jun 30;11:358. doi: 10.1186/1471-2105-11-358 (PMC2912304; doi:10.1186/1471-2105-11-358)
Supplement: Additional file 1 — MetaBar open source code base under GNU GPL3 license. Zipped open source code base for local installation. A general installation manual can be found in the README.txt. [file 1471-2105-11-358-S1.ZIP › metabar-1.1/war/WEB-INF/jsp/ownershiptransfer.jsp]

<!--Copyright (C) 2009 Wolfgang Hankeln

    This file is part of MetaBar.

    MetaBar is free software: you can redistribute it and/or modify
    it under the terms of the GNU General Public License as published by
    the Free Software Foundation version 3 of the License.

    MetaBar is distributed in the hope that it will be useful,
    but WITHOUT ANY WARRANTY; without even the implied warranty of
    MERCHANTABILITY or FITNESS FOR A PARTICULAR PURPOSE.  See the
    GNU General Public License for more details.

    You should have received a copy of the GNU General Public License
    along with MetaBar.  If not, see <http://www.gnu.org/licenses/>.
-->

<%@ include file="/WEB-INF/jsp/include.jsp" %>

<style type="text/css">
@import url(<%= request.getContextPath()%>/css/style1.css); /*IE and Mozilla styles*/
</style>

<%@ page language="java" %>
<%@ page import="java.util.*" %>
<%@ page import="org.metabar.web.filehandling.EPL2FileCreator" %>
<%@ page import="org.metabar.web.data.ibatisDataAccessor" %>
<%@ page import="org.metabar.web.Member" %>
<%@ page import="org.metabar.web.Project" %>
<%@ page import="org.metabar.web.Role" %>
<%@ page import="org.metabar.web.Sample" %>
<%@ page import="edu.yale.its.tp.cas.*" %>
<%@ page import="edu.yale.its.tp.cas.client.filter.CASFilter"%>


<%
HttpSession session = request.getSession();
String uname = session.getAttribute(CASFilter.CAS_FILTER_USER).toString();
System.out.println("ownershiptransfer.jsp USERNAME: "+uname);
%>

<html>
<head>
<title>MetaBar Main Page</title>
</head>

<body bgcolor="white">

<table border="0" width="100%" cellpadding="0" cellspacing="0" valign="top">
	<tr>
		<th colspan="2"> <jsp:include page="navigation.jsp" /> </th>
	</tr>
	
	<tr>
		<td border="0" width="190" valign="top">
		<jsp:include page="sidebar.jsp" /> 
		</td> 
		<td valign="top" halign="left">
		<!--test-->
		<b> TRANSFER OWNERSHIP</b>
			<hr />
  <font color=blue> feedback:</font>
    <br/>

    <%
    // Test if userA owns samples: If not -> error
    // Test if users are in same project: If not -> error
    // retrieve samples from UserA
    // change ownerfield to UserB
    // store samples
    boolean error = false;
    String errorMessage ="";
    int projectid = Integer.parseInt(request.getParameter("projectid"));
    System.out.println("integer parsed PID: "+projectid);
    String username1   = request.getParameter("UserChooser1");
    System.out.println("USERNAME1: "+username1);
    String username2   = request.getParameter("UserChooser2");
    System.out.println("USERNAME2: "+username2);
    ibatisDataAccessor ida = new ibatisDataAccessor();
    
    List<Sample> samples = ida.selectAllSamplesByOwner(username1);
    List<Sample> projectSamples = new ArrayList<Sample>();
    
    System.out.println("samples.size: "+samples.size());
    for (int i=0; i<samples.size(); i++){
    	if (samples.get(i).getProjectidentifier()== projectid) projectSamples.add(samples.get(i));
    }
    
    System.out.println("projectsamples.size: "+projectSamples.size());
    if (projectSamples.size() == 0){
    	error = true;
    	errorMessage = username1+" owns no samples in the selected project:"+projectid;
    }
    
    if (!error){
    	// change owner fields in samples and save 
    	for (int t=0; t<projectSamples.size();t++){
    	Sample temp = ida.selectSampleById(projectSamples.get(t).getSampleID());	
    	temp.setOwner(username2);
    	System.out.println("Updating sample: "+temp.getSampleID()+" to owner "+ username2);
    	ida.updateSample(temp);
    	}
    	%>
	    <%=username2%> is now owner of <%=username1%>'s samples in this project.<br><br><br> 
		    </td> 
		</tr>
	</table>
	<% 
    }else{
    	%>
	    <font color=red> <%=errorMessage%></font><br><br><br> 
		    </td> 
		</tr>
	</table>
	<% 
    }
    %>
</body>
</html>
