# Supplementary material for: MetaBar - a tool for consistent contextual data acquisition and standards compliant submission
Source: BMC Bioinformatics. 2010 Jun 30;11:358. doi: 10.1186/1471-2105-11-358 (PMC2912304; doi:10.1186/1471-2105-11-358)
Supplement: Additional file 1 — MetaBar open source code base under GNU GPL3 license. Zipped open source code base for local installation. A general installation manual can be found in the README.txt. [file 1471-2105-11-358-S1.ZIP › metabar-1.1/war/WEB-INF/jsp/sampledeletion.jsp]

<!--Copyright (C) 2009 Wolfgang Hankeln

    This file is part of MetaBar.

    MetaBar is free software: you can redistribute it and/or modify
    it under the terms of the GNU General Public License as published by
    the Free Software Foundation version 3 of the License.

    MetaBar is distributed in the hope that it will be useful,
    but WITHOUT ANY WARRANTY; without even the implied warranty of
    MERCHANTABILITY or FITNESS FOR A PARTICULAR PURPOSE.  See the
    GNU General Public License for more details.

    You should have received a copy of the GNU General Public License
    along with MetaBar.  If not, see <http://www.gnu.org/licenses/>.
-->
<%@ include file="/WEB-INF/jsp/include.jsp" %>

<style type="text/css">
@import url(<%= request.getContextPath()%>/css/style1.css); /*IE and Mozilla styles*/
</style>

<%@ page language="java" %>
<%@ page import="java.util.*" %>
<%@ page import="org.metabar.web.data.ibatisDataAccessor" %>
<%@ page import="edu.yale.its.tp.cas.*" %>
<%@ page import="org.metabar.web.Permission" %>
<%@ page import="edu.yale.its.tp.cas.client.filter.CASFilter"%>
<%@ page import="org.metabar.web.*" %>

<%
HttpSession session = request.getSession();
String username = session.getAttribute(CASFilter.CAS_FILTER_USER).toString();
System.out.println("print.jsp USERNAME: "+username);
%>

<html>
<head>
<title>MetaBar Main Page</title>
</head>

<body bgcolor="white">

<table border="0" width="100%" cellpadding="0" cellspacing="0" valign="top">
	<tr>
		<th colspan="2"> <jsp:include page="navigation.jsp" /> </th>
	</tr>
	
	<tr>
		<td border="0" width="190" valign="top">
		<jsp:include page="sidebar.jsp" /> 
		</td> 
		<td valign="top" halign="left">
		<!--test-->
		<b>DELETE SAMPLES</b>
			<hr />
<%  
String message = "";
boolean error = false;
boolean sent = false;
long from=0;
long to=0;

//if the form has not been send
if ((request.getParameter("from") == null) & (request.getParameter("to") == null))
{
%>			
			<form name="delete.Form" action="deletesamples.htm" method="post">
			<table border="0">
			<tr><td> Range from: </td>
    		<td><input type="text" name="from" size="14" value=" "></td>
    		<td>to: </td>
    		<td><input type="text" name="to" size="14" value=" "></td>
    		</tr>
    		<tr><td colspan="4"><center> <input type="submit" value="submit"></center></td></tr>	
			</form>	
<% 
}

try{
from = Long.parseLong(request.getParameter("from").trim());
to = Long.parseLong(request.getParameter("to").trim());
ibatisDataAccessor ida = new ibatisDataAccessor();
if (ida.selectSampleById(from) == null | ida.selectSampleById(to) == null) {
message = "Barcode identifier not in DB!";
throw new Exception("Error: barcode identifier does not exist in DB!");
}

if (from > to){
message = "Error: \"from\" greater than \"to\"!";
 throw new Exception("Error: \"from\" greater than \"to\"!");
 }
sent=true;

}catch(Exception nfe){
message = message+"\n Either \"from\" or \"to\" is not a number or empty!";
error = true;
}


if ( error==true & (request.getParameter("from") != null) & (request.getParameter("to") != null)) {
%>
		<font color="red">
		<% out.println(message); %>
		</font>

		<br />
			<a href="deletesamples.htm" name="search"><font color="red">go back</font></a>
		<br />
<%
}

 
// delete samples

ibatisDataAccessor ibada = new ibatisDataAccessor();
for (long c=from;c<=to;c++){
	List<Permission> permissions = ibada.selectAllPermissionsBySampleid(c);
	for (int i = 0; i<permissions.size(); i++){
		System.out.println ("Permission deletion:"+ permissions.get(i).getPermID());
		ibada.deletePermissionById(permissions.get(i).getPermID());
	}
	//select all types of study //delete all types of study with corresponding sampleidentifier
	List<EU> list1 = ibada.selectAllEUs(); //1
	System.out.println("size list1: "+list1.size());
	for (int i=0; i <list1.size();i++){
		if (list1.get(i).getSampleid() == c){
			System.out.println("EU deletion: "+c);
			ibada.deleteEU(c); 
		}
	}

	List<BA> list2 = ibada.selectAllBAs(); //2
	System.out.println("size list2: "+list2.size());
	for (int i=0; i <list2.size();i++){
		if (list2.get(i).getSampleid() == c){
			System.out.println("BA deletion: "+c);
			ibada.deleteBA(c); 
		}
	}

	List<PL> list3 = ibada.selectAllPLs(); //3
	System.out.println("size list3: "+list3.size());
	for (int i=0; i <list3.size();i++){
		if (list3.get(i).getSampleid() == c){
			System.out.println("PL deletion: "+c);
			ibada.deletePL(c); 
		}
	}

	List<VI> list4 = ibada.selectAllVIs(); //4
	System.out.println("size list4: "+list4.size());
	for (int i=0; i <list4.size();i++){
		if (list4.get(i).getSampleid() == c){
			System.out.println("VI deletion: "+c);
			ibada.deleteVI(c); 
		}
	}

	List<ORG> list5 = ibada.selectAllORGs(); //5
	System.out.println("size list5: "+list5.size());
	for (int i=0; i <list5.size();i++){
		if (list5.get(i).getSampleid() == c){
			System.out.println("ORG deletion: "+c);
			ibada.deleteORG(c); 
		}
	}

	List<ME> list6 = ibada.selectAllMEs(); //6
	System.out.println("size list6: "+list6.size());
	for (int i=0; i <list6.size();i++){
		if (list6.get(i).getSampleid() == c){
			System.out.println("ME deletion: "+c);
			ibada.deleteME(c); 
		}
	}

	List<MIENS_C> list7 = ibada.selectAllMIENS_Cs(); //7
	System.out.println("size list7: "+list7.size());
	for (int i=0; i <list7.size();i++){
		if (list7.get(i).getSampleid() == c){
			System.out.println("MIENS_C deletion: "+c);
			ibada.deleteMIENS_C(c); 
		}
	}

	List<MIENS_S> list8 = ibada.selectAllMIENS_Ss(); //8
	System.out.println("size list8: "+list8.size());
	for (int i=0; i <list8.size();i++){
		if (list8.get(i).getSampleID() == c){
			System.out.println("MIENS_S deletion: "+c);
			ibada.deleteMIENS_S(c); 
		}
	}

	//select all environmental packages //delete all environmental packages with corresponding sampleidentifier
	//1 water
	System.out.println("WATER deletion: "+c);
	ibada.deleteWATER(c);	
	
	//2 wastewater
	System.out.println("WASTEWATER deletion: "+c);
	ibada.deleteWASTEW(c);	
	
	//3 soil 
	System.out.println("SOIL deletion: "+c);
	ibada.deleteSOIL(c);	

	//4 sediment
	System.out.println("SEDIMENT deletion: "+c);
	ibada.deleteSEDIMENT(c);
	
	//5 plant-associated
	System.out.println("Plant-associated: "+c);
	ibada.deletePLANTA(c);
	
	//6 misscellaneous
	System.out.println("MISC deletion: "+c);
	ibada.deleteMISC(c);
	
	//7 microbial mat/biofilm
	System.out.println("Microbial mat/biofilm deletion: "+c);
	ibada.deleteBIOFILM(c);
	
	//8 human vaginal
	System.out.println("human vaginal deletion: "+c);
	ibada.deleteHUMANV(c);
	
	//9 human skin
	System.out.println("human skin deletion: "+c);
	ibada.deleteHUMANS(c);
	
	//10 human oral
	System.out.println("human oral deletion: "+c);
	ibada.deleteHUMANO(c);
	
	//11 human gut
	System.out.println("human gut deletion: "+c);
	ibada.deleteHUMANG(c);
	
	//12 human associated
	System.out.println("human associated deletion: "+c);
	ibada.deleteHUMANA(c);
	
	//13 host associated
	System.out.println("host associated deletion: "+c);
	ibada.deleteHOSTA(c);
	
	//14 air
	System.out.println("AIR deletion: "+c);
	ibada.deleteAIR(c);
	
	System.out.println("Sample with SID: "+c+" is about to be deleted from DB");
	ibada.deleteSample(c);

}


if (error == false & sent == true){		
%>		
		<body>
		Sample(s) have successfully been deleted from DB <br />
<%
 }
 
%>
	    </td> 
	</tr>
</table>

</body>
</html>
