# Supplementary material for: MetaBar - a tool for consistent contextual data acquisition and standards compliant submission
Source: BMC Bioinformatics. 2010 Jun 30;11:358. doi: 10.1186/1471-2105-11-358 (PMC2912304; doi:10.1186/1471-2105-11-358)
Supplement: Additional file 1 — MetaBar open source code base under GNU GPL3 license. Zipped open source code base for local installation. A general installation manual can be found in the README.txt. [file 1471-2105-11-358-S1.ZIP › metabar-1.1/war/WEB-INF/jsp/projectadminfeaturesdeflector.jsp]

<!--Copyright (C) 2009 Wolfgang Hankeln

    This file is part of MetaBar.

    MetaBar is free software: you can redistribute it and/or modify
    it under the terms of the GNU General Public License as published by
    the Free Software Foundation version 3 of the License.

    MetaBar is distributed in the hope that it will be useful,
    but WITHOUT ANY WARRANTY; without even the implied warranty of
    MERCHANTABILITY or FITNESS FOR A PARTICULAR PURPOSE.  See the
    GNU General Public License for more details.

    You should have received a copy of the GNU General Public License
    along with MetaBar.  If not, see <http://www.gnu.org/licenses/>.
-->
<%@ include file="/WEB-INF/jsp/include.jsp" %>

<style type="text/css">
@import url(<%= request.getContextPath()%>/css/style1.css); /*IE and Mozilla styles*/
</style>

<%@ page language="java" %>
<%@ page import="java.util.*" %>
<%@ page import="org.metabar.web.data.ibatisDataAccessor" %>
<%@ page import="org.metabar.web.VisibilityChecker" %>
<%@ page import="org.metabar.web.Sample" %>
<%@ page import="org.metabar.web.Member" %>
<%@ page import="java.util.regex.*" %>
<%@ page import="org.metabar.web.Project" %>
<%@ page import="org.metabar.web.Role" %>
<%@ page import="edu.yale.its.tp.cas.*" %>
<%@ page import="edu.yale.its.tp.cas.client.filter.CASFilter"%>

<%@page import="org.metabar.web.data.FilterHelper"%>
<html>
<head>
<title>MetaBar Main Page</title>
</head>

<body bgcolor="white">

<table border="0" width="100%" cellpadding="0" cellspacing="0" valign="top">
	<tr>
		<th colspan="2"> <jsp:include page="navigation.jsp" /> </th>
	</tr>
	
	<tr>
		<td border="0" width="190" valign="top">
		<jsp:include page="sidebar.jsp" /> 
		</td> 
		<td valign="top" halign="left">
		<!--test-->
<%
String direction = request.getParameter("Submit");
System.out.println("DEFLECTOR "+request.getParameter("Submit"));
HttpSession session = request.getSession();
String username = session.getAttribute(CASFilter.CAS_FILTER_USER).toString();


//4 CREATE PROJECT
if (direction.equals("create project")) {
	%>
	<b>CREATE PROJECT</b>
			<hr />
<%  
String name = "";
//if the form has not been send
%>			
	<form action="/metabar/internal/projectstorage.htm" method="POST" >
      <table>
        <tr> 
          <td>Enter project name</td>
          <td>
            <input type="text" name="projectname" />
          </td>
        </tr>
        <tr> 
          <td>Enter project description</td>
          <td>
            <textarea name="projectdescription" cols="50" rows="10"></textarea>
          </td>
        </tr>
        <tr> 
          <td>Select project admin</td>
          <td>
                <select name="ProjectAdminChooser" size="1"> 
                <%
                ibatisDataAccessor ida = new ibatisDataAccessor();
                List<Member> members = ida.selectAllMembers();
                int i = members.size();
                System.out.println("MEMBERNAME: "+members.get(i-1).getMembername()+" MEMBERID: "+members.get(i-1).getMemberID());
                for (int j=0; j<i; j++){  
                	%> <option value="<%out.print(members.get(j).getMembername());%>"><%out.print(members.get(j).getMembername());%></option><% 
      			}
      			%>
      		</select>
          </td>
        </tr>
      </table>
      <p> 
        <input type="submit" name="Submit" value="create project" />
        <input type="reset" name="Reset" value="Reset form" />
      </p>
    </form>
<% 
}
// END 4 CREATE PROJECT

if (direction.equals("edit project")) {

//	EDIT PROJECT
%>
<b> EDIT PROJECT </b>
			<hr />
<%  
String name = "";
String projectname = request.getParameter("ProjectAdminProjectChooser");
ibatisDataAccessor ida = new ibatisDataAccessor();

//if the form has not been send

%>			
	<form action="/metabar/internal/projectediting.htm" method="POST" >
      <table>
        <tr> 
          <td>New project name</td>
          <td>
            <textarea name="projectname"><%=projectname%></textarea>
          </td>
        </tr>
        <tr> 
          <td>Change project description</td>
          <td>
            <textarea name="projectdescription" cols="50" rows="10"><%out.print(ida.selectProjectByProjectname(projectname).getProjectdescription().toString());%></textarea>
          </td>
        </tr>
      </table>
      <p> 
      	<input type="hidden" name="projectid" value="<%out.print(ida.selectProjectByProjectname(projectname).getProjectID());%>">
        <input type="submit" name="Submit" value="save changes project" />
        <input type="reset" name="Reset" value="reset form" />
      </p>
    </form>
<%	
}
// END: EDIT PROJECT

//PROJECT STATISTICS
if (direction.contains("project statistics")) {
	
	// if the form has not been send
	if ((request.getParameter("name") == null))
	{
		String projectname = request.getParameter("ProjectAdminProjectChooser");
	%>
	<b>PROJECT STATISTICS</b>
	<br />
	<br />
	<%
	ibatisDataAccessor idac = new ibatisDataAccessor();
	int pid = idac.selectProjectByProjectname(projectname).getProjectID();
	List<Role> allRoles = idac.selectAllRolesByProjectID(pid);
	//List<Member> projectadmin = idac.selectAll;
	List<Project> allprojects = idac.selectAllProjects();
	FilterHelper fr = new FilterHelper();
	List<Project> memberprojects = fr.filterProjectListForMembership(allprojects, username);
	%>
	Project <b><%=projectname%>:</b> <%out.print(idac.selectProjectByProjectname(projectname).getProjectdescription());%><br /> 
	<br />
	<b>projectadmin(s)</b><ul>
	<%for (int z=0;z<allRoles.size();z++){
		if(allRoles.get(z).getRoletype().equals("projectadmin")){%>
	<li><%out.print(allRoles.get(z).getUsername());%></li>
	<%
		}
	}
	%>
	</ul>
	<b>member(s):</b><ul>
	<%for (int a=0; a<allRoles.size();a++){
		if(allRoles.get(a).getRoletype().equals("member")){%>
		<li><%out.print(allRoles.get(a).getUsername());%></li>
		<%	
			}
		}
	int samplesTotal = idac.selectAllSamplesByPID(pid).size();
	List<Sample> allSamples = idac.selectAllSamplesByPID(pid);
	List<Sample> georeferenced = fr.filterNotGeoreferenced(allSamples);
	List<Sample> withMetadata = fr.filterNotAnnotated(allSamples);
	int containingMetadata =withMetadata.size();
	int gref =georeferenced.size(); 
	float cMPercentage = Math.round((float)containingMetadata/(float)samplesTotal*100);
	System.out.println(containingMetadata+" / "+samplesTotal+" = "+cMPercentage);
	float gRPercentage = Math.round((float)georeferenced.size()/(float)allSamples.size()*100);
	System.out.println("grp: "+gRPercentage);
	Sample ts = new Sample();
		%>
	</ul>
	
	<b> details: </b>	
	<table border=1><tr><th>barcodes total</th><th>containing metadata</th><th>georeferenced</th> </tr>
	<tr><td><%=samplesTotal%></td><td><%out.print(containingMetadata+" ("+cMPercentage+"%)");%></td><td><%out.print(gref+" ("+gRPercentage+"%)");%></td></tr>
	<%
}
}
//END PROJECT STATISTICS

if (direction.equals("assign user to project")) {

// ASSIGN USER TO PROJECT	
	%>
<b> ASSIGN USER TO PROJECT </b>
			<hr />
<%  
String name = "";

//if the form has not been send

%>			
	<form action="/metabar/internal/user2projectassignment.htm" method="POST" >
      <table>
        <tr> 
          <td>Assign user </td>
          <td>
                <select name="User2ProjectChooser" size="1"> 
                <%
                ibatisDataAccessor ida = new ibatisDataAccessor();
                List<Member> members = ida.selectAllMembers();
                int i = members.size();
                //System.out.println("MEMBERNAME: "+members.get(i-1).getMembername()+" MEMBERID: "+members.get(i-1).getMemberID());
                for (int j=0; j<i; j++){  
                	%> <option value="<%out.print(members.get(j).getMembername());%>"><%out.print(members.get(j).getMembername());%></option><% 
      			}
      			%>
      		</select>
          </td>
          <td>to project</td>
          <td>
                <select name="ProjectChooser" size="1"> 
                <%
                
                List<Project> projects = ida.selectAllProjects();
                VisibilityChecker vc = new VisibilityChecker();
                int p = projects.size();
                for (int j=0; j<p; j++){  
      				if (vc.checkProjectAdminVisibility(username, projects.get(j).getProjectname())){
                	%> <option value="<%out.print(projects.get(j).getProjectname());%>"><%out.print(projects.get(j).getProjectname());%></option><% 
      			}
      			}
      			%>
      		</select>
          </td>
        </tr>
      </table>
      <p> 
        <input type="submit" name="Submit" value="assign user to project" />
      </p>
    </form>
	<%			
	}

//END: ASSIGN USER TO PROJECT

// TRANSFER OWNERSHIP
if (direction.equals("transfer sample ownership")) {
	%>
	<b> TRANSFER OWNERSHIP </b>
	<hr />
<%  
%>			
<form action="/metabar/internal/ownershiptransfer.htm" method="POST" >
  <table>
    <tr> 
      <td>Transfer ownership for all barcodes from  </td>
      <td>
            <select name="UserChooser1" size="1"> 
            <%
            ibatisDataAccessor ida = new ibatisDataAccessor();
            List<Member> members = ida.selectAllMembers();
            int i = members.size();
            for (int j=0; j<i; j++){  
            	%> <option value="<%out.print(members.get(j).getMembername());%>"><%out.print(members.get(j).getMembername());%></option><% 
  			}
  			%>
  		</select>
      </td>
      <td> to </td>
      <td>
                        <select name="UserChooser2" size="1"> 
            <%
            ibatisDataAccessor ida2 = new ibatisDataAccessor();
            List<Member> members2 = ida.selectAllMembers();
            i = members.size();
            for (int j=0; j<i; j++){  
            	%> <option value="<%out.print(members2.get(j).getMembername());%>"><%out.print(members2.get(j).getMembername());%></option><% 
  			}	
            
  			%>
  		</select>
      </td>
    </tr>
  </table>
  <p> 
  <%String projectname = request.getParameter("ProjectAdminProjectChooser");
  ibatisDataAccessor ida3 = new ibatisDataAccessor(); %>
  	<input type="hidden" name="projectid" value="<%out.print(ida3.selectProjectByProjectname(projectname).getProjectID());%>">
    <input type="submit" name="Submit" value="transfer sample ownership" />
  </p>
</form>
<%	

}

// END: TRANSFER OWNERSHIP


if (direction.equals("remove user from project")) {

//	TAKE USER FROM PROJECT	
	%>
<b> TAKE USER FROM PROJECT </b>
			<hr />
<%  
String name = "";

//if the form has not been send

%>			
	<form action="/metabar/internal/userprojectwithdrawal.htm" method="POST" >
      <table>
        <tr> 
          <td>Take </td>
          <td>
                <select name="UserChooser" size="1"> 
                <%
                ibatisDataAccessor ida = new ibatisDataAccessor();
                List<Member> members = ida.selectAllMembers();
                int i = members.size();
                for (int j=0; j<i; j++){  
                	%> <option value="<%out.print(members.get(j).getMembername());%>"><%out.print(members.get(j).getMembername());%></option><% 
      			}
      			%>
      		</select>
          </td>
          <td> away from project </td>
          <td>
                <select name="ProjectChooser" size="1"> 
                <%
                List<Project> projects = ida.selectAllProjects();
                VisibilityChecker vc = new VisibilityChecker();
                int p = projects.size();
                for (int j=0; j<p; j++){  
      				if (vc.checkProjectAdminVisibility(username, projects.get(j).getProjectname())){
                	%> <option value="<%out.print(projects.get(j).getProjectname());%>"><%out.print(projects.get(j).getProjectname());%></option><% 
      			}
      				
                }
      			%>
      		</select>
          </td>
        </tr>
      </table>
      <p> 
        <input type="submit" name="Submit" value="user project withdrawal" />
      </p>
    </form>
	<%			
	}
//END: TAKE USER FROM PROJECT	

// ASSIGN FINDER
if (direction.equals("assign finder")) {
	%>
		        <b>ASSIGN FINDER</b>
	            <hr />
	<% 
	String name = "";
	//if the form has not been send
	%>         
	    <form action="/metabar/internal/finderassignment.htm" method="POST" >
	      <table>
	        <tr>
	          <td>Choose finder </td>
	          <td>
	                <select name="FinderChooser" size="1">
	                <%
	                ibatisDataAccessor ida = new ibatisDataAccessor();
	                List<Member> members = ida.selectAllMembers();
	                VisibilityChecker vc = new VisibilityChecker();

	                int i = members.size();
	                //System.out.println("MEMBERNAME: "+members.get(i-1).getMembername()+" MEMBERID: "+members.get(i-1).getMemberID());
	                for (int j=0; j<i; j++){ 
	                	if(vc.checkIfSameMembership(username, members.get(j).getMembername())){
	                    %> <option value="<%out.print(members.get(j).getMembername());%>"><%out.print(members.get(j).getMembername());%></option><%
	                	}
	                }
	                	
	                %>
	            </select>
	          </td>
	          <td>for project</td>
	          <td>
	                <select name="ProjectChooser" size="1">
	                <%
	                List<Project> projects = ida.selectAllProjects();
	                int p = projects.size();
	                
	                for (int j=0; j<p; j++){ 
	      				if (vc.checkProjectAdminVisibility(username, projects.get(j).getProjectname())){
	                    %> <option value="<%out.print(projects.get(j).getProjectname());%>"><%out.print(projects.get(j).getProjectname());%></option><%
	                	}
	      			}
	                %>
	            </select>
	          </td>
	        </tr>
	      </table>
	      <p>
	        <input type="submit" name="Submit" value="finder assignment" />
	      </p>
	    </form>
	<% 
}
// END ASSIGN FINDER

// REMOVE FINDER STATUS
if (direction.equals("remove finder status")) {
	%>
	<b>REMOVE FINDER STATUS</b>
			<hr />
<%  
String name = "";

//if the form has not been send

%>			
	<form action="/metabar/internal/finderstatusremoval.htm" method="POST" >
      <table>
        <tr> 
          <td>Remove </td>
          <td>
                <select name="FinderChooser" size="1"> 
                <%
                ibatisDataAccessor ida = new ibatisDataAccessor();
                List<Member> members = ida.selectAllMembers();
                int i = members.size();
                //System.out.println("MEMBERNAME: "+members.get(i-1).getMembername()+" MEMBERID: "+members.get(i-1).getMemberID());
                for (int j=0; j<i; j++){  
                	%> <option value="<%out.print(members.get(j).getMembername());%>"><%out.print(members.get(j).getMembername());%></option><% 
      			}
      			%>
      		</select>
          </td>
          <td>'s finder status for project </td>
          <td>
                <select name="ProjectChooser" size="1"> 
                <%
                
                List<Project> projects = ida.selectAllProjects();
                int p = projects.size();
                for (int j=0; j<p; j++){  
                	%> <option value="<%out.print(projects.get(j).getProjectname());%>"><%out.print(projects.get(j).getProjectname());%></option><% 
      			}
      			%>
      		</select>
          </td>
        </tr>
      </table>
      <p> 
        <input type="submit" name="Submit" value="finder status withdrawal" />
      </p>
    </form>
<% 
}
// END REMOVE FINDER STATUS

%>

 </td> 
	</tr>
</table>

</body>
</html>
