# Supplementary material for: MetaBar - a tool for consistent contextual data acquisition and standards compliant submission
Source: BMC Bioinformatics. 2010 Jun 30;11:358. doi: 10.1186/1471-2105-11-358 (PMC2912304; doi:10.1186/1471-2105-11-358)
Supplement: Additional file 1 — MetaBar open source code base under GNU GPL3 license. Zipped open source code base for local installation. A general installation manual can be found in the README.txt. [file 1471-2105-11-358-S1.ZIP › metabar-1.1/war/WEB-INF/jsp/deleteproject.jsp]

<!--Copyright (C) 2009 Wolfgang Hankeln

    This file is part of MetaBar.

    MetaBar is free software: you can redistribute it and/or modify
    it under the terms of the GNU General Public License as published by
    the Free Software Foundation version 3 of the License.

    MetaBar is distributed in the hope that it will be useful,
    but WITHOUT ANY WARRANTY; without even the implied warranty of
    MERCHANTABILITY or FITNESS FOR A PARTICULAR PURPOSE.  See the
    GNU General Public License for more details.

    You should have received a copy of the GNU General Public License
    along with MetaBar.  If not, see <http://www.gnu.org/licenses/>.
-->

<%@ include file="/WEB-INF/jsp/include.jsp" %>

<style type="text/css">
@import url(<%= request.getContextPath()%>/css/style1.css); /*IE and Mozilla styles*/
</style>

<%@ page language="java" %>
<%@ page import="java.util.*" %>
<%@ page import="org.metabar.web.Project" %>
<%@ page import="org.metabar.web.data.ibatisDataAccessor" %>
<%@ page import="edu.yale.its.tp.cas.*" %>
<%@ page import="edu.yale.its.tp.cas.client.filter.CASFilter"%>

<%
HttpSession session = request.getSession();
String username = session.getAttribute(CASFilter.CAS_FILTER_USER).toString();
System.out.println("deleteproject.jsp USERNAME: "+username);
%>

<html>
<head>
<title>MetaBar Main Page</title>
</head>

<body bgcolor="white">

<table border="0" width="100%" cellpadding="0" cellspacing="0" valign="top">
	<tr>
		<th colspan="2"> <jsp:include page="navigation.jsp" /> </th>
	</tr>
	
	<tr>
		<td border="0" width="190" valign="top">
		<jsp:include page="sidebar.jsp" /> 
		</td> 
		<td valign="top" halign="left">
		<!--test-->
		<b> Delete Project </b>
			<hr />
<%  
String name = "";

//if the form has not been send

%>			
	<form action="/metabar/internal/projectdeletion.htm" method="POST" >
      <table>
        <tr> 
          <td>Choose user to delete</td>
          <td>
                <select name="ProjectChooser" size="1"> 
                <%
                ibatisDataAccessor ida = new ibatisDataAccessor();
                List<Project> projects = ida.selectAllProjects();
                int i = projects.size();
                //System.out.println("MEMBERNAME: "+members.get(i-1).getMembername()+" MEMBERID: "+members.get(i-1).getMemberID());
                for (int j=0; j<i; j++){  
                	%> <option value="<%out.print(projects.get(j).getProjectname());%>"><%out.print(projects.get(j).getProjectname());%></option><% 
      			}
      			%>
      		</select>
          </td>
        </tr>
      </table>
      <p> 
        <input type="submit" name="Submit" value="project deletion" />
      </p>
    </form>
<% 


%>
	    </td> 
	</tr>
</table>

</body>
</html>
