# Supplementary material for: MetaBar - a tool for consistent contextual data acquisition and standards compliant submission
Source: BMC Bioinformatics. 2010 Jun 30;11:358. doi: 10.1186/1471-2105-11-358 (PMC2912304; doi:10.1186/1471-2105-11-358)
Supplement: Additional file 1 — MetaBar open source code base under GNU GPL3 license. Zipped open source code base for local installation. A general installation manual can be found in the README.txt. [file 1471-2105-11-358-S1.ZIP › metabar-1.1/war/WEB-INF/jsp/usegsc.jsp]

<!--Copyright (C) 2009 Wolfgang Hankeln
 
    This file is part of MetaBar.

    MetaBar is free software: you can redistribute it and/or modify
    it under the terms of the GNU General Public License as published by
    the Free Software Foundation version 3 of the License.

    MetaBar is distributed in the hope that it will be useful,
    but WITHOUT ANY WARRANTY; without even the implied warranty of
    MERCHANTABILITY or FITNESS FOR A PARTICULAR PURPOSE.  See the
    GNU General Public License for more details.

    You should have received a copy of the GNU General Public License
    along with MetaBar.  If not, see <http://www.gnu.org/licenses/>.
-->

<%@ include file="/WEB-INF/jsp/include.jsp" %>

<style type="text/css">
@import url(<%= request.getContextPath()%>/css/style1.css); /*IE and Mozilla styles*/
</style>

<%@ page language="java" %>
<%@ page import="java.util.*" %>
<%@ page import="org.metabar.web.data.ibatisDataAccessor" %>
<%@ page import="org.metabar.web.data.KMLGenerator" %>
<%@ page import="org.metabar.web.data.GCDMLGenerator" %>
<%@ page import="org.metabar.web.data.ARBSILVApipelineFiller" %>
<%@ page import="org.metabar.web.Sample" %>
<%@ page import="org.metabar.web.Water" %>
<%@ page import="org.metabar.web.Wastew" %>
<%@ page import="org.metabar.web.Soil" %>
<%@ page import="org.metabar.web.Sediment" %>
<%@ page import="org.metabar.web.Planta" %>
<%@ page import="org.metabar.web.Misc" %>
<%@ page import="org.metabar.web.Biofilm" %>
<%@ page import="org.metabar.web.Humanv" %>
<%@ page import="org.metabar.web.Humans" %>
<%@ page import="org.metabar.web.Humano" %>
<%@ page import="org.metabar.web.Humang" %>
<%@ page import="org.metabar.web.Humana" %>
<%@ page import="org.metabar.web.Hosta" %>
<%@ page import="org.metabar.web.Air" %>

<%@ page import="org.metabar.web.data.FilterHelper" %>
<%@ page import="org.metabar.web.PermissionChecker" %>
<%@ page import="edu.yale.its.tp.cas.*" %>
<%@ page import="edu.yale.its.tp.cas.client.filter.CASFilter"%>

<%
HttpSession session = request.getSession();
String username = session.getAttribute(CASFilter.CAS_FILTER_USER).toString();
System.out.println("usegsc.jsp USERNAME: "+username);
%>

<%@page import="org.metabar.web.data.SequinStructuredCommentGenerator"%>
<%@page import="org.metabar.web.data.M3Generator"%>
<%@page import="org.metabar.web.MIENS_S"%>
<%@page import="org.metabar.web.MIENS_C"%>
<%@page import="org.metabar.web.EU"%>
<%@page import="org.metabar.web.BA"%>
<%@page import="org.metabar.web.PL"%>
<%@page import="org.metabar.web.VI"%>
<%@page import="org.metabar.web.ORG"%>
<%@page import="org.metabar.web.ME"%>


<html>
<head>
<title>MetaBar Main Page</title>
</head>

<body bgcolor="white">

<table border="0" width="100%" cellpadding="0" cellspacing="0" valign="top">
	<tr>
		<th colspan="2"> <jsp:include page="navigation.jsp" /> </th>
	</tr>
	
	<tr>
		<td border="0" width="190" valign="top">
		<jsp:include page="sidebar.jsp" /> 
		</td> 
		<td valign="top" halign="left">
		<!--test-->
		<b> USE GSC STANDARD </b>
			<hr />
<%  
String message = "";
String msg="";
boolean error = false;
boolean sent = false;
int studytype = 0;
int envtype=0;
long from=0;
long to=0;
Sample temp1 = new Sample();
Sample temp2 = new Sample();
List<Sample> samples = new ArrayList<Sample>();


//if the form has not been send
if ((request.getParameter("from") == null) & (request.getParameter("to") == null))
{
%>			
<form name="useGSC.Form" action="usegsc.htm" method="post">
			<table border="0">

			<tr><td  colspan="4"><b>1.</b> Please choose a range of samples you want to extend with more contextual data fields!</td></tr>
			<tr><td > 	<p style="margin-left: 150">Range   from:</p>    </td>
    		<td><input type="text" name="from" size="14" value=" "></td>
    		<td>to: </td>
    		<td><input type="text" name="to" size="14" value=" "></td>
    		</tr>

			<tr><td><br></td></tr>   		
    		
    		<tr><td colspan="4"><b>2.</b> Please choose a type of report the selected samples are designated for!</td></tr>
			<tr><td> <p style="margin-left: 150">	type of report: </p></td>
			    <td> <select name="StudyTypeDropDown" size="1"> 
      			<option value="-1">none selected</option>
      			<option value="1">MIENS survey (miens_s)</option>
      			<option value="2">MIENS culture (miens_c)</option>
      			<option value="3">eukaryotes (eu)</option>
      			<option value="4">bacteria and archaea (ba)</option>  
      			<option value="5">plasmid (pl)</option>
     			<option value="6">virus (vi)</option>
      			<option value="7">organelle (org)</option>
      			<option value="8">metagenome (me)</option>
      			</select> </td>
      		</tr>

			<tr><td><br></td></tr>

    		<tr><td  colspan="4"><b>3.</b> Please choose an environmental package the selected samples are designated for!</td></tr>
			<tr><td> <p style="margin-left: 150">	environmental package:</p> </td>
			    <td> <select name="EnvParamDropDown" size="1"> 
      			<option value="-1">none selected</option>
      			<option value="1">water</option>
      			<option value="2">wastewater/sludge</option>
      			<option value="3">soil</option>
      			<option value="4">sediment</option>
      			<option value="5">plant-associated</option>
      			<option value="6">miscallaneous</option>
      			<option value="7">microbial mat/biofilm</option>
      			<option value="8">human-vaginal</option>
      			<option value="9">human-skin</option>
      			<option value="10">human-oral</option>
      			<option value="11">human-gut</option>
      			<option value="12">human-associated</option>
      			<option value="13">host-associated</option>
      			<option value="14">air</option>
      			</select> </td>
      		</tr>
    		<tr><td colspan="4"> <input type="submit" value="submit"></td></tr>	
			</form>		
<% 
}
ibatisDataAccessor ida = new ibatisDataAccessor();

try{
studytype  = Integer.parseInt(request.getParameter("StudyTypeDropDown"));
envtype = Integer.parseInt(request.getParameter("EnvParamDropDown"));
from = Long.parseLong(request.getParameter("from").trim());
to = Long.parseLong(request.getParameter("to").trim());

//validate inputs
if (ida.selectSampleById(from) == null | ida.selectSampleById(to) == null) {
message = "Barcode identifier not in DB!";
throw new Exception("Error: barcode identifier does not exist in DB!");
}

if (from > to){
message = "Error: \"from\" greater than \"to\"!";
 throw new Exception("Error: \"from\" greater than \"to\"!");
 }
sent=true;


//check if user has permissions for samples
if (!(message.contains("Barcode identifier not in DB!"))){
PermissionChecker pc = new PermissionChecker();
for (long i=from; i<to+1; i++){
	samples.add(ida.selectSampleById(i));
}
message = pc.checkPermission(samples, username);
System.out.println("MESSAGE in usegsc.jsp: "+message);
//check if studytype already exists for selected sample(s) if so:
//=> errorMSG warning users must delete extension first

FilterHelper fh = new FilterHelper();
boolean studytypeExists=false;
try{
for (int i=0; i < samples.size(); i++){
	Sample temp = samples.get(i);
	if (!temp.getStudytype().equals("null")){
		studytypeExists = true;
	}
}
}catch(Exception e){
	//out.println("<br /> ERROR: "+e.getMessage());
}

if (studytypeExists){
error = true;
message = "\n ERROR: gsc study has already been selected for one or more samples in the selected range!";
System.out.println(message);
}
}

if (studytype > 8){ // not miens_s, miens_c, eu, ba, pl, vi, org, me
	error = true;
	message="\n ERROR: The chosen study type is not implemented yet!";
}

if (envtype > 14){ // not water, wastew, soil, sediment, planta, misc, biofilm, humanv, humano, humang, humana, hosta, air
	error = true;
	message= message+"\n ERROR: The chosen environmental package is not implemented yet! \n";
} 

}catch(Exception nfe){
message = message+"\n ERROR: Either \"from\" or \"to\" is not a number or empty!";
error = true;
}

if (message.contains("ERROR"))error=true;

if ( error==true & (request.getParameter("from") != null) & (request.getParameter("to") != null)) {
%>
		<br />
		<font color="red">
		<% out.println(message); %>
		</font>

		<br />
			<a href="usegsc.htm" name="search"><font color="red">go back</font></a>
		<br />
<%
}else{
	
%><b>Congratulations:</b> Your sample(s) is/are now Genomic Standards Consortium (GSC) compliant!<br />
You can show and edit your selected GSC fields in the rightmost two columns "GSC type of report" and
"GSC environmental package" in the "show barcodes" table! <br />
<% 
// use GSC logic: TO CREATE AND STORE STUDYTYPE AND ENVTYPE OBJECTS 
// RESULTSPAGE:
%>
<br /><b>RESULTS:</b><br />
<% if (studytype==1){ //MIENS_S case%>

Selected report type: MIENS survey (miens_s)<br /><%

//  if studytype is selected create & persist studytype object to corresponent sample

		out.println("Number of designated samples for this report type: "+samples.size());%><br /><%
		for(int i =0; i< samples.size(); i++){
			MIENS_S miens = new MIENS_S(samples.get(i).getSampleID());
			ida.insertMIENS_S(miens);
			temp1 = samples.get(i);
			%> Sample <b><%out.print(samples.get(i).getSampleID());%> </b> extended with MIENS survey parameters.<br /><%
			temp1.setStudytype("miens_s");	
			ida.updateSample(temp1);
			}
	}
} // end if (studytype==1)

	
if (studytype == 2){ //MIENS_C %>	
Selected report type: MIENS culture (miens_c)<br /><%
out.println("Number of designated samples for this report type: "+samples.size());%><br /><%
for(int i =0; i< samples.size(); i++){
	MIENS_C miens_c = new MIENS_C(samples.get(i).getSampleID());
		ida.insertMIENS_C(miens_c);
	temp1 = samples.get(i);
	%> Sample <b><%out.print(samples.get(i).getSampleID());%> </b> extended with MIENS culture parameters.<br /><%
	temp1.setStudytype("miens_c");	
	ida.updateSample(temp1);
	}
}// end if (studytype==2)

if (studytype == 3){ //EU %>	
	Selected report type: eukaryotes (eu)<br /><%
	out.println("Number of designated samples for this report type: "+samples.size());%><br /><%
	for(int i =0; i< samples.size(); i++){
		EU eu = new EU(samples.get(i).getSampleID());
			ida.insertEU(eu);
		temp1 = samples.get(i);
		%> Sample <b><%out.print(samples.get(i).getSampleID());%> </b> extended with eukaryotes parameters.<br /><%
		temp1.setStudytype("eu");	
		ida.updateSample(temp1);
		}
	}// end if (studytype==3)


if (studytype == 4){ //BA %>	
	Selected report type: bacteria and archaea (ba)<br /><%
	out.println("Number of designated samples for this report type: "+samples.size());%><br /><%
	for(int i =0; i< samples.size(); i++){
		BA ba = new BA(samples.get(i).getSampleID());
			ida.insertBA(ba);
		temp1 = samples.get(i);
		%> Sample <b><%out.print(samples.get(i).getSampleID());%> </b> extended with bacteria and archaea parameters.<br /><%
		temp1.setStudytype("ba");	
		ida.updateSample(temp1);
		}
	}// end if (studytype==4)		
		
		
if (studytype == 5){ //PL %>	
		Selected report type: plasmid (pl)<br /><%
		out.println("Number of designated samples for this report type: "+samples.size());%><br /><%
		for(int i =0; i< samples.size(); i++){
			PL pl = new PL(samples.get(i).getSampleID());
				ida.insertPL(pl);
			temp1 = samples.get(i);
			%> Sample <b><%out.print(samples.get(i).getSampleID());%> </b> extended with plasmid parameters.<br /><%
			temp1.setStudytype("pl");	
			ida.updateSample(temp1);
			}
		}// end if (studytype==5)

if (studytype == 6){ //VI %>	
		Selected report type: virus (vi)<br /><%
		out.println("Number of designated samples for this report type: "+samples.size());%><br /><%
		for(int i =0; i< samples.size(); i++){
			VI vi = new VI(samples.get(i).getSampleID());
				ida.insertVI(vi);
			temp1 = samples.get(i);
			%> Sample <b><%out.print(samples.get(i).getSampleID());%> </b> extended with virus parameters.<br /><%
			temp1.setStudytype("vi");	
			ida.updateSample(temp1);
			}
		}// end if (studytype==6)		

if (studytype == 7){ //ORG %>	
		Selected report type: organelle (org)<br /><%
		out.println("Number of designated samples for this report type: "+samples.size());%><br /><%
		for(int i =0; i< samples.size(); i++){
			ORG organelle = new ORG(samples.get(i).getSampleID());
				ida.insertORG(organelle);
			temp1 = samples.get(i);
			%> Sample <b><%out.print(samples.get(i).getSampleID());%> </b> extended with organelle parameters.<br /><%
			temp1.setStudytype("organelle");	
			ida.updateSample(temp1);
			}
		}// end if (studytype==7)
			
if (studytype == 8){ //ME %>	
		Selected report type: metagenome (me)<br /><%
		out.println("Number of designated samples for this report type: "+samples.size());%><br /><%
		for(int i =0; i< samples.size(); i++){
			ME me = new ME(samples.get(i).getSampleID());
				ida.insertME(me);
			temp1 = samples.get(i);
			%> Sample <b><%out.print(samples.get(i).getSampleID());%> </b> extended with metagenome parameters.<br /><%
			temp1.setStudytype("me");	
			ida.updateSample(temp1);
			}
		}// end if (studytype==8)

if (!error){	
%>

	<br /><b> ENVIRONMENTAL PACKAGE: </b><br />
	
	<%if (envtype==1){
		out.print("Selected environmental package: WATER <br />");
		out.println("Number of designated samples for environmental package water: "+samples.size());%><br /><%
		for(int i =0; i< samples.size(); i++){
		Water water = new Water(samples.get(i).getSampleID());
		ida.insertWATER(water);
		temp2 = samples.get(i);
		%> Sample <b><%out.print(samples.get(i).getSampleID());%> </b> extended with water environmental package parameters.<br /><%
		temp2.setEnvtype("water");	
		ida.updateSample(temp2);
		}
	}//end if (envtype==1) 

	if (envtype==2){
		out.print("Selected environmental package: WASTEWATER/SLUDGE <br />");
		out.println("Number of designated samples for environmental package wastewater/sludge: "+samples.size());%><br /><%
 	for(int i =0; i< samples.size(); i++){
 		Wastew wastew = new Wastew(samples.get(i).getSampleID());
 		ida.insertWASTEW(wastew);
 		temp2 = samples.get(i);
 		%> Sample <b><%out.print(samples.get(i).getSampleID());%> </b> extended with wastewater/sludge environmental package parameters.<br /><%
		temp2.setEnvtype("wastew");	
		ida.updateSample(temp2);
		}
	} //end if (envtype==2)	

	if (envtype==3){
		out.print("Selected environmental package: SOIL <br />");
		out.println("Number of designated samples for environmental package host-associated: "+samples.size());%><br /><%
 	for(int i =0; i< samples.size(); i++){
 		Soil soil = new Soil(samples.get(i).getSampleID());
 		ida.insertSOIL(soil);
 		temp2 = samples.get(i);
 		%> Sample <b><%out.print(samples.get(i).getSampleID());%> </b> extended with soil environmental package parameters.<br /><%
		temp2.setEnvtype("soil");	
		ida.updateSample(temp2);
		}
	} //end if (envtype==3)
	
	if (envtype==4){
		out.print("Selected environmental package: SEDIMENT <br />");
		out.println("Number of designated samples for environmental package host-associated: "+samples.size());%><br /><%
 	for(int i =0; i< samples.size(); i++){
 		Sediment sediment = new Sediment(samples.get(i).getSampleID());
 		ida.insertSEDIMENT(sediment);
 		temp2 = samples.get(i);
 		%> Sample <b><%out.print(samples.get(i).getSampleID());%> </b> extended with sedimentment environmental package parameters.<br /><%
		temp2.setEnvtype("sediment");	
		ida.updateSample(temp2);
		}
	} //end if (envtype==4)
	
	if (envtype==5){
		out.print("Selected environmental package: PLANT-ASSOCIATED <br />");
		out.println("Number of designated samples for environmental package plant-associated: "+samples.size());%><br /><%
 	for(int i =0; i< samples.size(); i++){
 		Planta planta = new Planta(samples.get(i).getSampleID());
 		ida.insertPLANTA(planta);
 		temp2 = samples.get(i);
 		%> Sample <b><%out.print(samples.get(i).getSampleID());%> </b> extended with plant-associated environmental package parameters.<br /><%
		temp2.setEnvtype("planta");	
		ida.updateSample(temp2);
		}
	} //end if (envtype==5)	
		
	if (envtype==6){
		out.print("Selected environmental package: MISCALLANEOUS <br />");
		out.println("Number of designated samples for environmental package miscallaneous: "+samples.size());%><br /><%
 	for(int i =0; i< samples.size(); i++){
 		Misc misc = new Misc(samples.get(i).getSampleID());
 		ida.insertMISC(misc);
 		temp2 = samples.get(i);
 		%> Sample <b><%out.print(samples.get(i).getSampleID());%> </b> extended with miscallaneous environmental package parameters.<br /><%
		temp2.setEnvtype("misc");	
		ida.updateSample(temp2);
		}
	} //end if (envtype==6)	
	
	if (envtype==7){
		out.print("Selected environmental package: MICROBIAL MAT/BIOFILM <br />");
		out.println("Number of designated samples for environmental package microbial mat/biofilm: "+samples.size());%><br /><%
 	for(int i =0; i< samples.size(); i++){
 		Biofilm biofilm = new Biofilm(samples.get(i).getSampleID());
 		ida.insertBIOFILM(biofilm);
 		temp2 = samples.get(i);
 		%> Sample <b><%out.print(samples.get(i).getSampleID());%> </b> extended with microbial mat/biofilm environmental package parameters.<br /><%
		temp2.setEnvtype("biofilm");	
		ida.updateSample(temp2);
		}
	} //end if (envtype==7)
	
	if (envtype==8){
		out.print("Selected environmental package: HUMAN-VAGINAL <br />");
		out.println("Number of designated samples for environmental package human-vaginal: "+samples.size());%><br /><%
 	for(int i =0; i< samples.size(); i++){
 		Humanv humanv = new Humanv(samples.get(i).getSampleID());
 		ida.insertHUMANV(humanv);
 		temp2 = samples.get(i);
 		%> Sample <b><%out.print(samples.get(i).getSampleID());%> </b> extended with human-vaginal environmental package parameters.<br /><%
		temp2.setEnvtype("humanv");	
		ida.updateSample(temp2);
		}
	} //end if (envtype==8)	
		
	if (envtype==9){
		out.print("Selected environmental package: HUMAN-SKIN <br />");
		out.println("Number of designated samples for environmental package human-skin: "+samples.size());%><br /><%
 	for(int i =0; i< samples.size(); i++){
 		Humans humans = new Humans(samples.get(i).getSampleID());
 		ida.insertHUMANS(humans);
 		temp2 = samples.get(i);
 		%> Sample <b><%out.print(samples.get(i).getSampleID());%> </b> extended with human-skin environmental package parameters.<br /><%
		temp2.setEnvtype("humans");	
		ida.updateSample(temp2);
		}
	} //end if (envtype==9)	
	
	if (envtype==10){
		out.print("Selected environmental package: HUMAN-ORAL <br />");
		out.println("Number of designated samples for environmental package human-oral: "+samples.size());%><br /><%
 	for(int i =0; i< samples.size(); i++){
 		Humano humano = new Humano(samples.get(i).getSampleID());
 		ida.insertHUMANO(humano);
 		temp2 = samples.get(i);
 		%> Sample <b><%out.print(samples.get(i).getSampleID());%> </b> extended with human-oral environmental package parameters.<br /><%
		temp2.setEnvtype("humano");	
		ida.updateSample(temp2);
		}
	} //end if (envtype==10)	
	
	if (envtype==11){
		out.print("Selected environmental package: HUMAN-GUT <br />");
		out.println("Number of designated samples for environmental package human-gut: "+samples.size());%><br /><%
 	for(int i =0; i< samples.size(); i++){
 		Humang humang = new Humang(samples.get(i).getSampleID());
 		ida.insertHUMANG(humang);
 		temp2 = samples.get(i);
 		%> Sample <b><%out.print(samples.get(i).getSampleID());%> </b> extended with human-gut environmental package parameters.<br /><%
		temp2.setEnvtype("humang");	
		ida.updateSample(temp2);
		}
	} //end if (envtype==11)
		
	if (envtype==12){
		out.print("Selected environmental package: HUMAN-ASSOCIATED <br />");
		out.println("Number of designated samples for environmental package human-associated: "+samples.size());%><br /><%
 	for(int i =0; i< samples.size(); i++){
 		Humana humana = new Humana(samples.get(i).getSampleID());
 		ida.insertHUMANA(humana);
 		temp2 = samples.get(i);
 		%> Sample <b><%out.print(samples.get(i).getSampleID());%> </b> extended with human-associated environmental package parameters.<br /><%
		temp2.setEnvtype("humana");	
		ida.updateSample(temp2);
		}
	} //end if (envtype==12)
		
	if (envtype==13){
		out.print("Selected environmental package: HOST-ASSOCIATED <br />");
		out.println("Number of designated samples for environmental package host-associated: "+samples.size());%><br /><%
 	for(int i =0; i< samples.size(); i++){
 		Hosta hosta = new Hosta(samples.get(i).getSampleID());
 		ida.insertHOSTA(hosta);
 		temp2 = samples.get(i);
 		%> Sample <b><%out.print(samples.get(i).getSampleID());%> </b> extended with host-associated environmental package parameters.<br /><%
		temp2.setEnvtype("hosta");	
		ida.updateSample(temp2);
		}
	} //end if (envtype==13)
	
	if (envtype==14){
		out.print("Selected environmental package: AIR <br />");
		out.println("Number of designated samples for environmental package air: "+samples.size());%><br /><%
 	for(int i =0; i< samples.size(); i++){
 		Air air = new Air(samples.get(i).getSampleID());
 		ida.insertAIR(air);
 		temp2 = samples.get(i);
 		%> Sample <b><%out.print(samples.get(i).getSampleID());%> </b> extended with sir environmental package parameters.<br /><%
		temp2.setEnvtype("air");	
		ida.updateSample(temp2);
		}
	} //end if (envtype==14)
		
} %>

	    </td> 
	</tr>
</table>

</body>
</html>
