# Supplementary material for: MetaBar - a tool for consistent contextual data acquisition and standards compliant submission
Source: BMC Bioinformatics. 2010 Jun 30;11:358. doi: 10.1186/1471-2105-11-358 (PMC2912304; doi:10.1186/1471-2105-11-358)
Supplement: Additional file 1 — MetaBar open source code base under GNU GPL3 license. Zipped open source code base for local installation. A general installation manual can be found in the README.txt. [file 1471-2105-11-358-S1.ZIP › metabar-1.1/war/WEB-INF/jsp/userstorage.jsp]

<!--Copyright (C) 2009 Wolfgang Hankeln

    This file is part of MetaBar.

    MetaBar is free software: you can redistribute it and/or modify
    it under the terms of the GNU General Public License as published by
    the Free Software Foundation version 3 of the License.

    MetaBar is distributed in the hope that it will be useful,
    but WITHOUT ANY WARRANTY; without even the implied warranty of
    MERCHANTABILITY or FITNESS FOR A PARTICULAR PURPOSE.  See the
    GNU General Public License for more details.

    You should have received a copy of the GNU General Public License
    along with MetaBar.  If not, see <http://www.gnu.org/licenses/>.
-->
<%@ include file="/WEB-INF/jsp/include.jsp" %>

<style type="text/css">
@import url(<%= request.getContextPath()%>/css/style1.css); /*IE and Mozilla styles*/
</style>

<%@ page language="java" %>
<%@ page import="java.util.*" %>
<%@ page import="org.metabar.web.filehandling.EPL2FileCreator" %>
<%@ page import="org.metabar.web.data.ibatisDataAccessor" %>
<%@ page import="org.metabar.web.Member" %>
<%@ page import="org.metabar.web.Project" %>
<%@ page import="org.metabar.web.Role" %>

<%@ page import="edu.yale.its.tp.cas.*" %>
<%@ page import="edu.yale.its.tp.cas.client.filter.CASFilter"%>
<%@ page import="java.io.BufferedWriter"%>
<%@ page import="java.io.BufferedWriter" %>
<%@ page import="java.io.File" %>
<%@ page import="java.io.FileWriter" %>
<%@ page import="java.io.IOException" %>
<%@ page import="java.io.BufferedReader"%>
<%@ page import="java.io.FileReader"%>
<%@ page import="java.io.BufferedReader"%>
<%@ page import="java.io.FileReader"%>

<%
HttpSession session = request.getSession();
String uname = session.getAttribute(CASFilter.CAS_FILTER_USER).toString();
System.out.println("userstorage.jsp USERNAME: "+uname);
%>

<html>
<head>
<title>MetaBar Main Page</title>
</head>

<body bgcolor="white">

<table border="0" width="100%" cellpadding="0" cellspacing="0" valign="top">
	<tr>
		<th colspan="2"> <jsp:include page="navigation.jsp" /> </th>
	</tr>
	
	<tr>
		<td border="0" width="190" valign="top">
		<jsp:include page="sidebar.jsp" /> 
		</td> 
		<td valign="top" halign="left">
		<!--test-->
		<b> Store User </b>
			<hr />
  <font color=blue> user storage feedback:</font>
    <br/>

    <%
    String username   = request.getParameter("username");
    String password = request.getParameter("password");
    boolean error = false;
    boolean a = false;
    boolean b = false;
     
    if (username.trim().length() == 0 ) { a = true;}
    if (password.trim().length() == 0) { b= true;}
    
    if (a) {
    %>
     <font color="red"> Username not specified!</font> <br><br><br>
    <%
    }

    if (b) {
    %>
    <font color="red"> Password not specified!</font> <br><br><br>
    <%}
    
    if(a == false & b == false){
    	try{
    		String membername = username;
    		    	
    	ibatisDataAccessor ida = new ibatisDataAccessor();
    	Member m = new Member(membername);
    	Role standardRole = new Role(membername, "member", 1000000); // add user to project anonymous
    	
    	System.out.println("Select Member By Name result: "+ ida.selectMemberByName(membername));
    	
    	if (ida.selectMemberByName(membername) != null){
    		error = true;
    		%>
    		<font color=red> ERROR: username already exists! choose another name </font> </br>
    		<a href="createuser.htm" name="createUser"><b><font size="3">go back</b></font></a>
    		<% 
    	}
    	
    	
    	if (ida.selectMemberByName(membername) == null ){
    		ida.createMember(m);
    		System.out.println("createProjectMemberRole: ");
    		ida.createProjectMemberRoleForMember(standardRole);
    		//ida.selectAllRolesByMembername(membername);
    	}
    	
    	} catch (Exception e){
    		System.out.println();
    		System.out.println("ERROR while saving user to DB: "+e.getMessage());
    		//System.exit(0);
    	}
    	if (error == false){ //WRITE user + passwd to FOP
    	String content ="";
    	String currentLine="";
		String filename = "<DIRECTORY_TO_PASSWORDFILE>";
		//System.out.println("Making directory: " + folder);
		//new File(folder).mkdir();
		String LINE_SEPARATOR = System.getProperty("line.separator");
		try {
			BufferedReader br = new BufferedReader(new FileReader(filename));
			
			
			while ((currentLine = br.readLine()) != null){
				content = content + currentLine+LINE_SEPARATOR;
			}
			br.close();
			
			BufferedWriter bw = new BufferedWriter(new FileWriter(new File(filename)));
			bw.write(content);
			bw.write(username+"::"+password+LINE_SEPARATOR);
			bw.flush();
			bw.close();
		} catch (IOException e) {
			System.out
					.println("An Exception occured while reading and writing the FOP: "
							+ e.getMessage());
		}
		%>
	    Account <%=username%> has been created.<br><br><br> 
		    </td> 
		</tr>
	</table>
	<% 
    	}
    }
    %>
</body>
</html>
