# Supplementary material for: MetaBar - a tool for consistent contextual data acquisition and standards compliant submission
Source: BMC Bioinformatics. 2010 Jun 30;11:358. doi: 10.1186/1471-2105-11-358 (PMC2912304; doi:10.1186/1471-2105-11-358)
Supplement: Additional file 1 — MetaBar open source code base under GNU GPL3 license. Zipped open source code base for local installation. A general installation manual can be found in the README.txt. [file 1471-2105-11-358-S1.ZIP › metabar-1.1/war/WEB-INF/jsp/finderquicksearch.jsp]

<!--Copyright (C) 2009 Wolfgang Hankeln

    This file is part of MetaBar.

    MetaBar is free software: you can redistribute it and/or modify
    it under the terms of the GNU General Public License as published by
    the Free Software Foundation version 3 of the License.

    MetaBar is distributed in the hope that it will be useful,
    but WITHOUT ANY WARRANTY; without even the implied warranty of
    MERCHANTABILITY or FITNESS FOR A PARTICULAR PURPOSE.  See the
    GNU General Public License for more details.

    You should have received a copy of the GNU General Public License
    along with MetaBar.  If not, see <http://www.gnu.org/licenses/>.
-->
<%@ include file="/WEB-INF/jsp/include.jsp" %>

<style type="text/css">
@import url(<%= request.getContextPath()%>/css/style1.css); /*IE and Mozilla styles*/
</style>

<%@ page language="java" %>
<%@ page import="java.util.*" %>
<%@ page import="org.metabar.web.data.*" %>
<%@ page import="org.metabar.web.Sample" %>
<%@ page import="org.metabar.web.Role" %>
<%@ page import="org.metabar.web.Permission" %>
<%@ page import="org.metabar.web.VisibilityChecker" %>
<%@ page import="org.metabar.web.data.*"%>
<%@ page import="edu.yale.its.tp.cas.*" %>
<%@ page import="edu.yale.its.tp.cas.client.filter.CASFilter"%>

<html>
<head>
<title>MetaBar Main Page</title>
</head>
<body>
  
	<table border="0" width="100%" cellpadding="0" cellspacing="0" valign="top">
	<tr>
		<th colspan="2"> <jsp:include page="navigation.jsp" /> </th>
	</tr>
	
	<tr>
		<td border="0" width="190" valign="top">
		<jsp:include page="sidebar.jsp" /> 
		</td> 
		<td valign="top" halign="left">
		<!--test-->

<%
String stringBarcodeIdentifier=" ";
FilterHelper fh = new FilterHelper();
boolean error = false;
long numberOfBarcodeIdentifier = 0L;
String message="";
Sample sample = new Sample();
HttpSession session = request.getSession();
String username = session.getAttribute(CASFilter.CAS_FILTER_USER).toString();
System.out.println("search.jsp USERNAME: "+username);

// if the form has not been send
if (request.getParameter("name") == null)
{
//stringBarcodeIdentifier = request.getParameter("stringBarcodeIdentifier"); 
%>

  
	<b>QUICK SEARCH</b>
	<hr />
	Please input a sample identifier:
	<form name="search.Form" action="finderquicksearch.htm" method="post">
	<input type="text" name="name" size="14" value=" ">
	<input type="hidden" name="findername" value="<%=username%>">
	<input type="submit" value="submit">		
	</form>				  
	
<%
}else{


try{
numberOfBarcodeIdentifier = Long.parseLong(request.getParameter("name").trim());
System.out.println("Barcode Identifier: "+numberOfBarcodeIdentifier);
}catch(Exception e){
error = true;
System.out.println("Exception in SEARCH: "+e.getMessage());
message = "ERROR: The value you typed in is not a number!";
}

if (!error){
ibatisDataAccessor ida = new ibatisDataAccessor();
sample = ida.selectSampleById(numberOfBarcodeIdentifier);
if (sample == null) {
error = true;
message = message + "ERROR: No Sample found with the sample identifier!";
}
// PERMISSION CHECK
String finder = request.getParameter("findername");
int projectidentifier = sample.getProjectidentifier();

List<Role> roles = new ArrayList<Role>();
roles = ida.selectAllRolesByMembername(finder);
error=true; 
for (int i = 0; i < roles.size(); i++){
	if (projectidentifier == roles.get(i).getProjectID()){
		error=false;
	}
}

	if (error){
	message = message + "ERROR: You don't have the permission to view this sample!";
	}
}
if (error){
%>
<font color="red">
 <% out.println(message); %> 
 <% out.print(numberOfBarcodeIdentifier); %>
</font>
<br />
<a href="finderquicksearch.htm" name="search"><font color="red">go back</font></a>
<br />
<%
}
	if (error == false){
%>
  <body>
     Search result:  <br />
	<table border="1" name="samples">

			<tr> 
			<td><font size="2">ID </font></td>
			<td><font size="2">CollectionDate </font></td>
			<td><font size="2">CollectionTime </font></td>
			<td><font size="2">GPSdatum </font></td>
			<td><font size="2">Longitude </font></td>
			<td><font size="2">Latitude </font></td>
			<td><font size="2">Waterdepth </font></td>
			<td><font size="2">Temperature </font></td>
			<td><font size="2">Volume </font></td> 
			<td><font size="2">Container </font></td>
			<td><font size="2">Comment </font></td>
			<td><font size="2">Storage </font></td>
			<td><font size="2">Accuracy </font></td></tr>
			
			<tr>
			<td><font size="2"><%  out.print(sample.getSampleID()); %></font></td>
			<td><font size="2"><%  if (sample.getCollectionDate() != null) out.print(sample.getCollectionDate()); %></font></td>
			<td><font size="2"><%  if (sample.getCollectionTime() != null) out.print(sample.getCollectionTime()); %></font></td>
			<td><font size="2"><%  if (sample.getGpsdatum() != null)out.print(sample.getGpsdatum()); %></font></td>
			<td><font size="2"><%  if (sample.getLongitude() != 0.0001)out.print(sample.getLongitude()); %></font></td>
			<td><font size="2"><%  if (sample.getLatitude() != 0.0001) out.print(sample.getLatitude()); %></font></td>
			<td><font size="2"><%  if (sample.getWaterdepth() != 1) out.print(sample.getWaterdepth()); %></font></td>
			<td><font size="2"><%  if (sample.getTemperature() != -1111) out.print(sample.getTemperature()); %></font></td>
			<td><font size="2"><%  if (sample.getVolume() != -1.0) out.print(sample.getVolume()); %></font></td>
			<td><font size="2"><%  if (sample.getContainer() != null) out.print(sample.getContainer()); %></font></td>
			<td style='min-width:300px'><font size="2"><%  if (sample.getComment() != null) out.print(sample.getComment()); %></font></td>
			<td style='min-width:150px'><font size="2"><%  if (sample.getStoragelocation() != null) out.print(sample.getStoragelocation()); %></font></td>
			<td><font size="2"><%  if (sample.getAccuracy() != -1) out.print(sample.getAccuracy()); %></font></td>
			</tr>
			</table>  </body>
<%
	}
}
%>
</td> 
	</tr>
	</table>  
  </body>

</html>
