# Supplementary material for: MetaBar - a tool for consistent contextual data acquisition and standards compliant submission
Source: BMC Bioinformatics. 2010 Jun 30;11:358. doi: 10.1186/1471-2105-11-358 (PMC2912304; doi:10.1186/1471-2105-11-358)
Supplement: Additional file 1 — MetaBar open source code base under GNU GPL3 license. Zipped open source code base for local installation. A general installation manual can be found in the README.txt. [file 1471-2105-11-358-S1.ZIP › metabar-1.1/war/WEB-INF/jsp/navplain.jsp]

<!--Copyright (C) 2009 Wolfgang Hankeln

    This file is part of MetaBar.

    MetaBar is free software: you can redistribute it and/or modify
    it under the terms of the GNU General Public License as published by
    the Free Software Foundation version 3 of the License.

    MetaBar is distributed in the hope that it will be useful,
    but WITHOUT ANY WARRANTY; without even the implied warranty of
    MERCHANTABILITY or FITNESS FOR A PARTICULAR PURPOSE.  See the
    GNU General Public License for more details.

    You should have received a copy of the GNU General Public License
    along with MetaBar.  If not, see <http://www.gnu.org/licenses/>.
-->

<%@ include file="/WEB-INF/jsp/include.jsp" %>

<center>
<table width="*" border="0" cellpadding="0" cellspacing="0">
	<tr>
		<table border="0" width="100%" height="30" style="border-collapse:collapse">
			<tr bgcolor="#333366"> <!---->

				<td class="menustyle">
				<center><a class="menustyle" href="<%=request.getContextPath()%>/login.htm"
					name="home"><b>&nbsp;&nbsp;&nbsp;Login&nbsp;&nbsp;&nbsp;</b></a></center>
				</td>

				<td class="menustyle">
				<center><a class="menustyle" href="news.htm"
					name="about"><b>&nbsp;News&nbsp;</b></a></center>
				</td>

				<td class="menustyle">
				<center><a class="menustyle" href="about.htm"
					name="about"><b>&nbsp;About/Contact&nbsp;</b></a></center>
				</td>

				<td class="menustyle">
				<center><a class="menustyle" href="screenshots.htm"
					name="screenshots"><b>&nbsp;Screenshots&nbsp;</b></a></center>
				</td>

				<td class="menustyle">
				<center><a class="menustyle"
					href="documentation.htm" name="documentation"><b>&nbsp;Documentation/Download&nbsp;</b></a></center>
				</td>

				<td class="menustyle">
				<center><a class="menustyle" href="faq.htm"
					name="faq"><b>&nbsp;&nbsp;&nbsp;&nbsp;&nbsp;&nbsp;FAQ&nbsp;&nbsp;&nbsp;&nbsp;&nbsp;&nbsp;</b></a></center>
				</td>
			</tr>

		</table>
		</th>
	</tr>
	<tr> <td colspan="6" bgcolor="#c3d3ea" height="4">&nbsp;</td> </tr>
</table>
</center>
