# Supplementary material for: MetaBar - a tool for consistent contextual data acquisition and standards compliant submission
Source: BMC Bioinformatics. 2010 Jun 30;11:358. doi: 10.1186/1471-2105-11-358 (PMC2912304; doi:10.1186/1471-2105-11-358)
Supplement: Additional file 1 — MetaBar open source code base under GNU GPL3 license. Zipped open source code base for local installation. A general installation manual can be found in the README.txt. [file 1471-2105-11-358-S1.ZIP › metabar-1.1/war/WEB-INF/jsp/search.jsp]

<!--Copyright (C) 2009 Wolfgang Hankeln

    This file is part of MetaBar.

    MetaBar is free software: you can redistribute it and/or modify
    it under the terms of the GNU General Public License as published by
    the Free Software Foundation version 3 of the License.

    MetaBar is distributed in the hope that it will be useful,
    but WITHOUT ANY WARRANTY; without even the implied warranty of
    MERCHANTABILITY or FITNESS FOR A PARTICULAR PURPOSE.  See the
    GNU General Public License for more details.

    You should have received a copy of the GNU General Public License
    along with MetaBar.  If not, see <http://www.gnu.org/licenses/>.
-->
<%@ include file="/WEB-INF/jsp/include.jsp" %>

<style type="text/css">
@import url(<%= request.getContextPath()%>/css/style1.css); /*IE and Mozilla styles*/
</style>

<%@ page language="java" %>
<%@ page import="java.util.*" %>
<%@ page import="org.metabar.web.data.*" %>
<%@ page import="org.metabar.web.Sample" %>
<%@ page import="org.metabar.web.Permission" %>
<%@ page import="org.metabar.web.VisibilityChecker" %>
<%@ page import="org.metabar.web.data.*"%>
<%@ page import="edu.yale.its.tp.cas.*" %>
<%@ page import="edu.yale.its.tp.cas.client.filter.CASFilter"%>

<html>
<head>
<title>MetaBar Main Page</title>
</head>
<body>
  
	<table border="0" width="100%" cellpadding="0" cellspacing="0" valign="top">
	<tr>
		<th colspan="2"> <jsp:include page="navigation.jsp" /> </th>
	</tr>
	
	<tr>
		<td border="0" width="190" valign="top">
		<jsp:include page="sidebar.jsp" /> 
		</td> 
		<td valign="top" halign="left">
		<!--test-->

<%
String stringBarcodeIdentifier=" ";
FilterHelper fh = new FilterHelper();
boolean error = false;
long numberOfBarcodeIdentifier = 0L;
String searchString="";
String selection ="";
String message="";
Sample sample = new Sample();
HttpSession session = request.getSession();
String username = session.getAttribute(CASFilter.CAS_FILTER_USER).toString();
System.out.println("search.jsp USERNAME: "+username);

// if the form has not been send
if (request.getParameter("name") == null & request.getParameter("textstring")==null)
{
stringBarcodeIdentifier = request.getParameter("stringBarcodeIdentifier"); 
%>

  
	<b>QUICK SEARCH</b>
	<hr />
	Please input a sample identifier:
	<form name="search.Form" action="search.htm" method="post">
	<input type="text" name="name" size="14" value=" ">
	<input type="submit" value="search">		
	</form>				  
	<br />
	<br />
	<br />
	
	<b>TEXT SEARCH</b>
	<hr /> 
	Please enter a text string you want to find in the <b>comment</b> field:<br />
	<form name="textsearch.Form" action="search.htm" method="post">
	<select name="SearchFieldChooser" size="1"> 
      			<option value="comment">comment</option> 
      			<option value="site">site</option> 
      			<option value="storage">storage</option> 
      			<option value="owner">owner</option>
    </select> 
	<input type="text" name="textstring" size=14" value=" ">
	<input type="submit" value="search">
	</form>					  			
	  			
	    

<%
}else{


if (request.getParameter("textstring") == null) selection="A";
if (request.getParameter("name") == null) selection="B";
System.out.println("Selection: "+ selection);

if (selection.equals("A")){ //Quick search
try{
numberOfBarcodeIdentifier = Long.parseLong(request.getParameter("name").trim());
System.out.println("Barcode Identifier: "+numberOfBarcodeIdentifier+" TEXT "+searchString);
}catch(Exception e){
error = true;
System.out.println("Exception in SEARCH: "+e.getMessage());
message = "ERROR: The value you typed in is not a number!";
}

if (!error){
	try{
ibatisDataAccessor ida = new ibatisDataAccessor();
sample = ida.selectSampleById(numberOfBarcodeIdentifier);
if (sample == null) {
error = true;
message = message + "ERROR: No Sample found with the sample identifier!";
}
	}catch(Exception e){
		System.out.println("Exception caught: Sample null "+e.getMessage());
		error = true;
		message = message + "ERROR: No Sample found with the sample identifier! (Exception)";
	}

}
	
if (!error){
	try{
boolean readingPermission = fh.testIfReadingPermission(username, sample);
boolean writingPermission = fh.testIfWritingPermission(username, sample);
	if (!username.equals(sample.getOwner()) &!username.equals("root")&!readingPermission & !writingPermission){
	error = true;
	message = message + "ERROR: You don't have the permission to view this sample!";
	}
	}catch(Exception e){
		error = true;
		message = message +"ERROR: You don't have the permission to view this sample! (Exception)";
	}
}
if (error){
%>
<font color="red">
 <% out.println(message); %> 
 <% out.print(numberOfBarcodeIdentifier); %>
</font>
<br />
<a href="search.htm" name="search"><font color="red">go back</font></a>
<br />
<%
}
	if (error == false & selection =="A"){
%>
  <body>
     Search result:  <br />
	<table id="hor-minimalist-b" border="0" name="samples">

			<tr> 
			<th><font size="2">ID </font></th>
			<th><font size="2">CollectionDate </font></th>
			<th><font size="2">CollectionTime </font></th>
			<th><font size="2">GPSdatum </font></th>
			<th><font size="2">Longitude </font></th>
			<th><font size="2">Latitude </font></th>
			<th><font size="2">Waterdepth </font></th>
			<th><font size="2">Temperature </font></th>
			<th><font size="2">Volume </font></th> 
			<th><font size="2">Container </font></th>
			<th style='min-width:300px'><font size="2">Comment </font></th>
			<th><font size="2">Storage </font></th>
			<th><font size="2">Accuracy </font></th>
			<th><font size="2">Owner</font></th>
			<th><font size="2">SamplingSite </font></th>
			<th><font size="2">StorageLocation</font></th>
			<th><font size="2">SequenceID</font></th></tr>
			
			<tr>
			<td><font size="2"><%  out.print(sample.getSampleID()); %></font></td>
			<td><font size="2"><%  if (sample.getCollectionDate() != null) out.print(sample.getCollectionDate()); %></font></td>
			<td><font size="2"><%  if (sample.getCollectionTime() != null) out.print(sample.getCollectionTime()); %></font></td>
			<td><font size="2"><%  if (sample.getGpsdatum() != null)out.print(sample.getGpsdatum()); %></font></td>
			<td><font size="2"><%  if (sample.getLongitude() != 0.0001)out.print(sample.getLongitude()); %></font></td>
			<td><font size="2"><%  if (sample.getLatitude() != 0.0001) out.print(sample.getLatitude()); %></font></td>
			<td><font size="2"><%  if (sample.getWaterdepth() != 1) out.print(sample.getWaterdepth()); %></font></td>
			<td><font size="2"><%  if (sample.getTemperature() != -1111) out.print(sample.getTemperature()); %></font></td>
			<td><font size="2"><%  if (sample.getVolume() != -1.0) out.print(sample.getVolume()); %></font></td>
			<td><font size="2"><%  if (sample.getContainer() != null) out.print(sample.getContainer()); %></font></td>
			<td><font size="2"><%  if (sample.getComment() != null) out.print(sample.getComment()); %></font></td>
			<td><font size="2"><%  if (sample.getStoragelocation() != null) out.print(sample.getStoragelocation()); %></font></td>
			<td><font size="2"><%  if (sample.getAccuracy() != -1) out.print(sample.getAccuracy()); %></font></td>
			<td><font size="2"> <% if (sample.getOwner() != null) out.print(sample.getOwner()); %> </font></td>
			<td><font size="2"> <% if (sample.getSite() != null) out.print(sample.getSite()); %> </font></td>
			<td><font size="2"> <% if (sample.getStoragelocation() != null) out.print(sample.getStoragelocation()); %> </font></td>
			<td><font size="2"> <% if (sample.getSeqID() != null) out.print(sample.getSeqID()); %> </font></td>
						
</tr>
			</table>  </body>
<%
	}
}
}//end if (selection.equals("A")
		
if (selection.equals("B")){ //Textsearch in comment field
	String field = request.getParameter("SearchFieldChooser");
	System.out.println("FIELD: "+field);
	try{
		
	searchString = request.getParameter("textstring").trim();
	System.out.println(" TEXT "+searchString);
	}catch(Exception e){
	error = true;
	System.out.println("Exception in SEARCH: "+e.getMessage());
	message = "ERROR: Something went wrong reading out the search string!";
	}

	if (!error){
		ibatisDataAccessor ibat= new ibatisDataAccessor();
		List<Sample> samples = ibat.selectAllSamples();
		List<Sample> userSamples = new ArrayList<Sample>();
		Collections.sort(samples);
		FilterHelper fr = new FilterHelper();
		String projectname= request.getParameter("projectname");
		//userSamples= fr.filter(samples, username, projectname);
		
		List<Sample> resultSet = new ArrayList<Sample>();
		int pid = ibat.selectProjectByProjectname(projectname).getProjectID();
		resultSet = ibat.selectAllSamplesByPID(pid);
		
		Sample temp = new Sample();

		if (field.equals("comment")){
			for (int i=0; i < resultSet.size(); i++){
				try{
				temp = resultSet.get(i);
				System.out.println("Sample: "+temp.getSampleID());
				System.out.println("Sample comment: "+temp.getComment());
				if(temp.getComment().toLowerCase().contains(searchString.toLowerCase())){
					userSamples.add(resultSet.get(i));
				}}catch(Exception e){
					System.out.println("Exception: "+e.getMessage());
				}
			}
		}
		
		if (field.equals("site")){
			for (int i=0; i < resultSet.size();i++){
				try{
					temp = resultSet.get(i);
				if(temp.getSite().toLowerCase().contains(searchString.toLowerCase())){
					userSamples.add(resultSet.get(i));
				}}catch(Exception e){
					System.out.println("Exception: "+e.getMessage());
				
				}
			}
		}
		if (field.equals("storage")){
			for (int i=0; i < resultSet.size();i++){
				try{
					temp = resultSet.get(i);
				if(temp.getStoragelocation().toLowerCase().contains(searchString.toLowerCase())){
					userSamples.add(resultSet.get(i));
				}}catch(Exception e){
					System.out.println("Exception: "+e.getMessage());
				
				}
			}
		}


		//userSamples = resultSet;

		
		%>
		<body>
     Search results:  <%=userSamples.size() %> of <%=resultSet.size() %> samples contain the search string<b> "<%=searchString %>"</b> in the field <b><%=field%></b><br />
<table id="hor-minimalist-b" border=0 align=center width="100%" cellspacing="0" cellpadding="0">
	<tr>
		<th><font size="2">ID </font></th>
		<th><font size="2">CollectionDate </font></th>
		<th><font size="2">CollectionTime </font></th>
		<th><font size="2">GPSdatum </font></th>
		<th><font size="2">Longitude </font></th>
		<th><font size="2">Latitude </font></th>
		<th><font size="2">Waterdepth </font></th>
		<th><font size="2">Site </font></th>
		<th><font size="2">Temperature </font></th>
		<th><font size="2">Volume </font></th>
		<th><font size="2">Container </font></th>
		<th style='min-width:300px'><font size="2">     Comment     </font></th>
		<th><font size="2">Storage</font></th>
		<th><font size="2">Accuracy </font></th>
		<th><font size="2">interpolated</font></th>
		<th><font size="2">Owner</font></th>
		<th><font size="2">Permission</font></th>			
		<th><font size="2">SamplingSite </font></th>
		<th><font size="2">StorageLocation</font></th>
		<th><font size="2">SequenceID</font></th>
		</tr>
		<tr>
		<%
		boolean isProjectadmin = false;
		
		isProjectadmin = fr.testIfProjectadmin(username,projectname);
		//userSamples = resultSet;
		int totalCols = userSamples.size();
		
		for (int i = 0; i < totalCols; i++) {
			%>
			<td><font size="2">
			<%
				out.println(userSamples.get(i).getSampleID());
			%>
			</font> </td>
			<td><font size="2"> <%
					 	if (userSamples.get(i).getCollectionDate() != null)
					 						out.print(userSamples.get(i).getCollectionDate());
					 %> </font></td>
					<td><font size="2"> <%
					 	if (userSamples.get(i).getCollectionTime() != null)
					 						out.print(userSamples.get(i).getCollectionTime());
					 %> </font></td>
					<td><font size="2"> <%
					 	if (userSamples.get(i).getGpsdatum() != null)
					 						out.print(userSamples.get(i).getGpsdatum());
					 %> </font></td>
					<td><font size="2"> <%
					 	if (userSamples.get(i).getLongitude() != 0.0001)
					 						out.print(userSamples.get(i).getLongitude());
					 %> </font></td>
					<td><font size="2"> <%
					 	if (userSamples.get(i).getLatitude() != 0.0001)
					 						out.print(userSamples.get(i).getLatitude());
					 %> </font></td>
					<td><font size="2"> <%
					 	if (userSamples.get(i).getWaterdepth() != 1)
					 						out.print(userSamples.get(i).getWaterdepth());
					 %> </font></td>
					 <td><font size="2"> <%
					 	if (userSamples.get(i).getSite() != null)
					 						out.print(userSamples.get(i).getSite());
					 %> </font></td>
					<td><font size="2"> <%
					 	if (userSamples.get(i).getTemperature() != -1111)
					 						out.print(userSamples.get(i).getTemperature());
					 %> </font></td>
					<td><font size="2"> <%
					 	if (userSamples.get(i).getVolume() != -1.0)
					 						out.print(userSamples.get(i).getVolume());
					 %> </font></td>
					<td style='min-width:150px'><font size="2"> <%
					 	if (userSamples.get(i).getContainer() != null)
					 						out.print(userSamples.get(i).getContainer());
					 %> </font></td>
					<td style='min-width:300px'><font size="2"> <%
					 	if (userSamples.get(i).getComment() != null)
					 						out.print(userSamples.get(i).getComment());
					 %> </font></td>
					 <td><font size="2"> <%
					 	if (userSamples.get(i).getStoragelocation() != null)
					 						out.print(userSamples.get(i).getStoragelocation());
					//System.out.println("Accuracy: "+userSamples.get(count-1).getAccuracy()+" of sample "+ userSamples.get(count-1).getSampleID());
					 %> </font></td>
					<td><font size="2"> <%
					 	if (userSamples.get(i).getAccuracy() != -1)
					 						out.print(userSamples.get(i).getAccuracy());
					//System.out.println("Accuracy: "+userSamples.get(count-1).getAccuracy()+" of sample "+ userSamples.get(count-1).getSampleID());
					 %> </font></td>
					 <td><font size="2"> <%
					 	if (userSamples.get(i).getLatitude() != 0.0 &userSamples.get(i).getLongitude() != 0.0)  out.print("<a href=\"http://www.megx.net/gms/tools/woa.html?lat="+userSamples.get(i).getLatitude()+"&lon="+userSamples.get(i).getLongitude()+"&depth="+Math.abs(userSamples.get(i).getWaterdepth())+"&grid=all&season=00"+"\"> get data </a>");
					 %> </font></td>
					<td><font size="2"> <%
					 	if (userSamples.get(i).getOwner() != null)
					 						out.print(userSamples.get(i).getOwner());
					 %> </font></td>
					 <td><font size="2"> <%
					 List<Permission> permForSID = ibat.selectAllPermissionsBySampleid(userSamples.get(i).getSampleID());
					 //System.out.println("permForSID.size: "+permForSID.size());
					 for (int j =0;j<permForSID.size();j++){
						 if (permForSID.get(j).getUsername().equals(username)){
							 out.print(" "+permForSID.get(j).getPermissiontype());
						 }
					 }
					 if (userSamples.get(i).getOwner().equals(username)){
						 out.print("owner");
					 }
					 
					if (isProjectadmin & !(userSamples.get(i).getOwner().equals(username))){
						out.print("projectadmin");
					}

					 %> </font></td>
					 <td><font size="2"> <% if (userSamples.get(i).getSite() != null) out.print(userSamples.get(i).getSite()); %> </font></td>
					<td><font size="2"> <% if (userSamples.get(i).getStoragelocation() != null) out.print(userSamples.get(i).getStoragelocation()); %> </font></td>
					<td><font size="2"> <% if (userSamples.get(i).getSeqID() != null) out.print(userSamples.get(i).getSeqID()); %> </font></td>
	</tr>
			<%
				}
		%>
	</tr>
</table>
			
		<%
	}
}
%>
</td> 
	</tr>
	</table>  
  </body>

</html>
