# Supplementary material for: MetaBar - a tool for consistent contextual data acquisition and standards compliant submission
Source: BMC Bioinformatics. 2010 Jun 30;11:358. doi: 10.1186/1471-2105-11-358 (PMC2912304; doi:10.1186/1471-2105-11-358)
Supplement: Additional file 1 — MetaBar open source code base under GNU GPL3 license. Zipped open source code base for local installation. A general installation manual can be found in the README.txt. [file 1471-2105-11-358-S1.ZIP › metabar-1.1/war/WEB-INF/jsp/navigation.jsp]

<!--Copyright (C) 2009 Wolfgang Hankeln

    This file is part of MetaBar.

    MetaBar is free software: you can redistribute it and/or modify
    it under the terms of the GNU General Public License as published by
    the Free Software Foundation version 3 of the License.

    MetaBar is distributed in the hope that it will be useful,
    but WITHOUT ANY WARRANTY; without even the implied warranty of
    MERCHANTABILITY or FITNESS FOR A PARTICULAR PURPOSE.  See the
    GNU General Public License for more details.

    You should have received a copy of the GNU General Public License
    along with MetaBar.  If not, see <http://www.gnu.org/licenses/>.
-->

	<%@ taglib prefix="c" uri="http://java.sun.com/jsp/jstl/core"%>
	
	
	<table width="100%" border="0" cellpadding="0" cellspacing="0">
	    <tr>
	        <th bgcolor="#333366" width="196" height="60"><img
	            src="<c:url value="/img/metabar_plain.png" />" width="189"
	            height="53" alt="MetaBar Logo"></th>
	
	
	        <th>
	        <table border="0" width="100%" height="60"
	            style="border-collapse:collapse">
	            <tr>
	
	                <td align="right"  valign="bottom" colspan="6"> <font size="2">you are signed in as: </font> <font size="2" color="red"> [<c:out value="${sessionScope['edu.yale.its.tp.cas.client.filter.user']}"/>] </font></td>
	            </tr>
	
	            <tr bgcolor="#333366">


				<td class="menustyle">
				<center><a class="menustyle" href="../news.htm"
					name="about"><b>&nbsp;News&nbsp;</b></a></center>
				</td>

				<td class="menustyle">
				<center><a class="menustyle" href="../about.htm"
					name="about"><b>&nbsp;About/Contact&nbsp;</b></a></center>
				</td>

				<td class="menustyle">
				<center><a class="menustyle" href="../screenshots.htm"
					name="screenshots"><b>&nbsp;Screenshots&nbsp;</b></a></center>
				</td>

				<td class="menustyle">
				<center><a class="menustyle"
					href="../documentation.htm" name="documentation"><b>&nbsp;Documentation/Download&nbsp;</b></a></center>
				</td>

				<td class="menustyle">
				<center><a class="menustyle" href="../faq.htm"
					name="faq"><b>&nbsp;&nbsp;&nbsp;&nbsp;&nbsp;&nbsp;FAQ&nbsp;&nbsp;&nbsp;&nbsp;&nbsp;&nbsp;</b></a></center>
				</td>
	
	                <td bgcolor="fa867e" class="menustyle">
	                <center><a class="menustyle" href="https://reno.mpi-bremen.de:8443/cas/logout?service=https://reno.mpi-bremen.de:8443/metabar"
	                    name="logout"><b>Logout</b></a></center>
	                </td>
	            </tr>
	
	        </table>
	        </th>
	    </tr>
	    <tr><td colspan="7" bgcolor="#e1e1e2" height="4"></td> </tr>
	</table>
