# Supplementary material for: MetaBar - a tool for consistent contextual data acquisition and standards compliant submission
Source: BMC Bioinformatics. 2010 Jun 30;11:358. doi: 10.1186/1471-2105-11-358 (PMC2912304; doi:10.1186/1471-2105-11-358)
Supplement: Additional file 1 — MetaBar open source code base under GNU GPL3 license. Zipped open source code base for local installation. A general installation manual can be found in the README.txt. [file 1471-2105-11-358-S1.ZIP › metabar-1.1/war/WEB-INF/jsp/login.jsp]

<!--Copyright (C) 2009 Wolfgang Hankeln

    This file is part of MetaBar.

    MetaBar is free software: you can redistribute it and/or modify
    it under the terms of the GNU General Public License as published by
    the Free Software Foundation version 3 of the License.

    MetaBar is distributed in the hope that it will be useful,
    but WITHOUT ANY WARRANTY; without even the implied warranty of
    MERCHANTABILITY or FITNESS FOR A PARTICULAR PURPOSE.  See the
    GNU General Public License for more details.

    You should have received a copy of the GNU General Public License
    along with MetaBar.  If not, see <http://www.gnu.org/licenses/>.
-->

<%@ include file="/WEB-INF/jsp/include.jsp" %>

<style type="text/css">
@import url(<%= request.getContextPath()%>/css/style1.css); /*IE and Mozilla styles*/
</style>

<html>
<head>
<title>MetaBar</title>
</head>

<body bgcolor="white">

<center> <jsp:include page="navplain.jsp" /> 
<br />
<table bgcolor="#ffffff" border="1" cellspacing="0" cellpadding="0"
	width="378">
	<tr>
		<td>

		<table border="0">
			<tr>
				<th bgcolor="#ffffff" colspan="2"> <img bgcolor="#333366" src="<c:url value="/img/metabar_plain.png" />">
					<br />
				<small> developer beta version <br />
				By the Microbial Genomics Development Team<br />
				</small></th>

			</tr>

			<tr>
				<td bgcolor="#DDDDFF" colspan="2">
				<center><font size="2">The tool for <b>C</b>onsistent <b>C</b>ontextual <b>D</b>ata
				<b>A</b>cquisition</font></center>
				</td>
			</tr>

			<tr>
			<td><p align="justify"><font size="1" color="red"><b>Warning:</b> To have unrestricted access to MetaBar you need 				to make sure that "https" on port "8443" is not blocked. If you have problems to access MetaBar, contact your network administrator. 
			</font></p></td>
			</tr>
			<tr>
				<td>
				<form action="/metabar/internal/authenticate.htm" method="post" style="margin-bottom:0;">
				<center>				
				<input type="hidden" name="origURL" value="${fn:escapeXml(param.origURL)}">
				<input type="submit" value="Login"></center>
				</td>
			</tr>
			</form>
			</tr>
		</table>
	</tr>
	</td>
</table>
