# Supplementary material for: MetaBar - a tool for consistent contextual data acquisition and standards compliant submission
Source: BMC Bioinformatics. 2010 Jun 30;11:358. doi: 10.1186/1471-2105-11-358 (PMC2912304; doi:10.1186/1471-2105-11-358)
Supplement: Additional file 1 — MetaBar open source code base under GNU GPL3 license. Zipped open source code base for local installation. A general installation manual can be found in the README.txt. [file 1471-2105-11-358-S1.ZIP › metabar-1.1/war/WEB-INF/jsp/projectediting.jsp]

<!--Copyright (C) 2009 Wolfgang Hankeln

    This file is part of MetaBar.

    MetaBar is free software: you can redistribute it and/or modify
    it under the terms of the GNU General Public License as published by
    the Free Software Foundation version 3 of the License.

    MetaBar is distributed in the hope that it will be useful,
    but WITHOUT ANY WARRANTY; without even the implied warranty of
    MERCHANTABILITY or FITNESS FOR A PARTICULAR PURPOSE.  See the
    GNU General Public License for more details.

    You should have received a copy of the GNU General Public License
    along with MetaBar.  If not, see <http://www.gnu.org/licenses/>.
-->
<%@ include file="/WEB-INF/jsp/include.jsp" %>

<style type="text/css">
@import url(<%= request.getContextPath()%>/css/style1.css); /*IE and Mozilla styles*/
</style>

<%@ page language="java" %>
<%@ page import="java.util.*" %>
<%@ page import="java.lang.Integer" %>
<%@ page import="org.metabar.web.data.ibatisDataAccessor" %>
<%@ page import="org.metabar.web.Member" %>
<%@ page import="org.metabar.web.Project" %>
<%@ page import="org.metabar.web.Role" %>
<%@ page import="edu.yale.its.tp.cas.*" %>
<%@ page import="edu.yale.its.tp.cas.client.filter.CASFilter"%>

<%
HttpSession session = request.getSession();
String uname = session.getAttribute(CASFilter.CAS_FILTER_USER).toString();
System.out.println("projectstorage.jsp USERNAME: "+uname);
%>

<html>
<head>
<title>MetaBar Main Page</title>
</head>

<body bgcolor="white">

<table border="0" width="100%" cellpadding="0" cellspacing="0" valign="top">
	<tr>
		<th colspan="2"> <jsp:include page="navigation.jsp" /> </th>
	</tr>
	
	<tr>
		<td border="0" width="190" valign="top">
		<jsp:include page="sidebar.jsp" /> 
		</td> 
		<td valign="top" halign="left">
		<!--test-->
		<b> Store Project </b>
			<hr />
  <font color=blue> project storage feedback:</font>
    <br/>

    <%
    String projectname = request.getParameter("projectname");
    String projectdescription = request.getParameter("projectdescription");
    int projectid = Integer.parseInt(request.getParameter("projectid"));
    
    boolean error = false;
    boolean a = false;
    boolean b = false;
    
     
    if (projectname.trim().length() == 0 ) { a = true;}
    if (projectdescription.trim().length() == 0) { b= true;}
    

    if (a) {
    %>
     <font color="red"> Projectname not specified!</font> <br><br><br>
    <%
    }

    if (b) {
    %>
    <font color="red"> Enter project description!</font> <br><br><br>
    <%
    }
    
    
    
    
    if(a == false & b == false){
    	try{
  		
    	ibatisDataAccessor ida = new ibatisDataAccessor();
    	Project p = ida.selectProjectById(projectid);
    	
   p.setProjectname(projectname);
   p.setProjectdescription(projectdescription);
   ida.updateProject(p);
    	}catch (Exception e){
    			System.out.println("Error updating project: " + projectid +" with new name "+projectname+" and description "+ projectdescription);
    		error= true;
    	}
    	if (error == false){
    	
	%>
	    The project <%=projectname%> has been successfully edited.<br><br><br> 
		    </td> 
		</tr>
	</table>
	<% 
    	}
    }
    %>
</body>
</html>
