# Supplementary material for: MetaBar - a tool for consistent contextual data acquisition and standards compliant submission
Source: BMC Bioinformatics. 2010 Jun 30;11:358. doi: 10.1186/1471-2105-11-358 (PMC2912304; doi:10.1186/1471-2105-11-358)
Supplement: Additional file 1 — MetaBar open source code base under GNU GPL3 license. Zipped open source code base for local installation. A general installation manual can be found in the README.txt. [file 1471-2105-11-358-S1.ZIP › metabar-1.1/war/WEB-INF/jsp/user2projectassignment.jsp]

<!--Copyright (C) 2009 Wolfgang Hankeln

    This file is part of MetaBar.

    MetaBar is free software: you can redistribute it and/or modify
    it under the terms of the GNU General Public License as published by
    the Free Software Foundation version 3 of the License.

    MetaBar is distributed in the hope that it will be useful,
    but WITHOUT ANY WARRANTY; without even the implied warranty of
    MERCHANTABILITY or FITNESS FOR A PARTICULAR PURPOSE.  See the
    GNU General Public License for more details.

    You should have received a copy of the GNU General Public License
    along with MetaBar.  If not, see <http://www.gnu.org/licenses/>.
-->
<%@ include file="/WEB-INF/jsp/include.jsp" %>

<style type="text/css">
@import url(<%= request.getContextPath()%>/css/style1.css); /*IE and Mozilla styles*/
</style>

<%@ page language="java" %>
<%@ page import="java.util.*" %>
<%@ page import="org.metabar.web.filehandling.EPL2FileCreator" %>
<%@ page import="org.metabar.web.data.ibatisDataAccessor" %>
<%@ page import="org.metabar.web.Member" %>
<%@ page import="org.metabar.web.Project" %>
<%@ page import="org.metabar.web.Role" %>

<%@ page import="edu.yale.its.tp.cas.*" %>
<%@ page import="edu.yale.its.tp.cas.client.filter.CASFilter"%>


<%
HttpSession session = request.getSession();
String uname = session.getAttribute(CASFilter.CAS_FILTER_USER).toString();
System.out.println("user2projectassignment.jsp USERNAME: "+uname);
%>

<html>
<head>
<title>MetaBar Main Page</title>
</head>

<body bgcolor="white">

<table border="0" width="100%" cellpadding="0" cellspacing="0" valign="top">
	<tr>
		<th colspan="2"> <jsp:include page="navigation.jsp" /> </th>
	</tr>
	
	<tr>
		<td border="0" width="190" valign="top">
		<jsp:include page="sidebar.jsp" /> 
		</td> 
		<td valign="top" halign="left">
		<!--test-->
		<b> user to project assignment </b>
			<hr />
  <font color=blue> user assignment feedback:</font>
    <br/>

    <%
    String username   = request.getParameter("User2ProjectChooser");
    String projectname = request.getParameter("ProjectChooser");
    ibatisDataAccessor ida = new ibatisDataAccessor();
    int memberid = ida.selectMemberByName(username).getMemberID();
    int projectid = ida.selectProjectByProjectname(projectname).getProjectID();
    boolean error = false;
    
    List<Role> roles = ida.selectAllRoles();
    for(int i=0;i<roles.size();i++){
    	if(roles.get(i).getUsername().contains(username) & roles.get(i).getRoletype().contains("projectadmin") & roles.get(i).getProjectID()==projectid){
    		error=true;
    	} 
    }
    	
    	if(error==false){
    		System.out.println("Assign user "+username+" with id "+memberid+" to project "+projectname);
    	    Role projectmemberrole = new Role(username,"member",projectid);
    	    ida.createProjectAdminRoleForMember(projectmemberrole);
    	    %>
    		    User <%=username%> has been assigned as member to <%=projectname%>.<br><br><br> 
    			    </td> 
    			</tr>
    		</table>
    		<%
    		
    	}else{
    		%>
    	    <font color=red>ERROR: <%=username%> is already member for project <%=projectname%>.  </font> <br><br><br> 
    		    </td> 
    		</tr>
    	</table>
    	<% 
    	}
    
    %>
   
</body>
</html>
