# Supplementary material for: MetaBar - a tool for consistent contextual data acquisition and standards compliant submission
Source: BMC Bioinformatics. 2010 Jun 30;11:358. doi: 10.1186/1471-2105-11-358 (PMC2912304; doi:10.1186/1471-2105-11-358)
Supplement: Additional file 1 — MetaBar open source code base under GNU GPL3 license. Zipped open source code base for local installation. A general installation manual can be found in the README.txt. [file 1471-2105-11-358-S1.ZIP › metabar-1.1/war/WEB-INF/jsp/findertextsearch.jsp]

<!--Copyright (C) 2009 Wolfgang Hankeln

    This file is part of MetaBar.

    MetaBar is free software: you can redistribute it and/or modify
    it under the terms of the GNU General Public License as published by
    the Free Software Foundation version 3 of the License.

    MetaBar is distributed in the hope that it will be useful,
    but WITHOUT ANY WARRANTY; without even the implied warranty of
    MERCHANTABILITY or FITNESS FOR A PARTICULAR PURPOSE.  See the
    GNU General Public License for more details.

    You should have received a copy of the GNU General Public License
    along with MetaBar.  If not, see <http://www.gnu.org/licenses/>.
-->
<%@ include file="/WEB-INF/jsp/include.jsp" %>

<style type="text/css">
@import url(<%= request.getContextPath()%>/css/style1.css); /*IE and Mozilla styles*/
</style>

<%@ page language="java" %>
<%@ page import="java.util.*" %>
<%@ page import="org.metabar.web.data.*" %>
<%@ page import="org.metabar.web.Sample" %>
<%@ page import="org.metabar.web.Role" %>
<%@ page import="org.metabar.web.Project" %>
<%@ page import="org.metabar.web.Permission" %>
<%@ page import="org.metabar.web.VisibilityChecker" %>
<%@ page import="org.metabar.web.data.*"%>
<%@ page import="edu.yale.its.tp.cas.*" %>
<%@ page import="edu.yale.its.tp.cas.client.filter.CASFilter"%>
<%@ page import="java.util.regex.Pattern"%>
<html>
<head>
<title>MetaBar Main Page</title>
</head>
<body>
  
	<table border="0" width="100%" cellpadding="0" cellspacing="0" valign="top">
	<tr>
		<th colspan="2"> <jsp:include page="navigation.jsp" /> </th>
	</tr>
	
	<tr>
		<td border="0" width="190" valign="top">
		<jsp:include page="sidebar.jsp" /> 
		</td> 
		<td valign="top" halign="left">
		<!--test-->

<%
String stringBarcodeIdentifier=" ";
String searchString="";
FilterHelper fh = new FilterHelper();
boolean error = false;
String message="";
Sample sample = new Sample();
HttpSession session = request.getSession();
String username = session.getAttribute(CASFilter.CAS_FILTER_USER).toString();
System.out.println("search.jsp USERNAME: "+username);

// if the form has not been send
if (request.getParameter("name") == null)
{
//stringBarcodeIdentifier = request.getParameter("stringBarcodeIdentifier"); 
%>

	<b>TEXT-BASED SEARCH</b>
	<br />
	Please choose a field you want to search in and enter a search string:
	<form name="search.Form" action="findertextsearch.htm" method="post">
	<select name="SearchFieldChooser" size="1"> 
      			<option value="comment">comment</option> 
      			<option value="site">site</option> 
      			<option value="storage">storage</option> 
      			<option value="owner">owner</option>
    </select> 
    
	<input type="text" name="name" size="14" value=" ">
	<input type="hidden" name="findername" value="<%=username%>">
	<input type="submit" value="submit">		
	</form>			  
	
<%
}else{

String findername = request.getParameter("findername").trim();
String field = request.getParameter("SearchFieldChooser");
System.out.println("FIELD: "+field);
searchString = request.getParameter("name").trim();
System.out.println("Search String: "+searchString);
if (searchString.equals("")){
error = true;
message = "ERROR: The search String is empty!";
}
ibatisDataAccessor ida = new ibatisDataAccessor();
List<Project> projects = ida.selectAllProjects();
List<Role> roles = ida.selectAllRolesByMembername(findername);
List<Role> finderRoles = new ArrayList<Role>();
for (int i=0;i<roles.size();i++){
	if (roles.get(i).getRoletype().equals("finder")){
		finderRoles.add(roles.get(i));
	}
}
//create sample list with all samples from finder projects

System.out.println("finder Roles size: "+finderRoles.size());
int[] pids = new int[finderRoles.size()];

for (int i=0;i<finderRoles.size();i++){
	pids[i] = finderRoles.get(i).getProjectID();	
	System.out.println("Iteration: "+i+" PID is added to pids[] "+finderRoles.get(i).getProjectID());
}

List<Sample> resultSet = new ArrayList<Sample>();

for(int i=0; i<pids.length; i++){
	resultSet.addAll(ida.selectAllSamplesByPID(pids[i]));
	System.out.println("resultSet size: "+resultSet.size());
}


if (error){
%>
<font color="red">
 <% out.println(message); %> 
</font>
<br />
<a href="search.htm" name="search"><font color="red">go back</font></a>
<br />
<%
}
	if (error == false){
		List<Sample> userSamples = new ArrayList<Sample>();
		Sample temp= new Sample();
		if (field.equals("comment")){
			for (int i=0; i < resultSet.size(); i++){
				try{
				temp = resultSet.get(i);
				System.out.println("Sample: "+temp.getSampleID());
				System.out.println("Sample comment: "+temp.getComment());
				if(temp.getComment().toLowerCase().contains(searchString.toLowerCase())){
					userSamples.add(resultSet.get(i));
				}}catch(Exception e){
					System.out.println("Exception: "+e.getMessage());
				}
			}
		}
		
		if (field.equals("site")){
			for (int i=0; i < resultSet.size();i++){
				try{
					temp = resultSet.get(i);
				if(temp.getSite().toLowerCase().contains(searchString.toLowerCase())){
					userSamples.add(resultSet.get(i));
				}}catch(Exception e){
					System.out.println("Exception: "+e.getMessage());
				
				}
			}
		}
		if (field.equals("storage")){
			for (int i=0; i < resultSet.size();i++){
				try{
					temp = resultSet.get(i);
				if(temp.getStoragelocation().toLowerCase().contains(searchString.toLowerCase())){
					userSamples.add(resultSet.get(i));
				}}catch(Exception e){
					System.out.println("Exception: "+e.getMessage());
				
				}
			}
		}
		if (field.equals("owner")){
			for (int i=0; i < resultSet.size();i++){
				try{
					temp = resultSet.get(i);
				if(temp.getOwner().toLowerCase().contains(searchString.toLowerCase())){
					userSamples.add(resultSet.get(i));
				}}catch(Exception e){
					System.out.println("Exception: "+e.getMessage());
				}
			}
		}
%>
		<body>
     Search results:  <%=userSamples.size() %> of <%=resultSet.size() %> samples contain the search string<b> "<%=searchString %>"</b> in the <b>"<%=field%>"</b> field.<br />
<% if(userSamples.size() > 0){%>
<table border=1 align=center width="100%" cellspacing="0" cellpadding="0">
	<tr>
		<th><font size="2">ID </font></th>
		<th><font size="2">CollectionDate </font></th>
		<th><font size="2">CollectionTime </font></th>
		<th><font size="2">GPSdatum </font></th>
		<th><font size="2">Longitude </font></th>
		<th><font size="2">Latitude </font></th>
		<th><font size="2">Waterdepth </font></th>
		<th><font size="2">Site </font></th>
		<th><font size="2">Temperature </font></th>
		<th><font size="2">Volume </font></th>
		<th><font size="2">Container </font></th>
		<th style='min-width:300px'><font size="2">     Comment     </font></th>
		<th><font size="2">Storage</font></th>
		<th><font size="2">Accuracy </font></th>
		<th><font size="2">interpolated</font></th>
		<th><font size="2">Owner</font></th>
		<th><font size="2">Permission</font></th>
			</body>
			<tr>
		<%

			
		//resultSet;
		int totalCols = userSamples.size();
		
		for (int i = 0; i < totalCols; i++) {
			%>
			<td><font size="2">
			<%
				out.println(userSamples.get(i).getSampleID());
			%>
			</font> </td>
			<td><font size="2"> <%
					 	if (userSamples.get(i).getCollectionDate() != null)
					 						out.print(userSamples.get(i).getCollectionDate());
					 %> </font></td>
					<td><font size="2"> <%
					 	if (userSamples.get(i).getCollectionTime() != null)
					 						out.print(userSamples.get(i).getCollectionTime());
					 %> </font></td>
					<td><font size="2"> <%
					 	if (userSamples.get(i).getGpsdatum() != null)
					 						out.print(userSamples.get(i).getGpsdatum());
					 %> </font></td>
					<td><font size="2"> <%
					 	if (userSamples.get(i).getLongitude() != 0.0001)
					 						out.print(userSamples.get(i).getLongitude());
					 %> </font></td>
					<td><font size="2"> <%
					 	if (userSamples.get(i).getLatitude() != 0.0001)
					 						out.print(userSamples.get(i).getLatitude());
					 %> </font></td>
					<td><font size="2"> <%
					 	if (userSamples.get(i).getWaterdepth() != 1)
					 						out.print(userSamples.get(i).getWaterdepth());
					 %> </font></td>
					 <td><font size="2"> <%
					 	if (userSamples.get(i).getSite() != null)
					 						out.print(userSamples.get(i).getSite());
					 %> </font></td>
					<td><font size="2"> <%
					 	if (userSamples.get(i).getTemperature() != -1111)
					 						out.print(userSamples.get(i).getTemperature());
					 %> </font></td>
					<td><font size="2"> <%
					 	if (userSamples.get(i).getVolume() != -1.0)
					 						out.print(userSamples.get(i).getVolume());
					 %> </font></td>
					<td style='min-width:150px'><font size="2"> <%
					 	if (userSamples.get(i).getContainer() != null)
					 						out.print(userSamples.get(i).getContainer());
					 %> </font></td>
					<td style='min-width:300px'><font size="2"> <%
					 	if (userSamples.get(i).getComment() != null)
					 						out.print(userSamples.get(i).getComment());
					 %> </font></td>
					 <td><font size="2"> <%
					 	if (userSamples.get(i).getStoragelocation() != null)
					 						out.print(userSamples.get(i).getStoragelocation());
					//System.out.println("Accuracy: "+userSamples.get(count-1).getAccuracy()+" of sample "+ userSamples.get(count-1).getSampleID());
					 %> </font></td>
					<td><font size="2"> <%
					 	if (userSamples.get(i).getAccuracy() != -1)
					 						out.print(userSamples.get(i).getAccuracy());
					//System.out.println("Accuracy: "+userSamples.get(count-1).getAccuracy()+" of sample "+ userSamples.get(count-1).getSampleID());
					 %> </font></td>
					 <td><font size="2"> <%
					 	if (userSamples.get(i).getLatitude() != 0.0 &userSamples.get(i).getLongitude() != 0.0)  out.print("<a href=\"http://www.megx.net/gms/tools/woa.html?latitude="+userSamples.get(i).getLatitude()+"&longitude="+userSamples.get(i).getLongitude()+"&depth="+Math.abs(userSamples.get(i).getWaterdepth())+"&grid=all&season=00"+"\"> get data </a>");
					 %> </font></td>
					<td><font size="2"> <%
					 	if (userSamples.get(i).getOwner() != null)
					 						out.print(userSamples.get(i).getOwner());
					 %> </font></td>
					 <td><font size="2"> <%
					 

					 %> </font></td></tr>
			<%
				}
		%>		</tr>
			</table>  </body>
<%
		}
	}
}
%>
</td> 
	</tr>
	</table>  
  </body>

</html>
