# Supplementary material for: MetaBar - a tool for consistent contextual data acquisition and standards compliant submission
Source: BMC Bioinformatics. 2010 Jun 30;11:358. doi: 10.1186/1471-2105-11-358 (PMC2912304; doi:10.1186/1471-2105-11-358)
Supplement: Additional file 1 — MetaBar open source code base under GNU GPL3 license. Zipped open source code base for local installation. A general installation manual can be found in the README.txt. [file 1471-2105-11-358-S1.ZIP › metabar-1.1/war/WEB-INF/jsp/print.jsp]

<!--Copyright (C) 2009 Wolfgang Hankeln

    This file is part of MetaBar.

    MetaBar is free software: you can redistribute it and/or modify
    it under the terms of the GNU General Public License as published by
    the Free Software Foundation version 3 of the License.

    MetaBar is distributed in the hope that it will be useful,
    but WITHOUT ANY WARRANTY; without even the implied warranty of
    MERCHANTABILITY or FITNESS FOR A PARTICULAR PURPOSE.  See the
    GNU General Public License for more details.

    You should have received a copy of the GNU General Public License
    along with MetaBar.  If not, see <http://www.gnu.org/licenses/>.
-->

<%@ include file="/WEB-INF/jsp/include.jsp" %>

<style type="text/css">
@import url(<%= request.getContextPath()%>/css/style1.css); /*IE and Mozilla styles*/
</style>

<%@ page language="java" %>
<%@ page import="java.util.*" %>
<%@ page import="org.metabar.web.filehandling.EPL2FileCreator" %>
<%@ page import="org.metabar.web.data.ibatisDataAccessor" %>
<%@ page import="edu.yale.its.tp.cas.*" %>
<%@ page import="edu.yale.its.tp.cas.client.filter.CASFilter"%>

<%
HttpSession session = request.getSession();
String username = session.getAttribute(CASFilter.CAS_FILTER_USER).toString();
System.out.println("print.jsp USERNAME: "+username);
%>

<html>
<head>
<title>MetaBar Main Page</title>
</head>

<body bgcolor="white">

<table border="0" width="100%" cellpadding="0" cellspacing="0" valign="top">
	<tr>
		<th colspan="2"> <jsp:include page="navigation.jsp" /> </th>
	</tr>
	
	<tr>
		<td border="0" width="190" valign="top">
		<jsp:include page="sidebar.jsp" /> 
		</td> 
		<td valign="top" halign="left">
		<!--test-->
		<b> Print Barcodes </b>
			<hr />
<%  
String message = "";
boolean error = false;
boolean sent = false;
int numberOfCopies =0;
int printer = 0;
int label = 0;
long from=0;
long to=0;

//if the form has not been send
if ((request.getParameter("from") == null) & (request.getParameter("to") == null))
{
%>			
			<form name="print.Form" action="print.htm" method="post">
			<table border="0">
			<tr><td  colspan="4"> Please choose printer and label size and type in a range of barcodes to print:</td></tr>
			<tr><td> Choose printer: </td>
			    <td> <select name="PrinterDropDown" size="1"> 
      			<option value="1">Local Zebra TLP</option>
      			<option value="2">other printer...</option>
      			</select> </td>
      		</tr>
			<tr><td> Choose label size: </td>
			    <td> <select name="LabelDropDown" size="1">
      			<option value="2">large 47 x 13 mm</option>
      			<option value="1">small 25 x 10 mm</option>
      		    </select></td>
      		</tr>
			
			<tr><td> Range from: </td>
    		<td><input type="text" name="from" size="14" value=" "></td>
    		<td>to: </td>
    		<td><input type="text" name="to" size="14" value=" "></td>
    		</tr>
    		<tr><td colspan="4"><center> <input type="submit" value="submit"></center></td></tr>	
			</form>	
<% 
}

try{
printer = Integer.parseInt(request.getParameter("PrinterDropDown"));
label = Integer.parseInt(request.getParameter("LabelDropDown"));
from = Long.parseLong(request.getParameter("from").trim());
to = Long.parseLong(request.getParameter("to").trim());
numberOfCopies = Integer.parseInt(request.getParameter("NumberOfCopies"));
ibatisDataAccessor ida = new ibatisDataAccessor();
if (ida.selectSampleById(from) == null | ida.selectSampleById(to) == null) {
message = "Barcode identifier not in DB!";
throw new Exception("Error: barcode identifier does not exist in DB!");
}

if (from > to){
message = "Error: \"from\" greater than \"to\"!";
 throw new Exception("Error: \"from\" greater than \"to\"!");
 }
sent=true;

}catch(Exception nfe){
message = message+"\n Either \"from\" or \"to\" is not a number or empty!";
error = true;
}


if ( error==true & (request.getParameter("from") != null) & (request.getParameter("to") != null)) {
%>
		<font color="red">
		<% out.println(message); %>
		</font>

		<br />
			<a href="print.htm" name="search"><font color="red">go back</font></a>
		<br />
<%
}

 
// create epl2 print file

EPL2FileCreator epl = new EPL2FileCreator(username);
epl.generateEPL2File(from, to, printer, label, numberOfCopies);
if (error == false & sent == true){		
%>		
		<body>
		Click on the link to download printable EPL file: <br />
		<a  href="../data/flatfilestock/<%out.print(username);%>/<%out.print(username);%>_labels.epl" name="eplfile"><b>labels.epl</b></a>
<%
 }
 
%>
	    </td> 
	</tr>
</table>

</body>
</html>
