# Supplementary material for: MetaBar - a tool for consistent contextual data acquisition and standards compliant submission
Source: BMC Bioinformatics. 2010 Jun 30;11:358. doi: 10.1186/1471-2105-11-358 (PMC2912304; doi:10.1186/1471-2105-11-358)
Supplement: Additional file 1 — MetaBar open source code base under GNU GPL3 license. Zipped open source code base for local installation. A general installation manual can be found in the README.txt. [file 1471-2105-11-358-S1.ZIP › metabar-1.1/war/WEB-INF/jsp/fileForm.jsp]

<!--Copyright (C) 2009 Wolfgang Hankeln

    This file is part of MetaBar.

    MetaBar is free software: you can redistribute it and/or modify
    it under the terms of the GNU General Public License as published by
    the Free Software Foundation version 3 of the License.

    MetaBar is distributed in the hope that it will be useful,
    but WITHOUT ANY WARRANTY; without even the implied warranty of
    MERCHANTABILITY or FITNESS FOR A PARTICULAR PURPOSE.  See the
    GNU General Public License for more details.

    You should have received a copy of the GNU General Public License
    along with MetaBar.  If not, see <http://www.gnu.org/licenses/>.
-->

<%@ page contentType="text/html" %>
<%@ page session="false" %>
<%@ taglib prefix="c" uri="http://java.sun.com/jsp/jstl/core" %>
<style type="text/css">
@import url(<%= request.getContextPath()%>/css/style1.css); /*IE and Mozilla styles*/
</style>

<%@ page import="java.util.*" %>
<%@ page import="org.springframework.webflow.execution.*"%>
<%@ page import="edu.yale.its.tp.cas.*" %>
<%@ page import="edu.yale.its.tp.cas.client.filter.CASFilter"%>
<%@ page import="org.metabar.web.data.ibatisDataAccessor" %>
<%@ page import="org.metabar.web.Member" %>
<%@ page import="org.metabar.web.Sample"%>
<%@ page import="org.metabar.web.Project" %>


<%
HttpSession session = request.getSession();
String username = session.getAttribute(CASFilter.CAS_FILTER_USER).toString();
System.out.println("USERNAME in fileForm: "+username);
boolean fileuploaded = false;
//ibatisDataAccessor ida = new ibatisDataAccessor();
//int projectid = ida.selectProjectByProjectname(request.getParameter("UserProjectChooser")).getProjectID(); 
%>
<html>
<head>
	<title>Upload a File</title>
	<meta http-equiv="Content-Type" content="text/html; charset=iso-8859-1">
</head>

<body>

<table border="0" width="100%" cellpadding="0" cellspacing="0" valign="top">
	<tr>
		<th colspan="2"> <jsp:include page="navigation.jsp" /> </th>
	</tr>

	<tr>
		<td border="0" width="190">
		<jsp:include page="sidebar.jsp" /> 
		</td> 
		<td valign="top" halign="left">
<div id="content">
	<b>SELECT A FILE TO UPLOAD</b>
	<br />
	The file size should not exceed 1 MB.
	<form name="submitForm" id="1" method="post" enctype="multipart/form-data">
	<table>
		
		<c:if test="${fileUploaded}">
		<%fileuploaded =true; %>
			
			<c:choose> 
				 <c:when    test='${!(errorMessage == "<b> SUCCESS:</b> Spreadsheet has been stored in the database.")}'> 
			  		<font color="red"> ${errorMessage}</font>
			 	 </c:when> 
				<c:otherwise><font color="black"> <p name="successMessage"> ${errorMessage}	</p> </font>  </c:otherwise> 
			 </c:choose>
	
		</c:if>
		
		<%if (fileuploaded ==false){ %>
		<tr>
			<td>
				File:
			</td>
			<td>
				<input type="file" name="file" >
			</td>
		 <tr> <td> <input type="radio" name="uploadMode" value="overwrite" checked> update all fields 
		 </td></tr>
	   	<tr>
	   	
		</tr>
		<tr> <td> <input type="radio" name="uploadMode" value="additive"> update empty fields
		 </td></tr>


		
		<tr><td colspan=2><font size=1><b>
		Hint: </b>If several users have writing permissions for a range of barcodes,<br /> 
		the last user who uploads, sets the values. It is therefore recommended to <br />
		download the most recent sample spreadsheet, copy and paste your values into<br /> 
		this spreadsheet and then upload it.</font></td>
		</tr>
		
		<tr>
			<td colspan="2" class="buttonBar">
				<input type="hidden" name="_flowExecutionKey" value="<c:out value="${flowExecutionKey}"/>">
				<input type="hidden" name="username" value="<%out.print(username);%>" />
				<input type="submit" class="button" name="_eventId_submit" value="Upload">
			</td>
		</tr>
		<%} %>
	</table>
	</form>
	
</div>
</td> 
	</tr>
</table>

</body>
</html>
