# Supplementary material for: MetaBar - a tool for consistent contextual data acquisition and standards compliant submission
Source: BMC Bioinformatics. 2010 Jun 30;11:358. doi: 10.1186/1471-2105-11-358 (PMC2912304; doi:10.1186/1471-2105-11-358)
Supplement: Additional file 1 — MetaBar open source code base under GNU GPL3 license. Zipped open source code base for local installation. A general installation manual can be found in the README.txt. [file 1471-2105-11-358-S1.ZIP › metabar-1.1/war/WEB-INF/jsp/include.jsp]

<!--Copyright (C) 2009 Wolfgang Hankeln

    This file is part of MetaBar.

    MetaBar is free software: you can redistribute it and/or modify
    it under the terms of the GNU General Public License as published by
    the Free Software Foundation version 3 of the License.

    MetaBar is distributed in the hope that it will be useful,
    but WITHOUT ANY WARRANTY; without even the implied warranty of
    MERCHANTABILITY or FITNESS FOR A PARTICULAR PURPOSE.  See the
    GNU General Public License for more details.

    You should have received a copy of the GNU General Public License
    along with MetaBar.  If not, see <http://www.gnu.org/licenses/>.
-->

<%@ page session="false"%>
<%@ taglib prefix="c" uri="http://java.sun.com/jsp/jstl/core" %>
<%@ taglib prefix="fmt" uri="http://java.sun.com/jstl/fmt" %>   
<%@ taglib prefix="fn" uri="http://java.sun.com/jsp/jstl/functions"%>

     
