# Supplementary material for: MetaBar - a tool for consistent contextual data acquisition and standards compliant submission
Source: BMC Bioinformatics. 2010 Jun 30;11:358. doi: 10.1186/1471-2105-11-358 (PMC2912304; doi:10.1186/1471-2105-11-358)
Supplement: Additional file 1 — MetaBar open source code base under GNU GPL3 license. Zipped open source code base for local installation. A general installation manual can be found in the README.txt. [file 1471-2105-11-358-S1.ZIP › metabar-1.1/war/WEB-INF/jsp/doc/l_screenshots.jsp]

<!--Copyright (C) 2009 Wolfgang Hankeln

    This file is part of MetaBar.

    MetaBar is free software: you can redistribute it and/or modify
    it under the terms of the GNU General Public License as published by
    the Free Software Foundation version 3 of the License.

    MetaBar is distributed in the hope that it will be useful,
    but WITHOUT ANY WARRANTY; without even the implied warranty of
    MERCHANTABILITY or FITNESS FOR A PARTICULAR PURPOSE.  See the
    GNU General Public License for more details.

    You should have received a copy of the GNU General Public License
    along with MetaBar.  If not, see <http://www.gnu.org/licenses/>.
-->

<%@ taglib prefix="c" uri="http://java.sun.com/jsp/jstl/core"%>
<%@ taglib prefix="fn" uri="http://java.sun.com/jsp/jstl/functions"%>

<style type="text/css">
@import url(<%= request.getContextPath()%>/css/style1.css); /*IE and Mozilla styles*/
</style>

<html>
<head>
<title>MetaBar</title>
</head>
<body bgcolor="white">

<center>
<jsp:include page="../navplain.jsp" /> 

</center>
<h1> Screenshots </h1>

<!-- screenshots thumbnails table-->

<center>
<table cellpadding="10">

<tr>
<td>
<a href="#screenshot1"><img alt="image" src="/metabar/img/metabar_workflow_tiny_complete.png"></a>
</td>
<td>
<a href="#screenshot2"><img alt="image" src="/metabar/img/metabar_1_small.png"></a>
</td>
<td halign="center">
<a href="#screenshot3"><img alt="image" src="/metabar/img/FIGURE3_small.png"></a>
</td>

</tr>

<tr>
<td>
<a href="#screenshot4"><img alt="image" src="/metabar/img/FIGURE4_small.png"></a>
</td>
<td>
<a href="#screenshot5"><img alt="image" src="/metabar/img/FIGURE5_small.png"></a>
</td>
<td>
<a href="#screenshot6"><img alt="image" src="/metabar/img/google_earth_small.png"></a>
</td>

</tr>
</table>

<br>
<br>
<hr>
<br>

<!-- screenshots with short description-->
<a name="screenshot1"><br>
<a href="/metabar/img/metabar_workflow_complete.png"><img alt="image" src="/metabar/img/metabar_workflow_small_complete.png"></a>
<br>
<br>
Users login via the web frontend and allocate barcodes. These can be printed to label sample containers. 
The downloaded spreadsheet can be filled and uploaded to the server. The data is stored in the MegDb.The data can be exported 
to various formats (KML, GCDML, structured comment and MIGS/MIMS/MIENS). The structured comment export facilitates contextual 
and sequence data submission to the International Nucleotide Sequence Data Collaboration databases (INSDC).
<br>
<br>
<a href="screenshots.htm?navi=screenshots">[back to top]</a>
<br>
<br>
<hr>
<br>

<a name="screenshot2"><br>
<a href="/metabar/img/metabar_1.png"><img alt="image" src="/metabar/img/metabar_1_medium.png"></a>
<br>
<br>
The generated acquisition sheet is designed for Microsoft Excel &copy;. Visual Basic &copy; macros validate the values in the cells. 
This way proper formats and correctness are assured as early as possible. 
<br>
<br>
<a href="screenshots.htm?navi=screenshots">[back to top]</a>
<br>
<br>
<hr>
<br>

<a name="screenshot3"><br>
<a href="/metabar/img/FIGURE3.png"><img alt="image" src="/metabar/img/FIGURE3_medium.png"></a>
<br>
<br>
After the acquisition sheet has been uploaded the data is available online. 
Quick searches and text searches can be done to find samples of interest.
<br>
<br>
<a href="screenshots.htm?navi=screenshots">[back to top]</a>
<br>
<br>
<hr>
<br>

<a name="screenshot4"><br>
<a href="/metabar/img/FIGURE4.png"><img alt="image" src="/metabar/img/FIGURE4_medium.png"></a>
<br>
<br>
The core set of metadata fields can be extended using MIGS/MIMS/MIENS compliant <a href=http://gensc.org>GSC</a> parameters. 
Users can choose to add specific "type of study" and "environmental package" parameters. 
<br>
<br>
<a href="screenshots.htm?navi=screenshots">[back to top]</a>
<br>
<br>
<hr>
<br>

<a name="screenshot5"><br>
<a href="/metabar/img/FIGURE5.png"><img alt="image" src="/metabar/img/FIGURE5_medium.png"></a>
<br>
<br>
The "type of study" and "environmental package" parameters can be entered, updated and erased using the web GUI.
<br>
<br>
<a href="screenshots.htm?navi=screenshots">[back to top]</a>
<br>
<br>
<hr>
<br>

<a name="screenshot6"><br>
<a href="/metabar/img/google_earth.png"><img alt="image" src="/metabar/img/google_earth_medium.png"></a>
<br>
<br>
The sampling sites can be viewed directly in the Genes Mapserver or be exported as *.kml to Google Earth &copy;.  
<br>
<br>
<a href="screenshots.htm?navi=screenshots">[back to top]</a>
<br>
<br>
<hr>
<br>

</center>

</body>
</html>
