# Supplementary material for: MetaBar - a tool for consistent contextual data acquisition and standards compliant submission
Source: BMC Bioinformatics. 2010 Jun 30;11:358. doi: 10.1186/1471-2105-11-358 (PMC2912304; doi:10.1186/1471-2105-11-358)
Supplement: Additional file 1 — MetaBar open source code base under GNU GPL3 license. Zipped open source code base for local installation. A general installation manual can be found in the README.txt. [file 1471-2105-11-358-S1.ZIP › metabar-1.1/war/WEB-INF/jsp/doc/l_documentation.jsp]

<!--Copyright (C) 2009 Wolfgang Hankeln

    This file is part of MetaBar.

    MetaBar is free software: you can redistribute it and/or modify
    it under the terms of the GNU General Public License as published by
    the Free Software Foundation version 3 of the License.

    MetaBar is distributed in the hope that it will be useful,
    but WITHOUT ANY WARRANTY; without even the implied warranty of
    MERCHANTABILITY or FITNESS FOR A PARTICULAR PURPOSE.  See the
    GNU General Public License for more details.

    You should have received a copy of the GNU General Public License
    along with MetaBar.  If not, see <http://www.gnu.org/licenses/>.
-->

<%@ taglib prefix="c" uri="http://java.sun.com/jsp/jstl/core"%>
<%@ taglib prefix="fn" uri="http://java.sun.com/jsp/jstl/functions"%>

<style type="text/css">
@import url(<%= request.getContextPath()%>/css/style1.css); /*IE and Mozilla styles*/
</style>

<html>
<head>
<title>MetaBar</title>
</head>
<body bgcolor="white">

<center>
<jsp:include page="../navplain.jsp" /> 
</center>
<h1> Documentation </h1>
<center>
Depicted in the image below is the general workflow of the MetaBar application.<br />
Find comprehensive documentation in the <a href="/metabar/data/MetaBar_Quick_Reference_Guide_v3.pdf">MetaBar Quick Reference Guide</a> .

</center>

<center>
<img alt="image" src="/metabar/img/metabar_workflow_small_complete.png">
</center>


<h1> Download </h1>
<ul>
<li>
The source code of the MetaBar server is available under the GNU General Public License version 3 (GPL3).<br />
Download <a href="/metabar/data/metabar-1.0.tar.gz">MetaBar version 1.0</a> here. Find installation instructions in the README.txt.  
</li>
<li> Download the MetaBar Quick Reference Guide 
<a href="/metabar/data/MetaBar_Quick_Reference_Guide_v3.pdf">here</a>.
</li>
<!-- 
<li> Download a manual on how to use the MetaBar sampling sheet 
<a href="/metabar/data/SamplingGPSHowTo_v2.pdf">here</a>.
</li>
 -->
</ul>
</body>
</html>
