# Supplementary material for: MetaBar - a tool for consistent contextual data acquisition and standards compliant submission
Source: BMC Bioinformatics. 2010 Jun 30;11:358. doi: 10.1186/1471-2105-11-358 (PMC2912304; doi:10.1186/1471-2105-11-358)
Supplement: Additional file 1 — MetaBar open source code base under GNU GPL3 license. Zipped open source code base for local installation. A general installation manual can be found in the README.txt. [file 1471-2105-11-358-S1.ZIP › metabar-1.1/war/WEB-INF/jsp/doc/l_news.jsp]

<!--Copyright (C) 2009 Wolfgang Hankeln

    This file is part of MetaBar.

    MetaBar is free software: you can redistribute it and/or modify
    it under the terms of the GNU General Public License as published by
    the Free Software Foundation version 3 of the License.

    MetaBar is distributed in the hope that it will be useful,
    but WITHOUT ANY WARRANTY; without even the implied warranty of
    MERCHANTABILITY or FITNESS FOR A PARTICULAR PURPOSE.  See the
    GNU General Public License for more details.

    You should have received a copy of the GNU General Public License
    along with MetaBar.  If not, see <http://www.gnu.org/licenses/>.
-->

<%@ taglib prefix="c" uri="http://java.sun.com/jsp/jstl/core"%>
<%@ taglib prefix="fn" uri="http://java.sun.com/jsp/jstl/functions"%>

<style type="text/css">
@import
url(<%=
request.getContextPath()%>/css/style1.css); /*IE and Mozilla styles*/
</style>

<html>
<head>
<title>MetaBar</title>
</head>
<body bgcolor="white">

<center><jsp:include page="../navplain.jsp" /></center>

<h1>News:</h1>
<br>

<br>
 <font size="2">
 <b>[June 25th, 2009] </b><br><br>

 <font size="4">
<b> MetaBar Version 1.0 released</b><br><br>
<font size="3">
Finally it's done. MetaBar first stable release. Read more in the 
<a href="/metabar/about.htm"> about </a> section. 
<br><br><br>
<br>
 <font size="2">
 <b>[January 15th, 2010] </b><br><br>

 <font size="4">
<b> Feature update</b><br><br>
<font size="3">
MetaBar now supports metadata export to Sequin compatible structured comment files. This facilitates contextual and sequence data submission to 
 the International Nucleotide Sequence Data Collaboration databases (INSDC). Read more in the 
<a href="/metabar/documentation.htm"> documentation </a> section. 
<br><br><br>
Last updated: 15.01.2010

</body>
</html>
