# Supplementary material for: MetaBar - a tool for consistent contextual data acquisition and standards compliant submission
Source: BMC Bioinformatics. 2010 Jun 30;11:358. doi: 10.1186/1471-2105-11-358 (PMC2912304; doi:10.1186/1471-2105-11-358)
Supplement: Additional file 1 — MetaBar open source code base under GNU GPL3 license. Zipped open source code base for local installation. A general installation manual can be found in the README.txt. [file 1471-2105-11-358-S1.ZIP › metabar-1.1/war/WEB-INF/jsp/doc/l_about.jsp]

<!--Copyright (C) 2009 Wolfgang Hankeln

    This file is part of MetaBar.

    MetaBar is free software: you can redistribute it and/or modify
    it under the terms of the GNU General Public License as published by
    the Free Software Foundation version 3 of the License.

    MetaBar is distributed in the hope that it will be useful,
    but WITHOUT ANY WARRANTY; without even the implied warranty of
    MERCHANTABILITY or FITNESS FOR A PARTICULAR PURPOSE.  See the
    GNU General Public License for more details.

    You should have received a copy of the GNU General Public License
    along with MetaBar.  If not, see <http://www.gnu.org/licenses/>.
-->

<%@ taglib prefix="c" uri="http://java.sun.com/jsp/jstl/core"%>
<%@ taglib prefix="fn" uri="http://java.sun.com/jsp/jstl/functions"%>

<style type="text/css">
@import
url(<%=
request.getContextPath()%>/css/style1.css); /*IE and Mozilla styles*/
</style>

<html>
<head>
<title>MetaBar</title>
</head>
<body bgcolor="white">

<center><jsp:include page="../navplain.jsp" /></center>

<h1>About:</h1>
<br>

MetaBar is a spreadsheet and web-based software tool designed to assist users in the consistent acquisition, 
electronic storage and submission of contextual data associated to their samples. A preconfigured Microsoft Excel �
 spreadsheet is used to initiate structured contextual data storage in the field or laboratory. 
 Each sample is given a unique identifier. To enter and update the data at any stage the sheets can be uploaded 
 to the MetaBar database server. For sample labeling the identifiers can be printed as barcodes. 
 An intuitive web interface provides quick access to the contextual data in the MetaBar database as well as user 
 and project management capabilities. Export functions facilitate contextual and sequence data submission to 
 the International Nucleotide Sequence Data Collaboration databases (INSDC). MetaBar requests and stores 
 contextual data in compliance to the MIGS/MIMS/MIENS specifications defined by the Genomic Standards Consortium. 

MetaBar is developed and maintained by the megx.net team as part of
<a href=http://www.mpi-bremen.de/en/Microbial_Genomics_Group.html>Microbial Genomics Group</a> at the Max Planck Institute (MPI) in Bremen, Germany.
<br>

MetaBar is an interdisciplinary project of biologists and computer
scientists to facilitate:
<ul>
	<li>consistent contextual data (location and time, when a sample
	has been taken) acquisition</li>
	<li>interpretation of sampling events in their environmental
	context</li>
	<li>standardized labeling of samples with barcodes</li>
</ul>

<br />
<b> System requirements </b>
<ul>
	<li> at least 1024 Mb of RAM </li>
	<li> Mozilla Firefox 3.0 (compatibility for other browsers has not yet been tested) </li> 
	<li> Microsoft Excel 2003 or higher</li>
	<li> Zebra TLP 2824 barcode printer </li>
</ul>

<h1>Contact:</h1>
<br><b>
Max Planck Institute for Marine Microbiology
</b>
<br><b>
Microbial Genomics Group
</b>
<br><b>
Celsiusstrasse 1
</b>
<br><b>
28359&nbsp; Bremen
</b>
<ul>
	<li><a href="http://www.microbial-genomics.de">Microbial
	Genomics Group </a></li>
	<li><a href="http://www.megx.net/portal/team/team.html" team>megx.net team</a></li>
</ul>
For any question please send a message to: whankeln(at)mpi-bremen.de
</body>
</html>
