# Supplementary material for: MetaBar - a tool for consistent contextual data acquisition and standards compliant submission
Source: BMC Bioinformatics. 2010 Jun 30;11:358. doi: 10.1186/1471-2105-11-358 (PMC2912304; doi:10.1186/1471-2105-11-358)
Supplement: Additional file 1 — MetaBar open source code base under GNU GPL3 license. Zipped open source code base for local installation. A general installation manual can be found in the README.txt. [file 1471-2105-11-358-S1.ZIP › metabar-1.1/war/WEB-INF/jsp/doc/l_FAQ.jsp]

<!--Copyright (C) 2009 Wolfgang Hankeln

    This file is part of MetaBar.

    MetaBar is free software: you can redistribute it and/or modify
    it under the terms of the GNU General Public License as published by
    the Free Software Foundation version 3 of the License.

    MetaBar is distributed in the hope that it will be useful,
    but WITHOUT ANY WARRANTY; without even the implied warranty of
    MERCHANTABILITY or FITNESS FOR A PARTICULAR PURPOSE.  See the
    GNU General Public License for more details.

    You should have received a copy of the GNU General Public License
    along with MetaBar.  If not, see <http://www.gnu.org/licenses/>.
-->

<%@ taglib prefix="c" uri="http://java.sun.com/jsp/jstl/core"%>
<%@ taglib prefix="fn" uri="http://java.sun.com/jsp/jstl/functions"%>

<style type="text/css">
@import url(<%= request.getContextPath()%>/css/style1.css); /*IE and Mozilla styles*/
</style>

<html>
<head>
<title>MetaBar</title>
</head>
<body bgcolor="white">

<center>
<jsp:include page="../navplain.jsp" /> 

</center>
<h1> Frequently Asked Questions: </h1>
<ul>
<li>
What is MetaBar?<br>
> MetaBar is a tool for consistent contextual data acquisition
</li>
<li>
What are the benefits when I use MetaBar? <br>
> Consistent aquisition and storage of contextual data that emerges during and after a sampling event. <br>
> With MetaBar it is possible to interprete your sampling events in their environmental context. <br>
> The the standardized labeling of the samples with barcodes simplifies to keep track of taken samples.
</li>
<li>
Can I fill out the acquisition sheet with OpenOffice?
<br>
> The sheets can at least be opened and read in OpenOffice. But the Visual Basic &copy; macros are currently not fully supported by OpenOffice. 
Future versions of OpenOffice may be compatible.
</li>
<li>
Is Metabar for single users only or does it support teams and projects as well?
<br>
> MetaBar stores the meta data in projects. The roles with different features are available: metabar admin, project admin and user. 
</li>
<li>
Do other users of MetaBar have access to my data?<br>
> Users have full control about their data. Reading and writing permissions can be given/taken to/from others users in the same project. 
</li>


</ul>
</body>
</html>
