# Supplementary material for: MetaBar - a tool for consistent contextual data acquisition and standards compliant submission
Source: BMC Bioinformatics. 2010 Jun 30;11:358. doi: 10.1186/1471-2105-11-358 (PMC2912304; doi:10.1186/1471-2105-11-358)
Supplement: Additional file 1 — MetaBar open source code base under GNU GPL3 license. Zipped open source code base for local installation. A general installation manual can be found in the README.txt. [file 1471-2105-11-358-S1.ZIP › metabar-1.1/war/WEB-INF/ibatisXML/Xls.xml]

<?xml version="1.0" encoding="UTF-8" ?>
<!--Copyright (C) 2009 Wolfgang Hankeln -->
<!--    This file is part of MetaBar. -->
<!--    MetaBar is free software: you can redistribute it and/or modify-->
<!--    it under the terms of the GNU General Public License as published by-->
<!--    the Free Software Foundation version 3 of the License.-->
<!--    MetaBar is distributed in the hope that it will be useful,-->
<!--    but WITHOUT ANY WARRANTY; without even the implied warranty of-->
<!--    MERCHANTABILITY or FITNESS FOR A PARTICULAR PURPOSE.  See the-->
<!--    GNU General Public License for more details. -->
<!--    You should have received a copy of the GNU General Public License -->
<!--    along with MetaBar.  If not, see <http://www.gnu.org/licenses/>. -->
<!DOCTYPE sqlMap      
    PUBLIC "-//ibatis.apache.org//DTD SQL Map 2.0//EN"      
    "http://ibatis.apache.org/dtd/sql-map-2.dtd">

<sqlMap namespace="Xls">

  <!-- Use type aliases to avoid typing the full classname every time. -->
  <typeAlias alias="Xls" type="org.metabar.web.Xls"/>

  <!-- Result maps describe the mapping between the columns returned
       from a query, and the class properties.  A result map isn't
       necessary if the columns (or aliases) match to the properties 
       exactly. -->
  <resultMap class="Xls" id="XlsResult">
    <result property="xlsID" column="xlsID"/>
    <result property="projectidentifier" column="projectidentifier"/>
    <result property="useridentifier" column="useridentifier"/>
    <result property="data" column="data" jdbcType="CLOB"/>
    <result property="uploadtimestamp" column="uploadtimestamp"/>
  </resultMap>
  
  <select id="selectMaxXlsID" resultClass="Xls">
	select * from xls where (select max(xlsid)from xls)= xlsid
  </select>
  
   <select id="selectXlsById" parameterClass="int" resultClass="Xls">
    select
      XLSID as xlsID,
      PROJECTIDENTIFIER as projectidentifier,
      USERIDENTIFIER as useridentifier,
      DATA as data,
      UPLOADTIMESTAMP as uploadtimestamp
    from XLS
    where XLSID = #xlsID#
  </select>
  
  <select id="selectAllXls" resultMap="XlsResult">
    select * from XLS
  </select>
  
  <select id="selectAllXlsByOwner" resultMap="XlsResult">
    select
    XLSID as xlsID,
      PROJECTIDENTIFIER as projectidentifier,
      USERIDENTIFIER as useridentifier,
      DATA as data,
      UPLOADTIMESTAMP as uploadtimestamp
    from XLS
  where USERIDENTIFIER = #userid#
  </select>
  
    
  <insert id="insertXls" parameterClass="Xls">
     insert into XLS (
      XLSID,
      PROJECTIDENTIFIER,
      USERIDENTIFIER,
      DATA,
      UPLOADTIMESTAMP)
    values (
    #xlsID#, 
    #projectidentifier#, 
    #useridentifier#, 
    #data#,
    #uploadtimestamp#)
    </insert>

 <!-- Update example, using the Account parameter class -->
  <update id="updateXls" parameterClass="Xls">
    update Xls set
      DATA = #data#,
      USERIDENTIFIER = #useridentifier#,
      PROJECTIDENTIFIER = #projectidentifier#,
      UPLOADTIMESTAMP = #uploadtimestamp#
    where
      XLSID = #xlsID#
  </update>

  <!-- Delete example, using an integer as the parameter class -->
  <delete id="deleteXlsById" parameterClass="int">
    delete from XLS where XLSID = #xlsID#
  </delete>
</sqlMap>
  
