# Supplementary material for: MetaBar - a tool for consistent contextual data acquisition and standards compliant submission
Source: BMC Bioinformatics. 2010 Jun 30;11:358. doi: 10.1186/1471-2105-11-358 (PMC2912304; doi:10.1186/1471-2105-11-358)
Supplement: Additional file 1 — MetaBar open source code base under GNU GPL3 license. Zipped open source code base for local installation. A general installation manual can be found in the README.txt. [file 1471-2105-11-358-S1.ZIP › metabar-1.1/war/WEB-INF/ibatisXML/Project.xml]

<?xml version="1.0" encoding="UTF-8" ?>
<!--Copyright (C) 2009 Wolfgang Hankeln -->
<!--    This file is part of MetaBar. -->
<!--    MetaBar is free software: you can redistribute it and/or modify-->
<!--    it under the terms of the GNU General Public License as published by-->
<!--    the Free Software Foundation version 3 of the License.-->
<!--    MetaBar is distributed in the hope that it will be useful,-->
<!--    but WITHOUT ANY WARRANTY; without even the implied warranty of-->
<!--    MERCHANTABILITY or FITNESS FOR A PARTICULAR PURPOSE.  See the-->
<!--    GNU General Public License for more details. -->
<!--    You should have received a copy of the GNU General Public License -->
<!--    along with MetaBar.  If not, see <http://www.gnu.org/licenses/>. -->
<!DOCTYPE sqlMap      
    PUBLIC "-//ibatis.apache.org//DTD SQL Map 2.0//EN"      
    "http://ibatis.apache.org/dtd/sql-map-2.dtd">
    
<sqlMap namespace="Project">

 <!-- Use type aliases to avoid typing the full classname every time. -->
  	<typeAlias alias="Project" type="org.metabar.web.Project"/>
  	
  	<resultMap id="ProjectResult" class="Project">
    <result property="projectID" column="projectID"/>
    <result property="projectname" column="projectname"/>
    <result property="projectadmin" column="projectadmin"/>
    <result property="projectdescription" column="projectdescription"/>
	</resultMap>
	
	<select id="selectMaxPID" resultClass="Project">
	select * from project where (select max(projectid)from project)= projectid
  </select>
	
	 <!-- Select with no parameters using the result map for Account class. -->
  <select id="selectAllProjects" resultMap="ProjectResult">
    select * from PROJECT
  </select>
  
      <!-- A simpler select example without the result map.  Note the 
       aliases to match the properties of the target result class. -->
  <select id="selectProjectById" parameterClass="int" resultClass="Project">
  select
      PROJECTID as projectID, 
      PROJECTNAME as projectname, 
      PROJECTADMIN as projectadmin, 
      PROJECTDESCRIPTION as projectdescription
  from PROJECT
  where PROJECTID = #projectid#
  </select>
  
  <select id="selectAllProjectsByUsername" parameterClass="String" resultClass="Project">
  select
      PROJECTID as projectID, 
      PROJECTNAME as projectname, 
      PROJECTADMIN as projectadmin, 
      PROJECTDESCRIPTION as projectdescription
  from PROJECT
  where PROJECTADMIN = #projectadmin#
  </select>
  	   	
  <select id="selectProjectByProjectname" parameterClass="String" resultClass="Project">
  select
      PROJECTID as projectID, 
      PROJECTNAME as projectname, 
      PROJECTADMIN as projectadmin, 
      PROJECTDESCRIPTION as projectdescription
  from PROJECT
  where PROJECTNAME = #projectname#
  </select>
  
  <select id="selectAllProjectsByProjectadmin" parameterClass="String" resultClass="Project">
  select
      PROJECTID as projectID, 
      PROJECTNAME as projectname, 
      PROJECTADMIN as projectadmin, 
      PROJECTDESCRIPTION as projectdescription
  from PROJECT
  where PROJECTADMIN = #projectadmin#
  </select>
  
        <!-- Insert example, using the Account parameter class -->
  <insert id="createProject" parameterClass="Project">
     insert into Project (
      PROJECTID,
      PROJECTNAME,
      PROJECTADMIN,
      PROJECTDESCRIPTION)
      values(
      #projectID#,
      #projectname#,
      #projectadmin#,
      #projectdescription#)
  </insert> 
  
  <update id="updateProject" parameterClass="Project">
  update Project SET PROJECTNAME = #projectname# WHERE PROJECTID = #projectID#;
  update Project SET PROJECTDESCRIPTION = #projectdescription# WHERE PROJECTID = #projectID#;
  </update>
  
  <!-- Delete example, using an integer as the parameter class -->
  <delete id="deleteProjectById" parameterClass="int">
    delete from PROJECT where PROJECTID = #projectID#
  </delete>
  	   	
</sqlMap>
