# Supplementary material for: MetaBar - a tool for consistent contextual data acquisition and standards compliant submission
Source: BMC Bioinformatics. 2010 Jun 30;11:358. doi: 10.1186/1471-2105-11-358 (PMC2912304; doi:10.1186/1471-2105-11-358)
Supplement: Additional file 1 — MetaBar open source code base under GNU GPL3 license. Zipped open source code base for local installation. A general installation manual can be found in the README.txt. [file 1471-2105-11-358-S1.ZIP › metabar-1.1/war/WEB-INF/ibatisXML/Permission.xml]

<?xml version="1.0" encoding="UTF-8" ?>
<!--Copyright (C) 2009 Wolfgang Hankeln -->
<!--    This file is part of MetaBar. -->
<!--    MetaBar is free software: you can redistribute it and/or modify-->
<!--    it under the terms of the GNU General Public License as published by-->
<!--    the Free Software Foundation version 3 of the License.-->
<!--    MetaBar is distributed in the hope that it will be useful,-->
<!--    but WITHOUT ANY WARRANTY; without even the implied warranty of-->
<!--    MERCHANTABILITY or FITNESS FOR A PARTICULAR PURPOSE.  See the-->
<!--    GNU General Public License for more details. -->
<!--    You should have received a copy of the GNU General Public License -->
<!--    along with MetaBar.  If not, see <http://www.gnu.org/licenses/>. -->
<!DOCTYPE sqlMap      
    PUBLIC "-//ibatis.apache.org//DTD SQL Map 2.0//EN"      
    "http://ibatis.apache.org/dtd/sql-map-2.dtd">
    
<sqlMap namespace="Permission">

<!-- Use type aliases to avoid typing the full classname every time. -->
  	<typeAlias alias="Permission" type="org.metabar.web.Permission"/>
  	
  	<resultMap id="PermissionResult" class="Permission">
    <result property="permID" column="permID"/>
    <result property="username" column="username"/>
    <result property="permissiontype" column="permissiontype"/>
    <result property="sampleID" column="sampleID" />
	
	</resultMap>

<!-- Select with no parameters using the result map for Account class. -->
<select id="selectPermissionsByID" parameterClass="int" resultClass="Permission">
  select
      PERMID as permID, USERNAME as username, PERMISSIONTYPE as permissiontype, SAMPLEID as sampleid
  from PERMISSION
  where PERMID = #permid#
  </select>
  
  <select id="selectMaxPERMID" resultClass="Permission">
  select * from permission where (select max(permid) from permission) = permid
  </select>

  <select id="selectAllPermissions" resultMap="PermissionResult">
    select * from PERMISSION
  </select>

  <select id="selectAllPermissionsByUsername" parameterClass="String" resultClass="Permission">
  select
      PERMID as permID, 
      USERNAME as username, 
      PERMISSIONTYPE as permissiontype, 
      SAMPLEID as sampleid
  from PERMISSION
  where USERNAME = #name#
  </select>
  
  <select id="selectAllPermissionsBySampleid" parameterClass="long" resultClass="Permission">
  select
      PERMID as permID, USERNAME as username, PERMISSIONTYPE as permissiontype, SAMPLEID as sampleid
  from PERMISSION
  where SAMPLEID = #sampleid#
  </select>
  
  <!-- Insert example, using the Account parameter class -->
  <insert id="createPermissionForMember" parameterClass="Permission">
     insert into Permission (
      PERMID,
      USERNAME,
      SAMPLEID,
      PERMISSIONTYPE)
      values(
      #permID#,
      #username#,
      #sampleID#,
      #permissiontype#)
  </insert>   
  
  <!-- Delete example, using an integer as the parameter class -->
  <delete id="deletePermissionById" parameterClass="int">
    delete from PERMISSION where PERMID = #permID#
  </delete> 	
  
    <!-- Delete example, using an integer as the parameter class -->
  <delete id="deletePermissionForUser" parameterClass="String">
    delete from PERMISSION where USERNAME = #username#
  </delete> 
  
</sqlMap>
