# Supplementary material for: MetaBar - a tool for consistent contextual data acquisition and standards compliant submission
Source: BMC Bioinformatics. 2010 Jun 30;11:358. doi: 10.1186/1471-2105-11-358 (PMC2912304; doi:10.1186/1471-2105-11-358)
Supplement: Additional file 1 — MetaBar open source code base under GNU GPL3 license. Zipped open source code base for local installation. A general installation manual can be found in the README.txt. [file 1471-2105-11-358-S1.ZIP › metabar-1.1/war/WEB-INF/ibatisXML/Sample.xml]

<?xml version="1.0" encoding="UTF-8" ?>
<!--Copyright (C) 2009 Wolfgang Hankeln -->
<!--    This file is part of MetaBar. -->
<!--    MetaBar is free software: you can redistribute it and/or modify-->
<!--    it under the terms of the GNU General Public License as published by-->
<!--    the Free Software Foundation version 3 of the License.-->
<!--    MetaBar is distributed in the hope that it will be useful,-->
<!--    but WITHOUT ANY WARRANTY; without even the implied warranty of-->
<!--    MERCHANTABILITY or FITNESS FOR A PARTICULAR PURPOSE.  See the-->
<!--    GNU General Public License for more details. -->
<!--    You should have received a copy of the GNU General Public License -->
<!--    along with MetaBar.  If not, see <http://www.gnu.org/licenses/>. -->
<!DOCTYPE sqlMap      
    PUBLIC "-//ibatis.apache.org//DTD SQL Map 2.0//EN"      
    "http://ibatis.apache.org/dtd/sql-map-2.dtd">

<sqlMap namespace="Sample">

  <!-- Use type aliases to avoid typing the full classname every time. -->
  <typeAlias alias="Sample" type="org.metabar.web.Sample"/>

  <!-- Result maps describe the mapping between the columns returned
       from a query, and the class properties.  A result map isn't
       necessary if the columns (or aliases) match to the properties 
       exactly. -->
  <resultMap id="SampleResult" class="Sample">
    <result property="sampleID" column="sampleID"/>
    <result property="collectionDate" column="collectionDate"/>
    <result property="collectionTime" column="collectionTime"/>
    <result property="gpsdatum" column="gpsdatum"/>
    <result property="longitude" column="longitude"/>
    <result property="latitude" column="latitude"/>
    <result property="waterdepth" column="waterdepth"/>
    <result property="temperature" column="temperature"/>
    <result property="volume" column="volume"/>
    <result property="container" column="container"/>
    <result property="comment" column="comment"/>
    <result property="accuracy" column="accuracy"/>
    <result property="storageDate" column="storageDate"/>
    <result property="owner" column="owner"/>
    <result property="projectidentifier" column="projectidentifier"/>
    <result property="site" column="site"/>
    <result property="storagelocation" column="storagelocation"/>
    <result property="seqID" column="seqid"/>
    <result property="studytype" column="studytype"/>
    <result property="envtype" column="envtype"/>
 </resultMap>
 
 
  <select id="selectMaxSID" resultClass="Sample">
	select * from sample where (select max(sampleid)from sample)= sampleid
  </select>
  
  <select id="selectMaxSIDfromProject" resultClass="Sample">
	select * from sample where (select max(sampleid)from sample where projectidentifier = #pid#)= sampleid
  </select>
  
  <select id="selectMinSID" resultClass="Sample">
	select * from sample where (select min(sampleid)from sample)= sampleid
  </select>

  <select id="selectMinSIDfromProject" resultClass="Sample">
	select * from sample where (select min(sampleid)from sample where projectidentifier = #pid#)= sampleid
  </select>

  <!-- Select with no parameters using the result map for Account class. -->
  <select id="selectAllSamples" resultMap="SampleResult">
    select * from SAMPLE
  </select>
  
    <select id="selectAllSamplesByOwner" parameterClass="String" resultClass="Sample">
    select
      *
    from SAMPLE
  where OWNER = #owner#
  </select>
  
      <select id="selectAllSamplesByPID" parameterClass="int" resultClass="Sample">
    select
	*
    from SAMPLE
  where PROJECTIDENTIFIER = #projectid#
  </select>
  

  <!-- A simpler select example without the result map.  Note the 
       aliases to match the properties of the target result class. -->
  <select id="selectSampleById" parameterClass="long" resultClass="Sample">
    select
	*
    from SAMPLE
    where SAMPLEID = #sampleID#
  </select>
   
  <!-- Insert example, using the Account parameter class -->
  <insert id="insertSample" parameterClass="Sample">
     insert into SAMPLE (
      SAMPLEID,
      COLLECTIONDATE,
      COLLECTIONTIME,
      GPSDATUM,
      LONGITUDE,
      LATITUDE,
      WATERDEPTH,
      TEMPERATURE, 
      VOLUME,
      CONTAINER,
      COMMENT,
      ACCURACY,
      STORAGEDATE,
      OWNER,
      PROJECTIDENTIFIER,
      SITE,
      STORAGELOCATION,
      SEQID,
      STUDYTYPE,
      ENVTYPE)
    values (
    #sampleID#, 
    #collectionDate#, 
    #collectionTime#, 
    #gpsdatum#,
    #longitude#,
    #latitude#,
    #waterdepth#,
    #temperature#,
    #volume#,
    #container#,
    #comment#,
    #accuracy#,
    #storageDate#,
    #owner#,
    #projectidentifier#,
    #site#,
    #storagelocation#,
    #seqID#,
    #studytype#, 
    #envtype#)
    </insert>

 <!-- Update example, using the Account parameter class -->
  <update id="updateSample" parameterClass="Sample">
    update SAMPLE set
      COLLECTIONDATE = #collectionDate#,
      COLLECTIONTIME = #collectionTime#,
      GPSDATUM = #gpsdatum#,
      LONGITUDE = #longitude#,
      LATITUDE = #latitude#,
      WATERDEPTH = #waterdepth#,
      TEMPERATURE = #temperature#,
      VOLUME = #volume#,
      CONTAINER = #container#,
      COMMENT = #comment#,
      ACCURACY = #accuracy#,
      STORAGEDATE = #storageDate#,
      OWNER = #owner#,
      PROJECTIDENTIFIER = #projectidentifier#,
      SITE = #site#,
      STORAGELOCATION =#storagelocation#,
      SEQID =#seqID#,
      STUDYTYPE =#studytype#,
      ENVTYPE =#envtype#
    where
      SAMPLEID = #sampleID#
  </update>


  <!-- Delete example, using an integer as the parameter class -->
  <delete id="deleteSampleById" parameterClass="long">
    delete from SAMPLE where SAMPLEID = #sampleID#
  </delete>

</sqlMap>
