# Supplementary material for: MetaBar - a tool for consistent contextual data acquisition and standards compliant submission
Source: BMC Bioinformatics. 2010 Jun 30;11:358. doi: 10.1186/1471-2105-11-358 (PMC2912304; doi:10.1186/1471-2105-11-358)
Supplement: Additional file 1 — MetaBar open source code base under GNU GPL3 license. Zipped open source code base for local installation. A general installation manual can be found in the README.txt. [file 1471-2105-11-358-S1.ZIP › metabar-1.1/war/WEB-INF/ibatisXML/Member.xml]

<?xml version="1.0" encoding="UTF-8" ?>
<!--Copyright (C) 2009 Wolfgang Hankeln -->
<!--    This file is part of MetaBar. -->
<!--    MetaBar is free software: you can redistribute it and/or modify-->
<!--    it under the terms of the GNU General Public License as published by-->
<!--    the Free Software Foundation version 3 of the License.-->
<!--    MetaBar is distributed in the hope that it will be useful,-->
<!--    but WITHOUT ANY WARRANTY; without even the implied warranty of-->
<!--    MERCHANTABILITY or FITNESS FOR A PARTICULAR PURPOSE.  See the-->
<!--    GNU General Public License for more details. -->
<!--    You should have received a copy of the GNU General Public License -->
<!--    along with MetaBar.  If not, see <http://www.gnu.org/licenses/>. -->
<!DOCTYPE sqlMap      
    PUBLIC "-//ibatis.apache.org//DTD SQL Map 2.0//EN"      
    "http://ibatis.apache.org/dtd/sql-map-2.dtd">
    
<sqlMap namespace="Member">
    
      <!-- Use type aliases to avoid typing the full classname every time. -->
  	<typeAlias alias="Member" type="org.metabar.web.Member"/>
  	
  	<resultMap id="MemberResult" class="Member">
    <result property="memberID" column="memberID"/>
    <result property="membername" column="membername"/>
	</resultMap>
	
  <select id="selectMaxMID" resultClass="Member">
	select * from member where (select max(memberid)from member)= memberid
  </select>
 
   <!-- Select with no parameters using the result map for Account class. -->
  <select id="selectAllMembers" resultMap="MemberResult">
    select * from MEMBER
  </select>
  
    <!-- A simpler select example without the result map.  Note the 
       aliases to match the properties of the target result class. -->
  <select id="selectMemberById" parameterClass="int" resultClass="Member">
  select
      MEMBERID as memberID,
  	  MEMBERNAME as membername
  from MEMBER
  where MEMBERID = #memberID#
  </select>
  	
  <select id="selectMemberByName" parameterClass="String" resultClass="Member">
  select
      MEMBERID as memberID,
  	  MEMBERNAME as membername
  from MEMBER
  where MEMBERNAME = #membername#
  </select>
  	
    <!-- Insert example, using the Account parameter class -->
  <insert id="createMember" parameterClass="Member">
     insert into Member (
      MEMBERID,
      MEMBERNAME)
      values(
      #memberID#,
      #membername#)
  </insert>    	
  	 
  <!-- Delete example, using an integer as the parameter class -->
  <delete id="deleteMemberById" parameterClass="int">
    delete from MEMBER where MEMBERID = #memberID#
  </delete>
   	
</sqlMap>
