# Supplementary material for: MetaBar - a tool for consistent contextual data acquisition and standards compliant submission
Source: BMC Bioinformatics. 2010 Jun 30;11:358. doi: 10.1186/1471-2105-11-358 (PMC2912304; doi:10.1186/1471-2105-11-358)
Supplement: Additional file 1 — MetaBar open source code base under GNU GPL3 license. Zipped open source code base for local installation. A general installation manual can be found in the README.txt. [file 1471-2105-11-358-S1.ZIP › metabar-1.1/war/WEB-INF/ibatisXML/studytypes/BA.xml]

<?xml version="1.0" encoding="UTF-8"?>
<!--Copyright (C) 2009 Wolfgang Hankeln -->
<!--    This file is part of MetaBar. -->
<!--    MetaBar is free software: you can redistribute it and/or modify-->
<!--    it under the terms of the GNU General Public License as published by-->
<!--    the Free Software Foundation version 3 of the License.-->
<!--    MetaBar is distributed in the hope that it will be useful,-->
<!--    but WITHOUT ANY WARRANTY; without even the implied warranty of-->
<!--    MERCHANTABILITY or FITNESS FOR A PARTICULAR PURPOSE.  See the-->
<!--    GNU General Public License for more details. -->
<!--    You should have received a copy of the GNU General Public License -->
<!--    along with MetaBar.  If not, see <http://www.gnu.org/licenses/>. -->
<!DOCTYPE sqlMap PUBLIC "-//ibatis.apache.org//DTD SQL Map 2.0//EN" "http://ibatis.apache.org/dtd/sql-map-2.dtd">
<sqlMap namespace="BA">
  <typeAlias alias="BA" type="org.metabar.web.BA"/>

  <resultMap class="BA" id="BAResult" >
    <!--
      WARNING - This element is automatically generated by Apache iBATIS ibator, do not modify.
      This element was generated on Mon May 10 09:49:16 CEST 2010.
    -->
    <result column="sampleid" property="sampleid" />
    <result column="project_name" property="project_name" />
    <result column="experimental_factor" property="experimental_factor" />
    <result column="lat_lon" property="lat_lon" />
    <result column="alt_elev" property="alt_elev" />
    <result column="country" property="country" />
    <result column="environment" property="environment" />
    <result column="subspecf_gen_lin" property="subspecf_gen_lin" />
    <result column="num_replicons" property="num_replicons" />
    <result column="extrachrom_elements" property="extrachrom_elements" />
    <result column="estimated_size" property="estimated_size" />
    <result column="ref_biomaterial" property="ref_biomaterial" />
    <result column="source_mat_identifiers" property="source_mat_identifiers" />
    <result column="pathogenicity" property="pathogenicity" />
    <result column="biotic_relationship" property="biotic_relationship" />
    <result column="specific_host" property="specific_host" />
    <result column="host_spec_range" property="host_spec_range" />
    <result column="health_disease_stat" property="health_disease_stat" />
    <result column="trophic_level" property="trophic_level" />
    <result column="encoded_traits" property="encoded_traits" />
    <result column="rel_to_oxygen" property="rel_to_oxygen" />
    <result column="isol_growth_condt" property="isol_growth_condt" />
    <result column="samp_collect_device" property="samp_collect_device" />
    <result column="samp_mat_process" property="samp_mat_process" />
    <result column="nucl_acid_ext" property="nucl_acid_ext" />
    <result column="nucl_acid_amp" property="nucl_acid_amp" />
    <result column="adapters" property="adapters" />
    <result column="seq_meth" property="seq_meth" />
    <result column="assembly" property="assembly" />
    <result column="assembly_name" property="assembly_name" />
    <result column="finishing_strategy" property="finishing_strategy" />
    <result column="annot_source" property="annot_source" />
    <result column="url" property="url" />
    <result column="sop" property="sop" />
  </resultMap>
  
  <select id="selectBABySampleID" parameterClass="long" resultClass="BA">
    select * from BA
    where SAMPLEID = #sampleid#
    </select>
  
    <select id="selectAllBAs" resultMap="BAResult">
    select * from BA
    </select>
    
  <insert id="insertBA" parameterClass="BA">
     insert into BA (sampleid,
     project_name,
     experimental_factor,
     lat_lon, 
     alt_elev, 
     country, 
     environment,
     subspecf_gen_lin, 
     num_replicons, 
     extrachrom_elements, 
     estimated_size, 
     ref_biomaterial,
     source_mat_identifiers, 
     pathogenicity, 
     biotic_relationship, 
     specific_host, 
     host_spec_range,
     health_disease_stat, 
     trophic_level, 
     encoded_traits, 
     rel_to_oxygen, 
     isol_growth_condt,
     samp_collect_device, 
     samp_mat_process, 
     nucl_acid_ext, 
     nucl_acid_amp, 
     adapters,
     seq_meth, 
     assembly, 
     assembly_name, 
     finishing_strategy, 
     annot_source, 
     url, 
     sop)
    values (#sampleid#,
      #project_name#, 
      #experimental_factor#,
      #lat_lon#,
      #alt_elev#, 
      #country#,
      #environment#, 
      #subspecf_gen_lin#, 
      #num_replicons#,
      #extrachrom_elements#, 
      #estimated_size#, 
      #ref_biomaterial#,
      #source_mat_identifiers#, 
      #pathogenicity#, 
      #biotic_relationship#,
      #specific_host#, 
      #host_spec_range#, 
      #health_disease_stat#,
      #trophic_level#, 
      #encoded_traits#, 
      #rel_to_oxygen#,
      #isol_growth_condt#,
      #samp_collect_device#, 
      #samp_mat_process#,
      #nucl_acid_ext#, 
      #nucl_acid_amp#, 
      #adapters#,
      #seq_meth#, 
      #assembly#, 
      #assembly_name#, 
      #finishing_strategy#,
      #annot_source#, 
      #url#, 
      #sop#)
  </insert>


  <update id="updateBA" parameterClass="BA">
    update BA set 
        sampleid = #sampleid#,
        project_name = #project_name#,
        experimental_factor = #experimental_factor#,
        lat_lon = #lat_lon#,
        alt_elev = #alt_elev#,
        country = #country#,
        environment = #environment#,
        subspecf_gen_lin = #subspecf_gen_lin#,
        num_replicons = #num_replicons#,
        extrachrom_elements = #extrachrom_elements#,
        estimated_size = #estimated_size#,
        ref_biomaterial = #ref_biomaterial#,
        source_mat_identifiers = #source_mat_identifiers#,
        pathogenicity = #pathogenicity#,
        biotic_relationship = #biotic_relationship#,
        specific_host = #specific_host#,
        host_spec_range = #host_spec_range#,
        health_disease_stat = #health_disease_stat#,
        trophic_level = #trophic_level#,
        encoded_traits = #encoded_traits#,
        rel_to_oxygen = #rel_to_oxygen#,
        isol_growth_condt = #isol_growth_condt#,
        samp_collect_device = #samp_collect_device#,
        samp_mat_process = #samp_mat_process#,
        nucl_acid_ext = #nucl_acid_ext#,
        nucl_acid_amp = #nucl_acid_amp#,
        adapters = #adapters#,
        seq_meth = #seq_meth#,
        assembly = #assembly#,
        assembly_name = #assembly_name#,
        finishing_strategy = #finishing_strategy#,
        annot_source = #annot_source#,
        url = #url#,
        sop = #sop#
      where 
      SAMPLEID = #sampleid#     
  </update>
  
  <!-- Delete example, using an integer as the parameter class -->
  <delete id="deleteBABySampleId" parameterClass="long">
    delete from BA where SAMPLEID = #sampleid#
  </delete>
  
</sqlMap>
