# Supplementary material for: MetaBar - a tool for consistent contextual data acquisition and standards compliant submission
Source: BMC Bioinformatics. 2010 Jun 30;11:358. doi: 10.1186/1471-2105-11-358 (PMC2912304; doi:10.1186/1471-2105-11-358)
Supplement: Additional file 1 — MetaBar open source code base under GNU GPL3 license. Zipped open source code base for local installation. A general installation manual can be found in the README.txt. [file 1471-2105-11-358-S1.ZIP › metabar-1.1/war/WEB-INF/ibatisXML/studytypes/VI.xml]

<?xml version="1.0" encoding="UTF-8" ?>
<!--Copyright (C) 2009 Wolfgang Hankeln -->
<!--    This file is part of MetaBar. -->
<!--    MetaBar is free software: you can redistribute it and/or modify-->
<!--    it under the terms of the GNU General Public License as published by-->
<!--    the Free Software Foundation version 3 of the License.-->
<!--    MetaBar is distributed in the hope that it will be useful,-->
<!--    but WITHOUT ANY WARRANTY; without even the implied warranty of-->
<!--    MERCHANTABILITY or FITNESS FOR A PARTICULAR PURPOSE.  See the-->
<!--    GNU General Public License for more details. -->
<!--    You should have received a copy of the GNU General Public License -->
<!--    along with MetaBar.  If not, see <http://www.gnu.org/licenses/>. -->
<!DOCTYPE sqlMap PUBLIC "-//ibatis.apache.org//DTD SQL Map 2.0//EN" "http://ibatis.apache.org/dtd/sql-map-2.dtd" >
<sqlMap namespace="VI" >
  <typeAlias alias="VI" type="org.metabar.web.VI"/>

  <resultMap class="VI" id="VIResult" >

    <!--
      WARNING - This element is automatically generated by Apache iBATIS ibator, do not modify.
      This element was generated on Tue May 11 11:44:41 CEST 2010.
    -->
    <result column="sampleid" property="sampleid" jdbcType="BIGINT" />
    <result column="environment" property="environment" jdbcType="VARCHAR" />
    <result column="num_replicons" property="num_replicons" jdbcType="INTEGER" />
    <result column="project_name" property="project_name" jdbcType="VARCHAR" />
    <result column="propagation" property="propagation" jdbcType="VARCHAR" />
    <result column="lat_lon" property="lat_lon" jdbcType="VARCHAR" />
    <result column="alt_elev" property="alt_elev" jdbcType="VARCHAR" />
    <result column="pathogenicity" property="pathogenicity" jdbcType="VARCHAR" />
    <result column="country" property="country" jdbcType="VARCHAR" />
    <result column="assembly" property="assembly" jdbcType="VARCHAR" />
    <result column="seq_meth" property="seq_meth" jdbcType="VARCHAR" />
    <result column="nucl_acid_amp" property="nucl_acid_amp" jdbcType="VARCHAR" />
    <result column="source_mat_identifiers" property="source_mat_identifiers" jdbcType="VARCHAR" />
    <result column="nucl_acid_ext" property="nucl_acid_ext" jdbcType="VARCHAR" />
    <result column="subspecf_gen_lin" property="subspecf_gen_lin" jdbcType="VARCHAR" />
    <result column="host_spec_range" property="host_spec_range" jdbcType="VARCHAR" />
    <result column="specific_host" property="specific_host" jdbcType="VARCHAR" />
    <result column="health_disease_stat" property="health_disease_stat" jdbcType="VARCHAR" />
    <result column="encoded_traits" property="encoded_traits" jdbcType="VARCHAR" />
    <result column="ref_biomaterial" property="ref_biomaterial" jdbcType="VARCHAR" />
    <result column="estimated_size" property="estimated_size" jdbcType="VARCHAR" />
    <result column="isol_growth_condt" property="isol_growth_condt" jdbcType="VARCHAR" />
    <result column="samp_mat_process" property="samp_mat_process" jdbcType="VARCHAR" />
    <result column="biotic_relationship" property="biotic_relationship" jdbcType="VARCHAR" />
    <result column="finishing_strategy" property="finishing_strategy" jdbcType="VARCHAR" />
    <result column="sop" property="sop" jdbcType="VARCHAR" />
    <result column="url" property="url" jdbcType="VARCHAR" />
    <result column="samp_collect_device" property="samp_collect_device" jdbcType="VARCHAR" />
    <result column="experimental_factor" property="experimental_factor" jdbcType="VARCHAR" />
    <result column="assembly_name" property="assembly_name" jdbcType="VARCHAR" />
    <result column="annot_source" property="annot_source" jdbcType="VARCHAR" />
    <result column="adapters" property="adapters" jdbcType="VARCHAR" />
  </resultMap>
  
  <select id="selectVIBySampleID" parameterClass="long" resultClass="VI">
    select * from VI
    where SAMPLEID = #sampleid#
  </select>
  
  <select id="selectAllVIs" resultMap="VIResult">
    select * from VI
  </select>
  
   <insert id="insertVI" parameterClass="VI">
     insert into VI (sampleid,
      environment, 
      num_replicons, 
      project_name, 
      propagation, 
      lat_lon, 
      alt_elev,
      pathogenicity, 
      country, assembly, 
      seq_meth, 
      nucl_acid_amp, 
      source_mat_identifiers,
      nucl_acid_ext, 
      subspecf_gen_lin, 
      host_spec_range, 
      specific_host, 
      health_disease_stat,
      encoded_traits, 
      ref_biomaterial, 
      estimated_size, 
      isol_growth_condt, 
      samp_mat_process,
      biotic_relationship, 
      finishing_strategy, 
      sop, 
      url, 
      samp_collect_device,
      experimental_factor,
      assembly_name,
      annot_source,
      adapters)
    values (#sampleid:BIGINT#,
      #environment:VARCHAR#, 
      #num_replicons:INTEGER#,
      #project_name:VARCHAR#, 
      #propagation:VARCHAR#, 
      #lat_lon:VARCHAR#, 
      #alt_elev:VARCHAR#,
      #pathogenicity:VARCHAR#, 
      #country:VARCHAR#, 
      #assembly:VARCHAR#,
      #seq_meth:VARCHAR#, 
      #nucl_acid_amp:VARCHAR#,
      #source_mat_identifiers:VARCHAR#,
      #nucl_acid_ext:VARCHAR#, 
      #subspecf_gen_lin:VARCHAR#, 
      #host_spec_range:VARCHAR#,
      #specific_host:VARCHAR#, 
      #health_disease_stat:VARCHAR#, 
      #encoded_traits:VARCHAR#,
      #ref_biomaterial:VARCHAR#, 
      #estimated_size:VARCHAR#, 
      #isol_growth_condt:VARCHAR#,
      #samp_mat_process:VARCHAR#, 
      #biotic_relationship:VARCHAR#, 
      #finishing_strategy:VARCHAR#, 
      #sop:VARCHAR#, 
      #url:VARCHAR#, 
      #samp_collect_device:VARCHAR#, 
      #experimental_factor:VARCHAR#,
      #assembly_name:VARCHAR#,
      #annot_source:VARCHAR#,
      #adapters:VARCHAR#)
  </insert>
  
  <update id="updateVI" parameterClass="VI">
    update VI set
	  sampleid = #sampleid:BIGINT#,
      environment = #environment:VARCHAR#,
      num_replicons = #num_replicons:INTEGER#,
      project_name = #project_name:VARCHAR#,
      propagation = #propagation:VARCHAR#,
      lat_lon = #lat_lon:VARCHAR#,
      alt_elev = #alt_elev:VARCHAR#,
      pathogenicity = #pathogenicity:VARCHAR#,
      country = #country:VARCHAR#,
      assembly = #assembly:VARCHAR#,
      seq_meth = #seq_meth:VARCHAR#,
      nucl_acid_amp = #nucl_acid_amp:VARCHAR#,
      source_mat_identifiers = #source_mat_identifiers:VARCHAR#,
      nucl_acid_ext = #nucl_acid_ext:VARCHAR#,
      subspecf_gen_lin = #subspecf_gen_lin:VARCHAR#,
      host_spec_range = #host_spec_range:VARCHAR#,
      specific_host = #specific_host:VARCHAR#,
      health_disease_stat = #health_disease_stat:VARCHAR#,
      encoded_traits = #encoded_traits:VARCHAR#,
      ref_biomaterial = #ref_biomaterial:VARCHAR#,
      estimated_size = #estimated_size:VARCHAR#,
      isol_growth_condt = #isol_growth_condt:VARCHAR#,
      samp_mat_process = #samp_mat_process:VARCHAR#,
      biotic_relationship = #biotic_relationship:VARCHAR#,
      finishing_strategy = #finishing_strategy:VARCHAR#,
      sop = #sop:VARCHAR#,
      url = #url:VARCHAR#,
      samp_collect_device = #samp_collect_device:VARCHAR#,
      experimental_factor = #experimental_factor:VARCHAR#,
      assembly_name = #assembly_name:VARCHAR#,
      annot_source = #annot_source:VARCHAR#,
      adapters = #adapters:VARCHAR#
     where 
      SAMPLEID = #sampleid# 
  </update>
 
<!-- Delete example, using an integer as the parameter class -->
  <delete id="deleteVIBySampleId" parameterClass="long">
    delete from VI where SAMPLEID = #sampleid#
  </delete>
    
</sqlMap>
