# Supplementary material for: MetaBar - a tool for consistent contextual data acquisition and standards compliant submission
Source: BMC Bioinformatics. 2010 Jun 30;11:358. doi: 10.1186/1471-2105-11-358 (PMC2912304; doi:10.1186/1471-2105-11-358)
Supplement: Additional file 1 — MetaBar open source code base under GNU GPL3 license. Zipped open source code base for local installation. A general installation manual can be found in the README.txt. [file 1471-2105-11-358-S1.ZIP › metabar-1.1/war/WEB-INF/ibatisXML/studytypes/MIENS_S.xml]

<?xml version="1.0" encoding="UTF-8" ?>
<!--Copyright (C) 2009 Wolfgang Hankeln -->
<!--    This file is part of MetaBar. -->
<!--    MetaBar is free software: you can redistribute it and/or modify-->
<!--    it under the terms of the GNU General Public License as published by-->
<!--    the Free Software Foundation version 3 of the License.-->
<!--    MetaBar is distributed in the hope that it will be useful,-->
<!--    but WITHOUT ANY WARRANTY; without even the implied warranty of-->
<!--    MERCHANTABILITY or FITNESS FOR A PARTICULAR PURPOSE.  See the-->
<!--    GNU General Public License for more details. -->
<!--    You should have received a copy of the GNU General Public License -->
<!--    along with MetaBar.  If not, see <http://www.gnu.org/licenses/>. -->
<!DOCTYPE sqlMap      
    PUBLIC "-//ibatis.apache.org//DTD SQL Map 2.0//EN"      
    "http://ibatis.apache.org/dtd/sql-map-2.dtd">

<sqlMap namespace="MIENS_S">

  <!-- Use type aliases to avoid typing the full classname every time. -->
  <typeAlias alias="MIENS_S" type="org.metabar.web.MIENS_S"/>

  <!-- Result maps describe the mapping between the columns returned
       from a query, and the class properties.  A result map isn't
       necessary if the columns (or aliases) match to the properties 
       exactly. -->
  <resultMap class="MIENS_S" id="MIENS_SResult">
  <result property="sampleID" column="sampleID"/>
  <result property="assembly" column="assembly"/>
  <result property="chimera_check" column="chimera_check"/>
  <result property="environment" column="environment"/>
  <result property="experimental_factor" column="experimental_factor"/>
  <result property="alt_elev" column="alt_elev"/>
  <result property="country" column="country"/>
  <result property="lib_reads_seqd" column="lib_reads_seqd"/>
  <result property="libr_screen" column="libr_screen"/>
  <result property="lib_size" column="lib_size"/>
  <result property="lib_vector" column="lib_vector"/>
  <result property="multiplex_ident" column="multiplex_ident"/>
  <result property="nucl_acid_amp" column="nucl_acid_amp"/>
  <result property="nucl_acid_ext" column="nucl_acid_ext"/>
  <result property="pcr_cond" column="pcr_cond"/>
  <result property="pcr_primers" column="pcr_primers"/>
  <result property="rel_to_oxygen" column="rel_to_oxygen"/>
  <result property="url" column="url"/>
  <result property="sop" column="sop"/>
  <result property="samp_collect_device" column="samp_collect_device"/>
  <result property="samp_mat_process" column="samp_mat_process"/>
  <result property="seq_quality_check" column="seq_quality_check"/>
  <result property="sequencing_meth" column="sequencing_meth"/>
  <result property="target_gene" column="target_gene"/>
  <result property="target_subfragment" column="target_subfragment"/>
  </resultMap>
  
   <select id="selectMIENS_SBySampleID" parameterClass="long" resultClass="MIENS_S">
    select * from MIENS_S
    where SAMPLEID = #sampleID#
  </select>
  
  <select id="selectAllMIENS_Ss" resultMap="MIENS_SResult">
    select * from MIENS_S
  </select>
    
  <insert id="insertMIENS_S" parameterClass="MIENS_S">
     insert into MIENS_S (
        SAMPLEID,
    	ASSEMBLY, 
    	CHIMERA_CHECK,
    	ENVIRONMENT,
    	EXPERIMENTAL_FACTOR,
    	ALT_ELEV,
    	COUNTRY,
    	LIB_READS_SEQD,
    	LIBR_SCREEN,
    	LIB_SIZE,
    	LIB_VECTOR,
    	MULTIPLEX_IDENT,
    	NUCL_ACID_AMP,
    	NUCL_ACID_EXT,
    	PCR_COND,
    	PCR_PRIMERS,
    	REL_TO_OXYGEN,
    	URL,
    	SOP,
    	SAMP_COLLECT_DEVICE,
    	SAMP_MAT_PROCESS,
    	SEQ_QUALITY_CHECK,
    	SEQUENCING_METH,
    	TARGET_GENE,
    	TARGET_SUBFRAGMENT)
    values (
    #sampleID#,
    #assembly#, 
    #chimera_check#,
    #environment#, 
    #experimental_factor#,
    #alt_elev#, 
    #country#, 
    #lib_reads_seqd#, 
    #libr_screen#, 
    #lib_size#,
    #lib_vector#, 
    #multiplex_ident#,
    #nucl_acid_amp#, 
    #nucl_acid_ext#, 
    #pcr_cond#,
    #pcr_primers#,
    #rel_to_oxygen#, 
    #url#, 
    #sop#, 
    #samp_collect_device#,
    #samp_mat_process#, 
    #seq_quality_check#, 
    #sequencing_meth#, 
    #target_gene#, 
    #target_subfragment#)
    </insert>

 <!-- Update example, using the Account parameter class -->
  <update id="updateMIENS_S" parameterClass="MIENS_S">
    update MIENS_S set
    	ASSEMBLY       =#assembly#,  
    	CHIMERA_CHECK   =#chimera_check#,
    	ENVIRONMENT  =#environment#, 
    	EXPERIMENTAL_FACTOR =#experimental_factor#,
    	ALT_ELEV   =#alt_elev#, 
    	COUNTRY  =#country#, 
    	LIB_READS_SEQD  =#lib_reads_seqd#, 
    	LIBR_SCREEN  =#libr_screen#,
    	LIB_SIZE =#lib_size#,
    	LIB_VECTOR =#lib_vector#,
    	MULTIPLEX_IDENT=#multiplex_ident#,
    	NUCL_ACID_AMP =#nucl_acid_amp#, 
    	NUCL_ACID_EXT=#nucl_acid_ext#, 
    	PCR_COND =#pcr_cond#,
    	PCR_PRIMERS=#pcr_primers#,
    	REL_TO_OXYGEN =#rel_to_oxygen#,
    	URL=#url#, 
    	SOP=#sop#,
    	SAMP_COLLECT_DEVICE =#samp_collect_device#,
    	SAMP_MAT_PROCESS =#samp_mat_process#, 
    	SEQ_QUALITY_CHECK=#seq_quality_check#,
    	SEQUENCING_METH=#sequencing_meth#,
    	TARGET_GENE =#target_gene#, 
    	TARGET_SUBFRAGMENT=#target_subfragment#
    where
      SAMPLEID = #sampleID#
  </update>

  <!-- Delete example, using an integer as the parameter class -->
  <delete id="deleteMIENS_SBySampleId" parameterClass="long">
    delete from MIENS_S where SAMPLEID = #sampleID#
  </delete>
</sqlMap>
  
