# Supplementary material for: MetaBar - a tool for consistent contextual data acquisition and standards compliant submission
Source: BMC Bioinformatics. 2010 Jun 30;11:358. doi: 10.1186/1471-2105-11-358 (PMC2912304; doi:10.1186/1471-2105-11-358)
Supplement: Additional file 1 — MetaBar open source code base under GNU GPL3 license. Zipped open source code base for local installation. A general installation manual can be found in the README.txt. [file 1471-2105-11-358-S1.ZIP › metabar-1.1/war/WEB-INF/ibatisXML/studytypes/MIENS_C.xml]

<?xml version="1.0" encoding="UTF-8" ?>
<!--Copyright (C) 2009 Wolfgang Hankeln -->
<!--    This file is part of MetaBar. -->
<!--    MetaBar is free software: you can redistribute it and/or modify-->
<!--    it under the terms of the GNU General Public License as published by-->
<!--    the Free Software Foundation version 3 of the License.-->
<!--    MetaBar is distributed in the hope that it will be useful,-->
<!--    but WITHOUT ANY WARRANTY; without even the implied warranty of-->
<!--    MERCHANTABILITY or FITNESS FOR A PARTICULAR PURPOSE.  See the-->
<!--    GNU General Public License for more details. -->
<!--    You should have received a copy of the GNU General Public License -->
<!--    along with MetaBar.  If not, see <http://www.gnu.org/licenses/>. -->
<!DOCTYPE sqlMap PUBLIC "-//ibatis.apache.org//DTD SQL Map 2.0//EN" "http://ibatis.apache.org/dtd/sql-map-2.dtd" >
<sqlMap namespace="MIENS_C" >

  <typeAlias alias="MIENS_C" type="org.metabar.web.MIENS_C"/>

  <resultMap class="MIENS_C" id="MIENS_CResult" >
    <!--
      WARNING - This element is automatically generated by Apache iBATIS ibator, do not modify.
      This element was generated on Wed May 05 14:27:51 CEST 2010.
    -->
    <result column="sampleid" property="sampleid" jdbcType="BIGINT" />
    <result column="environment" property="environment" jdbcType="VARCHAR" />
    <result column="project_name" property="project_name" jdbcType="VARCHAR" />
    <result column="lat_lon" property="lat_lon" jdbcType="VARCHAR" />
    <result column="trophic_level" property="trophic_level" jdbcType="VARCHAR" />
    <result column="alt_elev" property="alt_elev" jdbcType="VARCHAR" />
    <result column="country" property="country" jdbcType="VARCHAR" />
    <result column="seq_meth" property="seq_meth" jdbcType="VARCHAR" />
    <result column="nucl_acid_amp" property="nucl_acid_amp" jdbcType="VARCHAR" />
    <result column="source_mat_identifiers" property="source_mat_identifiers" jdbcType="VARCHAR" />
    <result column="nucl_acid_ext" property="nucl_acid_ext" jdbcType="VARCHAR" />
    <result column="subspecf_gen_lin" property="subspecf_gen_lin" jdbcType="VARCHAR" />
    <result column="isol_growth_condt" property="isol_growth_condt" jdbcType="VARCHAR" />
    <result column="samp_mat_process" property="samp_mat_process" jdbcType="VARCHAR" />
    <result column="biotic_relationship" property="biotic_relationship" jdbcType="VARCHAR" />
    <result column="seq_quality_check" property="seq_quality_check" jdbcType="VARCHAR" />
    <result column="sop" property="sop" jdbcType="VARCHAR" />
    <result column="url" property="url" jdbcType="VARCHAR" />
    <result column="samp_collect_device" property="samp_collect_device" jdbcType="VARCHAR" />
    <result column="extrachrom_elements" property="extrachrom_elements" jdbcType="INTEGER" />
    <result column="target_gene" property="target_gene" jdbcType="VARCHAR" />
    <result column="pcr_primers" property="pcr_primers" jdbcType="VARCHAR" />
    <result column="target_subfragment" property="target_subfragment" jdbcType="VARCHAR" />
    <result column="chimera_check" property="chimera_check" jdbcType="VARCHAR" />
    <result column="pcr_cond" property="pcr_cond" jdbcType="VARCHAR" />
    <result column="rel_to_oxygen" property="rel_to_oxygen" jdbcType="VARCHAR" />
    <result column="experimental_factor" property="experimental_factor" jdbcType="VARCHAR" />
  </resultMap>
  
  
   <select id="selectMIENS_CBySampleID" parameterClass="long" resultClass="MIENS_C">
    select * from MIENS_C
    where SAMPLEID = #sampleid#
  </select>
  
    <select id="selectAllMIENS_Cs" resultMap="MIENS_CResult">
    select * from MIENS_C
  </select>
  
    <insert id="insertMIENS_C" parameterClass="MIENS_C">
     insert into MIENS_C (sampleid,
      environment, 
      project_name, 
      lat_lon, 
      trophic_level, 
      alt_elev, 
      country, 
      seq_meth,
      nucl_acid_amp, 
      source_mat_identifiers, 
      nucl_acid_ext, 
      subspecf_gen_lin, 
      isol_growth_condt,
      samp_mat_process, 
      biotic_relationship,
      seq_quality_check, 
      sop, 
      url,
      samp_collect_device,  
      extrachrom_elements, 
      target_gene, 
      pcr_primers,
      target_subfragment, 
      chimera_check, 
      pcr_cond, 
      rel_to_oxygen, 
      experimental_factor)
    values (
     #sampleid:BIGINT#,
      #environment:VARCHAR#, 
      #project_name:VARCHAR#, 
      #lat_lon:VARCHAR#,
      #trophic_level:VARCHAR#, 
      #alt_elev:VARCHAR#, 
      #country:VARCHAR#,
      #seq_meth:VARCHAR#, 
      #nucl_acid_amp:VARCHAR#, 
      #source_mat_identifiers:VARCHAR#,
      #nucl_acid_ext:VARCHAR#, 
      #subspecf_gen_lin:VARCHAR#, 
      #isol_growth_condt:VARCHAR#,
      #samp_mat_process:VARCHAR#, 
      #biotic_relationship:VARCHAR#,
      #seq_quality_check:VARCHAR#, 
      #sop:VARCHAR#, 
      #url:VARCHAR#, 
      #samp_collect_device:VARCHAR#,
      #extrachrom_elements:INTEGER#, 
      #target_gene:VARCHAR#,
      #pcr_primers:VARCHAR#, 
      #target_subfragment:VARCHAR#, 
      #chimera_check:VARCHAR#,
      #pcr_cond:VARCHAR#, 
      #rel_to_oxygen:VARCHAR#, 
      #experimental_factor:VARCHAR#)
  </insert>
  
    <update id="updateMIENS_C" parameterClass="MIENS_C">
    update MIENS_C set
      environment = #environment:VARCHAR#,
      project_name = #project_name:VARCHAR#,
      lat_lon = #lat_lon:VARCHAR#,
      trophic_level = #trophic_level:VARCHAR#,
      alt_elev = #alt_elev:VARCHAR#,
      country = #country:VARCHAR#,
      seq_meth = #seq_meth:VARCHAR#,
      nucl_acid_amp = #nucl_acid_amp:VARCHAR#,
      source_mat_identifiers = #source_mat_identifiers:VARCHAR#,
      nucl_acid_ext = #nucl_acid_ext:VARCHAR#,
      subspecf_gen_lin = #subspecf_gen_lin:VARCHAR#,
      isol_growth_condt = #isol_growth_condt:VARCHAR#,
      samp_mat_process = #samp_mat_process:VARCHAR#,
      biotic_relationship = #biotic_relationship:VARCHAR#,
      seq_quality_check = #seq_quality_check:VARCHAR#,
      sop = #sop:VARCHAR#,
      url = #url:VARCHAR#,
      samp_collect_device = #samp_collect_device:VARCHAR#,
      extrachrom_elements = #extrachrom_elements:INTEGER#,
      target_gene = #target_gene:VARCHAR#,
      pcr_primers = #pcr_primers:VARCHAR#,
      target_subfragment = #target_subfragment:VARCHAR#,
      chimera_check = #chimera_check:VARCHAR#,
      pcr_cond = #pcr_cond:VARCHAR#,
      rel_to_oxygen = #rel_to_oxygen:VARCHAR#,
      experimental_factor = #experimental_factor:VARCHAR#
      where
      SAMPLEID = #sampleid#
 	 </update>
  
    <!-- Delete example, using an integer as the parameter class -->
  <delete id="deleteMIENS_CBySampleId" parameterClass="long">
    delete from MIENS_C where SAMPLEID = #sampleid#
  </delete>
</sqlMap>
