# Supplementary material for: MetaBar - a tool for consistent contextual data acquisition and standards compliant submission
Source: BMC Bioinformatics. 2010 Jun 30;11:358. doi: 10.1186/1471-2105-11-358 (PMC2912304; doi:10.1186/1471-2105-11-358)
Supplement: Additional file 1 — MetaBar open source code base under GNU GPL3 license. Zipped open source code base for local installation. A general installation manual can be found in the README.txt. [file 1471-2105-11-358-S1.ZIP › metabar-1.1/war/WEB-INF/ibatisXML/environmentalpackages/SOIL.xml]

<!--Copyright (C) 2009 Wolfgang Hankeln -->
<!--    This file is part of MetaBar. -->
<!--    MetaBar is free software: you can redistribute it and/or modify-->
<!--    it under the terms of the GNU General Public License as published by-->
<!--    the Free Software Foundation version 3 of the License.-->
<!--    MetaBar is distributed in the hope that it will be useful,-->
<!--    but WITHOUT ANY WARRANTY; without even the implied warranty of-->
<!--    MERCHANTABILITY or FITNESS FOR A PARTICULAR PURPOSE.  See the-->
<!--    GNU General Public License for more details. -->
<!--    You should have received a copy of the GNU General Public License -->
<!--    along with MetaBar.  If not, see <http://www.gnu.org/licenses/>. -->
<!DOCTYPE sqlMap PUBLIC "-//ibatis.apache.org//DTD SQL Map 2.0//EN" "http://ibatis.apache.org/dtd/sql-map-2.dtd" >

    <sqlMap namespace="SOIL" >
      <typeAlias alias="SOIL" type="org.metabar.web.Soil"/>
    
    
  <resultMap  class="SOIL" id="SOILResult" >
    <!--
      WARNING - This element is automatically generated by Apache iBATIS ibator, do not modify.
      This element was generated on Mon May 17 15:47:21 CEST 2010.
    -->
    <result column="sampleid" property="sampleid" jdbcType="BIGINT" />
    <result column="cur_vegetation" property="cur_vegetation" jdbcType="VARCHAR" />
    <result column="sieving" property="sieving" jdbcType="VARCHAR" />
    <result column="drainage_class" property="drainage_class" jdbcType="VARCHAR" />
    <result column="extreme_salinity" property="extreme_salinity" jdbcType="VARCHAR" />
    <result column="al_sat" property="al_sat" jdbcType="VARCHAR" />
    <result column="heavy_metals" property="heavy_metals" jdbcType="VARCHAR" />
    <result column="agrochem_addition" property="agrochem_addition" jdbcType="VARCHAR" />
    <result column="tillage" property="tillage" jdbcType="VARCHAR" />
    <result column="fire" property="fire" jdbcType="VARCHAR" />
    <result column="flooding" property="flooding" jdbcType="VARCHAR" />
    <result column="extreme_event" property="extreme_event" jdbcType="VARCHAR" />
    <result column="other" property="other" jdbcType="VARCHAR" />
    <result column="horizon" property="horizon" jdbcType="VARCHAR" />
    <result column="annual_season_temp" property="annual_season_temp" jdbcType="VARCHAR" />
    <result column="annual_season_precpt" property="annual_season_precpt" jdbcType="VARCHAR" />
    <result column="link_class_info" property="link_class_info" jdbcType="VARCHAR" />
    <result column="microbial_biomass" property="microbial_biomass" jdbcType="VARCHAR" />
    <result column="link_addit_analys" property="link_addit_analys" jdbcType="VARCHAR" />
    <result column="crop_rotation" property="crop_rotation" jdbcType="VARCHAR" />
    <result column="local_class" property="local_class" jdbcType="VARCHAR" />
    <result column="soil_type" property="soil_type" jdbcType="VARCHAR" />
    <result column="slope_gradient" property="slope_gradient" jdbcType="VARCHAR" />
    <result column="slope_aspect" property="slope_aspect" jdbcType="VARCHAR" />
    <result column="profile_position" property="profile_position" jdbcType="VARCHAR" />
    <result column="ph" property="ph" jdbcType="VARCHAR" />
    <result column="fao_class" property="fao_class" jdbcType="VARCHAR" />
    <result column="store_cond" property="store_cond" jdbcType="VARCHAR" />
    <result column="texture" property="texture" jdbcType="VARCHAR" />
    <result column="tot_org_c" property="tot_org_c" jdbcType="VARCHAR" />
    <result column="tot_n" property="tot_n" jdbcType="VARCHAR" />
    <result column="water_content_soil" property="water_content_soil" jdbcType="VARCHAR" />
    <result column="cur_land_use" property="cur_land_use" jdbcType="VARCHAR" />
    <result column="previous_land_use" property="previous_land_use" jdbcType="VARCHAR" />
    <result column="horizon_meth" property="horizon_meth" jdbcType="VARCHAR" />
    <result column="water_content_soil_meth" property="water_content_soil_meth" jdbcType="VARCHAR" />
    <result column="samp_weight_dna_ext" property="samp_weight_dna_ext" jdbcType="VARCHAR" />
    <result column="soil_type_meth" property="soil_type_meth" jdbcType="VARCHAR" />
    <result column="texture_meth" property="texture_meth" jdbcType="VARCHAR" />
    <result column="ph_meth" property="ph_meth" jdbcType="VARCHAR" />
    <result column="misc_param" property="misc_param" jdbcType="VARCHAR" />
    <result column="cur_vegetation_meth" property="cur_vegetation_meth" jdbcType="VARCHAR" />
    <result column="previous_land_use_meth" property="previous_land_use_meth" jdbcType="VARCHAR" />
    <result column="pool_dna_extracts" property="pool_dna_extracts" jdbcType="VARCHAR" />
    <result column="link_climate_info" property="link_climate_info" jdbcType="VARCHAR" />
    <result column="local_class_meth" property="local_class_meth" jdbcType="VARCHAR" />
    <result column="tot_org_c_meth" property="tot_org_c_meth" jdbcType="VARCHAR" />
    <result column="tot_n_meth" property="tot_n_meth" jdbcType="VARCHAR" />
    <result column="microbial_biomass_meth" property="microbial_biomass_meth" jdbcType="VARCHAR" />
    <result column="salinity_meth" property="salinity_meth" jdbcType="VARCHAR" />
    <result column="heavy_metals_meth" property="heavy_metals_meth" jdbcType="VARCHAR" />
    <result column="al_sat_meth" property="al_sat_meth" jdbcType="VARCHAR" />
  </resultMap>
 
   <select id="selectSOILBySampleID" parameterClass="long" resultClass="SOIL">
   	select * from SOIL
   	where SAMPLEID = #sampleid#
  </select>
  
  <select id="selectAllSOILs" resultMap="SOILResult">
    select * from SOIL
  </select>

  
 <insert id="insertSOIL" parameterClass="SOIL">
     insert into SOIL(sampleid, cur_vegetation, sieving, drainage_class, extreme_salinity,
      al_sat, heavy_metals, agrochem_addition, tillage, fire, flooding, extreme_event, other,
      horizon, annual_season_temp, annual_season_precpt, link_class_info, microbial_biomass,
      link_addit_analys, crop_rotation, local_class, soil_type, slope_gradient, slope_aspect,
      profile_position, ph, fao_class, store_cond, texture, tot_org_c, tot_n, water_content_soil,
      cur_land_use, previous_land_use, horizon_meth, water_content_soil_meth, samp_weight_dna_ext,
      soil_type_meth, texture_meth, ph_meth, misc_param, cur_vegetation_meth,
      previous_land_use_meth, pool_dna_extracts, link_climate_info, local_class_meth,
      tot_org_c_meth, tot_n_meth, microbial_biomass_meth, salinity_meth, heavy_metals_meth,
      al_sat_meth)
    values (#sampleid:BIGINT#, #cur_vegetation:VARCHAR#, #sieving:VARCHAR#,
      #drainage_class:VARCHAR#, #extreme_salinity:VARCHAR#, #al_sat:VARCHAR#,
      #heavy_metals:VARCHAR#, #agrochem_addition:VARCHAR#, #tillage:VARCHAR#, #fire:VARCHAR#,
      #flooding:VARCHAR#, #extreme_event:VARCHAR#, #other:VARCHAR#, #horizon:VARCHAR#,
      #annual_season_temp:VARCHAR#, #annual_season_precpt:VARCHAR#, #link_class_info:VARCHAR#,
      #microbial_biomass:VARCHAR#, #link_addit_analys:VARCHAR#, #crop_rotation:VARCHAR#,
      #local_class:VARCHAR#, #soil_type:VARCHAR#, #slope_gradient:VARCHAR#, #slope_aspect:VARCHAR#,
      #profile_position:VARCHAR#, #ph:VARCHAR#, #fao_class:VARCHAR#, #store_cond:VARCHAR#,
      #texture:VARCHAR#, #tot_org_c:VARCHAR#, #tot_n:VARCHAR#, #water_content_soil:VARCHAR#,
      #cur_land_use:VARCHAR#, #previous_land_use:VARCHAR#, #horizon_meth:VARCHAR#,
      #water_content_soil_meth:VARCHAR#, #samp_weight_dna_ext:VARCHAR#, #soil_type_meth:VARCHAR#,
      #texture_meth:VARCHAR#, #ph_meth:VARCHAR#, #misc_param:VARCHAR#,
      #cur_vegetation_meth:VARCHAR#, #previous_land_use_meth:VARCHAR#, #pool_dna_extracts:VARCHAR#,
      #link_climate_info:VARCHAR#, #local_class_meth:VARCHAR#, #tot_org_c_meth:VARCHAR#,
      #tot_n_meth:VARCHAR#, #microbial_biomass_meth:VARCHAR#, #salinity_meth:VARCHAR#,
      #heavy_metals_meth:VARCHAR#, #al_sat_meth:VARCHAR#)
  </insert>
  
   <update id="updateSOIL" parameterClass="SOIL"> 
    update SOIL set
      cur_vegetation = #cur_vegetation:VARCHAR#,
      sieving = #sieving:VARCHAR#,
      drainage_class = #drainage_class:VARCHAR#,
      extreme_salinity = #extreme_salinity:VARCHAR#,
      al_sat = #al_sat:VARCHAR#,
      heavy_metals = #heavy_metals:VARCHAR#,
      agrochem_addition = #agrochem_addition:VARCHAR#,
      tillage = #tillage:VARCHAR#,
      fire = #fire:VARCHAR#,
      flooding = #flooding:VARCHAR#,
      extreme_event = #extreme_event:VARCHAR#,
      other = #other:VARCHAR#,
      horizon = #horizon:VARCHAR#,
      annual_season_temp = #annual_season_temp:VARCHAR#,
      annual_season_precpt = #annual_season_precpt:VARCHAR#,
      link_class_info = #link_class_info:VARCHAR#,
      microbial_biomass = #microbial_biomass:VARCHAR#,
      link_addit_analys = #link_addit_analys:VARCHAR#,
      crop_rotation = #crop_rotation:VARCHAR#,
      local_class = #local_class:VARCHAR#,
      soil_type = #soil_type:VARCHAR#,
      slope_gradient = #slope_gradient:VARCHAR#,
      slope_aspect = #slope_aspect:VARCHAR#,
      profile_position = #profile_position:VARCHAR#,
      ph = #ph:VARCHAR#,
      fao_class = #fao_class:VARCHAR#,
      store_cond = #store_cond:VARCHAR#,
      texture = #texture:VARCHAR#,
      tot_org_c = #tot_org_c:VARCHAR#,
      tot_n = #tot_n:VARCHAR#,
      water_content_soil = #water_content_soil:VARCHAR#,
      cur_land_use = #cur_land_use:VARCHAR#,
      previous_land_use = #previous_land_use:VARCHAR#,
      horizon_meth = #horizon_meth:VARCHAR#,
      water_content_soil_meth = #water_content_soil_meth:VARCHAR#,
      samp_weight_dna_ext = #samp_weight_dna_ext:VARCHAR#,
      soil_type_meth = #soil_type_meth:VARCHAR#,
      texture_meth = #texture_meth:VARCHAR#,
      ph_meth = #ph_meth:VARCHAR#,
      misc_param = #misc_param:VARCHAR#,
      cur_vegetation_meth = #cur_vegetation_meth:VARCHAR#,
      previous_land_use_meth = #previous_land_use_meth:VARCHAR#,
      pool_dna_extracts = #pool_dna_extracts:VARCHAR#,
      link_climate_info = #link_climate_info:VARCHAR#,
      local_class_meth = #local_class_meth:VARCHAR#,
      tot_org_c_meth = #tot_org_c_meth:VARCHAR#,
      tot_n_meth = #tot_n_meth:VARCHAR#,
      microbial_biomass_meth = #microbial_biomass_meth:VARCHAR#,
      salinity_meth = #salinity_meth:VARCHAR#,
      heavy_metals_meth = #heavy_metals_meth:VARCHAR#,
      al_sat_meth = #al_sat_meth:VARCHAR#
    where
      SAMPLEID = #sampleid#
  </update>
  
  <delete id="deleteSOILBySampleId" parameterClass="long">
    delete from SOIL where SAMPLEID = #sampleid#
  </delete>

</sqlMap>
