# Supplementary material for: MetaBar - a tool for consistent contextual data acquisition and standards compliant submission
Source: BMC Bioinformatics. 2010 Jun 30;11:358. doi: 10.1186/1471-2105-11-358 (PMC2912304; doi:10.1186/1471-2105-11-358)
Supplement: Additional file 1 — MetaBar open source code base under GNU GPL3 license. Zipped open source code base for local installation. A general installation manual can be found in the README.txt. [file 1471-2105-11-358-S1.ZIP › metabar-1.1/war/WEB-INF/ibatisXML/environmentalpackages/AIR.xml]

<!--Copyright (C) 2009 Wolfgang Hankeln -->
<!--    This file is part of MetaBar. -->
<!--    MetaBar is free software: you can redistribute it and/or modify-->
<!--    it under the terms of the GNU General Public License as published by-->
<!--    the Free Software Foundation version 3 of the License.-->
<!--    MetaBar is distributed in the hope that it will be useful,-->
<!--    but WITHOUT ANY WARRANTY; without even the implied warranty of-->
<!--    MERCHANTABILITY or FITNESS FOR A PARTICULAR PURPOSE.  See the-->
<!--    GNU General Public License for more details. -->
<!--    You should have received a copy of the GNU General Public License -->
<!--    along with MetaBar.  If not, see <http://www.gnu.org/licenses/>. -->
<!DOCTYPE sqlMap PUBLIC "-//ibatis.apache.org//DTD SQL Map 2.0//EN" "http://ibatis.apache.org/dtd/sql-map-2.dtd" >

    <sqlMap namespace="AIR" >
      <typeAlias alias="AIR" type="org.metabar.web.Air"/>
    
    
  <resultMap  class="AIR" id="AIRResult" >
    <!--
      WARNING - This element is automatically generated by Apache iBATIS ibator, do not modify.
      This element was generated on Mon May 17 15:35:30 CEST 2010.
    -->
    <result column="sampleid" property="sampleid" jdbcType="BIGINT" />
    <result column="carb_dioxide" property="carb_dioxide" jdbcType="VARCHAR" />
    <result column="carb_monoxide" property="carb_monoxide" jdbcType="VARCHAR" />
    <result column="chem_administration" property="chem_administration" jdbcType="VARCHAR" />
    <result column="barometric_press" property="barometric_press" jdbcType="VARCHAR" />
    <result column="humidity" property="humidity" jdbcType="VARCHAR" />
    <result column="oxy_stat_samp" property="oxy_stat_samp" jdbcType="VARCHAR" />
    <result column="methane" property="methane" jdbcType="VARCHAR" />
    <result column="oxygen" property="oxygen" jdbcType="VARCHAR" />
    <result column="perturbation" property="perturbation" jdbcType="VARCHAR" />
    <result column="samp_salinity" property="samp_salinity" jdbcType="VARCHAR" />
    <result column="samp_store_dur" property="samp_store_dur" jdbcType="VARCHAR" />
    <result column="samp_store_loc" property="samp_store_loc" jdbcType="VARCHAR" />
    <result column="samp_store_temp" property="samp_store_temp" jdbcType="VARCHAR" />
    <result column="pollutants" property="pollutants" jdbcType="VARCHAR" />
    <result column="resp_part_matter" property="resp_part_matter" jdbcType="VARCHAR" />
    <result column="solar_irradiance" property="solar_irradiance" jdbcType="VARCHAR" />
    <result column="ventilation_rate" property="ventilation_rate" jdbcType="VARCHAR" />
    <result column="ventilation_type" property="ventilation_type" jdbcType="VARCHAR" />
    <result column="volatile_org_comp" property="volatile_org_comp" jdbcType="VARCHAR" />
    <result column="wind_direction" property="wind_direction" jdbcType="VARCHAR" />
    <result column="wind_speed" property="wind_speed" jdbcType="VARCHAR" />
    <result column="organism_count" property="organism_count" jdbcType="VARCHAR" />
    <result column="misc_param" property="misc_param" jdbcType="VARCHAR" />
  </resultMap>
  
  <select id="selectAIRBySampleID" parameterClass="long" resultClass="AIR">
   	select * from AIR
   	where SAMPLEID = #sampleid#
  </select>
  
  <select id="selectAllAIRs" resultMap="AIRResult">
    select * from AIR
  </select>

  
 <insert id="insertAIR" parameterClass="AIR">
    insert into AIR (sampleid, carb_dioxide, carb_monoxide, chem_administration,
      barometric_press, humidity, oxy_stat_samp, methane, oxygen, perturbation, samp_salinity,
      samp_store_dur, samp_store_loc, samp_store_temp, pollutants, resp_part_matter,
      solar_irradiance, ventilation_rate, ventilation_type, volatile_org_comp, wind_direction,
      wind_speed, organism_count, misc_param)
    values (#sampleid:BIGINT#, #carb_dioxide:VARCHAR#, #carb_monoxide:VARCHAR#,
      #chem_administration:VARCHAR#, #barometric_press:VARCHAR#, #humidity:VARCHAR#,
      #oxy_stat_samp:VARCHAR#, #methane:VARCHAR#, #oxygen:VARCHAR#, #perturbation:VARCHAR#,
      #samp_salinity:VARCHAR#, #samp_store_dur:VARCHAR#, #samp_store_loc:VARCHAR#,
      #samp_store_temp:VARCHAR#, #pollutants:VARCHAR#, #resp_part_matter:VARCHAR#,
      #solar_irradiance:VARCHAR#, #ventilation_rate:VARCHAR#,
      #ventilation_type:VARCHAR#, #volatile_org_comp:VARCHAR#, #wind_direction:VARCHAR#,
      #wind_speed:VARCHAR#, #organism_count:VARCHAR#, #misc_param:VARCHAR#)
  </insert>
  
  
  <update id="updateAIR" parameterClass="AIR"> 
  update AIR set
      carb_dioxide = #carb_dioxide:VARCHAR#,
      carb_monoxide = #carb_monoxide:VARCHAR#,
      chem_administration = #chem_administration:VARCHAR#,
      barometric_press = #barometric_press:VARCHAR#,
      humidity = #humidity:VARCHAR#,
      oxy_stat_samp = #oxy_stat_samp:VARCHAR#,
      methane = #methane:VARCHAR#,
      oxygen = #oxygen:VARCHAR#,
      perturbation = #perturbation:VARCHAR#,
      samp_salinity = #samp_salinity:VARCHAR#,
      samp_store_dur = #samp_store_dur:VARCHAR#,
      samp_store_loc = #samp_store_loc:VARCHAR#,
      samp_store_temp = #samp_store_temp:VARCHAR#,
      pollutants = #pollutants:VARCHAR#,
      resp_part_matter = #resp_part_matter:VARCHAR#,
      solar_irradiance = #solar_irradiance:VARCHAR#,
      ventilation_rate = #ventilation_rate:VARCHAR#,
      ventilation_type = #ventilation_type:VARCHAR#,
      volatile_org_comp = #volatile_org_comp:VARCHAR#,
      wind_direction = #wind_direction:VARCHAR#,
      wind_speed = #wind_speed:VARCHAR#,
      organism_count = #organism_count:VARCHAR#,
      misc_param = #misc_param:VARCHAR#
    where
      SAMPLEID = #sampleid#
  </update>
  
  <delete id="deleteAIRBySampleId" parameterClass="long">
    delete from AIR where SAMPLEID = #sampleid#
  </delete>
</sqlMap>
