# Supplementary material for: MetaBar - a tool for consistent contextual data acquisition and standards compliant submission
Source: BMC Bioinformatics. 2010 Jun 30;11:358. doi: 10.1186/1471-2105-11-358 (PMC2912304; doi:10.1186/1471-2105-11-358)
Supplement: Additional file 1 — MetaBar open source code base under GNU GPL3 license. Zipped open source code base for local installation. A general installation manual can be found in the README.txt. [file 1471-2105-11-358-S1.ZIP › metabar-1.1/war/WEB-INF/ibatisXML/environmentalpackages/SEDIMENT.xml]

<!--Copyright (C) 2009 Wolfgang Hankeln -->
<!--    This file is part of MetaBar. -->
<!--    MetaBar is free software: you can redistribute it and/or modify-->
<!--    it under the terms of the GNU General Public License as published by-->
<!--    the Free Software Foundation version 3 of the License.-->
<!--    MetaBar is distributed in the hope that it will be useful,-->
<!--    but WITHOUT ANY WARRANTY; without even the implied warranty of-->
<!--    MERCHANTABILITY or FITNESS FOR A PARTICULAR PURPOSE.  See the-->
<!--    GNU General Public License for more details. -->
<!--    You should have received a copy of the GNU General Public License -->
<!--    along with MetaBar.  If not, see <http://www.gnu.org/licenses/>. -->
<!DOCTYPE sqlMap PUBLIC "-//ibatis.apache.org//DTD SQL Map 2.0//EN" "http://ibatis.apache.org/dtd/sql-map-2.dtd" >

    <sqlMap namespace="SEDIMENT" >
      <typeAlias alias="SEDIMENT" type="org.metabar.web.Sediment"/>
    
    
  <resultMap  class="SEDIMENT" id="SEDIMENTResult" >
    <!--
      WARNING - This element is automatically generated by Apache iBATIS ibator, do not modify.
      This element was generated on Fri May 14 16:50:11 CEST 2010.
    -->
    <result column="sampleid" property="sampleid" jdbcType="BIGINT" />
    <result column="alkalinity" property="alkalinity" jdbcType="VARCHAR" />
    <result column="aminopept_act" property="aminopept_act" jdbcType="VARCHAR" />
    <result column="ammonium" property="ammonium" jdbcType="VARCHAR" />
    <result column="bacteria_carb_prod" property="bacteria_carb_prod" jdbcType="VARCHAR" />
    <result column="calcium" property="calcium" jdbcType="VARCHAR" />
    <result column="carb_nitro_ratio" property="carb_nitro_ratio" jdbcType="VARCHAR" />
    <result column="chlorophyll" property="chlorophyll" jdbcType="VARCHAR" />
    <result column="density" property="density" jdbcType="VARCHAR" />
    <result column="diether_lipids" property="diether_lipids" jdbcType="VARCHAR" />
    <result column="diss_carb_dioxide" property="diss_carb_dioxide" jdbcType="VARCHAR" />
    <result column="diss_hydrogen" property="diss_hydrogen" jdbcType="VARCHAR" />
    <result column="diss_org_carb" property="diss_org_carb" jdbcType="VARCHAR" />
    <result column="diss_oxygen" property="diss_oxygen" jdbcType="VARCHAR" />
    <result column="chem_administration" property="chem_administration" jdbcType="VARCHAR" />
    <result column="chloride" property="chloride" jdbcType="VARCHAR" />
    <result column="alkyl_diethers" property="alkyl_diethers" jdbcType="VARCHAR" />
    <result column="bishomohopanol" property="bishomohopanol" jdbcType="VARCHAR" />
    <result column="biomass" property="biomass" jdbcType="VARCHAR" />
    <result column="bromide" property="bromide" jdbcType="VARCHAR" />
    <result column="glucosidase_act" property="glucosidase_act" jdbcType="VARCHAR" />
    <result column="org_nitro" property="org_nitro" jdbcType="VARCHAR" />
    <result column="magnesium" property="magnesium" jdbcType="VARCHAR" />
    <result column="mean_frict_vel" property="mean_frict_vel" jdbcType="VARCHAR" />
    <result column="mean_peak_frict_vel" property="mean_peak_frict_vel" jdbcType="VARCHAR" />
    <result column="nitrite" property="nitrite" jdbcType="VARCHAR" />
    <result column="nitro" property="nitro" jdbcType="VARCHAR" />
    <result column="oxy_stat_samp" property="oxy_stat_samp" jdbcType="VARCHAR" />
    <result column="particle_class" property="particle_class" jdbcType="VARCHAR" />
    <result column="part_org_carb" property="part_org_carb" jdbcType="VARCHAR" />
    <result column="n_alkanes" property="n_alkanes" jdbcType="VARCHAR" />
    <result column="nitrate" property="nitrate" jdbcType="VARCHAR" />
    <result column="org_carb" property="org_carb" jdbcType="VARCHAR" />
    <result column="org_matter" property="org_matter" jdbcType="VARCHAR" />
    <result column="perturbation" property="perturbation" jdbcType="VARCHAR" />
    <result column="phosphate" property="phosphate" jdbcType="VARCHAR" />
    <result column="ph" property="ph" jdbcType="VARCHAR" />
    <result column="porosity" property="porosity" jdbcType="VARCHAR" />
    <result column="pressure" property="pressure" jdbcType="VARCHAR" />
    <result column="redox_potential" property="redox_potential" jdbcType="VARCHAR" />
    <result column="salinity" property="salinity" jdbcType="VARCHAR" />
    <result column="samp_store_dur" property="samp_store_dur" jdbcType="VARCHAR" />
    <result column="samp_store_loc" property="samp_store_loc" jdbcType="VARCHAR" />
    <result column="samp_store_temp" property="samp_store_temp" jdbcType="VARCHAR" />
    <result column="sediment_type" property="sediment_type" jdbcType="VARCHAR" />
    <result column="silicate" property="silicate" jdbcType="VARCHAR" />
    <result column="potassium" property="potassium" jdbcType="VARCHAR" />
    <result column="petroleum_hydrocarb" property="petroleum_hydrocarb" jdbcType="VARCHAR" />
    <result column="phosplipid_fatt_acid" property="phosplipid_fatt_acid" jdbcType="VARCHAR" />
    <result column="phaeopigments" property="phaeopigments" jdbcType="VARCHAR" />
    <result column="sulfate" property="sulfate" jdbcType="VARCHAR" />
    <result column="sulfide" property="sulfide" jdbcType="VARCHAR" />
    <result column="tot_carb" property="tot_carb" jdbcType="VARCHAR" />
    <result column="tot_org_carb" property="tot_org_carb" jdbcType="VARCHAR" />
    <result column="turbidity" property="turbidity" jdbcType="VARCHAR" />
    <result column="water_content" property="water_content" jdbcType="VARCHAR" />
    <result column="organism_count" property="organism_count" jdbcType="VARCHAR" />
    <result column="methane" property="methane" jdbcType="VARCHAR" />
    <result column="misc_param" property="misc_param" jdbcType="VARCHAR" />
    <result column="tot_nitro" property="tot_nitro" jdbcType="VARCHAR" />
  </resultMap>

  <select id="selectSEDIMENTBySampleID" parameterClass="long" resultClass="SEDIMENT">
   	select * from SEDIMENT
   	where SAMPLEID = #sampleid#
  </select>
  
  <select id="selectAllSEDIMENTs" resultMap="SEDIMENTResult">
    select * from SEDIMENT
  </select>

  
 <insert id="insertSEDIMENT" parameterClass="SEDIMENT">
     insert into SEDIMENT (sampleid, alkalinity, aminopept_act, ammonium, bacteria_carb_prod,
      calcium, carb_nitro_ratio, chlorophyll, density, diether_lipids, diss_carb_dioxide,
      diss_hydrogen, diss_org_carb, diss_oxygen, chem_administration, chloride, alkyl_diethers,
      bishomohopanol, biomass, bromide, glucosidase_act, org_nitro, magnesium, mean_frict_vel,
      mean_peak_frict_vel, nitrite, nitro, oxy_stat_samp, particle_class, part_org_carb, n_alkanes,
      nitrate, org_carb, org_matter, perturbation, phosphate, ph, porosity, pressure,
      redox_potential, salinity, samp_store_dur, samp_store_loc, samp_store_temp, sediment_type,
      silicate, potassium, petroleum_hydrocarb, phosplipid_fatt_acid, phaeopigments, sulfate,
      sulfide, tot_carb, tot_org_carb, turbidity, water_content, organism_count, methane,
      misc_param, tot_nitro)
    values (#sampleid:BIGINT#, #alkalinity:VARCHAR#, #aminopept_act:VARCHAR#, #ammonium:VARCHAR#,
      #bacteria_carb_prod:VARCHAR#, #calcium:VARCHAR#, #carb_nitro_ratio:VARCHAR#,
      #chlorophyll:VARCHAR#, #density:VARCHAR#, #diether_lipids:VARCHAR#,
      #diss_carb_dioxide:VARCHAR#, #diss_hydrogen:VARCHAR#, #diss_org_carb:VARCHAR#,
      #diss_oxygen:VARCHAR#, #chem_administration:VARCHAR#, #chloride:VARCHAR#,
      #alkyl_diethers:VARCHAR#, #bishomohopanol:VARCHAR#, #biomass:VARCHAR#, #bromide:VARCHAR#,
      #glucosidase_act:VARCHAR#, #org_nitro:VARCHAR#, #magnesium:VARCHAR#, #mean_frict_vel:VARCHAR#,
      #mean_peak_frict_vel:VARCHAR#, #nitrite:VARCHAR#, #nitro:VARCHAR#, #oxy_stat_samp:VARCHAR#,
      #particle_class:VARCHAR#, #part_org_carb:VARCHAR#, #n_alkanes:VARCHAR#, #nitrate:VARCHAR#,
      #org_carb:VARCHAR#, #org_matter:VARCHAR#, #perturbation:VARCHAR#, #phosphate:VARCHAR#,
      #ph:VARCHAR#, #porosity:VARCHAR#, #pressure:VARCHAR#, #redox_potential:VARCHAR#,
      #salinity:VARCHAR#, #samp_store_dur:VARCHAR#, #samp_store_loc:VARCHAR#,
      #samp_store_temp:VARCHAR#, #sediment_type:VARCHAR#, #silicate:VARCHAR#, #potassium:VARCHAR#,
      #petroleum_hydrocarb:VARCHAR#, #phosplipid_fatt_acid:VARCHAR#, #phaeopigments:VARCHAR#,
      #sulfate:VARCHAR#, #sulfide:VARCHAR#, #tot_carb:VARCHAR#,
      #tot_org_carb:VARCHAR#, #turbidity:VARCHAR#, #water_content:VARCHAR#,
      #organism_count:VARCHAR#, #methane:VARCHAR#, #misc_param:VARCHAR#, #tot_nitro:VARCHAR#)
  </insert>

  <update id="updateSEDIMENT" parameterClass="SEDIMENT"> 
    update SEDIMENT set
      alkalinity = #alkalinity:VARCHAR#,
      aminopept_act = #aminopept_act:VARCHAR#,
      ammonium = #ammonium:VARCHAR#,
      bacteria_carb_prod = #bacteria_carb_prod:VARCHAR#,
      calcium = #calcium:VARCHAR#,
      carb_nitro_ratio = #carb_nitro_ratio:VARCHAR#,
      chlorophyll = #chlorophyll:VARCHAR#,
      density = #density:VARCHAR#,
      diether_lipids = #diether_lipids:VARCHAR#,
      diss_carb_dioxide = #diss_carb_dioxide:VARCHAR#,
      diss_hydrogen = #diss_hydrogen:VARCHAR#,
      diss_org_carb = #diss_org_carb:VARCHAR#,
      diss_oxygen = #diss_oxygen:VARCHAR#,
      chem_administration = #chem_administration:VARCHAR#,
      chloride = #chloride:VARCHAR#,
      alkyl_diethers = #alkyl_diethers:VARCHAR#,
      bishomohopanol = #bishomohopanol:VARCHAR#,
      biomass = #biomass:VARCHAR#,
      bromide = #bromide:VARCHAR#,
      glucosidase_act = #glucosidase_act:VARCHAR#,
      org_nitro = #org_nitro:VARCHAR#,
      magnesium = #magnesium:VARCHAR#,
      mean_frict_vel = #mean_frict_vel:VARCHAR#,
      mean_peak_frict_vel = #mean_peak_frict_vel:VARCHAR#,
      nitrite = #nitrite:VARCHAR#,
      nitro = #nitro:VARCHAR#,
      oxy_stat_samp = #oxy_stat_samp:VARCHAR#,
      particle_class = #particle_class:VARCHAR#,
      part_org_carb = #part_org_carb:VARCHAR#,
      n_alkanes = #n_alkanes:VARCHAR#,
      nitrate = #nitrate:VARCHAR#,
      org_carb = #org_carb:VARCHAR#,
      org_matter = #org_matter:VARCHAR#,
      perturbation = #perturbation:VARCHAR#,
      phosphate = #phosphate:VARCHAR#,
      ph = #ph:VARCHAR#,
      porosity = #porosity:VARCHAR#,
      pressure = #pressure:VARCHAR#,
      redox_potential = #redox_potential:VARCHAR#,
      salinity = #salinity:VARCHAR#,
      samp_store_dur = #samp_store_dur:VARCHAR#,
      samp_store_loc = #samp_store_loc:VARCHAR#,
      samp_store_temp = #samp_store_temp:VARCHAR#,
      sediment_type = #sediment_type:VARCHAR#,
      silicate = #silicate:VARCHAR#,
      potassium = #potassium:VARCHAR#,
      petroleum_hydrocarb = #petroleum_hydrocarb:VARCHAR#,
      phosplipid_fatt_acid = #phosplipid_fatt_acid:VARCHAR#,
      phaeopigments = #phaeopigments:VARCHAR#,
      sulfate = #sulfate:VARCHAR#,
      sulfide = #sulfide:VARCHAR#,
      tot_carb = #tot_carb:VARCHAR#,
      tot_org_carb = #tot_org_carb:VARCHAR#,
      turbidity = #turbidity:VARCHAR#,
      water_content = #water_content:VARCHAR#,
      organism_count = #organism_count:VARCHAR#,
      methane = #methane:VARCHAR#,
      misc_param = #misc_param:VARCHAR#,
      tot_nitro = #tot_nitro:VARCHAR#
    where
      SAMPLEID = #sampleid#
  </update>
  
  <delete id="deleteSEDIMENTBySampleId" parameterClass="long">
    delete from SEDIMENT where SAMPLEID = #sampleid#
  </delete>
</sqlMap>
