# Supplementary material for: MetaBar - a tool for consistent contextual data acquisition and standards compliant submission
Source: BMC Bioinformatics. 2010 Jun 30;11:358. doi: 10.1186/1471-2105-11-358 (PMC2912304; doi:10.1186/1471-2105-11-358)
Supplement: Additional file 1 — MetaBar open source code base under GNU GPL3 license. Zipped open source code base for local installation. A general installation manual can be found in the README.txt. [file 1471-2105-11-358-S1.ZIP › metabar-1.1/war/WEB-INF/ibatisXML/environmentalpackages/HOSTA.xml]

<?xml version="1.0" encoding="UTF-8" ?>
<!--Copyright (C) 2009 Wolfgang Hankeln -->
<!--    This file is part of MetaBar. -->
<!--    MetaBar is free software: you can redistribute it and/or modify-->
<!--    it under the terms of the GNU General Public License as published by-->
<!--    the Free Software Foundation version 3 of the License.-->
<!--    MetaBar is distributed in the hope that it will be useful,-->
<!--    but WITHOUT ANY WARRANTY; without even the implied warranty of-->
<!--    MERCHANTABILITY or FITNESS FOR A PARTICULAR PURPOSE.  See the-->
<!--    GNU General Public License for more details. -->
<!--    You should have received a copy of the GNU General Public License -->
<!--    along with MetaBar.  If not, see <http://www.gnu.org/licenses/>. -->
<!DOCTYPE sqlMap PUBLIC "-//ibatis.apache.org//DTD SQL Map 2.0//EN" "http://ibatis.apache.org/dtd/sql-map-2.dtd" >

    <sqlMap namespace="HOSTA" >
      <typeAlias alias="HOSTA" type="org.metabar.web.Hosta"/>
    
    
  <resultMap  class="HOSTA" id="HOSTAResult" >

    <!--
      WARNING - This element is automatically generated by Apache iBATIS ibator, do not modify.
      This element was generated on Wed May 12 16:37:00 CEST 2010.
    -->
    <result column="sampleid" property="sampleid" jdbcType="BIGINT" />
    <result column="disease_stat" property="disease_stat" jdbcType="VARCHAR" />
    <result column="age" property="age" jdbcType="VARCHAR" />
    <result column="body_site" property="body_site" jdbcType="VARCHAR" />
    <result column="family_relationship" property="family_relationship" jdbcType="VARCHAR" />
    <result column="genotype" property="genotype" jdbcType="VARCHAR" />
    <result column="dry_mass" property="dry_mass" jdbcType="VARCHAR" />
    <result column="diet" property="diet" jdbcType="VARCHAR" />
    <result column="host_common_name" property="host_common_name" jdbcType="VARCHAR" />
    <result column="host_taxid" property="host_taxid" jdbcType="VARCHAR" />
    <result column="host_subject_id" property="host_subject_id" jdbcType="VARCHAR" />
    <result column="last_meal" property="last_meal" jdbcType="VARCHAR" />
    <result column="host_growth_cond" property="host_growth_cond" jdbcType="VARCHAR" />
    <result column="host_body_temp" property="host_body_temp" jdbcType="VARCHAR" />
    <result column="height_or_length" property="height_or_length" jdbcType="VARCHAR" />
    <result column="host_color" property="host_color" jdbcType="VARCHAR" />
    <result column="host_shape" property="host_shape" jdbcType="VARCHAR" />
    <result column="oxy_stat_samp" property="oxy_stat_samp" jdbcType="VARCHAR" />
    <result column="infra_specific_name" property="infra_specific_name" jdbcType="VARCHAR" />
    <result column="sex" property="sex" jdbcType="VARCHAR" />
    <result column="perturbation" property="perturbation" jdbcType="VARCHAR" />
    <result column="samp_salinity" property="samp_salinity" jdbcType="VARCHAR" />
    <result column="samp_store_temp" property="samp_store_temp" jdbcType="VARCHAR" />
    <result column="samp_store_dur" property="samp_store_dur" jdbcType="VARCHAR" />
    <result column="samp_store_loc" property="samp_store_loc" jdbcType="VARCHAR" />
    <result column="tot_mass" property="tot_mass" jdbcType="VARCHAR" />
    <result column="substrate" property="substrate" jdbcType="VARCHAR" />
    <result column="gravidity" property="gravidity" jdbcType="VARCHAR" />
    <result column="body_habitat" property="body_habitat" jdbcType="VARCHAR" />
    <result column="organism_count" property="organism_count" jdbcType="VARCHAR" />
    <result column="phenotype" property="phenotype" jdbcType="VARCHAR" />
    <result column="chem_administration" property="chem_administration" jdbcType="VARCHAR" />
    <result column="body_product" property="body_product" jdbcType="VARCHAR" />
    <result column="misc_param" property="misc_param" jdbcType="VARCHAR" />
    <result column="life_stage" property="life_stage" jdbcType="VARCHAR" />
    <result column="infra_specific_rank" property="infra_specific_rank" jdbcType="VARCHAR" />
    <result column="blood_press_diast" property="blood_press_diast" jdbcType="VARCHAR" />
    <result column="blood_press_syst" property="blood_press_syst" jdbcType="VARCHAR" />
  </resultMap>

  <select id="selectHOSTABySampleID" parameterClass="long" resultClass="HOSTA">
   	select * from HOSTA
   	where SAMPLEID = #sampleid#
  </select>
  
  <select id="selectAllHOSTAs" resultMap="HOSTAResult">
    select * from HOSTA
  </select>

  
 <insert id="insertHOSTA" parameterClass="HOSTA">
     insert into HOSTA (sampleid, disease_stat, age, body_site,
      family_relationship, genotype, dry_mass, diet, host_common_name, host_taxid, host_subject_id,
      last_meal, host_growth_cond, host_body_temp, height_or_length, host_color, host_shape,
      oxy_stat_samp, infra_specific_name, sex, perturbation, samp_salinity, samp_store_temp,
      samp_store_dur, samp_store_loc, tot_mass, substrate, gravidity, body_habitat,
      organism_count, phenotype, chem_administration, body_product, misc_param, life_stage,
      infra_specific_rank, blood_press_diast, blood_press_syst)
    values (#sampleid:BIGINT#, #disease_stat:VARCHAR#, #age:VARCHAR#, #body_site:VARCHAR#,
      #family_relationship:VARCHAR#, #genotype:VARCHAR#, #dry_mass:VARCHAR#, #diet:VARCHAR#,
      #host_common_name:VARCHAR#, #host_taxid:VARCHAR#, #host_subject_id:VARCHAR#,
      #last_meal:VARCHAR#, #host_growth_cond:VARCHAR#, #host_body_temp:VARCHAR#,
      #height_or_length:VARCHAR#, #host_color:VARCHAR#, #host_shape:VARCHAR#,
      #oxy_stat_samp:VARCHAR#, #infra_specific_name:VARCHAR#, #sex:VARCHAR#, #perturbation:VARCHAR#,
      #samp_salinity:VARCHAR#, #samp_store_temp:VARCHAR#, #samp_store_dur:VARCHAR#,
      #samp_store_loc:VARCHAR#, #tot_mass:VARCHAR#, #substrate:VARCHAR#, #gravidity:VARCHAR#,
      #body_habitat:VARCHAR#, #organism_count:VARCHAR#, #phenotype:VARCHAR#,
      #chem_administration:VARCHAR#, #body_product:VARCHAR#, #misc_param:VARCHAR#,
      #life_stage:VARCHAR#, #infra_specific_rank:VARCHAR#, #blood_press_diast:VARCHAR#,
      #blood_press_syst:VARCHAR#)
  </insert>
  
  <update id="updateHOSTA" parameterClass="HOSTA"> 
  update HOSTA set
      disease_stat = #disease_stat:VARCHAR#,
      age = #age:VARCHAR#,
      body_site = #body_site:VARCHAR#,
      family_relationship = #family_relationship:VARCHAR#,
      genotype = #genotype:VARCHAR#,
      dry_mass = #dry_mass:VARCHAR#,
      diet = #diet:VARCHAR#,
      host_common_name = #host_common_name:VARCHAR#,
      host_taxid = #host_taxid:VARCHAR#,
      host_subject_id = #host_subject_id:VARCHAR#,
      last_meal = #last_meal:VARCHAR#,
      host_growth_cond = #host_growth_cond:VARCHAR#,
      host_body_temp = #host_body_temp:VARCHAR#,
      height_or_length = #height_or_length:VARCHAR#,
      host_color = #host_color:VARCHAR#,
      host_shape = #host_shape:VARCHAR#,
      oxy_stat_samp = #oxy_stat_samp:VARCHAR#,
      infra_specific_name = #infra_specific_name:VARCHAR#,
      sex = #sex:VARCHAR#,
      perturbation = #perturbation:VARCHAR#,
      samp_salinity = #samp_salinity:VARCHAR#,
      samp_store_temp = #samp_store_temp:VARCHAR#,
      samp_store_dur = #samp_store_dur:VARCHAR#,
      samp_store_loc = #samp_store_loc:VARCHAR#,
      tot_mass = #tot_mass:VARCHAR#,
      substrate = #substrate:VARCHAR#,
      gravidity = #gravidity:VARCHAR#,
      body_habitat = #body_habitat:VARCHAR#,
      organism_count = #organism_count:VARCHAR#,
      phenotype = #phenotype:VARCHAR#,
      chem_administration = #chem_administration:VARCHAR#,
      body_product = #body_product:VARCHAR#,
      misc_param = #misc_param:VARCHAR#,
      life_stage = #life_stage:VARCHAR#,
      infra_specific_rank = #infra_specific_rank:VARCHAR#,
      blood_press_diast = #blood_press_diast:VARCHAR#,
      blood_press_syst = #blood_press_syst:VARCHAR#
    where
      SAMPLEID = #sampleid#
  </update>
  
  <delete id="deleteHOSTABySampleId" parameterClass="long">
    delete from HOSTA where SAMPLEID = #sampleid#
  </delete>
  
</sqlMap>
