# Supplementary material for: MetaBar - a tool for consistent contextual data acquisition and standards compliant submission
Source: BMC Bioinformatics. 2010 Jun 30;11:358. doi: 10.1186/1471-2105-11-358 (PMC2912304; doi:10.1186/1471-2105-11-358)
Supplement: Additional file 1 — MetaBar open source code base under GNU GPL3 license. Zipped open source code base for local installation. A general installation manual can be found in the README.txt. [file 1471-2105-11-358-S1.ZIP › metabar-1.1/war/WEB-INF/ibatisXML/environmentalpackages/WASTEW.xml]

<?xml version="1.0" encoding="UTF-8" ?>
<!--Copyright (C) 2009 Wolfgang Hankeln -->
<!--    This file is part of MetaBar. -->
<!--    MetaBar is free software: you can redistribute it and/or modify-->
<!--    it under the terms of the GNU General Public License as published by-->
<!--    the Free Software Foundation version 3 of the License.-->
<!--    MetaBar is distributed in the hope that it will be useful,-->
<!--    but WITHOUT ANY WARRANTY; without even the implied warranty of-->
<!--    MERCHANTABILITY or FITNESS FOR A PARTICULAR PURPOSE.  See the-->
<!--    GNU General Public License for more details. -->
<!--    You should have received a copy of the GNU General Public License -->
<!--    along with MetaBar.  If not, see <http://www.gnu.org/licenses/>. -->
<!DOCTYPE sqlMap PUBLIC "-//ibatis.apache.org//DTD SQL Map 2.0//EN" "http://ibatis.apache.org/dtd/sql-map-2.dtd" >

 <sqlMap namespace="WASTEW" >
      <typeAlias alias="WASTEW" type="org.metabar.web.Wastew"/>
    
    
  <resultMap  class="WASTEW" id="WASTEWResult" >

    <!--
      WARNING - This element is automatically generated by Apache iBATIS ibator, do not modify.
      This element was generated on Fri May 14 12:54:39 CEST 2010.
    -->
    <result column="sampleid" property="sampleid" jdbcType="BIGINT" />
    <result column="alkalinity" property="alkalinity" jdbcType="VARCHAR" />
    <result column="chem_administration" property="chem_administration" jdbcType="VARCHAR" />
    <result column="chem_oxygen_dem" property="chem_oxygen_dem" jdbcType="VARCHAR" />
    <result column="efficiency_percent" property="efficiency_percent" jdbcType="VARCHAR" />
    <result column="emulsions" property="emulsions" jdbcType="VARCHAR" />
    <result column="gaseous_substances" property="gaseous_substances" jdbcType="VARCHAR" />
    <result column="biochem_oxygen_dem" property="biochem_oxygen_dem" jdbcType="VARCHAR" />
    <result column="indust_eff_percent" property="indust_eff_percent" jdbcType="VARCHAR" />
    <result column="inorg_particles" property="inorg_particles" jdbcType="VARCHAR" />
    <result column="oxy_stat_samp" property="oxy_stat_samp" jdbcType="VARCHAR" />
    <result column="nitrate" property="nitrate" jdbcType="VARCHAR" />
    <result column="org_particles" property="org_particles" jdbcType="VARCHAR" />
    <result column="perturbation" property="perturbation" jdbcType="VARCHAR" />
    <result column="ph" property="ph" jdbcType="VARCHAR" />
    <result column="samp_salinity" property="samp_salinity" jdbcType="VARCHAR" />
    <result column="samp_store_dur" property="samp_store_dur" jdbcType="VARCHAR" />
    <result column="samp_store_loc" property="samp_store_loc" jdbcType="VARCHAR" />
    <result column="samp_store_temp" property="samp_store_temp" jdbcType="VARCHAR" />
    <result column="phosphate" property="phosphate" jdbcType="VARCHAR" />
    <result column="pre_treatment" property="pre_treatment" jdbcType="VARCHAR" />
    <result column="reactor_type" property="reactor_type" jdbcType="VARCHAR" />
    <result column="secondary_treatment" property="secondary_treatment" jdbcType="VARCHAR" />
    <result column="sewage_type" property="sewage_type" jdbcType="VARCHAR" />
    <result column="sludge_retent_time" property="sludge_retent_time" jdbcType="VARCHAR" />
    <result column="primary_treatment" property="primary_treatment" jdbcType="VARCHAR" />
    <result column="soluble_inorg_mat" property="soluble_inorg_mat" jdbcType="VARCHAR" />
    <result column="soluble_org_mat" property="soluble_org_mat" jdbcType="VARCHAR" />
    <result column="suspend_solids" property="suspend_solids" jdbcType="VARCHAR" />
    <result column="tertiary_treatment" property="tertiary_treatment" jdbcType="VARCHAR" />
    <result column="tot_phosphate" property="tot_phosphate" jdbcType="VARCHAR" />
    <result column="wastewater_type" property="wastewater_type" jdbcType="VARCHAR" />
    <result column="tot_nitro" property="tot_nitro" jdbcType="VARCHAR" />
    <result column="organism_count" property="organism_count" jdbcType="VARCHAR" />
    <result column="misc_param" property="misc_param" jdbcType="VARCHAR" />
  </resultMap>
 
   <select id="selectWASTEWBySampleID" parameterClass="long" resultClass="WASTEW">
   	select * from WASTEW
   	where SAMPLEID = #sampleid#
  </select>
  
  <select id="selectAllWASTEWs" resultMap="WASTEWResult">
    select * from WASTEW
  </select>
 
 
 <insert id="insertWASTEW" parameterClass="WASTEW">
     insert into WASTEW (sampleid, alkalinity, chem_administration, chem_oxygen_dem,
      efficiency_percent, emulsions, gaseous_substances, biochem_oxygen_dem, indust_eff_percent,
      inorg_particles, oxy_stat_samp, nitrate, org_particles, perturbation, ph, samp_salinity,
      samp_store_dur, samp_store_loc, samp_store_temp, phosphate, pre_treatment, reactor_type,
      secondary_treatment, sewage_type, sludge_retent_time, primary_treatment, soluble_inorg_mat,
      soluble_org_mat, suspend_solids, tertiary_treatment, tot_phosphate, wastewater_type,
      tot_nitro, organism_count, misc_param)
    values (#sampleid:BIGINT#, #alkalinity:VARCHAR#, #chem_administration:VARCHAR#,
      #chem_oxygen_dem:VARCHAR#, #efficiency_percent:VARCHAR#, #emulsions:VARCHAR#,
      #gaseous_substances:VARCHAR#, #biochem_oxygen_dem:VARCHAR#, #indust_eff_percent:VARCHAR#,
      #inorg_particles:VARCHAR#, #oxy_stat_samp:VARCHAR#, #nitrate:VARCHAR#,
      #org_particles:VARCHAR#, #perturbation:VARCHAR#, #ph:VARCHAR#, #samp_salinity:VARCHAR#,
      #samp_store_dur:VARCHAR#, #samp_store_loc:VARCHAR#, #samp_store_temp:VARCHAR#,
      #phosphate:VARCHAR#, #pre_treatment:VARCHAR#, #reactor_type:VARCHAR#,
      #secondary_treatment:VARCHAR#, #sewage_type:VARCHAR#, #sludge_retent_time:VARCHAR#,
      #primary_treatment:VARCHAR#, #soluble_inorg_mat:VARCHAR#, #soluble_org_mat:VARCHAR#,
      #suspend_solids:VARCHAR#, #tertiary_treatment:VARCHAR#,
      #tot_phosphate:VARCHAR#, #wastewater_type:VARCHAR#, #tot_nitro:VARCHAR#,
      #organism_count:VARCHAR#, #misc_param:VARCHAR#)
  </insert>


 <update id="updateWASTEW" parameterClass="WASTEW"> 
  update WASTEW set
      alkalinity = #alkalinity:VARCHAR#,
      chem_administration = #chem_administration:VARCHAR#,
      chem_oxygen_dem = #chem_oxygen_dem:VARCHAR#,
      efficiency_percent = #efficiency_percent:VARCHAR#,
      emulsions = #emulsions:VARCHAR#,
      gaseous_substances = #gaseous_substances:VARCHAR#,
      biochem_oxygen_dem = #biochem_oxygen_dem:VARCHAR#,
      indust_eff_percent = #indust_eff_percent:VARCHAR#,
      inorg_particles = #inorg_particles:VARCHAR#,
      oxy_stat_samp = #oxy_stat_samp:VARCHAR#,
      nitrate = #nitrate:VARCHAR#,
      org_particles = #org_particles:VARCHAR#,
      perturbation = #perturbation:VARCHAR#,
      ph = #ph:VARCHAR#,
      samp_salinity = #samp_salinity:VARCHAR#,
      samp_store_dur = #samp_store_dur:VARCHAR#,
      samp_store_loc = #samp_store_loc:VARCHAR#,
      samp_store_temp = #samp_store_temp:VARCHAR#,
      phosphate = #phosphate:VARCHAR#,
      pre_treatment = #pre_treatment:VARCHAR#,
      reactor_type = #reactor_type:VARCHAR#,
      secondary_treatment = #secondary_treatment:VARCHAR#,
      sewage_type = #sewage_type:VARCHAR#,
      sludge_retent_time = #sludge_retent_time:VARCHAR#,
      primary_treatment = #primary_treatment:VARCHAR#,
      soluble_inorg_mat = #soluble_inorg_mat:VARCHAR#,
      soluble_org_mat = #soluble_org_mat:VARCHAR#,
      suspend_solids = #suspend_solids:VARCHAR#,
      tertiary_treatment = #tertiary_treatment:VARCHAR#,
      tot_phosphate = #tot_phosphate:VARCHAR#,
      wastewater_type = #wastewater_type:VARCHAR#,
      tot_nitro = #tot_nitro:VARCHAR#,
      organism_count = #organism_count:VARCHAR#,
      misc_param = #misc_param:VARCHAR#
    where
      SAMPLEID = #sampleid#
  </update>
  
  <delete id="deleteWASTEWBySampleId" parameterClass="long">
    delete from WASTEW where SAMPLEID = #sampleid#
  </delete>
  
</sqlMap>
