# Supplementary material for: MetaBar - a tool for consistent contextual data acquisition and standards compliant submission
Source: BMC Bioinformatics. 2010 Jun 30;11:358. doi: 10.1186/1471-2105-11-358 (PMC2912304; doi:10.1186/1471-2105-11-358)
Supplement: Additional file 1 — MetaBar open source code base under GNU GPL3 license. Zipped open source code base for local installation. A general installation manual can be found in the README.txt. [file 1471-2105-11-358-S1.ZIP › metabar-1.1/war/WEB-INF/ibatisXML/environmentalpackages/WATER.xml]

<?xml version="1.0" encoding="UTF-8" ?>
<!--Copyright (C) 2009 Wolfgang Hankeln -->
<!--    This file is part of MetaBar. -->
<!--    MetaBar is free software: you can redistribute it and/or modify-->
<!--    it under the terms of the GNU General Public License as published by-->
<!--    the Free Software Foundation version 3 of the License.-->
<!--    MetaBar is distributed in the hope that it will be useful,-->
<!--    but WITHOUT ANY WARRANTY; without even the implied warranty of-->
<!--    MERCHANTABILITY or FITNESS FOR A PARTICULAR PURPOSE.  See the-->
<!--    GNU General Public License for more details. -->
<!--    You should have received a copy of the GNU General Public License -->
<!--    along with MetaBar.  If not, see <http://www.gnu.org/licenses/>. -->
<!DOCTYPE sqlMap      
    PUBLIC "-//ibatis.apache.org//DTD SQL Map 2.0//EN"      
    "http://ibatis.apache.org/dtd/sql-map-2.dtd">
    
    <sqlMap namespace="WATER" >
      <typeAlias alias="WATER" type="org.metabar.web.Water"/>
    
    
  <resultMap  class="WATER" id="WATERResult" >
    <result column="sampleID" property="sampleID"/>
    <result column="diether_lipids" property="diether_lipids" jdbcType="VARCHAR" />
    <result column="aminopeptidase_activity" property="aminopeptidase_activity" jdbcType="VARCHAR" />
    <result column="atmospheric_data" property="atmospheric_data" jdbcType="VARCHAR" />
    <result column="bacterial_carbon_production" property="bacterial_carbon_production" jdbcType="VARCHAR" />
    <result column="alkalinity" property="alkalinity" jdbcType="VARCHAR" />
    <result column="ammonium" property="ammonium" jdbcType="VARCHAR" />
    <result column="calcium" property="calcium" jdbcType="VARCHAR" />
    <result column="carbon_to_nitrogen_ratio" property="carbon_to_nitrogen_ratio" jdbcType="VARCHAR" />
    <result column="chlorophyll" property="chlorophyll" jdbcType="VARCHAR" />
    <result column="density" property="density" jdbcType="VARCHAR" />
    <result column="dissolved_oxygen" property="dissolved_oxygen" jdbcType="VARCHAR" />
    <result column="chemical_administration" property="chemical_administration" jdbcType="VARCHAR" />
    <result column="chloride" property="chloride" jdbcType="VARCHAR" />
    <result column="current" property="current" jdbcType="VARCHAR" />
    <result column="dissolved_carbon_dioxide" property="dissolved_carbon_dioxide" jdbcType="VARCHAR" />
    <result column="dissolved_hydrogen" property="dissolved_hydrogen" jdbcType="VARCHAR" />
    <result column="dissolved_inorganic_phosphorus" property="dissolved_inorganic_phosphorus" jdbcType="VARCHAR" />
    <result column="dissolved_inorganic_nitrogen" property="dissolved_inorganic_nitrogen" jdbcType="VARCHAR" />
    <result column="dissolved_organic_carbon" property="dissolved_organic_carbon" jdbcType="VARCHAR" />
    <result column="alkyl_diethers" property="alkyl_diethers" jdbcType="VARCHAR" />
    <result column="bishomohopanol" property="bishomohopanol" jdbcType="VARCHAR" />
    <result column="biomass" property="biomass" jdbcType="VARCHAR" />
    <result column="bromide" property="bromide" jdbcType="VARCHAR" />
    <result column="glucosidase_activity" property="glucosidase_activity" jdbcType="VARCHAR" />
    <result column="light_intensity" property="light_intensity" jdbcType="VARCHAR" />
    <result column="magnesium" property="magnesium" jdbcType="VARCHAR" />
    <result column="mean_friction_velocity" property="mean_friction_velocity" jdbcType="VARCHAR" />
    <result column="mean_peak_friction_velocity" property="mean_peak_friction_velocity" jdbcType="VARCHAR" />
    <result column="nitrite" property="nitrite" jdbcType="VARCHAR" />
    <result column="nitrogen" property="nitrogen" jdbcType="VARCHAR" />
    <result column="organic_nitrogen" property="organic_nitrogen" jdbcType="VARCHAR" />
    <result column="oxygenation_status_of_sample" property="oxygenation_status_of_sample" jdbcType="VARCHAR" />
    <result column="particulate_organic_carbon" property="particulate_organic_carbon" jdbcType="VARCHAR" />
    <result column="particulate_organic_nitrogen" property="particulate_organic_nitrogen" jdbcType="VARCHAR" />
    <result column="n_alkanes" property="n_alkanes" jdbcType="VARCHAR" />
    <result column="nitrate" property="nitrate" jdbcType="VARCHAR" />
    <result column="organic_carbon" property="organic_carbon" jdbcType="VARCHAR" />
    <result column="organic_matter" property="organic_matter" jdbcType="VARCHAR" />
    <result column="perturbation" property="perturbation" jdbcType="VARCHAR" />
    <result column="photon_flux" property="photon_flux" jdbcType="VARCHAR" />
    <result column="ph" property="ph" jdbcType="VARCHAR" />
    <result column="sample_storage_duration" property="sample_storage_duration" jdbcType="VARCHAR" />
    <result column="sample_storage_location" property="sample_storage_location" jdbcType="VARCHAR" />
    <result column="sample_storage_temperature" property="sample_storage_temperature" jdbcType="VARCHAR" />
    <result column="potassium" property="potassium" jdbcType="VARCHAR" />
    <result column="petroleum_hydrocarbon" property="petroleum_hydrocarbon" jdbcType="VARCHAR" />
    <result column="phosphate" property="phosphate" jdbcType="VARCHAR" />
    <result column="phospholipid_fatty_acid" property="phospholipid_fatty_acid" jdbcType="VARCHAR" />
    <result column="pressure" property="pressure" jdbcType="VARCHAR" />
    <result column="primary_production" property="primary_production" jdbcType="VARCHAR" />
    <result column="phaeopigments" property="phaeopigments" jdbcType="VARCHAR" />
    <result column="redox_potential" property="redox_potential" jdbcType="VARCHAR" />
    <result column="salinity" property="salinity" jdbcType="VARCHAR" />
    <result column="silicate" property="silicate" jdbcType="VARCHAR" />
    <result column="soluble_reactive_phosphorus" property="soluble_reactive_phosphorus" jdbcType="VARCHAR" />
    <result column="suspended_particulate_matter" property="suspended_particulate_matter" jdbcType="VARCHAR" />
    <result column="sulfate" property="sulfate" jdbcType="VARCHAR" />
    <result column="sulfide" property="sulfide" jdbcType="VARCHAR" />
    <result column="total_depth_of_water_column" property="total_depth_of_water_column" jdbcType="VARCHAR" />
    <result column="total_inorganic_nitrogen" property="total_inorganic_nitrogen" jdbcType="VARCHAR" />
    <result column="total_particulate_carbon" property="total_particulate_carbon" jdbcType="VARCHAR" />
    <result column="total_phosphorus" property="total_phosphorus" jdbcType="VARCHAR" />
    <result column="organism_count" property="organism_count" jdbcType="VARCHAR" />
    <result column="miscellaneous_parameter" property="miscellaneous_parameter" jdbcType="VARCHAR" />
    <result column="total_nitrogen" property="total_nitrogen" jdbcType="VARCHAR" />
  </resultMap>

   <select id="selectWATERBySampleID" parameterClass="long" resultClass="WATER">
    select * from WATER
    where SAMPLEID = #sampleID#
  </select>
  
  <select id="selectAllWATERs" resultMap="WATERResult">
    select * from WATER
  </select>
  
  <insert id="insertWATER" parameterClass="WATER">
     insert into WATER (sampleid, diether_lipids, aminopeptidase_activity,
      atmospheric_data, bacterial_carbon_production, alkalinity, ammonium, calcium,
      carbon_to_nitrogen_ratio, chlorophyll, density, dissolved_oxygen, chemical_administration,
      chloride, current, dissolved_carbon_dioxide, dissolved_hydrogen,
      dissolved_inorganic_phosphorus, dissolved_inorganic_nitrogen, dissolved_organic_carbon,
      alkyl_diethers, bishomohopanol, biomass, bromide, glucosidase_activity, light_intensity,
      magnesium, mean_friction_velocity, mean_peak_friction_velocity, nitrite, nitrogen,
      organic_nitrogen, oxygenation_status_of_sample, particulate_organic_carbon,
      particulate_organic_nitrogen, n_alkanes, nitrate, organic_carbon, organic_matter,
      perturbation, photon_flux, ph, sample_storage_duration, sample_storage_location,
      sample_storage_temperature, potassium, petroleum_hydrocarbon, phosphate,
      phospholipid_fatty_acid, pressure, primary_production, phaeopigments, redox_potential,
      salinity, silicate, soluble_reactive_phosphorus, suspended_particulate_matter, sulfate,
      sulfide, total_depth_of_water_column, total_inorganic_nitrogen,
      total_particulate_carbon, total_phosphorus, organism_count, miscellaneous_parameter,
      total_nitrogen)
    values (#sampleID#, #diether_lipids#,
      #aminopeptidase_activity#, #atmospheric_data#,
      #bacterial_carbon_production#, #alkalinity#, #ammonium#,
      #calcium#, #carbon_to_nitrogen_ratio#, #chlorophyll#,
      #density#, #dissolved_oxygen#, #chemical_administration#,
      #chloride#, #current#, #dissolved_carbon_dioxide#,
      #dissolved_hydrogen#, #dissolved_inorganic_phosphorus#,
      #dissolved_inorganic_nitrogen#, #dissolved_organic_carbon#,
      #alkyl_diethers#, #bishomohopanol#, #biomass#, #bromide#,
      #glucosidase_activity#, #light_intensity#, #magnesium#,
      #mean_friction_velocity#, #mean_peak_friction_velocity#, #nitrite#,
      #nitrogen#, #organic_nitrogen#, #oxygenation_status_of_sample#,
      #particulate_organic_carbon#, #particulate_organic_nitrogen#,
      #n_alkanes#, #nitrate#, #organic_carbon#, #organic_matter#,
      #perturbation#, #photon_flux#, #ph#,
      #sample_storage_duration#, #sample_storage_location#,
      #sample_storage_temperature#, #potassium#, #petroleum_hydrocarbon#,
      #phosphate#, #phospholipid_fatty_acid#, #pressure#,
      #primary_production#, #phaeopigments#, #redox_potential#,
      #salinity#, #silicate#, #soluble_reactive_phosphorus#,
      #suspended_particulate_matter#, #sulfate#, #sulfide#,
      #total_depth_of_water_column#,
      #total_inorganic_nitrogen#, #total_particulate_carbon#,
      #total_phosphorus#, #organism_count#, #miscellaneous_parameter#,
      #total_nitrogen#)
  </insert>

  <update id="updateWATER" parameterClass="WATER"> 
  update WATER set 
      diether_lipids = #diether_lipids:VARCHAR#,
      aminopeptidase_activity = #aminopeptidase_activity:VARCHAR#,
      atmospheric_data = #atmospheric_data:VARCHAR#,
      bacterial_carbon_production = #bacterial_carbon_production:VARCHAR#,
      alkalinity = #alkalinity:VARCHAR#,
      ammonium = #ammonium:VARCHAR#,
      calcium = #calcium:VARCHAR#,
      carbon_to_nitrogen_ratio = #carbon_to_nitrogen_ratio:VARCHAR#,
      chlorophyll = #chlorophyll:VARCHAR#,
      density = #density:VARCHAR#,
      dissolved_oxygen = #dissolved_oxygen:VARCHAR#,
      chemical_administration = #chemical_administration:VARCHAR#,
      chloride = #chloride:VARCHAR#,
      current = #current:VARCHAR#,
      dissolved_carbon_dioxide = #dissolved_carbon_dioxide:VARCHAR#,
      dissolved_hydrogen = #dissolved_hydrogen:VARCHAR#,
      dissolved_inorganic_phosphorus = #dissolved_inorganic_phosphorus:VARCHAR#,
      dissolved_inorganic_nitrogen = #dissolved_inorganic_nitrogen:VARCHAR#,
      dissolved_organic_carbon = #dissolved_organic_carbon:VARCHAR#,
      alkyl_diethers = #alkyl_diethers:VARCHAR#,
      bishomohopanol = #bishomohopanol:VARCHAR#,
      biomass = #biomass:VARCHAR#,
      bromide = #bromide:VARCHAR#,
      glucosidase_activity = #glucosidase_activity:VARCHAR#,
      light_intensity = #light_intensity:VARCHAR#,
      magnesium = #magnesium:VARCHAR#,
      mean_friction_velocity = #mean_friction_velocity:VARCHAR#,
      mean_peak_friction_velocity = #mean_peak_friction_velocity:VARCHAR#,
      nitrite = #nitrite:VARCHAR#,
      nitrogen = #nitrogen:VARCHAR#,
      organic_nitrogen = #organic_nitrogen:VARCHAR#,
      oxygenation_status_of_sample = #oxygenation_status_of_sample:VARCHAR#,
      particulate_organic_carbon = #particulate_organic_carbon:VARCHAR#,
      particulate_organic_nitrogen = #particulate_organic_nitrogen:VARCHAR#,
      n_alkanes = #n_alkanes:VARCHAR#,
      nitrate = #nitrate:VARCHAR#,
      organic_carbon = #organic_carbon:VARCHAR#,
      organic_matter = #organic_matter:VARCHAR#,
      perturbation = #perturbation:VARCHAR#,
      photon_flux = #photon_flux:VARCHAR#,
      ph = #ph:VARCHAR#,
      sample_storage_duration = #sample_storage_duration:VARCHAR#,
      sample_storage_location = #sample_storage_location:VARCHAR#,
      sample_storage_temperature = #sample_storage_temperature:VARCHAR#,
      potassium = #potassium:VARCHAR#,
      petroleum_hydrocarbon = #petroleum_hydrocarbon:VARCHAR#,
      phosphate = #phosphate:VARCHAR#,
      phospholipid_fatty_acid = #phospholipid_fatty_acid:VARCHAR#,
      pressure = #pressure:VARCHAR#,
      primary_production = #primary_production:VARCHAR#,
      phaeopigments = #phaeopigments:VARCHAR#,
      redox_potential = #redox_potential:VARCHAR#,
      salinity = #salinity:VARCHAR#,
      silicate = #silicate:VARCHAR#,
      soluble_reactive_phosphorus = #soluble_reactive_phosphorus:VARCHAR#,
      suspended_particulate_matter = #suspended_particulate_matter:VARCHAR#,
      sulfate = #sulfate:VARCHAR#,
      sulfide = #sulfide:VARCHAR#,
      total_depth_of_water_column = #total_depth_of_water_column:VARCHAR#,
      total_inorganic_nitrogen = #total_inorganic_nitrogen:VARCHAR#,
      total_particulate_carbon = #total_particulate_carbon:VARCHAR#,
      total_phosphorus = #total_phosphorus:VARCHAR#,
      organism_count = #organism_count:VARCHAR#,
      miscellaneous_parameter = #miscellaneous_parameter:VARCHAR#,
      total_nitrogen = #total_nitrogen:VARCHAR#
          where
      SAMPLEID = #sampleID#
      </update>
  
    <delete id="deleteWATERBySampleId" parameterClass="long">
    delete from WATER where SAMPLEID = #sampleID#
  </delete>

</sqlMap>
