# Supplementary material for: MetaBar - a tool for consistent contextual data acquisition and standards compliant submission
Source: BMC Bioinformatics. 2010 Jun 30;11:358. doi: 10.1186/1471-2105-11-358 (PMC2912304; doi:10.1186/1471-2105-11-358)
Supplement: Additional file 1 — MetaBar open source code base under GNU GPL3 license. Zipped open source code base for local installation. A general installation manual can be found in the README.txt. [file 1471-2105-11-358-S1.ZIP › metabar-1.1/war/WEB-INF/ibatisXML/environmentalpackages/HUMANA.xml]

<!--Copyright (C) 2009 Wolfgang Hankeln -->
<!--    This file is part of MetaBar. -->
<!--    MetaBar is free software: you can redistribute it and/or modify-->
<!--    it under the terms of the GNU General Public License as published by-->
<!--    the Free Software Foundation version 3 of the License.-->
<!--    MetaBar is distributed in the hope that it will be useful,-->
<!--    but WITHOUT ANY WARRANTY; without even the implied warranty of-->
<!--    MERCHANTABILITY or FITNESS FOR A PARTICULAR PURPOSE.  See the-->
<!--    GNU General Public License for more details. -->
<!--    You should have received a copy of the GNU General Public License -->
<!--    along with MetaBar.  If not, see <http://www.gnu.org/licenses/>. -->
<!DOCTYPE sqlMap PUBLIC "-//ibatis.apache.org//DTD SQL Map 2.0//EN" "http://ibatis.apache.org/dtd/sql-map-2.dtd" >

    <sqlMap namespace="HUMANA" >
      <typeAlias alias="HUMANA" type="org.metabar.web.Humana"/>
    
    
  <resultMap  class="HUMANA" id="HUMANAResult" >
    <!--
      WARNING - This element is automatically generated by Apache iBATIS ibator, do not modify.
      This element was generated on Mon May 17 15:37:43 CEST 2010.
    -->
    <result column="sampleid" property="sampleid" jdbcType="BIGINT" />
    <result column="disease_stat" property="disease_stat" jdbcType="VARCHAR" />
    <result column="chem_administration" property="chem_administration" jdbcType="VARCHAR" />
    <result column="body_site" property="body_site" jdbcType="VARCHAR" />
    <result column="diet" property="diet" jdbcType="VARCHAR" />
    <result column="family_relationship" property="family_relationship" jdbcType="VARCHAR" />
    <result column="age" property="age" jdbcType="VARCHAR" />
    <result column="body_mass_index" property="body_mass_index" jdbcType="VARCHAR" />
    <result column="host_subject_id" property="host_subject_id" jdbcType="VARCHAR" />
    <result column="height" property="height" jdbcType="VARCHAR" />
    <result column="last_meal" property="last_meal" jdbcType="VARCHAR" />
    <result column="genotype" property="genotype" jdbcType="VARCHAR" />
    <result column="occupation" property="occupation" jdbcType="VARCHAR" />
    <result column="ihmc_medication_code" property="ihmc_medication_code" jdbcType="VARCHAR" />
    <result column="medic_hist_perform" property="medic_hist_perform" jdbcType="VARCHAR" />
    <result column="ihmc_ethnicity" property="ihmc_ethnicity" jdbcType="VARCHAR" />
    <result column="oxy_stat_samp" property="oxy_stat_samp" jdbcType="VARCHAR" />
    <result column="pulse" property="pulse" jdbcType="VARCHAR" />
    <result column="sex" property="sex" jdbcType="VARCHAR" />
    <result column="perturbation" property="perturbation" jdbcType="VARCHAR" />
    <result column="samp_salinity" property="samp_salinity" jdbcType="VARCHAR" />
    <result column="samp_store_loc" property="samp_store_loc" jdbcType="VARCHAR" />
    <result column="samp_store_dur" property="samp_store_dur" jdbcType="VARCHAR" />
    <result column="smoker" property="smoker" jdbcType="VARCHAR" />
    <result column="tot_mass" property="tot_mass" jdbcType="VARCHAR" />
    <result column="hiv_stat" property="hiv_stat" jdbcType="VARCHAR" />
    <result column="drug_usage" property="drug_usage" jdbcType="VARCHAR" />
    <result column="weight_loss_3_month" property="weight_loss_3_month" jdbcType="VARCHAR" />
    <result column="pet_farm_animal" property="pet_farm_animal" jdbcType="VARCHAR" />
    <result column="travel_out_six_month" property="travel_out_six_month" jdbcType="VARCHAR" />
    <result column="twin_sibling" property="twin_sibling" jdbcType="VARCHAR" />
    <result column="study_complt_stat" property="study_complt_stat" jdbcType="VARCHAR" />
    <result column="pulmonary_disord" property="pulmonary_disord" jdbcType="VARCHAR" />
    <result column="nose_throat_disord" property="nose_throat_disord" jdbcType="VARCHAR" />
    <result column="gestation_state" property="gestation_state" jdbcType="VARCHAR" />
    <result column="blood_blood_disord" property="blood_blood_disord" jdbcType="VARCHAR" />
    <result column="maternal_health_stat" property="maternal_health_stat" jdbcType="VARCHAR" />
    <result column="foetal_health_stat" property="foetal_health_stat" jdbcType="VARCHAR" />
    <result column="kidney_disord" property="kidney_disord" jdbcType="VARCHAR" />
    <result column="diet_last_six_month" property="diet_last_six_month" jdbcType="VARCHAR" />
    <result column="urogenit_tract_disor" property="urogenit_tract_disor" jdbcType="VARCHAR" />
    <result column="urine_collect_meth" property="urine_collect_meth" jdbcType="VARCHAR" />
    <result column="amniotic_fluid_color" property="amniotic_fluid_color" jdbcType="VARCHAR" />
    <result column="phenotype" property="phenotype" jdbcType="VARCHAR" />
    <result column="body_product" property="body_product" jdbcType="VARCHAR" />
    <result column="host_body_temp" property="host_body_temp" jdbcType="VARCHAR" />
    <result column="organism_count" property="organism_count" jdbcType="VARCHAR" />
    <result column="samp_store_temp" property="samp_store_temp" jdbcType="VARCHAR" />
    <result column="misc_param" property="misc_param" jdbcType="VARCHAR" />
  </resultMap>

  <select id="selectHUMANABySampleID" parameterClass="long" resultClass="HUMANA">
   	select * from HUMANA
   	where SAMPLEID = #sampleid#
  </select>
  
  <select id="selectAllHUMANAs" resultMap="HUMANAResult">
    select * from HUMANA
  </select>

  
 <insert id="insertHUMANA" parameterClass="HUMANA">
     insert into HUMANA (sampleid, disease_stat, chem_administration, body_site, diet,
      family_relationship, age, body_mass_index, host_subject_id, height, last_meal, genotype,
      occupation, ihmc_medication_code, medic_hist_perform, ihmc_ethnicity, oxy_stat_samp, pulse,
      sex, perturbation, samp_salinity, samp_store_loc, samp_store_dur, smoker, tot_mass, hiv_stat,
      drug_usage, weight_loss_3_month, pet_farm_animal, travel_out_six_month, twin_sibling,
      study_complt_stat, pulmonary_disord, nose_throat_disord, gestation_state, blood_blood_disord,
      maternal_health_stat, foetal_health_stat, kidney_disord, diet_last_six_month,
      urogenit_tract_disor, urine_collect_meth, amniotic_fluid_color, phenotype, body_product,
      host_body_temp, organism_count, samp_store_temp, misc_param)
    values (#sampleid:BIGINT#, #disease_stat:VARCHAR#, #chem_administration:VARCHAR#,
      #body_site:VARCHAR#, #diet:VARCHAR#, #family_relationship:VARCHAR#, #age:VARCHAR#,
      #body_mass_index:VARCHAR#, #host_subject_id:VARCHAR#, #height:VARCHAR#, #last_meal:VARCHAR#,
      #genotype:VARCHAR#, #occupation:VARCHAR#, #ihmc_medication_code:VARCHAR#,
      #medic_hist_perform:VARCHAR#, #ihmc_ethnicity:VARCHAR#, #oxy_stat_samp:VARCHAR#,
      #pulse:VARCHAR#, #sex:VARCHAR#, #perturbation:VARCHAR#, #samp_salinity:VARCHAR#,
      #samp_store_loc:VARCHAR#, #samp_store_dur:VARCHAR#, #smoker:VARCHAR#, #tot_mass:VARCHAR#,
      #hiv_stat:VARCHAR#, #drug_usage:VARCHAR#, #weight_loss_3_month:VARCHAR#,
      #pet_farm_animal:VARCHAR#, #travel_out_six_month:VARCHAR#, #twin_sibling:VARCHAR#,
      #study_complt_stat:VARCHAR#, #pulmonary_disord:VARCHAR#, #nose_throat_disord:VARCHAR#,
      #gestation_state:VARCHAR#, #blood_blood_disord:VARCHAR#, #maternal_health_stat:VARCHAR#,
      #foetal_health_stat:VARCHAR#, #kidney_disord:VARCHAR#, #diet_last_six_month:VARCHAR#,
      #urogenit_tract_disor:VARCHAR#, #urine_collect_meth:VARCHAR#,
      #amniotic_fluid_color:VARCHAR#, #phenotype:VARCHAR#, #body_product:VARCHAR#,
      #host_body_temp:VARCHAR#, #organism_count:VARCHAR#, #samp_store_temp:VARCHAR#,
      #misc_param:VARCHAR#)
  </insert>

  <update id="updateHUMANA" parameterClass="HUMANA"> 
  update HUMANA set
      disease_stat = #disease_stat:VARCHAR#,
      chem_administration = #chem_administration:VARCHAR#,
      body_site = #body_site:VARCHAR#,
      diet = #diet:VARCHAR#,
      family_relationship = #family_relationship:VARCHAR#,
      age = #age:VARCHAR#,
      body_mass_index = #body_mass_index:VARCHAR#,
      host_subject_id = #host_subject_id:VARCHAR#,
      height = #height:VARCHAR#,
      last_meal = #last_meal:VARCHAR#,
      genotype = #genotype:VARCHAR#,
      occupation = #occupation:VARCHAR#,
      ihmc_medication_code = #ihmc_medication_code:VARCHAR#,
      medic_hist_perform = #medic_hist_perform:VARCHAR#,
      ihmc_ethnicity = #ihmc_ethnicity:VARCHAR#,
      oxy_stat_samp = #oxy_stat_samp:VARCHAR#,
      pulse = #pulse:VARCHAR#,
      sex = #sex:VARCHAR#,
      perturbation = #perturbation:VARCHAR#,
      samp_salinity = #samp_salinity:VARCHAR#,
      samp_store_loc = #samp_store_loc:VARCHAR#,
      samp_store_dur = #samp_store_dur:VARCHAR#,
      smoker = #smoker:VARCHAR#,
      tot_mass = #tot_mass:VARCHAR#,
      hiv_stat = #hiv_stat:VARCHAR#,
      drug_usage = #drug_usage:VARCHAR#,
      weight_loss_3_month = #weight_loss_3_month:VARCHAR#,
      pet_farm_animal = #pet_farm_animal:VARCHAR#,
      travel_out_six_month = #travel_out_six_month:VARCHAR#,
      twin_sibling = #twin_sibling:VARCHAR#,
      study_complt_stat = #study_complt_stat:VARCHAR#,
      pulmonary_disord = #pulmonary_disord:VARCHAR#,
      nose_throat_disord = #nose_throat_disord:VARCHAR#,
      gestation_state = #gestation_state:VARCHAR#,
      blood_blood_disord = #blood_blood_disord:VARCHAR#,
      maternal_health_stat = #maternal_health_stat:VARCHAR#,
      foetal_health_stat = #foetal_health_stat:VARCHAR#,
      kidney_disord = #kidney_disord:VARCHAR#,
      diet_last_six_month = #diet_last_six_month:VARCHAR#,
      urogenit_tract_disor = #urogenit_tract_disor:VARCHAR#,
      urine_collect_meth = #urine_collect_meth:VARCHAR#,
      amniotic_fluid_color = #amniotic_fluid_color:VARCHAR#,
      phenotype = #phenotype:VARCHAR#,
      body_product = #body_product:VARCHAR#,
      host_body_temp = #host_body_temp:VARCHAR#,
      organism_count = #organism_count:VARCHAR#,
      samp_store_temp = #samp_store_temp:NUMERIC#,
      misc_param = #misc_param:VARCHAR#
     where
      SAMPLEID = #sampleid#
  </update>
  
  <delete id="deleteHUMANABySampleId" parameterClass="long">
    delete from HUMANA where SAMPLEID = #sampleid#
  </delete>
</sqlMap>
