# Supplementary material for: MetaBar - a tool for consistent contextual data acquisition and standards compliant submission
Source: BMC Bioinformatics. 2010 Jun 30;11:358. doi: 10.1186/1471-2105-11-358 (PMC2912304; doi:10.1186/1471-2105-11-358)
Supplement: Additional file 1 — MetaBar open source code base under GNU GPL3 license. Zipped open source code base for local installation. A general installation manual can be found in the README.txt. [file 1471-2105-11-358-S1.ZIP › metabar-1.1/war/WEB-INF/ibatisXML/environmentalpackages/HUMANO.xml]

<!--Copyright (C) 2009 Wolfgang Hankeln -->
<!--    This file is part of MetaBar. -->
<!--    MetaBar is free software: you can redistribute it and/or modify-->
<!--    it under the terms of the GNU General Public License as published by-->
<!--    the Free Software Foundation version 3 of the License.-->
<!--    MetaBar is distributed in the hope that it will be useful,-->
<!--    but WITHOUT ANY WARRANTY; without even the implied warranty of-->
<!--    MERCHANTABILITY or FITNESS FOR A PARTICULAR PURPOSE.  See the-->
<!--    GNU General Public License for more details. -->
<!--    You should have received a copy of the GNU General Public License -->
<!--    along with MetaBar.  If not, see <http://www.gnu.org/licenses/>. -->
<!DOCTYPE sqlMap PUBLIC "-//ibatis.apache.org//DTD SQL Map 2.0//EN" "http://ibatis.apache.org/dtd/sql-map-2.dtd" >

    <sqlMap namespace="HUMANO" >
      <typeAlias alias="HUMANO" type="org.metabar.web.Humano"/>
    
    
  <resultMap  class="HUMANO" id="HUMANOResult" >
    <!--
      WARNING - This element is automatically generated by Apache iBATIS ibator, do not modify.
      This element was generated on Mon May 17 15:39:02 CEST 2010.
    -->
    <result column="sampleid" property="sampleid" jdbcType="BIGINT" />
    <result column="nose_mouth_teeth_throat_disord" property="nose_mouth_teeth_throat_disord" jdbcType="VARCHAR" />
    <result column="time_last_toothbrush" property="time_last_toothbrush" jdbcType="VARCHAR" />
    <result column="host_subject_id" property="host_subject_id" jdbcType="VARCHAR" />
    <result column="age" property="age" jdbcType="VARCHAR" />
    <result column="sex" property="sex" jdbcType="VARCHAR" />
    <result column="ihmc_medication_code" property="ihmc_medication_code" jdbcType="VARCHAR" />
    <result column="body_site" property="body_site" jdbcType="VARCHAR" />
    <result column="body_product" property="body_product" jdbcType="VARCHAR" />
    <result column="tot_mass" property="tot_mass" jdbcType="VARCHAR" />
    <result column="height" property="height" jdbcType="VARCHAR" />
    <result column="diet" property="diet" jdbcType="VARCHAR" />
    <result column="last_meal" property="last_meal" jdbcType="VARCHAR" />
    <result column="genotype" property="genotype" jdbcType="VARCHAR" />
    <result column="phenotype" property="phenotype" jdbcType="VARCHAR" />
    <result column="host_body_temp" property="host_body_temp" jdbcType="VARCHAR" />
    <result column="body_mass_index" property="body_mass_index" jdbcType="VARCHAR" />
    <result column="ihmc_ethnicity" property="ihmc_ethnicity" jdbcType="VARCHAR" />
    <result column="occupation" property="occupation" jdbcType="VARCHAR" />
    <result column="medic_hist_perform" property="medic_hist_perform" jdbcType="VARCHAR" />
    <result column="pulse" property="pulse" jdbcType="VARCHAR" />
    <result column="perturbation" property="perturbation" jdbcType="VARCHAR" />
    <result column="samp_salinity" property="samp_salinity" jdbcType="VARCHAR" />
    <result column="oxy_stat_samp" property="oxy_stat_samp" jdbcType="VARCHAR" />
    <result column="samp_store_temp" property="samp_store_temp" jdbcType="VARCHAR" />
    <result column="samp_store_dur" property="samp_store_dur" jdbcType="VARCHAR" />
    <result column="samp_store_loc" property="samp_store_loc" jdbcType="VARCHAR" />
    <result column="disease_stat" property="disease_stat" jdbcType="VARCHAR" />
    <result column="chem_administration" property="chem_administration" jdbcType="VARCHAR" />
    <result column="family_relationship" property="family_relationship" jdbcType="VARCHAR" />
    <result column="organism_count" property="organism_count" jdbcType="VARCHAR" />
    <result column="misc_param" property="misc_param" jdbcType="VARCHAR" />
  </resultMap>
 
  <select id="selectHUMANOBySampleID" parameterClass="long" resultClass="HUMANO">
   	select * from HUMANO
   	where SAMPLEID = #sampleid#
  </select>
  
  <select id="selectAllHUMANOs" resultMap="HUMANOResult">
    select * from HUMANO
  </select>

  
 <insert id="insertHUMANO" parameterClass="HUMANO">
     insert into HUMANO (sampleid, nose_mouth_teeth_throat_disord, time_last_toothbrush,
      host_subject_id, age, sex, ihmc_medication_code, body_site, body_product, tot_mass, height,
      diet, last_meal, genotype, phenotype, host_body_temp, body_mass_index, ihmc_ethnicity,
      occupation, medic_hist_perform, pulse, perturbation, samp_salinity, oxy_stat_samp,
      samp_store_temp, samp_store_dur, samp_store_loc, disease_stat, chem_administration,
      family_relationship, organism_count, misc_param)
    values (#sampleid:BIGINT#, #nose_mouth_teeth_throat_disord:VARCHAR#,
      #time_last_toothbrush:VARCHAR#, #host_subject_id:VARCHAR#, #age:VARCHAR#, #sex:VARCHAR#,
      #ihmc_medication_code:VARCHAR#, #body_site:VARCHAR#, #body_product:VARCHAR#,
      #tot_mass:VARCHAR#, #height:VARCHAR#, #diet:VARCHAR#, #last_meal:VARCHAR#, #genotype:VARCHAR#,
      #phenotype:VARCHAR#, #host_body_temp:VARCHAR#, #body_mass_index:VARCHAR#,
      #ihmc_ethnicity:VARCHAR#, #occupation:VARCHAR#, #medic_hist_perform:VARCHAR#, #pulse:VARCHAR#,
      #perturbation:VARCHAR#, #samp_salinity:VARCHAR#, #oxy_stat_samp:VARCHAR#,
      #samp_store_temp:VARCHAR#, #samp_store_dur:VARCHAR#, #samp_store_loc:VARCHAR#,
      #disease_stat:VARCHAR#, #chem_administration:VARCHAR#, #family_relationship:VARCHAR#,
      #organism_count:VARCHAR#, #misc_param:VARCHAR#)
  </insert>
  
   <update id="updateHUMANO" parameterClass="HUMANO"> 
  update HUMANO set
      nose_mouth_teeth_throat_disord = #nose_mouth_teeth_throat_disord:VARCHAR#,
      time_last_toothbrush = #time_last_toothbrush:VARCHAR#,
      host_subject_id = #host_subject_id:VARCHAR#,
      age = #age:VARCHAR#,
      sex = #sex:VARCHAR#,
      ihmc_medication_code = #ihmc_medication_code:VARCHAR#,
      body_site = #body_site:VARCHAR#,
      body_product = #body_product:VARCHAR#,
      tot_mass = #tot_mass:VARCHAR#,
      height = #height:VARCHAR#,
      diet = #diet:VARCHAR#,
      last_meal = #last_meal:VARCHAR#,
      genotype = #genotype:VARCHAR#,
      phenotype = #phenotype:VARCHAR#,
      host_body_temp = #host_body_temp:VARCHAR#,
      body_mass_index = #body_mass_index:VARCHAR#,
      ihmc_ethnicity = #ihmc_ethnicity:VARCHAR#,
      occupation = #occupation:VARCHAR#,
      medic_hist_perform = #medic_hist_perform:VARCHAR#,
      pulse = #pulse:VARCHAR#,
      perturbation = #perturbation:VARCHAR#,
      samp_salinity = #samp_salinity:VARCHAR#,
      oxy_stat_samp = #oxy_stat_samp:VARCHAR#,
      samp_store_temp = #samp_store_temp:VARCHAR#,
      samp_store_dur = #samp_store_dur:VARCHAR#,
      samp_store_loc = #samp_store_loc:VARCHAR#,
      disease_stat = #disease_stat:VARCHAR#,
      chem_administration = #chem_administration:VARCHAR#,
      family_relationship = #family_relationship:VARCHAR#,
      organism_count = #organism_count:VARCHAR#,
      misc_param = #misc_param:VARCHAR#
    where
      SAMPLEID = #sampleid#
  </update>
  
  <delete id="deleteHUMANOBySampleId" parameterClass="long">
    delete from HUMANO where SAMPLEID = #sampleid#
  </delete>
</sqlMap>
