# Supplementary material for: MetaBar - a tool for consistent contextual data acquisition and standards compliant submission
Source: BMC Bioinformatics. 2010 Jun 30;11:358. doi: 10.1186/1471-2105-11-358 (PMC2912304; doi:10.1186/1471-2105-11-358)
Supplement: Additional file 1 — MetaBar open source code base under GNU GPL3 license. Zipped open source code base for local installation. A general installation manual can be found in the README.txt. [file 1471-2105-11-358-S1.ZIP › metabar-1.1/war/WEB-INF/ibatisXML/environmentalpackages/PLANTA.xml]

<!--Copyright (C) 2009 Wolfgang Hankeln -->
<!--    This file is part of MetaBar. -->
<!--    MetaBar is free software: you can redistribute it and/or modify-->
<!--    it under the terms of the GNU General Public License as published by-->
<!--    the Free Software Foundation version 3 of the License.-->
<!--    MetaBar is distributed in the hope that it will be useful,-->
<!--    but WITHOUT ANY WARRANTY; without even the implied warranty of-->
<!--    MERCHANTABILITY or FITNESS FOR A PARTICULAR PURPOSE.  See the-->
<!--    GNU General Public License for more details. -->
<!--    You should have received a copy of the GNU General Public License -->
<!--    along with MetaBar.  If not, see <http://www.gnu.org/licenses/>. -->
<!DOCTYPE sqlMap PUBLIC "-//ibatis.apache.org//DTD SQL Map 2.0//EN" "http://ibatis.apache.org/dtd/sql-map-2.dtd" >

    <sqlMap namespace="PLANTA" >
      <typeAlias alias="PLANTA" type="org.metabar.web.Planta"/>
    
    
  <resultMap  class="PLANTA" id="PLANTAResult" >
    <!--
      WARNING - This element is automatically generated by Apache iBATIS ibator, do not modify.
      This element was generated on Mon May 17 15:46:44 CEST 2010.
    -->
    <result column="sampleid" property="sampleid" jdbcType="BIGINT" />
    <result column="dry_mass" property="dry_mass" jdbcType="VARCHAR" />
    <result column="chem_administration" property="chem_administration" jdbcType="VARCHAR" />
    <result column="chem_mutagen" property="chem_mutagen" jdbcType="VARCHAR" />
    <result column="climate_environment" property="climate_environment" jdbcType="VARCHAR" />
    <result column="disease_stat" property="disease_stat" jdbcType="VARCHAR" />
    <result column="fertilizer_regm" property="fertilizer_regm" jdbcType="VARCHAR" />
    <result column="fungicide_regm" property="fungicide_regm" jdbcType="VARCHAR" />
    <result column="gaseous_environment" property="gaseous_environment" jdbcType="VARCHAR" />
    <result column="antibiotic_regm" property="antibiotic_regm" jdbcType="VARCHAR" />
    <result column="air_temp_regm" property="air_temp_regm" jdbcType="VARCHAR" />
    <result column="genotype" property="genotype" jdbcType="VARCHAR" />
    <result column="height_or_length" property="height_or_length" jdbcType="VARCHAR" />
    <result column="plant_body_site" property="plant_body_site" jdbcType="VARCHAR" />
    <result column="host_common_name" property="host_common_name" jdbcType="VARCHAR" />
    <result column="host_taxid" property="host_taxid" jdbcType="VARCHAR" />
    <result column="gravity" property="gravity" jdbcType="VARCHAR" />
    <result column="growth_hormone_regm" property="growth_hormone_regm" jdbcType="VARCHAR" />
    <result column="growth_med" property="growth_med" jdbcType="VARCHAR" />
    <result column="herbicide_regm" property="herbicide_regm" jdbcType="VARCHAR" />
    <result column="humidity_regm" property="humidity_regm" jdbcType="VARCHAR" />
    <result column="oxy_stat_samp" property="oxy_stat_samp" jdbcType="VARCHAR" />
    <result column="mechanical_damage" property="mechanical_damage" jdbcType="VARCHAR" />
    <result column="mineral_nutr_regm" property="mineral_nutr_regm" jdbcType="VARCHAR" />
    <result column="non_mineral_nutr_regm" property="non_mineral_nutr_regm" jdbcType="VARCHAR" />
    <result column="perturbation" property="perturbation" jdbcType="VARCHAR" />
    <result column="age" property="age" jdbcType="VARCHAR" />
    <result column="samp_salinity" property="samp_salinity" jdbcType="VARCHAR" />
    <result column="samp_store_dur" property="samp_store_dur" jdbcType="VARCHAR" />
    <result column="samp_store_loc" property="samp_store_loc" jdbcType="VARCHAR" />
    <result column="samp_store_temp" property="samp_store_temp" jdbcType="VARCHAR" />
    <result column="ph_regm" property="ph_regm" jdbcType="VARCHAR" />
    <result column="pesticide_regm" property="pesticide_regm" jdbcType="VARCHAR" />
    <result column="radiation_regm" property="radiation_regm" jdbcType="VARCHAR" />
    <result column="rainfall_regm" property="rainfall_regm" jdbcType="VARCHAR" />
    <result column="salt_regm" property="salt_regm" jdbcType="VARCHAR" />
    <result column="season_environment" property="season_environment" jdbcType="VARCHAR" />
    <result column="infra_specific_name" property="infra_specific_name" jdbcType="VARCHAR" />
    <result column="standing_water_regm" property="standing_water_regm" jdbcType="VARCHAR" />
    <result column="tot_mass" property="tot_mass" jdbcType="VARCHAR" />
    <result column="tiss_cult_growth_med" property="tiss_cult_growth_med" jdbcType="VARCHAR" />
    <result column="wet_mass" property="wet_mass" jdbcType="VARCHAR" />
    <result column="water_temp_regm" property="water_temp_regm" jdbcType="VARCHAR" />
    <result column="watering_regm" property="watering_regm" jdbcType="VARCHAR" />
    <result column="body_product" property="body_product" jdbcType="VARCHAR" />
    <result column="phenotype" property="phenotype" jdbcType="VARCHAR" />
    <result column="plant_product" property="plant_product" jdbcType="VARCHAR" />
    <result column="organism_count" property="organism_count" jdbcType="VARCHAR" />
    <result column="misc_param" property="misc_param" jdbcType="VARCHAR" />
    <result column="life_stage" property="life_stage" jdbcType="VARCHAR" />
    <result column="infra_specific_rank" property="infra_specific_rank" jdbcType="VARCHAR" />
  </resultMap>
  
    <select id="selectPLANTABySampleID" parameterClass="long" resultClass="PLANTA">
   	select * from PLANTA
   	where SAMPLEID = #sampleid#
  </select>
  
  <select id="selectAllPLANTAs" resultMap="PLANTAResult">
    select * from PLANTA
  </select>

  
 <insert id="insertPLANTA" parameterClass="PLANTA">
     insert into PLANTA (sampleid, dry_mass, chem_administration, chem_mutagen,
      climate_environment, disease_stat, fertilizer_regm, fungicide_regm, gaseous_environment,
      antibiotic_regm, air_temp_regm, genotype, height_or_length, plant_body_site, host_common_name,
      host_taxid, gravity, growth_hormone_regm, growth_med, herbicide_regm, humidity_regm,
      oxy_stat_samp, mechanical_damage, mineral_nutr_regm, non_mineral_nutr_regm, perturbation, age,
      samp_salinity, samp_store_dur, samp_store_loc, samp_store_temp, ph_regm, pesticide_regm,
      radiation_regm, rainfall_regm, salt_regm, season_environment, infra_specific_name,
      standing_water_regm, tot_mass, tiss_cult_growth_med, wet_mass, water_temp_regm, watering_regm,
      body_product, phenotype, plant_product, organism_count, misc_param, life_stage,
      infra_specific_rank)
    values (#sampleid:BIGINT#, #dry_mass:VARCHAR#, #chem_administration:VARCHAR#,
      #chem_mutagen:VARCHAR#, #climate_environment:VARCHAR#, #disease_stat:VARCHAR#,
      #fertilizer_regm:VARCHAR#, #fungicide_regm:VARCHAR#, #gaseous_environment:VARCHAR#,
      #antibiotic_regm:VARCHAR#, #air_temp_regm:VARCHAR#, #genotype:VARCHAR#,
      #height_or_length:VARCHAR#, #plant_body_site:VARCHAR#, #host_common_name:VARCHAR#,
      #host_taxid:VARCHAR#, #gravity:VARCHAR#, #growth_hormone_regm:VARCHAR#, #growth_med:VARCHAR#,
      #herbicide_regm:VARCHAR#, #humidity_regm:VARCHAR#, #oxy_stat_samp:VARCHAR#,
      #mechanical_damage:VARCHAR#, #mineral_nutr_regm:VARCHAR#, #non_mineral_nutr_regm:VARCHAR#,
      #perturbation:VARCHAR#, #age:VARCHAR#, #samp_salinity:VARCHAR#, #samp_store_dur:VARCHAR#,
      #samp_store_loc:VARCHAR#, #samp_store_temp:VARCHAR#, #ph_regm:VARCHAR#,
      #pesticide_regm:VARCHAR#, #radiation_regm:VARCHAR#, #rainfall_regm:VARCHAR#,
      #salt_regm:VARCHAR#, #season_environment:VARCHAR#, #infra_specific_name:VARCHAR#,
      #standing_water_regm:VARCHAR#, #tot_mass:VARCHAR#,
      #tiss_cult_growth_med:VARCHAR#, #wet_mass:VARCHAR#, #water_temp_regm:VARCHAR#,
      #watering_regm:VARCHAR#, #body_product:VARCHAR#, #phenotype:VARCHAR#, #plant_product:VARCHAR#,
      #organism_count:VARCHAR#, #misc_param:VARCHAR#, #life_stage:VARCHAR#,
      #infra_specific_rank:VARCHAR#)
  </insert>
  
  <update id="updatePLANTA" parameterClass="PLANTA"> 
  update PLANTA set
      dry_mass = #dry_mass:VARCHAR#,
      chem_administration = #chem_administration:VARCHAR#,
      chem_mutagen = #chem_mutagen:VARCHAR#,
      climate_environment = #climate_environment:VARCHAR#,
      disease_stat = #disease_stat:VARCHAR#,
      fertilizer_regm = #fertilizer_regm:VARCHAR#,
      fungicide_regm = #fungicide_regm:VARCHAR#,
      gaseous_environment = #gaseous_environment:VARCHAR#,
      antibiotic_regm = #antibiotic_regm:VARCHAR#,
      air_temp_regm = #air_temp_regm:VARCHAR#,
      genotype = #genotype:VARCHAR#,
      height_or_length = #height_or_length:VARCHAR#,
      plant_body_site = #plant_body_site:VARCHAR#,
      host_common_name = #host_common_name:VARCHAR#,
      host_taxid = #host_taxid:VARCHAR#,
      gravity = #gravity:VARCHAR#,
      growth_hormone_regm = #growth_hormone_regm:VARCHAR#,
      growth_med = #growth_med:VARCHAR#,
      herbicide_regm = #herbicide_regm:VARCHAR#,
      humidity_regm = #humidity_regm:VARCHAR#,
      oxy_stat_samp = #oxy_stat_samp:VARCHAR#,
      mechanical_damage = #mechanical_damage:VARCHAR#,
      mineral_nutr_regm = #mineral_nutr_regm:VARCHAR#,
      non_mineral_nutr_regm = #non_mineral_nutr_regm:VARCHAR#,
      perturbation = #perturbation:VARCHAR#,
      age = #age:VARCHAR#,
      samp_salinity = #samp_salinity:VARCHAR#,
      samp_store_dur = #samp_store_dur:VARCHAR#,
      samp_store_loc = #samp_store_loc:VARCHAR#,
      samp_store_temp = #samp_store_temp:VARCHAR#,
      ph_regm = #ph_regm:VARCHAR#,
      pesticide_regm = #pesticide_regm:VARCHAR#,
      radiation_regm = #radiation_regm:VARCHAR#,
      rainfall_regm = #rainfall_regm:VARCHAR#,
      salt_regm = #salt_regm:VARCHAR#,
      season_environment = #season_environment:VARCHAR#,
      infra_specific_name = #infra_specific_name:VARCHAR#,
      standing_water_regm = #standing_water_regm:VARCHAR#,
      tot_mass = #tot_mass:VARCHAR#,
      tiss_cult_growth_med = #tiss_cult_growth_med:VARCHAR#,
      wet_mass = #wet_mass:VARCHAR#,
      water_temp_regm = #water_temp_regm:VARCHAR#,
      watering_regm = #watering_regm:VARCHAR#,
      body_product = #body_product:VARCHAR#,
      phenotype = #phenotype:VARCHAR#,
      plant_product = #plant_product:VARCHAR#,
      organism_count = #organism_count:VARCHAR#,
      misc_param = #misc_param:VARCHAR#,
      life_stage = #life_stage:VARCHAR#,
      infra_specific_rank = #infra_specific_rank:VARCHAR#
    where
      SAMPLEID = #sampleid#
  </update>
  
  <delete id="deletePLANTABySampleId" parameterClass="long">
    delete from PLANTA where SAMPLEID = #sampleid#
  </delete>
</sqlMap>
